# Supplementary material for: Weighted Gene Co-Expression Analyses Point to Long Non-Coding RNA Hub Genes at Different Schistosoma mansoni Life-Cycle Stages
Source: Front Genet. 2019 Sep 12;10:823. doi: 10.3389/fgene.2019.00823 (PMC6752179; doi:10.3389/fgene.2019.00823)
Supplement: Supplementary file 1 [file Table_1.xlsx]

## Sheet: RNA-seq libraries
Supplementary Table S1. RNA-seq public libraries (this tab) and ChIP-seq public libaries (next tab) used in the present work.
SRA or ENA Accession number	Layout	Read length (bp)	Type	Groups (life-cycle stage or tissue/organ)	Source publication
ERS420088	PAIRED	100	Tissue	ovaries	https://doi.org/10.1038/sdata.2017.118
ERS420089	PAIRED	100	Tissue	ovaries	https://doi.org/10.1038/sdata.2017.118
ERS420090	PAIRED	100	Tissue	ovaries	https://doi.org/10.1038/sdata.2017.118
ERS420091	PAIRED	100	Tissue	ovaries	https://doi.org/10.1038/sdata.2017.118
ERS420092	PAIRED	100	Tissue	ovaries	https://doi.org/10.1038/sdata.2017.118
ERS420093	PAIRED	100	Whole	adult males	https://doi.org/10.1038/sdata.2017.118
ERS420094	PAIRED	100	Tissue	testis	https://doi.org/10.1038/sdata.2017.118
ERS420095	PAIRED	100	Tissue	testis	https://doi.org/10.1038/sdata.2017.118
ERS420096	PAIRED	100	Tissue	testis	https://doi.org/10.1038/sdata.2017.118
ERS420097	PAIRED	100	Tissue	testis	https://doi.org/10.1038/sdata.2017.118
ERS420098	PAIRED	100	Tissue	testis	https://doi.org/10.1038/sdata.2017.118
ERS420099	PAIRED	100	Whole	adult females	https://doi.org/10.1038/sdata.2017.118
ERS420100	PAIRED	100	Whole	adult females	https://doi.org/10.1038/sdata.2017.118
ERS420101	PAIRED	100	Whole	adult females	https://doi.org/10.1038/sdata.2017.118
ERS420102	PAIRED	100	Tissue	testis	https://doi.org/10.1038/sdata.2017.118
ERS420103	PAIRED	100	Whole	adult males	https://doi.org/10.1038/sdata.2017.118
ERS420104	PAIRED	100	Whole	adult males	https://doi.org/10.1038/sdata.2017.118
ERS420105	PAIRED	100	Whole	adult males	https://doi.org/10.1038/sdata.2017.118
ERS420106	PAIRED	100	Whole	adult males	https://doi.org/10.1038/sdata.2017.118
ERS420107	PAIRED	100	Whole	adult males	https://doi.org/10.1038/sdata.2017.118
ERS420108	PAIRED	100	Whole	adult females - immature	https://doi.org/10.1038/sdata.2017.118
ERS420109	PAIRED	100	Whole	adult females - immature	https://doi.org/10.1038/sdata.2017.118
ERS420110	PAIRED	100	Whole	adult females - immature	https://doi.org/10.1038/sdata.2017.118
SRR3209257	SINGLE	50	Tissue	Heads	https://doi.org/10.1016/j.ijpara.2016.03.004
SRR3209258	SINGLE	50	Tissue	Heads	https://doi.org/10.1016/j.ijpara.2016.03.004
SRR3209259	SINGLE	50	Tissue	Heads	https://doi.org/10.1016/j.ijpara.2016.03.004
SRR3209260	SINGLE	50	Tissue	Tail	https://doi.org/10.1016/j.ijpara.2016.03.004
SRR3209261	SINGLE	50	Tissue	Tail	https://doi.org/10.1016/j.ijpara.2016.03.004
SRR3209262	SINGLE	50	Tissue	Tail	https://doi.org/10.1016/j.ijpara.2016.03.004
SRR2722034	SINGLE	138	Tissue	Heads	https://doi.org/10.1016/j.ijpara.2016.03.004
SRR2722095	SINGLE	138	Tissue	Heads	https://doi.org/10.1016/j.ijpara.2016.03.004
SRR2722455	SINGLE	146	Tissue	Tail	https://doi.org/10.1016/j.ijpara.2016.03.004
SRR2722255	SINGLE	146	Tissue	Tail	https://doi.org/10.1016/j.ijpara.2016.03.004
SRR8763176	PAIRED	151	Whole	somula	This work; the SRA record will be released on May 1, 2019
SRR8763177	PAIRED	151	Whole	somula	This work; the SRA record will be released on May 1, 2019
SRR8763178	PAIRED	151	Whole	somula	This work; the SRA record will be released on May 1, 2019
SRR8763179	PAIRED	151	Whole	somula	This work; the SRA record will be released on May 1, 2019
SRR8763172	PAIRED	126	Whole	somula	This work; the SRA record will be released on May 1, 2019
SRR8763173	PAIRED	126	Whole	somula	This work; the SRA record will be released on May 1, 2019
SRR8763174	PAIRED	126	Whole	somula	This work; the SRA record will be released on May 1, 2019
SRR8763175	PAIRED	151	Whole	somula	This work; the SRA record will be released on May 1, 2019
SRR8763170	PAIRED	151	Whole	somula	This work; the SRA record will be released on May 1, 2019
SRR8763171	PAIRED	151	Whole	somula	This work; the SRA record will be released on May 1, 2019
SRR8763180	PAIRED	151	Whole	somula	This work; the SRA record will be released on May 1, 2019
ERR570512	PAIRED	100	Whole	mixed adults	https://www.ncbi.nlm.nih.gov/bioproject/PRJEB1281
ERR570493	PAIRED	100	Whole	Adult females	https://www.ncbi.nlm.nih.gov/bioproject/PRJEB1281
ERR570517	PAIRED	100	Whole	Adult females	https://www.ncbi.nlm.nih.gov/bioproject/PRJEB1281
ERR570498	PAIRED	100	Whole	juvenile mixed	https://www.ncbi.nlm.nih.gov/bioproject/PRJEB1281
ERR570522	PAIRED	100	Whole	juvenile mixed	https://www.ncbi.nlm.nih.gov/bioproject/PRJEB1281
ERR570500	PAIRED	100	Whole	adult males	https://www.ncbi.nlm.nih.gov/bioproject/PRJEB1281
ERR570524	PAIRED	100	Whole	adult males	https://www.ncbi.nlm.nih.gov/bioproject/PRJEB1281
ERR570502	PAIRED	100	Whole	adult females	https://www.ncbi.nlm.nih.gov/bioproject/PRJEB1281
ERR570526	PAIRED	100	Whole	adult females	https://www.ncbi.nlm.nih.gov/bioproject/PRJEB1281
ERR572959	PAIRED	100	Whole	mixed adults	https://www.ncbi.nlm.nih.gov/bioproject/PRJEB1281
ERR572983	PAIRED	100	Whole	mixed adults	https://www.ncbi.nlm.nih.gov/bioproject/PRJEB1281
ERR572964	PAIRED	100	Whole	adult females	https://www.ncbi.nlm.nih.gov/bioproject/PRJEB1281
ERR572988	PAIRED	100	Whole	adult females	https://www.ncbi.nlm.nih.gov/bioproject/PRJEB1281
ERR572969	PAIRED	100	Whole	adult males	https://www.ncbi.nlm.nih.gov/bioproject/PRJEB1281
ERR572993	PAIRED	100	Whole	adult males	https://www.ncbi.nlm.nih.gov/bioproject/PRJEB1281
ERR572974	PAIRED	100	Whole	mixed adults	https://www.ncbi.nlm.nih.gov/bioproject/PRJEB1281
ERR572998	PAIRED	100	Whole	mixed adults	https://www.ncbi.nlm.nih.gov/bioproject/PRJEB1281
ERR573001	PAIRED	100	Whole	juveniles	https://www.ncbi.nlm.nih.gov/bioproject/PRJEB1281
ERR573025	PAIRED	100	Whole	juveniles	https://www.ncbi.nlm.nih.gov/bioproject/PRJEB1281
ERR573003	PAIRED	100	Whole	adult males	https://www.ncbi.nlm.nih.gov/bioproject/PRJEB1281
ERR573027	PAIRED	100	Whole	adult males	https://www.ncbi.nlm.nih.gov/bioproject/PRJEB1281
ERR573005	PAIRED	100	Whole	adult females	https://www.ncbi.nlm.nih.gov/bioproject/PRJEB1281
ERR573016	PAIRED	100	Whole	mixed adults	https://www.ncbi.nlm.nih.gov/bioproject/PRJEB1281
ERR573040	PAIRED	100	Whole	mixed adults	https://www.ncbi.nlm.nih.gov/bioproject/PRJEB1281
ERR573019	PAIRED	100	Whole	adult males	https://www.ncbi.nlm.nih.gov/bioproject/PRJEB1281
ERR573043	PAIRED	100	Whole	adult males	https://www.ncbi.nlm.nih.gov/bioproject/PRJEB1281
ERR573048	PAIRED	100	Whole	mixed adults	https://www.ncbi.nlm.nih.gov/bioproject/PRJEB1281
ERR573072	PAIRED	100	Whole	mixed adults	https://www.ncbi.nlm.nih.gov/bioproject/PRJEB1281
ERR573053	PAIRED	100	Whole	adult females	https://www.ncbi.nlm.nih.gov/bioproject/PRJEB1281
ERR573077	PAIRED	100	Whole	adult females	https://www.ncbi.nlm.nih.gov/bioproject/PRJEB1281
ERR573056	PAIRED	100	Whole	mixed adults	https://www.ncbi.nlm.nih.gov/bioproject/PRJEB1281
ERR573080	PAIRED	100	Whole	mixed adults	https://www.ncbi.nlm.nih.gov/bioproject/PRJEB1281
ERR573085	PAIRED	100	Whole	adult females	https://www.ncbi.nlm.nih.gov/bioproject/PRJEB1281
ERR573061	PAIRED	100	Whole	adult females	https://www.ncbi.nlm.nih.gov/bioproject/PRJEB1281
ERR573090	PAIRED	100	Whole	adult males	https://www.ncbi.nlm.nih.gov/bioproject/PRJEB1281
ERR573066	PAIRED	100	Whole	adult males	https://www.ncbi.nlm.nih.gov/bioproject/PRJEB1281
ERR578141	PAIRED	100	Whole	mixed adults	https://www.ncbi.nlm.nih.gov/bioproject/PRJEB1281
ERR578165	PAIRED	100	Whole	mixed adults	https://www.ncbi.nlm.nih.gov/bioproject/PRJEB1281
ERR578170	PAIRED	100	Whole	adult females	https://www.ncbi.nlm.nih.gov/bioproject/PRJEB1281
ERR578146	PAIRED	100	Whole	adult females	https://www.ncbi.nlm.nih.gov/bioproject/PRJEB1281
ERR578174	PAIRED	100	Whole	adult males	https://www.ncbi.nlm.nih.gov/bioproject/PRJEB1281
ERR578150	PAIRED	100	Whole	adult males	https://www.ncbi.nlm.nih.gov/bioproject/PRJEB1281
ERR578178	PAIRED	100	Whole	juvenile mixed	https://www.ncbi.nlm.nih.gov/bioproject/PRJEB1281
ERR578154	PAIRED	100	Whole	juvenile mixed	https://www.ncbi.nlm.nih.gov/bioproject/PRJEB1281
ERR578187	PAIRED	100	Whole	adult females	https://www.ncbi.nlm.nih.gov/bioproject/PRJEB1281
ERR578163	PAIRED	100	Whole	adult females	https://www.ncbi.nlm.nih.gov/bioproject/PRJEB1281
ERR582538	PAIRED	100	Whole	adult males	https://www.ncbi.nlm.nih.gov/bioproject/PRJEB1281
ERR582562	PAIRED	100	Whole	adult males	https://www.ncbi.nlm.nih.gov/bioproject/PRJEB1281
ERR582543	PAIRED	100	Whole	mixed adults	https://www.ncbi.nlm.nih.gov/bioproject/PRJEB1281
ERR582567	PAIRED	100	Whole	mixed adults	https://www.ncbi.nlm.nih.gov/bioproject/PRJEB1281
ERR582548	PAIRED	100	Whole	adult females	https://www.ncbi.nlm.nih.gov/bioproject/PRJEB1281
ERR582572	PAIRED	100	Whole	adult females	https://www.ncbi.nlm.nih.gov/bioproject/PRJEB1281
ERR582553	PAIRED	100	Whole	juvenile mixed	https://www.ncbi.nlm.nih.gov/bioproject/PRJEB1281
ERR582577	PAIRED	100	Whole	juvenile mixed	https://www.ncbi.nlm.nih.gov/bioproject/PRJEB1281
ERR582555	PAIRED	100	Whole	adult males	https://www.ncbi.nlm.nih.gov/bioproject/PRJEB1281
ERR582579	PAIRED	100	Whole	adult males	https://www.ncbi.nlm.nih.gov/bioproject/PRJEB1281
ERR582557	PAIRED	100	Whole	adult females	https://www.ncbi.nlm.nih.gov/bioproject/PRJEB1281
ERR582581	PAIRED	100	Whole	adult females	https://www.ncbi.nlm.nih.gov/bioproject/PRJEB1281
ERR582491	PAIRED	100	Whole	adult males	https://www.ncbi.nlm.nih.gov/bioproject/PRJEB1281
ERR582515	PAIRED	100	Whole	adult males	https://www.ncbi.nlm.nih.gov/bioproject/PRJEB1281
ERR582496	PAIRED	100	Whole	mixed adults	https://www.ncbi.nlm.nih.gov/bioproject/PRJEB1281
ERR582520	PAIRED	100	Whole	mixed adults	https://www.ncbi.nlm.nih.gov/bioproject/PRJEB1281
ERR582499	PAIRED	100	Whole	adult males	https://www.ncbi.nlm.nih.gov/bioproject/PRJEB1281
ERR582523	PAIRED	100	Whole	adult males	https://www.ncbi.nlm.nih.gov/bioproject/PRJEB1281
ERR582504	PAIRED	100	Whole	mixed adults	https://www.ncbi.nlm.nih.gov/bioproject/PRJEB1281
ERR582528	PAIRED	100	Whole	mixed adults	https://www.ncbi.nlm.nih.gov/bioproject/PRJEB1281
ERR582509	PAIRED	100	Whole	adult females	https://www.ncbi.nlm.nih.gov/bioproject/PRJEB1281
ERR582533	PAIRED	100	Whole	adult females	https://www.ncbi.nlm.nih.gov/bioproject/PRJEB1281
ERR570483	PAIRED	100	Whole	adult males	https://www.ncbi.nlm.nih.gov/bioproject/PRJEB1281
ERR570507	PAIRED	100	Whole	adult males	https://www.ncbi.nlm.nih.gov/bioproject/PRJEB1281
ERR570488	PAIRED	100	Whole	mixed adults	https://www.ncbi.nlm.nih.gov/bioproject/PRJEB1281
ERR573029	PAIRED	100	Whole	adult females	https://www.ncbi.nlm.nih.gov/bioproject/PRJEB1281
ERR2185291	PAIRED	150	Cell-populations	Cell populations isolated by FACS from adult worms	https://www.ncbi.nlm.nih.gov//bioproject/PRJEB23253
ERR2185318	PAIRED	125	Cell-populations	Cell populations isolated by FACS from adult worms	https://www.ncbi.nlm.nih.gov//bioproject/PRJEB23253
ERR2185345	PAIRED	125	Cell-populations	Cell populations isolated by FACS from adult worms	https://www.ncbi.nlm.nih.gov//bioproject/PRJEB23253
ERR2185292	PAIRED	150	Cell-populations	Cell populations isolated by FACS from adult worms	https://www.ncbi.nlm.nih.gov//bioproject/PRJEB23253
ERR2185319	PAIRED	125	Cell-populations	Cell populations isolated by FACS from adult worms	https://www.ncbi.nlm.nih.gov//bioproject/PRJEB23253
ERR2185346	PAIRED	125	Cell-populations	Cell populations isolated by FACS from adult worms	https://www.ncbi.nlm.nih.gov//bioproject/PRJEB23253
ERR2185285	PAIRED	150	Cell-populations	Cell populations isolated by FACS from adult worms	https://www.ncbi.nlm.nih.gov//bioproject/PRJEB23253
ERR2185312	PAIRED	125	Cell-populations	Cell populations isolated by FACS from adult worms	https://www.ncbi.nlm.nih.gov//bioproject/PRJEB23253
ERR2185339	PAIRED	125	Cell-populations	Cell populations isolated by FACS from adult worms	https://www.ncbi.nlm.nih.gov//bioproject/PRJEB23253
ERR2185293	PAIRED	150	Cell-populations	Cell populations isolated by FACS from adult worms	https://www.ncbi.nlm.nih.gov//bioproject/PRJEB23253
ERR2185320	PAIRED	125	Cell-populations	Cell populations isolated by FACS from adult worms	https://www.ncbi.nlm.nih.gov//bioproject/PRJEB23253
ERR2185347	PAIRED	125	Cell-populations	Cell populations isolated by FACS from adult worms	https://www.ncbi.nlm.nih.gov//bioproject/PRJEB23253
ERR2185286	PAIRED	150	Cell-populations	Cell populations isolated by FACS from adult worms	https://www.ncbi.nlm.nih.gov//bioproject/PRJEB23253
ERR2185313	PAIRED	125	Cell-populations	Cell populations isolated by FACS from adult worms	https://www.ncbi.nlm.nih.gov//bioproject/PRJEB23253
ERR2185340	PAIRED	125	Cell-populations	Cell populations isolated by FACS from adult worms	https://www.ncbi.nlm.nih.gov//bioproject/PRJEB23253
ERR2185294	PAIRED	150	Cell-populations	Cell populations isolated by FACS from adult worms	https://www.ncbi.nlm.nih.gov//bioproject/PRJEB23253
ERR2185321	PAIRED	125	Cell-populations	Cell populations isolated by FACS from adult worms	https://www.ncbi.nlm.nih.gov//bioproject/PRJEB23253
ERR2185348	PAIRED	125	Cell-populations	Cell populations isolated by FACS from adult worms	https://www.ncbi.nlm.nih.gov//bioproject/PRJEB23253
ERR2185287	PAIRED	150	Cell-populations	Cell populations isolated by FACS from adult worms	https://www.ncbi.nlm.nih.gov//bioproject/PRJEB23253
ERR2185314	PAIRED	125	Cell-populations	Cell populations isolated by FACS from adult worms	https://www.ncbi.nlm.nih.gov//bioproject/PRJEB23253
ERR2185341	PAIRED	125	Cell-populations	Cell populations isolated by FACS from adult worms	https://www.ncbi.nlm.nih.gov//bioproject/PRJEB23253
ERR2185295	PAIRED	150	Cell-populations	Cell populations isolated by FACS from adult worms	https://www.ncbi.nlm.nih.gov//bioproject/PRJEB23253
ERR2185322	PAIRED	125	Cell-populations	Cell populations isolated by FACS from adult worms	https://www.ncbi.nlm.nih.gov//bioproject/PRJEB23253
ERR2185349	PAIRED	125	Cell-populations	Cell populations isolated by FACS from adult worms	https://www.ncbi.nlm.nih.gov//bioproject/PRJEB23253
ERR2185288	PAIRED	150	Cell-populations	Cell populations isolated by FACS from adult worms	https://www.ncbi.nlm.nih.gov//bioproject/PRJEB23253
ERR2185315	PAIRED	125	Cell-populations	Cell populations isolated by FACS from adult worms	https://www.ncbi.nlm.nih.gov//bioproject/PRJEB23253
ERR2185342	PAIRED	125	Cell-populations	Cell populations isolated by FACS from adult worms	https://www.ncbi.nlm.nih.gov//bioproject/PRJEB23253
ERR2185289	PAIRED	150	Cell-populations	Cell populations isolated by FACS from adult worms	https://www.ncbi.nlm.nih.gov//bioproject/PRJEB23253
ERR2185316	PAIRED	125	Cell-populations	Cell populations isolated by FACS from adult worms	https://www.ncbi.nlm.nih.gov//bioproject/PRJEB23253
ERR2185343	PAIRED	125	Cell-populations	Cell populations isolated by FACS from adult worms	https://www.ncbi.nlm.nih.gov//bioproject/PRJEB23253
ERR2185290	PAIRED	150	Cell-populations	Cell populations isolated by FACS from adult worms	https://www.ncbi.nlm.nih.gov//bioproject/PRJEB23253
ERR2185317	PAIRED	125	Cell-populations	Cell populations isolated by FACS from adult worms	https://www.ncbi.nlm.nih.gov//bioproject/PRJEB23253
ERR2185344	PAIRED	125	Cell-populations	Cell populations isolated by FACS from adult worms	https://www.ncbi.nlm.nih.gov//bioproject/PRJEB23253
ERR2185299	PAIRED	150	Cell-populations	Cell populations isolated by FACS from adult worms	https://www.ncbi.nlm.nih.gov//bioproject/PRJEB23253
ERR2185326	PAIRED	125	Cell-populations	Cell populations isolated by FACS from adult worms	https://www.ncbi.nlm.nih.gov//bioproject/PRJEB23253
ERR2185353	PAIRED	125	Cell-populations	Cell populations isolated by FACS from adult worms	https://www.ncbi.nlm.nih.gov//bioproject/PRJEB23253
ERR2185307	PAIRED	150	Cell-populations	Cell populations isolated by FACS from adult worms	https://www.ncbi.nlm.nih.gov//bioproject/PRJEB23253
ERR2185334	PAIRED	125	Cell-populations	Cell populations isolated by FACS from adult worms	https://www.ncbi.nlm.nih.gov//bioproject/PRJEB23253
ERR2185361	PAIRED	125	Cell-populations	Cell populations isolated by FACS from adult worms	https://www.ncbi.nlm.nih.gov//bioproject/PRJEB23253
ERR2185300	PAIRED	150	Cell-populations	Cell populations isolated by FACS from adult worms	https://www.ncbi.nlm.nih.gov//bioproject/PRJEB23253
ERR2185327	PAIRED	125	Cell-populations	Cell populations isolated by FACS from adult worms	https://www.ncbi.nlm.nih.gov//bioproject/PRJEB23253
ERR2185354	PAIRED	125	Cell-populations	Cell populations isolated by FACS from adult worms	https://www.ncbi.nlm.nih.gov//bioproject/PRJEB23253
ERR2185308	PAIRED	150	Cell-populations	Cell populations isolated by FACS from adult worms	https://www.ncbi.nlm.nih.gov//bioproject/PRJEB23253
ERR2185335	PAIRED	125	Cell-populations	Cell populations isolated by FACS from adult worms	https://www.ncbi.nlm.nih.gov//bioproject/PRJEB23253
ERR2185362	PAIRED	125	Cell-populations	Cell populations isolated by FACS from adult worms	https://www.ncbi.nlm.nih.gov//bioproject/PRJEB23253
ERR2185301	PAIRED	150	Cell-populations	Cell populations isolated by FACS from adult worms	https://www.ncbi.nlm.nih.gov//bioproject/PRJEB23253
ERR2185328	PAIRED	125	Cell-populations	Cell populations isolated by FACS from adult worms	https://www.ncbi.nlm.nih.gov//bioproject/PRJEB23253
ERR2185355	PAIRED	125	Cell-populations	Cell populations isolated by FACS from adult worms	https://www.ncbi.nlm.nih.gov//bioproject/PRJEB23253
ERR2185302	PAIRED	150	Cell-populations	Cell populations isolated by FACS from adult worms	https://www.ncbi.nlm.nih.gov//bioproject/PRJEB23253
ERR2185329	PAIRED	125	Cell-populations	Cell populations isolated by FACS from adult worms	https://www.ncbi.nlm.nih.gov//bioproject/PRJEB23253
ERR2185356	PAIRED	125	Cell-populations	Cell populations isolated by FACS from adult worms	https://www.ncbi.nlm.nih.gov//bioproject/PRJEB23253
ERR2185303	PAIRED	150	Cell-populations	Cell populations isolated by FACS from adult worms	https://www.ncbi.nlm.nih.gov//bioproject/PRJEB23253
ERR2185330	PAIRED	125	Cell-populations	Cell populations isolated by FACS from adult worms	https://www.ncbi.nlm.nih.gov//bioproject/PRJEB23253
ERR2185357	PAIRED	125	Cell-populations	Cell populations isolated by FACS from adult worms	https://www.ncbi.nlm.nih.gov//bioproject/PRJEB23253
ERR2185296	PAIRED	150	Cell-populations	Cell populations isolated by FACS from adult worms	https://www.ncbi.nlm.nih.gov//bioproject/PRJEB23253
ERR2185323	PAIRED	125	Cell-populations	Cell populations isolated by FACS from adult worms	https://www.ncbi.nlm.nih.gov//bioproject/PRJEB23253
ERR2185350	PAIRED	125	Cell-populations	Cell populations isolated by FACS from adult worms	https://www.ncbi.nlm.nih.gov//bioproject/PRJEB23253
ERR2185304	PAIRED	150	Cell-populations	Cell populations isolated by FACS from adult worms	https://www.ncbi.nlm.nih.gov//bioproject/PRJEB23253
ERR2185331	PAIRED	125	Cell-populations	Cell populations isolated by FACS from adult worms	https://www.ncbi.nlm.nih.gov//bioproject/PRJEB23253
ERR2185358	PAIRED	125	Cell-populations	Cell populations isolated by FACS from adult worms	https://www.ncbi.nlm.nih.gov//bioproject/PRJEB23253
ERR2185297	PAIRED	150	Cell-populations	Cell populations isolated by FACS from adult worms	https://www.ncbi.nlm.nih.gov//bioproject/PRJEB23253
ERR2185324	PAIRED	125	Cell-populations	Cell populations isolated by FACS from adult worms	https://www.ncbi.nlm.nih.gov//bioproject/PRJEB23253
ERR2185351	PAIRED	125	Cell-populations	Cell populations isolated by FACS from adult worms	https://www.ncbi.nlm.nih.gov//bioproject/PRJEB23253
ERR2185305	PAIRED	150	Cell-populations	Cell populations isolated by FACS from adult worms	https://www.ncbi.nlm.nih.gov//bioproject/PRJEB23253
ERR2185332	PAIRED	125	Cell-populations	Cell populations isolated by FACS from adult worms	https://www.ncbi.nlm.nih.gov//bioproject/PRJEB23253
ERR2185359	PAIRED	125	Cell-populations	Cell populations isolated by FACS from adult worms	https://www.ncbi.nlm.nih.gov//bioproject/PRJEB23253
ERR2185298	PAIRED	150	Cell-populations	Cell populations isolated by FACS from adult worms	https://www.ncbi.nlm.nih.gov//bioproject/PRJEB23253
ERR2185325	PAIRED	125	Cell-populations	Cell populations isolated by FACS from adult worms	https://www.ncbi.nlm.nih.gov//bioproject/PRJEB23253
ERR2185352	PAIRED	125	Cell-populations	Cell populations isolated by FACS from adult worms	https://www.ncbi.nlm.nih.gov//bioproject/PRJEB23253
ERR2185306	PAIRED	150	Cell-populations	Cell populations isolated by FACS from adult worms	https://www.ncbi.nlm.nih.gov//bioproject/PRJEB23253
ERR2185333	PAIRED	125	Cell-populations	Cell populations isolated by FACS from adult worms	https://www.ncbi.nlm.nih.gov//bioproject/PRJEB23253
ERR2185360	PAIRED	125	Cell-populations	Cell populations isolated by FACS from adult worms	https://www.ncbi.nlm.nih.gov//bioproject/PRJEB23253
ERR2185309	PAIRED	150	Cell-populations	Cell populations isolated by FACS from adult worms	https://www.ncbi.nlm.nih.gov//bioproject/PRJEB23253
ERR2185336	PAIRED	125	Cell-populations	Cell populations isolated by FACS from adult worms	https://www.ncbi.nlm.nih.gov//bioproject/PRJEB23253
ERR2185363	PAIRED	125	Cell-populations	Cell populations isolated by FACS from adult worms	https://www.ncbi.nlm.nih.gov//bioproject/PRJEB23253
ERR2185310	PAIRED	150	Cell-populations	Cell populations isolated by FACS from adult worms	https://www.ncbi.nlm.nih.gov//bioproject/PRJEB23253
ERR2185337	PAIRED	125	Cell-populations	Cell populations isolated by FACS from adult worms	https://www.ncbi.nlm.nih.gov//bioproject/PRJEB23253
ERR2185364	PAIRED	125	Cell-populations	Cell populations isolated by FACS from adult worms	https://www.ncbi.nlm.nih.gov//bioproject/PRJEB23253
ERR2185311	PAIRED	150	Cell-populations	Cell populations isolated by FACS from adult worms	https://www.ncbi.nlm.nih.gov//bioproject/PRJEB23253
ERR2185338	PAIRED	125	Cell-populations	Cell populations isolated by FACS from adult worms	https://www.ncbi.nlm.nih.gov//bioproject/PRJEB23253
ERR2185365	PAIRED	125	Cell-populations	Cell populations isolated by FACS from adult worms	https://www.ncbi.nlm.nih.gov//bioproject/PRJEB23253
SRR629227	SINGLE	100	tissue	posterior somatic tissue	https://doi.org/10.1038/nature11924
SRR629228	SINGLE	100	tissue	posterior somatic tissue	https://doi.org/10.1038/nature11924
SRR629229	SINGLE	100	tissue	posterior somatic tissue	https://doi.org/10.1038/nature11924
SRR922067	SINGLE	100	Whole	miracidia	http://dx.doi.org/10.7554/eLife.00768.001
SRR922068	SINGLE	100	Whole	sporocysts	http://dx.doi.org/10.7554/eLife.00768.001
SRR1134204	SINGLE	100	Whole	cercariae	https://www.ncbi.nlm.nih.gov/sra/SRX442489
SRR1134198	SINGLE	100	Whole	cercariae	https://www.ncbi.nlm.nih.gov/sra/SRX442489
SRR1140763	SINGLE	98	Whole	cercariae	https://www.ncbi.nlm.nih.gov/sra/?term=SRR1140763
SRR1140995	SINGLE	91	Whole	cercariae	https://www.ncbi.nlm.nih.gov/sra/?term=SRR1140995
SRR1142421	SINGLE	97	Whole	cercariae	https://www.ncbi.nlm.nih.gov/sra/?term=SRR1142421
SRR1142422	SINGLE	73	Whole	cercariae	https://www.ncbi.nlm.nih.gov/sra/?term=SRR1142422
SRR1142423	SINGLE	97	Whole	cercariae	https://www.ncbi.nlm.nih.gov/sra/?term=SRR1142423
SRR5170160	PAIRED	126	Whole	adult females	https://doi.org/10.1038/s41598-017-10853-6
SRR5170161	PAIRED	126	Whole	adult females	https://doi.org/10.1038/s41598-017-10853-6
SRR5170162	PAIRED	126	Whole	adult females	https://doi.org/10.1038/s41598-017-10853-6
SRR5170166	PAIRED	126	Whole	adult males	https://doi.org/10.1038/s41598-017-10853-6
SRR5170167	PAIRED	126	Whole	adult males	https://doi.org/10.1038/s41598-017-10853-6
SRR5170168	PAIRED	126	Whole	adult males	https://doi.org/10.1038/s41598-017-10853-6
SRR5170178	PAIRED	126	Whole	adult females	https://doi.org/10.1038/s41598-017-10853-6
SRR5170179	PAIRED	126	Whole	adult females	https://doi.org/10.1038/s41598-017-10853-6
SRR5170180	PAIRED	126	Whole	adult females	https://doi.org/10.1038/s41598-017-10853-6
SRR5170190	PAIRED	126	Whole	adult males	https://doi.org/10.1038/s41598-017-10853-6
SRR5170191	PAIRED	126	Whole	adult males	https://doi.org/10.1038/s41598-017-10853-6
SRR5170192	PAIRED	126	Whole	adult males	https://doi.org/10.1038/s41598-017-10853-6
SRR5860352	SINGLE	100	Single-cell	mother sporocyst stem cells	https://doi.org/10.7554/eLife.35449.001
SRR5860353	SINGLE	100	Single-cell	mother sporocyst stem cells	https://doi.org/10.7554/eLife.35449.001
SRR5860315	SINGLE	100	Single-cell	mother sporocyst stem cells	https://doi.org/10.7554/eLife.35449.001
SRR5860316	SINGLE	100	Single-cell	mother sporocyst stem cells	https://doi.org/10.7554/eLife.35449.001
SRR5860317	SINGLE	100	Single-cell	mother sporocyst stem cells	https://doi.org/10.7554/eLife.35449.001
SRR5860318	SINGLE	100	Single-cell	mother sporocyst stem cells	https://doi.org/10.7554/eLife.35449.001
SRR5860319	SINGLE	100	Single-cell	mother sporocyst stem cells	https://doi.org/10.7554/eLife.35449.001
SRR5860320	SINGLE	100	Single-cell	mother sporocyst stem cells	https://doi.org/10.7554/eLife.35449.001
SRR5860321	SINGLE	100	Single-cell	mother sporocyst stem cells	https://doi.org/10.7554/eLife.35449.001
SRR5860322	SINGLE	100	Single-cell	mother sporocyst stem cells	https://doi.org/10.7554/eLife.35449.001
SRR5860323	SINGLE	100	Single-cell	mother sporocyst stem cells	https://doi.org/10.7554/eLife.35449.001
SRR5860324	SINGLE	100	Single-cell	mother sporocyst stem cells	https://doi.org/10.7554/eLife.35449.001
SRR5860325	SINGLE	100	Single-cell	mother sporocyst stem cells	https://doi.org/10.7554/eLife.35449.001
SRR5860326	SINGLE	100	Single-cell	mother sporocyst stem cells	https://doi.org/10.7554/eLife.35449.001
SRR5860327	SINGLE	100	Single-cell	mother sporocyst stem cells	https://doi.org/10.7554/eLife.35449.001
SRR5860328	SINGLE	100	Single-cell	mother sporocyst stem cells	https://doi.org/10.7554/eLife.35449.001
SRR5860329	SINGLE	100	Single-cell	mother sporocyst stem cells	https://doi.org/10.7554/eLife.35449.001
SRR5860330	SINGLE	100	Single-cell	mother sporocyst stem cells	https://doi.org/10.7554/eLife.35449.001
SRR5860331	SINGLE	100	Single-cell	mother sporocyst stem cells	https://doi.org/10.7554/eLife.35449.001
SRR5860332	SINGLE	100	Single-cell	mother sporocyst stem cells	https://doi.org/10.7554/eLife.35449.001
SRR5860333	SINGLE	100	Single-cell	mother sporocyst stem cells	https://doi.org/10.7554/eLife.35449.001
SRR5860334	SINGLE	100	Single-cell	mother sporocyst stem cells	https://doi.org/10.7554/eLife.35449.001
SRR5860335	SINGLE	100	Single-cell	mother sporocyst stem cells	https://doi.org/10.7554/eLife.35449.001
SRR5860336	SINGLE	100	Single-cell	mother sporocyst stem cells	https://doi.org/10.7554/eLife.35449.001
SRR5860337	SINGLE	100	Single-cell	mother sporocyst stem cells	https://doi.org/10.7554/eLife.35449.001
SRR5860338	SINGLE	100	Single-cell	mother sporocyst stem cells	https://doi.org/10.7554/eLife.35449.001
SRR5860339	SINGLE	100	Single-cell	mother sporocyst stem cells	https://doi.org/10.7554/eLife.35449.001
SRR5860340	SINGLE	100	Single-cell	mother sporocyst stem cells	https://doi.org/10.7554/eLife.35449.001
SRR5860341	SINGLE	100	Single-cell	mother sporocyst stem cells	https://doi.org/10.7554/eLife.35449.001
SRR5860342	SINGLE	100	Single-cell	mother sporocyst stem cells	https://doi.org/10.7554/eLife.35449.001
SRR5860343	SINGLE	100	Single-cell	mother sporocyst stem cells	https://doi.org/10.7554/eLife.35449.001
SRR5860344	SINGLE	100	Single-cell	mother sporocyst stem cells	https://doi.org/10.7554/eLife.35449.001
SRR5860345	SINGLE	100	Single-cell	mother sporocyst stem cells	https://doi.org/10.7554/eLife.35449.001
SRR5860346	SINGLE	100	Single-cell	mother sporocyst stem cells	https://doi.org/10.7554/eLife.35449.001
SRR5860347	SINGLE	100	Single-cell	mother sporocyst stem cells	https://doi.org/10.7554/eLife.35449.001
SRR5860348	SINGLE	160	Single-cell	mother sporocyst stem cells	https://doi.org/10.7554/eLife.35449.001
SRR5860349	SINGLE	160	Single-cell	mother sporocyst stem cells	https://doi.org/10.7554/eLife.35449.001
SRR5860350	SINGLE	100	Whole	juveniles	https://www.ncbi.nlm.nih.gov/sra/?term=SRR5860350
SRR5860351	SINGLE	100	Whole	cercariae	https://www.ncbi.nlm.nih.gov/sra/?term=SRR5860351
SRR6490483	PAIRED	101	Whole	adult females	https://www.ncbi.nlm.nih.gov/sra/?term=SRR6490483
SRR6490482	PAIRED	101	Whole	adult females	https://www.ncbi.nlm.nih.gov/sra/?term=SRR6490482
SRR6490481	PAIRED	101	Whole	adult females	https://www.ncbi.nlm.nih.gov/sra/?term=SRR6490481
SRR7466087	PAIRED	74	Single-cell	2.5 weeks old Schistosome stem cell (juvenile)	https://doi.org/10.1101/364166
SRR7466086	PAIRED	74	Single-cell	2.5 weeks old Schistosome stem cell (juvenile)	https://doi.org/10.1101/364166
SRR7466084	PAIRED	74	Single-cell	2.5 weeks old Schistosome stem cell (juvenile)	https://doi.org/10.1101/364166
SRR7466085	PAIRED	74	Single-cell	2.5 weeks old Schistosome stem cell (juvenile)	https://doi.org/10.1101/364166
SRR7466083	PAIRED	74	Single-cell	2.5 weeks old Schistosome stem cell (juvenile)	https://doi.org/10.1101/364166
SRR7466082	PAIRED	74	Single-cell	2.5 weeks old Schistosome stem cell (juvenile)	https://doi.org/10.1101/364166
SRR7466081	PAIRED	74	Single-cell	2.5 weeks old Schistosome stem cell (juvenile)	https://doi.org/10.1101/364166
SRR7466079	PAIRED	74	Single-cell	2.5 weeks old Schistosome stem cell (juvenile)	https://doi.org/10.1101/364166
SRR7466078	PAIRED	74	Single-cell	2.5 weeks old Schistosome stem cell (juvenile)	https://doi.org/10.1101/364166
SRR7466080	PAIRED	74	Single-cell	2.5 weeks old Schistosome stem cell (juvenile)	https://doi.org/10.1101/364166
SRR7466076	PAIRED	74	Single-cell	2.5 weeks old Schistosome stem cell (juvenile)	https://doi.org/10.1101/364166
SRR7466075	PAIRED	74	Single-cell	2.5 weeks old Schistosome stem cell (juvenile)	https://doi.org/10.1101/364166
SRR7466077	PAIRED	74	Single-cell	2.5 weeks old Schistosome stem cell (juvenile)	https://doi.org/10.1101/364166
SRR7466074	PAIRED	74	Single-cell	2.5 weeks old Schistosome stem cell (juvenile)	https://doi.org/10.1101/364166
SRR7466073	PAIRED	74	Single-cell	2.5 weeks old Schistosome stem cell (juvenile)	https://doi.org/10.1101/364166
SRR7466072	PAIRED	74	Single-cell	2.5 weeks old Schistosome stem cell (juvenile)	https://doi.org/10.1101/364166
SRR7466071	PAIRED	74	Single-cell	2.5 weeks old Schistosome stem cell (juvenile)	https://doi.org/10.1101/364166
SRR7466070	PAIRED	74	Single-cell	2.5 weeks old Schistosome stem cell (juvenile)	https://doi.org/10.1101/364166
SRR7466069	PAIRED	74	Single-cell	2.5 weeks old Schistosome stem cell (juvenile)	https://doi.org/10.1101/364166
SRR7466068	PAIRED	74	Single-cell	2.5 weeks old Schistosome stem cell (juvenile)	https://doi.org/10.1101/364166
SRR7466067	PAIRED	74	Single-cell	2.5 weeks old Schistosome stem cell (juvenile)	https://doi.org/10.1101/364166
SRR7466066	PAIRED	74	Single-cell	2.5 weeks old Schistosome stem cell (juvenile)	https://doi.org/10.1101/364166
SRR7466065	PAIRED	74	Single-cell	2.5 weeks old Schistosome stem cell (juvenile)	https://doi.org/10.1101/364166
SRR7466064	PAIRED	74	Single-cell	2.5 weeks old Schistosome stem cell (juvenile)	https://doi.org/10.1101/364166
SRR7466063	PAIRED	74	Single-cell	2.5 weeks old Schistosome stem cell (juvenile)	https://doi.org/10.1101/364166
SRR7466062	PAIRED	74	Single-cell	2.5 weeks old Schistosome stem cell (juvenile)	https://doi.org/10.1101/364166
SRR7466061	PAIRED	74	Single-cell	2.5 weeks old Schistosome stem cell (juvenile)	https://doi.org/10.1101/364166
SRR7466060	PAIRED	74	Single-cell	2.5 weeks old Schistosome stem cell (juvenile)	https://doi.org/10.1101/364166
SRR7466059	PAIRED	74	Single-cell	2.5 weeks old Schistosome stem cell (juvenile)	https://doi.org/10.1101/364166
SRR7466058	PAIRED	74	Single-cell	2.5 weeks old Schistosome stem cell (juvenile)	https://doi.org/10.1101/364166
SRR7466057	PAIRED	74	Single-cell	2.5 weeks old Schistosome stem cell (juvenile)	https://doi.org/10.1101/364166
SRR7466056	PAIRED	74	Single-cell	2.5 weeks old Schistosome stem cell (juvenile)	https://doi.org/10.1101/364166
SRR7466054	PAIRED	74	Single-cell	2.5 weeks old Schistosome stem cell (juvenile)	https://doi.org/10.1101/364166
SRR7466055	PAIRED	74	Single-cell	2.5 weeks old Schistosome stem cell (juvenile)	https://doi.org/10.1101/364166
SRR7466052	PAIRED	74	Single-cell	2.5 weeks old Schistosome stem cell (juvenile)	https://doi.org/10.1101/364166
SRR7466051	PAIRED	74	Single-cell	2.5 weeks old Schistosome stem cell (juvenile)	https://doi.org/10.1101/364166
SRR7466053	PAIRED	74	Single-cell	2.5 weeks old Schistosome stem cell (juvenile)	https://doi.org/10.1101/364166
SRR7466050	PAIRED	74	Single-cell	2.5 weeks old Schistosome stem cell (juvenile)	https://doi.org/10.1101/364166
SRR7466049	PAIRED	74	Single-cell	2.5 weeks old Schistosome stem cell (juvenile)	https://doi.org/10.1101/364166
SRR7466048	PAIRED	74	Single-cell	2.5 weeks old Schistosome stem cell (juvenile)	https://doi.org/10.1101/364166
SRR7466046	PAIRED	74	Single-cell	2.5 weeks old Schistosome stem cell (juvenile)	https://doi.org/10.1101/364166
SRR7466047	PAIRED	74	Single-cell	2.5 weeks old Schistosome stem cell (juvenile)	https://doi.org/10.1101/364166
SRR7466045	PAIRED	74	Single-cell	2.5 weeks old Schistosome stem cell (juvenile)	https://doi.org/10.1101/364166
SRR7466044	PAIRED	74	Single-cell	2.5 weeks old Schistosome stem cell (juvenile)	https://doi.org/10.1101/364166
SRR7466043	PAIRED	74	Single-cell	2.5 weeks old Schistosome stem cell (juvenile)	https://doi.org/10.1101/364166
SRR7466042	PAIRED	74	Single-cell	2.5 weeks old Schistosome stem cell (juvenile)	https://doi.org/10.1101/364166
SRR7466041	PAIRED	74	Single-cell	2.5 weeks old Schistosome stem cell (juvenile)	https://doi.org/10.1101/364166
SRR7466040	PAIRED	74	Single-cell	2.5 weeks old Schistosome stem cell (juvenile)	https://doi.org/10.1101/364166
SRR7466039	PAIRED	74	Single-cell	2.5 weeks old Schistosome stem cell (juvenile)	https://doi.org/10.1101/364166
SRR7466038	PAIRED	74	Single-cell	2.5 weeks old Schistosome stem cell (juvenile)	https://doi.org/10.1101/364166
SRR7466037	PAIRED	74	Single-cell	2.5 weeks old Schistosome stem cell (juvenile)	https://doi.org/10.1101/364166
SRR7466035	PAIRED	74	Single-cell	2.5 weeks old Schistosome stem cell (juvenile)	https://doi.org/10.1101/364166
SRR7466036	PAIRED	74	Single-cell	2.5 weeks old Schistosome stem cell (juvenile)	https://doi.org/10.1101/364166
SRR7466034	PAIRED	74	Single-cell	2.5 weeks old Schistosome stem cell (juvenile)	https://doi.org/10.1101/364166
SRR7466033	PAIRED	74	Single-cell	2.5 weeks old Schistosome stem cell (juvenile)	https://doi.org/10.1101/364166
SRR7466032	PAIRED	74	Single-cell	2.5 weeks old Schistosome stem cell (juvenile)	https://doi.org/10.1101/364166
SRR7466031	PAIRED	74	Single-cell	2.5 weeks old Schistosome stem cell (juvenile)	https://doi.org/10.1101/364166
SRR7466030	PAIRED	74	Single-cell	2.5 weeks old Schistosome stem cell (juvenile)	https://doi.org/10.1101/364166
SRR7466029	PAIRED	74	Single-cell	2.5 weeks old Schistosome stem cell (juvenile)	https://doi.org/10.1101/364166
SRR7466027	PAIRED	74	Single-cell	2.5 weeks old Schistosome stem cell (juvenile)	https://doi.org/10.1101/364166
SRR7466028	PAIRED	74	Single-cell	2.5 weeks old Schistosome stem cell (juvenile)	https://doi.org/10.1101/364166
SRR7466026	PAIRED	74	Single-cell	2.5 weeks old Schistosome stem cell (juvenile)	https://doi.org/10.1101/364166
SRR7466025	PAIRED	74	Single-cell	2.5 weeks old Schistosome stem cell (juvenile)	https://doi.org/10.1101/364166
SRR7466022	PAIRED	74	Single-cell	2.5 weeks old Schistosome stem cell (juvenile)	https://doi.org/10.1101/364166
SRR7466023	PAIRED	74	Single-cell	2.5 weeks old Schistosome stem cell (juvenile)	https://doi.org/10.1101/364166
SRR7466024	PAIRED	74	Single-cell	2.5 weeks old Schistosome stem cell (juvenile)	https://doi.org/10.1101/364166
SRR7466021	PAIRED	74	Single-cell	2.5 weeks old Schistosome stem cell (juvenile)	https://doi.org/10.1101/364166
SRR7466020	PAIRED	74	Single-cell	2.5 weeks old Schistosome stem cell (juvenile)	https://doi.org/10.1101/364166
SRR7466019	PAIRED	74	Single-cell	2.5 weeks old Schistosome stem cell (juvenile)	https://doi.org/10.1101/364166
SRR7466016	PAIRED	74	Single-cell	2.5 weeks old Schistosome stem cell (juvenile)	https://doi.org/10.1101/364166
SRR7466018	PAIRED	74	Single-cell	2.5 weeks old Schistosome stem cell (juvenile)	https://doi.org/10.1101/364166
SRR7466017	PAIRED	74	Single-cell	2.5 weeks old Schistosome stem cell (juvenile)	https://doi.org/10.1101/364166
SRR7466015	PAIRED	74	Single-cell	2.5 weeks old Schistosome stem cell (juvenile)	https://doi.org/10.1101/364166
SRR7466014	PAIRED	74	Single-cell	2.5 weeks old Schistosome stem cell (juvenile)	https://doi.org/10.1101/364166
SRR7466013	PAIRED	74	Single-cell	2.5 weeks old Schistosome stem cell (juvenile)	https://doi.org/10.1101/364166
SRR7466012	PAIRED	74	Single-cell	2.5 weeks old Schistosome stem cell (juvenile)	https://doi.org/10.1101/364166
SRR7466010	PAIRED	74	Single-cell	2.5 weeks old Schistosome stem cell (juvenile)	https://doi.org/10.1101/364166
SRR7466011	PAIRED	74	Single-cell	2.5 weeks old Schistosome stem cell (juvenile)	https://doi.org/10.1101/364166
SRR7466009	PAIRED	74	Single-cell	2.5 weeks old Schistosome stem cell (juvenile)	https://doi.org/10.1101/364166
SRR7466008	PAIRED	74	Single-cell	2.5 weeks old Schistosome stem cell (juvenile)	https://doi.org/10.1101/364166
SRR7466007	PAIRED	74	Single-cell	2.5 weeks old Schistosome stem cell (juvenile)	https://doi.org/10.1101/364166
SRR7466006	PAIRED	74	Single-cell	2.5 weeks old Schistosome stem cell (juvenile)	https://doi.org/10.1101/364166
SRR7466004	PAIRED	74	Single-cell	2.5 weeks old Schistosome stem cell (juvenile)	https://doi.org/10.1101/364166
SRR7466005	PAIRED	74	Single-cell	2.5 weeks old Schistosome stem cell (juvenile)	https://doi.org/10.1101/364166
SRR7466003	PAIRED	74	Single-cell	2.5 weeks old Schistosome stem cell (juvenile)	https://doi.org/10.1101/364166
SRR7466002	PAIRED	74	Single-cell	2.5 weeks old Schistosome stem cell (juvenile)	https://doi.org/10.1101/364166
SRR7466001	PAIRED	74	Single-cell	2.5 weeks old Schistosome stem cell (juvenile)	https://doi.org/10.1101/364166
SRR7466000	PAIRED	74	Single-cell	2.5 weeks old Schistosome stem cell (juvenile)	https://doi.org/10.1101/364166
SRR7465997	PAIRED	74	Single-cell	2.5 weeks old Schistosome stem cell (juvenile)	https://doi.org/10.1101/364166
SRR7465996	PAIRED	74	Single-cell	2.5 weeks old Schistosome stem cell (juvenile)	https://doi.org/10.1101/364166
SRR7465999	PAIRED	74	Single-cell	2.5 weeks old Schistosome stem cell (juvenile)	https://doi.org/10.1101/364166
SRR7465998	PAIRED	74	Single-cell	2.5 weeks old Schistosome stem cell (juvenile)	https://doi.org/10.1101/364166
SRR7465995	PAIRED	74	Single-cell	2.5 weeks old Schistosome stem cell (juvenile)	https://doi.org/10.1101/364166
SRR7465994	PAIRED	74	Single-cell	2.5 weeks old Schistosome stem cell (juvenile)	https://doi.org/10.1101/364166
SRR7465993	PAIRED	74	Single-cell	2.5 weeks old Schistosome stem cell (juvenile)	https://doi.org/10.1101/364166
SRR7465992	PAIRED	74	Single-cell	2.5 weeks old Schistosome stem cell (juvenile)	https://doi.org/10.1101/364166
SRR7465991	PAIRED	74	Single-cell	2.5 weeks old Schistosome stem cell (juvenile)	https://doi.org/10.1101/364166
SRR7465990	PAIRED	74	Single-cell	2.5 weeks old Schistosome stem cell (juvenile)	https://doi.org/10.1101/364166
SRR7465988	PAIRED	74	Single-cell	2.5 weeks old Schistosome stem cell (juvenile)	https://doi.org/10.1101/364166
SRR7465989	PAIRED	74	Single-cell	2.5 weeks old Schistosome stem cell (juvenile)	https://doi.org/10.1101/364166
SRR7465987	PAIRED	74	Single-cell	2.5 weeks old Schistosome stem cell (juvenile)	https://doi.org/10.1101/364166
SRR7465986	PAIRED	74	Single-cell	2.5 weeks old Schistosome stem cell (juvenile)	https://doi.org/10.1101/364166
SRR7465985	PAIRED	74	Single-cell	2.5 weeks old Schistosome stem cell (juvenile)	https://doi.org/10.1101/364166
SRR7465981	PAIRED	74	Single-cell	2.5 weeks old Schistosome stem cell (juvenile)	https://doi.org/10.1101/364166
SRR7465983	PAIRED	74	Single-cell	2.5 weeks old Schistosome stem cell (juvenile)	https://doi.org/10.1101/364166
SRR7465984	PAIRED	74	Single-cell	2.5 weeks old Schistosome stem cell (juvenile)	https://doi.org/10.1101/364166
SRR7465980	PAIRED	74	Single-cell	2.5 weeks old Schistosome stem cell (juvenile)	https://doi.org/10.1101/364166
SRR7465982	PAIRED	74	Single-cell	2.5 weeks old Schistosome stem cell (juvenile)	https://doi.org/10.1101/364166
SRR7465979	PAIRED	74	Single-cell	2.5 weeks old Schistosome stem cell (juvenile)	https://doi.org/10.1101/364166
SRR7465978	PAIRED	74	Single-cell	2.5 weeks old Schistosome stem cell (juvenile)	https://doi.org/10.1101/364166
SRR7465977	PAIRED	74	Single-cell	2.5 weeks old Schistosome stem cell (juvenile)	https://doi.org/10.1101/364166
SRR7465975	PAIRED	74	Single-cell	2.5 weeks old Schistosome stem cell (juvenile)	https://doi.org/10.1101/364166
SRR7465976	PAIRED	74	Single-cell	2.5 weeks old Schistosome stem cell (juvenile)	https://doi.org/10.1101/364166
SRR7465973	PAIRED	74	Single-cell	2.5 weeks old Schistosome stem cell (juvenile)	https://doi.org/10.1101/364166
SRR7465974	PAIRED	74	Single-cell	2.5 weeks old Schistosome stem cell (juvenile)	https://doi.org/10.1101/364166
SRR7465970	PAIRED	74	Single-cell	2.5 weeks old Schistosome stem cell (juvenile)	https://doi.org/10.1101/364166
SRR7465971	PAIRED	74	Single-cell	2.5 weeks old Schistosome stem cell (juvenile)	https://doi.org/10.1101/364166
SRR7465972	PAIRED	74	Single-cell	2.5 weeks old Schistosome stem cell (juvenile)	https://doi.org/10.1101/364166
SRR7465967	PAIRED	74	Single-cell	2.5 weeks old Schistosome stem cell (juvenile)	https://doi.org/10.1101/364166
SRR7465969	PAIRED	74	Single-cell	2.5 weeks old Schistosome stem cell (juvenile)	https://doi.org/10.1101/364166
SRR7465966	PAIRED	74	Single-cell	2.5 weeks old Schistosome stem cell (juvenile)	https://doi.org/10.1101/364166
SRR7465968	PAIRED	74	Single-cell	2.5 weeks old Schistosome stem cell (juvenile)	https://doi.org/10.1101/364166
SRR7465965	PAIRED	74	Single-cell	2.5 weeks old Schistosome stem cell (juvenile)	https://doi.org/10.1101/364166
SRR7465964	PAIRED	74	Single-cell	2.5 weeks old Schistosome stem cell (juvenile)	https://doi.org/10.1101/364166
SRR7465963	PAIRED	74	Single-cell	2.5 weeks old Schistosome stem cell (juvenile)	https://doi.org/10.1101/364166
SRR7465962	PAIRED	74	Single-cell	2.5 weeks old Schistosome stem cell (juvenile)	https://doi.org/10.1101/364166
SRR7465961	PAIRED	74	Single-cell	2.5 weeks old Schistosome stem cell (juvenile)	https://doi.org/10.1101/364166
SRR7465960	PAIRED	74	Single-cell	2.5 weeks old Schistosome stem cell (juvenile)	https://doi.org/10.1101/364166
SRR7465959	PAIRED	74	Single-cell	2.5 weeks old Schistosome stem cell (juvenile)	https://doi.org/10.1101/364166
SRR7465958	PAIRED	74	Single-cell	2.5 weeks old Schistosome stem cell (juvenile)	https://doi.org/10.1101/364166
SRR7465957	PAIRED	74	Single-cell	2.5 weeks old Schistosome stem cell (juvenile)	https://doi.org/10.1101/364166
SRR7465955	PAIRED	74	Single-cell	2.5 weeks old Schistosome stem cell (juvenile)	https://doi.org/10.1101/364166
SRR7465956	PAIRED	74	Single-cell	2.5 weeks old Schistosome stem cell (juvenile)	https://doi.org/10.1101/364166
SRR7465954	PAIRED	74	Single-cell	2.5 weeks old Schistosome stem cell (juvenile)	https://doi.org/10.1101/364166
SRR7465952	PAIRED	74	Single-cell	2.5 weeks old Schistosome stem cell (juvenile)	https://doi.org/10.1101/364166
SRR7465949	PAIRED	74	Single-cell	2.5 weeks old Schistosome stem cell (juvenile)	https://doi.org/10.1101/364166
SRR7465950	PAIRED	74	Single-cell	2.5 weeks old Schistosome stem cell (juvenile)	https://doi.org/10.1101/364166
SRR7465951	PAIRED	74	Single-cell	2.5 weeks old Schistosome stem cell (juvenile)	https://doi.org/10.1101/364166
SRR7465953	PAIRED	74	Single-cell	2.5 weeks old Schistosome stem cell (juvenile)	https://doi.org/10.1101/364166
SRR7465948	PAIRED	74	Single-cell	2.5 weeks old Schistosome stem cell (juvenile)	https://doi.org/10.1101/364166
SRR7465947	PAIRED	74	Single-cell	2.5 weeks old Schistosome stem cell (juvenile)	https://doi.org/10.1101/364166
SRR7465946	PAIRED	74	Single-cell	2.5 weeks old Schistosome stem cell (juvenile)	https://doi.org/10.1101/364166
SRR7465945	PAIRED	74	Single-cell	2.5 weeks old Schistosome stem cell (juvenile)	https://doi.org/10.1101/364166
SRR7465944	PAIRED	74	Single-cell	2.5 weeks old Schistosome stem cell (juvenile)	https://doi.org/10.1101/364166
SRR7465943	PAIRED	74	Single-cell	2.5 weeks old Schistosome stem cell (juvenile)	https://doi.org/10.1101/364166
SRR7465940	PAIRED	74	Single-cell	2.5 weeks old Schistosome stem cell (juvenile)	https://doi.org/10.1101/364166
SRR7465941	PAIRED	74	Single-cell	2.5 weeks old Schistosome stem cell (juvenile)	https://doi.org/10.1101/364166
SRR7465942	PAIRED	74	Single-cell	2.5 weeks old Schistosome stem cell (juvenile)	https://doi.org/10.1101/364166
SRR7465937	PAIRED	74	Single-cell	2.5 weeks old Schistosome stem cell (juvenile)	https://doi.org/10.1101/364166
SRR7465938	PAIRED	74	Single-cell	2.5 weeks old Schistosome stem cell (juvenile)	https://doi.org/10.1101/364166
SRR7465935	PAIRED	74	Single-cell	2.5 weeks old Schistosome stem cell (juvenile)	https://doi.org/10.1101/364166
SRR7465939	PAIRED	74	Single-cell	2.5 weeks old Schistosome stem cell (juvenile)	https://doi.org/10.1101/364166
SRR7465936	PAIRED	74	Single-cell	2.5 weeks old Schistosome stem cell (juvenile)	https://doi.org/10.1101/364166
SRR7465934	PAIRED	74	Single-cell	2.5 weeks old Schistosome stem cell (juvenile)	https://doi.org/10.1101/364166
SRR7465932	PAIRED	74	Single-cell	2.5 weeks old Schistosome stem cell (juvenile)	https://doi.org/10.1101/364166
SRR7465933	PAIRED	74	Single-cell	2.5 weeks old Schistosome stem cell (juvenile)	https://doi.org/10.1101/364166
SRR7465931	PAIRED	74	Single-cell	2.5 weeks old Schistosome stem cell (juvenile)	https://doi.org/10.1101/364166
SRR7465930	PAIRED	74	Single-cell	2.5 weeks old Schistosome stem cell (juvenile)	https://doi.org/10.1101/364166
SRR7465929	PAIRED	74	Single-cell	2.5 weeks old Schistosome stem cell (juvenile)	https://doi.org/10.1101/364166
SRR7465928	PAIRED	74	Single-cell	2.5 weeks old Schistosome stem cell (juvenile)	https://doi.org/10.1101/364166
SRR7465925	PAIRED	74	Single-cell	2.5 weeks old Schistosome stem cell (juvenile)	https://doi.org/10.1101/364166
SRR7465926	PAIRED	74	Single-cell	2.5 weeks old Schistosome stem cell (juvenile)	https://doi.org/10.1101/364166
SRR7465927	PAIRED	74	Single-cell	2.5 weeks old Schistosome stem cell (juvenile)	https://doi.org/10.1101/364166
SRR7465921	PAIRED	74	Single-cell	2.5 weeks old Schistosome stem cell (juvenile)	https://doi.org/10.1101/364166
SRR7465920	PAIRED	74	Single-cell	2.5 weeks old Schistosome stem cell (juvenile)	https://doi.org/10.1101/364166
SRR7465923	PAIRED	74	Single-cell	2.5 weeks old Schistosome stem cell (juvenile)	https://doi.org/10.1101/364166
SRR7465922	PAIRED	74	Single-cell	2.5 weeks old Schistosome stem cell (juvenile)	https://doi.org/10.1101/364166
SRR7465924	PAIRED	74	Single-cell	2.5 weeks old Schistosome stem cell (juvenile)	https://doi.org/10.1101/364166
SRR7465919	PAIRED	74	Single-cell	2.5 weeks old Schistosome stem cell (juvenile)	https://doi.org/10.1101/364166
SRR7465917	PAIRED	74	Single-cell	2.5 weeks old Schistosome stem cell (juvenile)	https://doi.org/10.1101/364166
SRR7465916	PAIRED	74	Single-cell	2.5 weeks old Schistosome stem cell (juvenile)	https://doi.org/10.1101/364166
SRR7465918	PAIRED	74	Single-cell	2.5 weeks old Schistosome stem cell (juvenile)	https://doi.org/10.1101/364166
SRR7465915	PAIRED	74	Single-cell	2.5 weeks old Schistosome stem cell (juvenile)	https://doi.org/10.1101/364166
SRR7465913	PAIRED	74	Single-cell	2.5 weeks old Schistosome stem cell (juvenile)	https://doi.org/10.1101/364166
SRR7465914	PAIRED	74	Single-cell	2.5 weeks old Schistosome stem cell (juvenile)	https://doi.org/10.1101/364166
SRR7465912	PAIRED	74	Single-cell	2.5 weeks old Schistosome stem cell (juvenile)	https://doi.org/10.1101/364166
SRR7465911	PAIRED	74	Single-cell	2.5 weeks old Schistosome stem cell (juvenile)	https://doi.org/10.1101/364166
SRR7465910	PAIRED	74	Single-cell	2.5 weeks old Schistosome stem cell (juvenile)	https://doi.org/10.1101/364166
SRR7465909	PAIRED	74	Single-cell	2.5 weeks old Schistosome stem cell (juvenile)	https://doi.org/10.1101/364166
SRR7465907	PAIRED	74	Single-cell	2.5 weeks old Schistosome stem cell (juvenile)	https://doi.org/10.1101/364166
SRR7465908	PAIRED	74	Single-cell	2.5 weeks old Schistosome stem cell (juvenile)	https://doi.org/10.1101/364166
SRR7465905	PAIRED	74	Single-cell	2.5 weeks old Schistosome stem cell (juvenile)	https://doi.org/10.1101/364166
SRR7465906	PAIRED	74	Single-cell	2.5 weeks old Schistosome stem cell (juvenile)	https://doi.org/10.1101/364166
SRR7465904	PAIRED	74	Single-cell	2.5 weeks old Schistosome stem cell (juvenile)	https://doi.org/10.1101/364166
SRR7465903	PAIRED	74	Single-cell	2.5 weeks old Schistosome stem cell (juvenile)	https://doi.org/10.1101/364166
SRR7465901	PAIRED	74	Single-cell	2.5 weeks old Schistosome stem cell (juvenile)	https://doi.org/10.1101/364166
SRR7465902	PAIRED	74	Single-cell	2.5 weeks old Schistosome stem cell (juvenile)	https://doi.org/10.1101/364166
SRR7465900	PAIRED	74	Single-cell	2.5 weeks old Schistosome stem cell (juvenile)	https://doi.org/10.1101/364166
SRR7465898	PAIRED	74	Single-cell	2.5 weeks old Schistosome stem cell (juvenile)	https://doi.org/10.1101/364166
SRR7465899	PAIRED	74	Single-cell	2.5 weeks old Schistosome stem cell (juvenile)	https://doi.org/10.1101/364166
SRR7465896	PAIRED	74	Single-cell	2.5 weeks old Schistosome stem cell (juvenile)	https://doi.org/10.1101/364166
SRR7465897	PAIRED	74	Single-cell	2.5 weeks old Schistosome stem cell (juvenile)	https://doi.org/10.1101/364166
SRR7465895	PAIRED	74	Single-cell	2.5 weeks old Schistosome stem cell (juvenile)	https://doi.org/10.1101/364166
SRR7465894	PAIRED	74	Single-cell	2.5 weeks old Schistosome stem cell (juvenile)	https://doi.org/10.1101/364166
SRR7465892	PAIRED	74	Single-cell	2.5 weeks old Schistosome stem cell (juvenile)	https://doi.org/10.1101/364166
SRR7465893	PAIRED	74	Single-cell	2.5 weeks old Schistosome stem cell (juvenile)	https://doi.org/10.1101/364166
SRR7465891	PAIRED	74	Single-cell	2.5 weeks old Schistosome stem cell (juvenile)	https://doi.org/10.1101/364166
SRR7465890	PAIRED	74	Single-cell	2.5 weeks old Schistosome stem cell (juvenile)	https://doi.org/10.1101/364166
SRR7465889	PAIRED	74	Single-cell	2.5 weeks old Schistosome stem cell (juvenile)	https://doi.org/10.1101/364166
SRR7465888	PAIRED	74	Single-cell	2.5 weeks old Schistosome stem cell (juvenile)	https://doi.org/10.1101/364166
SRR7465886	PAIRED	74	Single-cell	2.5 weeks old Schistosome stem cell (juvenile)	https://doi.org/10.1101/364166
SRR7465887	PAIRED	74	Single-cell	2.5 weeks old Schistosome stem cell (juvenile)	https://doi.org/10.1101/364166
SRR7465885	PAIRED	74	Single-cell	2.5 weeks old Schistosome stem cell (juvenile)	https://doi.org/10.1101/364166
SRR7465883	PAIRED	74	Single-cell	2.5 weeks old Schistosome stem cell (juvenile)	https://doi.org/10.1101/364166
SRR7465884	PAIRED	74	Single-cell	2.5 weeks old Schistosome stem cell (juvenile)	https://doi.org/10.1101/364166
SRR7465882	PAIRED	74	Single-cell	2.5 weeks old Schistosome stem cell (juvenile)	https://doi.org/10.1101/364166
SRR7465881	PAIRED	74	Single-cell	2.5 weeks old Schistosome stem cell (juvenile)	https://doi.org/10.1101/364166
SRR7465880	PAIRED	74	Single-cell	2.5 weeks old Schistosome stem cell (juvenile)	https://doi.org/10.1101/364166
SRR7465879	PAIRED	74	Single-cell	2.5 weeks old Schistosome stem cell (juvenile)	https://doi.org/10.1101/364166
SRR7465878	PAIRED	74	Single-cell	2.5 weeks old Schistosome stem cell (juvenile)	https://doi.org/10.1101/364166
SRR7465877	PAIRED	74	Single-cell	2.5 weeks old Schistosome stem cell (juvenile)	https://doi.org/10.1101/364166
SRR7465876	PAIRED	74	Single-cell	2.5 weeks old Schistosome stem cell (juvenile)	https://doi.org/10.1101/364166
SRR7465875	PAIRED	74	Single-cell	2.5 weeks old Schistosome stem cell (juvenile)	https://doi.org/10.1101/364166
SRR7465874	PAIRED	74	Single-cell	2.5 weeks old Schistosome stem cell (juvenile)	https://doi.org/10.1101/364166
SRR7465873	PAIRED	74	Single-cell	2.5 weeks old Schistosome stem cell (juvenile)	https://doi.org/10.1101/364166
SRR7465869	PAIRED	74	Single-cell	2.5 weeks old Schistosome stem cell (juvenile)	https://doi.org/10.1101/364166
SRR7465866	PAIRED	74	Single-cell	2.5 weeks old Schistosome stem cell (juvenile)	https://doi.org/10.1101/364166
SRR7465872	PAIRED	74	Single-cell	2.5 weeks old Schistosome stem cell (juvenile)	https://doi.org/10.1101/364166
SRR7465871	PAIRED	74	Single-cell	2.5 weeks old Schistosome stem cell (juvenile)	https://doi.org/10.1101/364166
SRR7465870	PAIRED	74	Single-cell	2.5 weeks old Schistosome stem cell (juvenile)	https://doi.org/10.1101/364166
SRR7465868	PAIRED	74	Single-cell	2.5 weeks old Schistosome stem cell (juvenile)	https://doi.org/10.1101/364166
SRR7465867	PAIRED	74	Single-cell	2.5 weeks old Schistosome stem cell (juvenile)	https://doi.org/10.1101/364166
SRR7465865	PAIRED	74	Single-cell	2.5 weeks old Schistosome stem cell (juvenile)	https://doi.org/10.1101/364166
SRR7465863	PAIRED	74	Single-cell	2.5 weeks old Schistosome stem cell (juvenile)	https://doi.org/10.1101/364166
SRR7465864	PAIRED	74	Single-cell	2.5 weeks old Schistosome stem cell (juvenile)	https://doi.org/10.1101/364166
SRR7465862	PAIRED	74	Single-cell	2.5 weeks old Schistosome stem cell (juvenile)	https://doi.org/10.1101/364166
SRR7465861	PAIRED	74	Single-cell	2.5 weeks old Schistosome stem cell (juvenile)	https://doi.org/10.1101/364166
SRR7465860	PAIRED	74	Single-cell	2.5 weeks old Schistosome stem cell (juvenile)	https://doi.org/10.1101/364166
SRR7465859	PAIRED	74	Single-cell	2.5 weeks old Schistosome stem cell (juvenile)	https://doi.org/10.1101/364166
SRR7465857	PAIRED	74	Single-cell	2.5 weeks old Schistosome stem cell (juvenile)	https://doi.org/10.1101/364166
SRR7465858	PAIRED	74	Single-cell	2.5 weeks old Schistosome stem cell (juvenile)	https://doi.org/10.1101/364166
SRR7465855	PAIRED	74	Single-cell	2.5 weeks old Schistosome stem cell (juvenile)	https://doi.org/10.1101/364166
SRR7465856	PAIRED	74	Single-cell	2.5 weeks old Schistosome stem cell (juvenile)	https://doi.org/10.1101/364166
SRR7465852	PAIRED	74	Single-cell	2.5 weeks old Schistosome stem cell (juvenile)	https://doi.org/10.1101/364166
SRR7465854	PAIRED	74	Single-cell	2.5 weeks old Schistosome stem cell (juvenile)	https://doi.org/10.1101/364166
SRR7465850	PAIRED	74	Single-cell	2.5 weeks old Schistosome stem cell (juvenile)	https://doi.org/10.1101/364166
SRR7465851	PAIRED	74	Single-cell	2.5 weeks old Schistosome stem cell (juvenile)	https://doi.org/10.1101/364166
SRR7465853	PAIRED	74	Single-cell	2.5 weeks old Schistosome stem cell (juvenile)	https://doi.org/10.1101/364166
SRR7465848	PAIRED	74	Single-cell	2.5 weeks old Schistosome stem cell (juvenile)	https://doi.org/10.1101/364166
SRR7465849	PAIRED	74	Single-cell	2.5 weeks old Schistosome stem cell (juvenile)	https://doi.org/10.1101/364166
SRR7465847	PAIRED	74	Single-cell	2.5 weeks old Schistosome stem cell (juvenile)	https://doi.org/10.1101/364166
SRR7465846	PAIRED	74	Single-cell	2.5 weeks old Schistosome stem cell (juvenile)	https://doi.org/10.1101/364166
SRR7465845	PAIRED	74	Single-cell	2.5 weeks old Schistosome stem cell (juvenile)	https://doi.org/10.1101/364166
SRR7465844	PAIRED	74	Single-cell	2.5 weeks old Schistosome stem cell (juvenile)	https://doi.org/10.1101/364166
SRR7465842	PAIRED	74	Single-cell	2.5 weeks old Schistosome stem cell (juvenile)	https://doi.org/10.1101/364166
SRR7465843	PAIRED	74	Single-cell	2.5 weeks old Schistosome stem cell (juvenile)	https://doi.org/10.1101/364166
SRR7465841	PAIRED	74	Single-cell	2.5 weeks old Schistosome stem cell (juvenile)	https://doi.org/10.1101/364166
SRR7465839	PAIRED	74	Single-cell	2.5 weeks old Schistosome stem cell (juvenile)	https://doi.org/10.1101/364166
SRR7465838	PAIRED	74	Single-cell	2.5 weeks old Schistosome stem cell (juvenile)	https://doi.org/10.1101/364166
SRR7465840	PAIRED	74	Single-cell	2.5 weeks old Schistosome stem cell (juvenile)	https://doi.org/10.1101/364166
SRR7465836	PAIRED	74	Single-cell	2.5 weeks old Schistosome stem cell (juvenile)	https://doi.org/10.1101/364166
SRR7465835	PAIRED	74	Single-cell	2.5 weeks old Schistosome stem cell (juvenile)	https://doi.org/10.1101/364166
SRR7465837	PAIRED	74	Single-cell	2.5 weeks old Schistosome stem cell (juvenile)	https://doi.org/10.1101/364166
SRR7465834	PAIRED	74	Single-cell	2.5 weeks old Schistosome stem cell (juvenile)	https://doi.org/10.1101/364166
SRR7466200	PAIRED	74	Single-cell	2.5 weeks old Schistosome stem cell (juvenile)	https://doi.org/10.1101/364166
SRR7466202	PAIRED	74	Single-cell	2.5 weeks old Schistosome stem cell (juvenile)	https://doi.org/10.1101/364166
SRR7466201	PAIRED	74	Single-cell	2.5 weeks old Schistosome stem cell (juvenile)	https://doi.org/10.1101/364166
SRR7465833	PAIRED	74	Single-cell	2.5 weeks old Schistosome stem cell (juvenile)	https://doi.org/10.1101/364166
SRR7466199	PAIRED	74	Single-cell	2.5 weeks old Schistosome stem cell (juvenile)	https://doi.org/10.1101/364166
SRR7466198	PAIRED	74	Single-cell	2.5 weeks old Schistosome stem cell (juvenile)	https://doi.org/10.1101/364166
SRR7466196	PAIRED	74	Single-cell	2.5 weeks old Schistosome stem cell (juvenile)	https://doi.org/10.1101/364166
SRR7466197	PAIRED	74	Single-cell	2.5 weeks old Schistosome stem cell (juvenile)	https://doi.org/10.1101/364166
SRR7466193	PAIRED	74	Single-cell	2.5 weeks old Schistosome stem cell (juvenile)	https://doi.org/10.1101/364166
SRR7466194	PAIRED	74	Single-cell	2.5 weeks old Schistosome stem cell (juvenile)	https://doi.org/10.1101/364166
SRR7466195	PAIRED	74	Single-cell	2.5 weeks old Schistosome stem cell (juvenile)	https://doi.org/10.1101/364166
SRR7466192	PAIRED	74	Single-cell	2.5 weeks old Schistosome stem cell (juvenile)	https://doi.org/10.1101/364166
SRR7466189	PAIRED	74	Single-cell	2.5 weeks old Schistosome stem cell (juvenile)	https://doi.org/10.1101/364166
SRR7466191	PAIRED	74	Single-cell	2.5 weeks old Schistosome stem cell (juvenile)	https://doi.org/10.1101/364166
SRR7466188	PAIRED	74	Single-cell	2.5 weeks old Schistosome stem cell (juvenile)	https://doi.org/10.1101/364166
SRR7466187	PAIRED	74	Single-cell	2.5 weeks old Schistosome stem cell (juvenile)	https://doi.org/10.1101/364166
SRR7466190	PAIRED	74	Single-cell	2.5 weeks old Schistosome stem cell (juvenile)	https://doi.org/10.1101/364166
SRR7466186	PAIRED	74	Single-cell	2.5 weeks old Schistosome stem cell (juvenile)	https://doi.org/10.1101/364166
SRR7466185	PAIRED	74	Single-cell	2.5 weeks old Schistosome stem cell (juvenile)	https://doi.org/10.1101/364166
SRR7466184	PAIRED	74	Single-cell	2.5 weeks old Schistosome stem cell (juvenile)	https://doi.org/10.1101/364166
SRR7466183	PAIRED	74	Single-cell	2.5 weeks old Schistosome stem cell (juvenile)	https://doi.org/10.1101/364166
SRR7466182	PAIRED	74	Single-cell	2.5 weeks old Schistosome stem cell (juvenile)	https://doi.org/10.1101/364166
SRR7466181	PAIRED	74	Single-cell	2.5 weeks old Schistosome stem cell (juvenile)	https://doi.org/10.1101/364166
SRR7466179	PAIRED	74	Single-cell	2.5 weeks old Schistosome stem cell (juvenile)	https://doi.org/10.1101/364166
SRR7466176	PAIRED	74	Single-cell	2.5 weeks old Schistosome stem cell (juvenile)	https://doi.org/10.1101/364166
SRR7466180	PAIRED	74	Single-cell	2.5 weeks old Schistosome stem cell (juvenile)	https://doi.org/10.1101/364166
SRR7466175	PAIRED	74	Single-cell	2.5 weeks old Schistosome stem cell (juvenile)	https://doi.org/10.1101/364166
SRR7466172	PAIRED	74	Single-cell	2.5 weeks old Schistosome stem cell (juvenile)	https://doi.org/10.1101/364166
SRR7466178	PAIRED	74	Single-cell	2.5 weeks old Schistosome stem cell (juvenile)	https://doi.org/10.1101/364166
SRR7466174	PAIRED	74	Single-cell	2.5 weeks old Schistosome stem cell (juvenile)	https://doi.org/10.1101/364166
SRR7466177	PAIRED	74	Single-cell	2.5 weeks old Schistosome stem cell (juvenile)	https://doi.org/10.1101/364166
SRR7466173	PAIRED	74	Single-cell	2.5 weeks old Schistosome stem cell (juvenile)	https://doi.org/10.1101/364166
SRR7466171	PAIRED	74	Single-cell	2.5 weeks old Schistosome stem cell (juvenile)	https://doi.org/10.1101/364166
SRR7466170	PAIRED	74	Single-cell	2.5 weeks old Schistosome stem cell (juvenile)	https://doi.org/10.1101/364166
SRR7466169	PAIRED	74	Single-cell	2.5 weeks old Schistosome stem cell (juvenile)	https://doi.org/10.1101/364166
SRR7466168	PAIRED	74	Single-cell	2.5 weeks old Schistosome stem cell (juvenile)	https://doi.org/10.1101/364166
SRR7466167	PAIRED	74	Single-cell	2.5 weeks old Schistosome stem cell (juvenile)	https://doi.org/10.1101/364166
SRR7466166	PAIRED	74	Single-cell	2.5 weeks old Schistosome stem cell (juvenile)	https://doi.org/10.1101/364166
SRR7466164	PAIRED	74	Single-cell	2.5 weeks old Schistosome stem cell (juvenile)	https://doi.org/10.1101/364166
SRR7466165	PAIRED	74	Single-cell	2.5 weeks old Schistosome stem cell (juvenile)	https://doi.org/10.1101/364166
SRR7466163	PAIRED	74	Single-cell	2.5 weeks old Schistosome stem cell (juvenile)	https://doi.org/10.1101/364166
SRR7466162	PAIRED	74	Single-cell	2.5 weeks old Schistosome stem cell (juvenile)	https://doi.org/10.1101/364166
SRR7466161	PAIRED	74	Single-cell	2.5 weeks old Schistosome stem cell (juvenile)	https://doi.org/10.1101/364166
SRR7466159	PAIRED	74	Single-cell	2.5 weeks old Schistosome stem cell (juvenile)	https://doi.org/10.1101/364166
SRR7466160	PAIRED	74	Single-cell	2.5 weeks old Schistosome stem cell (juvenile)	https://doi.org/10.1101/364166
SRR7466157	PAIRED	74	Single-cell	2.5 weeks old Schistosome stem cell (juvenile)	https://doi.org/10.1101/364166
SRR7466158	PAIRED	74	Single-cell	2.5 weeks old Schistosome stem cell (juvenile)	https://doi.org/10.1101/364166
SRR7466156	PAIRED	74	Single-cell	2.5 weeks old Schistosome stem cell (juvenile)	https://doi.org/10.1101/364166
SRR7466155	PAIRED	74	Single-cell	2.5 weeks old Schistosome stem cell (juvenile)	https://doi.org/10.1101/364166
SRR7466154	PAIRED	74	Single-cell	2.5 weeks old Schistosome stem cell (juvenile)	https://doi.org/10.1101/364166
SRR7466153	PAIRED	74	Single-cell	2.5 weeks old Schistosome stem cell (juvenile)	https://doi.org/10.1101/364166
SRR7466152	PAIRED	74	Single-cell	2.5 weeks old Schistosome stem cell (juvenile)	https://doi.org/10.1101/364166
SRR7466151	PAIRED	74	Single-cell	2.5 weeks old Schistosome stem cell (juvenile)	https://doi.org/10.1101/364166
SRR7466150	PAIRED	74	Single-cell	2.5 weeks old Schistosome stem cell (juvenile)	https://doi.org/10.1101/364166
SRR7466149	PAIRED	74	Single-cell	2.5 weeks old Schistosome stem cell (juvenile)	https://doi.org/10.1101/364166
SRR7466148	PAIRED	74	Single-cell	2.5 weeks old Schistosome stem cell (juvenile)	https://doi.org/10.1101/364166
SRR7466147	PAIRED	74	Single-cell	2.5 weeks old Schistosome stem cell (juvenile)	https://doi.org/10.1101/364166
SRR7466144	PAIRED	74	Single-cell	2.5 weeks old Schistosome stem cell (juvenile)	https://doi.org/10.1101/364166
SRR7466145	PAIRED	74	Single-cell	2.5 weeks old Schistosome stem cell (juvenile)	https://doi.org/10.1101/364166
SRR7466142	PAIRED	74	Single-cell	2.5 weeks old Schistosome stem cell (juvenile)	https://doi.org/10.1101/364166
SRR7466143	PAIRED	74	Single-cell	2.5 weeks old Schistosome stem cell (juvenile)	https://doi.org/10.1101/364166
SRR7466146	PAIRED	74	Single-cell	2.5 weeks old Schistosome stem cell (juvenile)	https://doi.org/10.1101/364166
SRR7466141	PAIRED	74	Single-cell	2.5 weeks old Schistosome stem cell (juvenile)	https://doi.org/10.1101/364166
SRR7466139	PAIRED	74	Single-cell	2.5 weeks old Schistosome stem cell (juvenile)	https://doi.org/10.1101/364166
SRR7466140	PAIRED	74	Single-cell	2.5 weeks old Schistosome stem cell (juvenile)	https://doi.org/10.1101/364166
SRR7466138	PAIRED	74	Single-cell	2.5 weeks old Schistosome stem cell (juvenile)	https://doi.org/10.1101/364166
SRR7466136	PAIRED	74	Single-cell	2.5 weeks old Schistosome stem cell (juvenile)	https://doi.org/10.1101/364166
SRR7466137	PAIRED	74	Single-cell	2.5 weeks old Schistosome stem cell (juvenile)	https://doi.org/10.1101/364166
SRR7466135	PAIRED	74	Single-cell	2.5 weeks old Schistosome stem cell (juvenile)	https://doi.org/10.1101/364166
SRR7466134	PAIRED	74	Single-cell	2.5 weeks old Schistosome stem cell (juvenile)	https://doi.org/10.1101/364166
SRR7466133	PAIRED	74	Single-cell	2.5 weeks old Schistosome stem cell (juvenile)	https://doi.org/10.1101/364166
SRR7466132	PAIRED	74	Single-cell	2.5 weeks old Schistosome stem cell (juvenile)	https://doi.org/10.1101/364166
SRR7466130	PAIRED	74	Single-cell	2.5 weeks old Schistosome stem cell (juvenile)	https://doi.org/10.1101/364166
SRR7466131	PAIRED	74	Single-cell	2.5 weeks old Schistosome stem cell (juvenile)	https://doi.org/10.1101/364166
SRR7466129	PAIRED	74	Single-cell	2.5 weeks old Schistosome stem cell (juvenile)	https://doi.org/10.1101/364166
SRR7466128	PAIRED	74	Single-cell	2.5 weeks old Schistosome stem cell (juvenile)	https://doi.org/10.1101/364166
SRR7466126	PAIRED	74	Single-cell	2.5 weeks old Schistosome stem cell (juvenile)	https://doi.org/10.1101/364166
SRR7466127	PAIRED	74	Single-cell	2.5 weeks old Schistosome stem cell (juvenile)	https://doi.org/10.1101/364166
SRR7466125	PAIRED	74	Single-cell	2.5 weeks old Schistosome stem cell (juvenile)	https://doi.org/10.1101/364166
SRR7466124	PAIRED	74	Single-cell	2.5 weeks old Schistosome stem cell (juvenile)	https://doi.org/10.1101/364166
SRR7466123	PAIRED	74	Single-cell	2.5 weeks old Schistosome stem cell (juvenile)	https://doi.org/10.1101/364166
SRR7466122	PAIRED	74	Single-cell	2.5 weeks old Schistosome stem cell (juvenile)	https://doi.org/10.1101/364166
SRR7466121	PAIRED	74	Single-cell	2.5 weeks old Schistosome stem cell (juvenile)	https://doi.org/10.1101/364166
SRR7466120	PAIRED	74	Single-cell	2.5 weeks old Schistosome stem cell (juvenile)	https://doi.org/10.1101/364166
SRR7466119	PAIRED	74	Single-cell	2.5 weeks old Schistosome stem cell (juvenile)	https://doi.org/10.1101/364166
SRR7466118	PAIRED	74	Single-cell	2.5 weeks old Schistosome stem cell (juvenile)	https://doi.org/10.1101/364166
SRR7466117	PAIRED	74	Single-cell	2.5 weeks old Schistosome stem cell (juvenile)	https://doi.org/10.1101/364166
SRR7466116	PAIRED	74	Single-cell	2.5 weeks old Schistosome stem cell (juvenile)	https://doi.org/10.1101/364166
SRR7466115	PAIRED	74	Single-cell	2.5 weeks old Schistosome stem cell (juvenile)	https://doi.org/10.1101/364166
SRR7466111	PAIRED	74	Single-cell	2.5 weeks old Schistosome stem cell (juvenile)	https://doi.org/10.1101/364166
SRR7466114	PAIRED	74	Single-cell	2.5 weeks old Schistosome stem cell (juvenile)	https://doi.org/10.1101/364166
SRR7466112	PAIRED	74	Single-cell	2.5 weeks old Schistosome stem cell (juvenile)	https://doi.org/10.1101/364166
SRR7466113	PAIRED	74	Single-cell	2.5 weeks old Schistosome stem cell (juvenile)	https://doi.org/10.1101/364166
SRR7466110	PAIRED	74	Single-cell	2.5 weeks old Schistosome stem cell (juvenile)	https://doi.org/10.1101/364166
SRR7466109	PAIRED	74	Single-cell	2.5 weeks old Schistosome stem cell (juvenile)	https://doi.org/10.1101/364166
SRR7466107	PAIRED	74	Single-cell	2.5 weeks old Schistosome stem cell (juvenile)	https://doi.org/10.1101/364166
SRR7466106	PAIRED	74	Single-cell	2.5 weeks old Schistosome stem cell (juvenile)	https://doi.org/10.1101/364166
SRR7466105	PAIRED	74	Single-cell	2.5 weeks old Schistosome stem cell (juvenile)	https://doi.org/10.1101/364166
SRR7466104	PAIRED	74	Single-cell	2.5 weeks old Schistosome stem cell (juvenile)	https://doi.org/10.1101/364166
SRR7466102	PAIRED	74	Single-cell	2.5 weeks old Schistosome stem cell (juvenile)	https://doi.org/10.1101/364166
SRR7466101	PAIRED	74	Single-cell	2.5 weeks old Schistosome stem cell (juvenile)	https://doi.org/10.1101/364166
SRR7466103	PAIRED	74	Single-cell	2.5 weeks old Schistosome stem cell (juvenile)	https://doi.org/10.1101/364166
SRR7466100	PAIRED	74	Single-cell	2.5 weeks old Schistosome stem cell (juvenile)	https://doi.org/10.1101/364166
SRR7466099	PAIRED	74	Single-cell	2.5 weeks old Schistosome stem cell (juvenile)	https://doi.org/10.1101/364166
SRR7466097	PAIRED	74	Single-cell	2.5 weeks old Schistosome stem cell (juvenile)	https://doi.org/10.1101/364166
SRR7466098	PAIRED	74	Single-cell	2.5 weeks old Schistosome stem cell (juvenile)	https://doi.org/10.1101/364166
SRR7466094	PAIRED	74	Single-cell	2.5 weeks old Schistosome stem cell (juvenile)	https://doi.org/10.1101/364166
SRR7466096	PAIRED	74	Single-cell	2.5 weeks old Schistosome stem cell (juvenile)	https://doi.org/10.1101/364166
SRR7466095	PAIRED	74	Single-cell	2.5 weeks old Schistosome stem cell (juvenile)	https://doi.org/10.1101/364166
SRR7466093	PAIRED	74	Single-cell	2.5 weeks old Schistosome stem cell (juvenile)	https://doi.org/10.1101/364166
SRR7466092	PAIRED	74	Single-cell	2.5 weeks old Schistosome stem cell (juvenile)	https://doi.org/10.1101/364166
SRR7466091	PAIRED	74	Single-cell	2.5 weeks old Schistosome stem cell (juvenile)	https://doi.org/10.1101/364166
SRR7466108	PAIRED	74	Single-cell	2.5 weeks old Schistosome stem cell (juvenile)	https://doi.org/10.1101/364166
SRR7466090	PAIRED	74	Single-cell	2.5 weeks old Schistosome stem cell (juvenile)	https://doi.org/10.1101/364166
SRR7466089	PAIRED	74	Single-cell	2.5 weeks old Schistosome stem cell (juvenile)	https://doi.org/10.1101/364166
SRR7466088	PAIRED	74	Single-cell	2.5 weeks old Schistosome stem cell (juvenile)	https://doi.org/10.1101/364166

## Sheet: ChIP-seq libraries
ChIP-seq public libraries used in the present work.
SRA or ENA Accession number	Layout	Read length	Stage	Mark	Source publication
SRR1087939	SINGLE	50	Cercariae	H3K4me3	https://doi.org/10.1371/journal.ppat.1007066
SRR1104934	SINGLE	50	Cercariae	H3K4me3	https://doi.org/10.1371/journal.ppat.1007066
SRR1055214	SINGLE	50	Cercariae	H3K27me3	https://doi.org/10.1371/journal.ppat.1007066
SRR1104925	SINGLE	50	Cercariae	H3K27me3	https://doi.org/10.1371/journal.ppat.1007066
SRR2120360	SINGLE	50	Somula	H3K4me3	https://doi.org/10.1371/journal.ppat.1007066
SRR2120359	SINGLE	50	Somula	H3K4me3	https://doi.org/10.1371/journal.ppat.1007066
SRR2120744	SINGLE	50	Somula	H3K27me3	https://doi.org/10.1371/journal.ppat.1007066
SRR2120361	SINGLE	50	Somula	H3K27me3	https://doi.org/10.1371/journal.ppat.1007066
SRR1107840	SINGLE	51	Adults	H3K4me3	https://doi.org/10.1371/journal.ppat.1007066
SRR1136063	SINGLE	51	Adults	H3K4me3	https://doi.org/10.1371/journal.ppat.1007066
SRR1107779	SINGLE	51	Adults	H3K27me3	https://doi.org/10.1371/journal.ppat.1007066
SRR1131932	SINGLE	51	Adults	H3K27me3	https://doi.org/10.1371/journal.ppat.1007066
