# Supplementary material for: Weighted Gene Co-Expression Analyses Point to Long Non-Coding RNA Hub Genes at Different Schistosoma mansoni Life-Cycle Stages
Source: Front Genet. 2019 Sep 12;10:823. doi: 10.3389/fgene.2019.00823 (PMC6752179; doi:10.3389/fgene.2019.00823)
Supplement: Supplementary file 2 [file Table_2.xlsx]

## Sheet: Supplementary Table S2
Supplementary Table S2. Gene Ontology (GO) annotation of S. mansoni protein-coding genes
Query	Seed Ortholog	e-value	score	Predicted gene name	Gene Ontology Terms	KEGG KO	BiGG reactions	tax scope	eggNOG Ogs	COG Category	eggNOG HMM Description
Smp_000020.1	6183.Smp_000020__mRNA	0.0	2205.3					meNOG[21]	0A18Q@biNOG,0VC47@meNOG,0XPBQ@NOG,12TY6@opiNOG,KOG3698@euNOG	O	Meningioma expressed antigen 5 (Hyaluronidase)
Smp_000030.1	6183.Smp_000030.1__mRNA	1.1e-136	491.1	PSMD2	GO:0000003,GO:0000022,GO:0000075,GO:0000077,GO:0000082,GO:0000084,GO:0000209,GO:0000226,GO:0000278,GO:0000502,GO:0002119,GO:0002164,GO:0002376,GO:0002474,GO:0002478,GO:0002479,GO:0005575,GO:0005622,GO:0005623,GO:0005634,GO:0005654,GO:0005737,GO:0005829,GO:0005838,GO:0006139,GO:0006464,GO:0006508,GO:0006511,GO:0006521,GO:0006725,GO:0006807,GO:0006915,GO:0006950,GO:0006974,GO:0006977,GO:0006996,GO:…	K03028		meNOG[21]	09VJA@biNOG,0V6IE@meNOG,12PC4@opiNOG,COG5110@NOG,KOG2005@euNOG	O	proteasome (prosome, macropain) 26S subunit, non-ATPase, 2
Smp_000030.2	6183.Smp_000030.1__mRNA	0.0	1957.6	PSMD2	GO:0000003,GO:0000022,GO:0000075,GO:0000077,GO:0000082,GO:0000084,GO:0000209,GO:0000226,GO:0000278,GO:0000502,GO:0002119,GO:0002164,GO:0002376,GO:0002474,GO:0002478,GO:0002479,GO:0005575,GO:0005622,GO:0005623,GO:0005634,GO:0005654,GO:0005737,GO:0005829,GO:0005838,GO:0006139,GO:0006464,GO:0006508,GO:0006511,GO:0006521,GO:0006725,GO:0006807,GO:0006915,GO:0006950,GO:0006974,GO:0006977,GO:0006996,GO:…	K03028		meNOG[21]	09VJA@biNOG,0V6IE@meNOG,12PC4@opiNOG,COG5110@NOG,KOG2005@euNOG	O	proteasome (prosome, macropain) 26S subunit, non-ATPase, 2
Smp_000030.3	6183.Smp_000030.1__mRNA	0.0	1437.6	PSMD2	GO:0000003,GO:0000022,GO:0000075,GO:0000077,GO:0000082,GO:0000084,GO:0000209,GO:0000226,GO:0000278,GO:0000502,GO:0002119,GO:0002164,GO:0002376,GO:0002474,GO:0002478,GO:0002479,GO:0005575,GO:0005622,GO:0005623,GO:0005634,GO:0005654,GO:0005737,GO:0005829,GO:0005838,GO:0006139,GO:0006464,GO:0006508,GO:0006511,GO:0006521,GO:0006725,GO:0006807,GO:0006915,GO:0006950,GO:0006974,GO:0006977,GO:0006996,GO:…	K03028		meNOG[21]	09VJA@biNOG,0V6IE@meNOG,12PC4@opiNOG,COG5110@NOG,KOG2005@euNOG	O	proteasome (prosome, macropain) 26S subunit, non-ATPase, 2
Smp_000040.1	13735.ENSPSIP00000008823	8.9e-152	542.3	KLC1	GO:0003674,GO:0005488,GO:0005515,GO:0005575,GO:0005622,GO:0005623,GO:0005737,GO:0005829,GO:0005856,GO:0005871,GO:0005875,GO:0005929,GO:0006810,GO:0006886,GO:0006928,GO:0007017,GO:0007018,GO:0008088,GO:0008092,GO:0008104,GO:0008150,GO:0009987,GO:0010970,GO:0015031,GO:0015630,GO:0015631,GO:0016020,GO:0016043,GO:0022411,GO:0030424,GO:0030705,GO:0031410,GO:0031514,GO:0031982,GO:0032984,GO:0032988,GO:…	K10407		meNOG[21]	09W3V@biNOG,0DHEK@chorNOG,0V6JC@meNOG,12QDB@opiNOG,1CS4M@veNOG,COG0457@NOG,KOG1840@euNOG	Z	Kinesin light chain
Smp_000040.2	61853.ENSNLEP00000023440	4.7e-151	540.0	KLC1	GO:0003674,GO:0005488,GO:0005515,GO:0005575,GO:0005622,GO:0005623,GO:0005856,GO:0005871,GO:0005875,GO:0006810,GO:0006886,GO:0008092,GO:0008104,GO:0008150,GO:0009987,GO:0015031,GO:0015630,GO:0015631,GO:0016020,GO:0030424,GO:0031982,GO:0032991,GO:0033036,GO:0034613,GO:0035418,GO:0042995,GO:0043005,GO:0043025,GO:0043226,GO:0043228,GO:0043229,GO:0043232,GO:0043234,GO:0044297,GO:0044422,GO:0044424,GO:…	K10407		maNOG[6]	09W3V@biNOG,0DHEK@chorNOG,0UM47@maNOG,0V6JC@meNOG,12QDB@opiNOG,1CS4M@veNOG,COG0457@NOG,KOG1840@euNOG	Z	Kinesin light chain 1
Smp_000050.1	6183.Smp_000050__mRNA	2.1e-269	934.9					euNOG[57]	0XR5B@NOG,KOG3614@euNOG	U	transient receptor potential cation channel subfamily m member
Smp_000050.2	6183.Smp_000050__mRNA	2.1e-269	934.9					euNOG[57]	0XR5B@NOG,KOG3614@euNOG	U	transient receptor potential cation channel subfamily m member
Smp_000070.1	6183.Smp_000070__mRNA	7e-145	518.5	AGPAT2	GO:0003674,GO:0003824,GO:0003841,GO:0008150,GO:0008152,GO:0008374,GO:0016411,GO:0016740,GO:0016746,GO:0016747	K13509		meNOG[21]	09UU7@biNOG,0V5TP@meNOG,13HEY@opiNOG,COG0204@NOG,KOG2848@euNOG	I	lysophosphatidic acid acyltransferase
Smp_000075.1	6183.Smp_000075__mRNA	4.6e-165	585.9		GO:0005575,GO:0005622,GO:0005623,GO:0005634,GO:0043226,GO:0043227,GO:0043229,GO:0043231,GO:0044424,GO:0044464			meNOG[21]	0W43W@meNOG,0YT2J@NOG,13WMB@opiNOG,KOG0492@euNOG	K	Homeobox domain
Smp_000080.1	6183.Smp_000080__mRNA	2.7e-32	142.9	BET1L	GO:0000139,GO:0003674,GO:0005484,GO:0005488,GO:0005515,GO:0005575,GO:0005622,GO:0005623,GO:0005634,GO:0005737,GO:0005768,GO:0005794,GO:0005795,GO:0006810,GO:0008150,GO:0009987,GO:0012505,GO:0016020,GO:0016021,GO:0016192,GO:0016197,GO:0030173,GO:0031090,GO:0031201,GO:0031224,GO:0031228,GO:0031300,GO:0031301,GO:0032991,GO:0042147,GO:0043226,GO:0043227,GO:0043229,GO:0043231,GO:0043234,GO:0044422,GO:…	K08504		meNOG[21]	0A7HR@biNOG,0VICI@meNOG,11W10@NOG,13SJ2@opiNOG,KOG3385@euNOG	U	blocked early in transport 1 homolog (S. cerevisiae)-like
Smp_000100.1	6183.Smp_000100__mRNA	0.0	2666.7					meNOG[21]	09TYR@biNOG,0V4XN@meNOG,12NFR@opiNOG,COG5069@NOG,KOG0518@euNOG	Z	Filamin A, alpha
Smp_000100.2	6183.Smp_000100__mRNA	0.0	2116.7					meNOG[21]	09TYR@biNOG,0V4XN@meNOG,12NFR@opiNOG,COG5069@NOG,KOG0518@euNOG	Z	Filamin A, alpha
Smp_000100.3	6183.Smp_000100__mRNA	0.0	2116.7					meNOG[21]	09TYR@biNOG,0V4XN@meNOG,12NFR@opiNOG,COG5069@NOG,KOG0518@euNOG	Z	Filamin A, alpha
Smp_000100.4	6183.Smp_000100__mRNA	0.0	2116.7					meNOG[21]	09TYR@biNOG,0V4XN@meNOG,12NFR@opiNOG,COG5069@NOG,KOG0518@euNOG	Z	Filamin A, alpha
Smp_000100.5	6183.Smp_000100__mRNA	0.0	2135.9					meNOG[21]	09TYR@biNOG,0V4XN@meNOG,12NFR@opiNOG,COG5069@NOG,KOG0518@euNOG	Z	Filamin A, alpha
Smp_000100.6	6183.Smp_000100__mRNA	0.0	2087.4					meNOG[21]	09TYR@biNOG,0V4XN@meNOG,12NFR@opiNOG,COG5069@NOG,KOG0518@euNOG	Z	Filamin A, alpha
Smp_000110.1	6183.Smp_000110__mRNA	3.5e-302	1043.5	EFTUD1	GO:0003674,GO:0003676,GO:0003723,GO:0003746,GO:0003824,GO:0003924,GO:0005488,GO:0005575,GO:0005622,GO:0005623,GO:0005737,GO:0005850,GO:0006139,GO:0006152,GO:0006163,GO:0006184,GO:0006195,GO:0006412,GO:0006414,GO:0006725,GO:0006753,GO:0006793,GO:0006796,GO:0006807,GO:0006996,GO:0008135,GO:0008150,GO:0008152,GO:0009056,GO:0009058,GO:0009059,GO:0009116,GO:0009117,GO:0009119,GO:0009141,GO:0009143,GO:…	K14536		meNOG[21]	09ZK7@biNOG,0VADZ@meNOG,134YG@opiNOG,COG0480@NOG,KOG0467@euNOG	J	elongation factor Tu GTP binding domain containing 1
Smp_000130.1	6183.Smp_000130.1__mRNA	1.2e-238	831.6	LIPE	GO:0000003,GO:0001676,GO:0003674,GO:0003676,GO:0003723,GO:0003824,GO:0004806,GO:0005488,GO:0005575,GO:0005576,GO:0005615,GO:0005622,GO:0005623,GO:0005634,GO:0005737,GO:0005739,GO:0005811,GO:0005829,GO:0005886,GO:0005901,GO:0006082,GO:0006139,GO:0006351,GO:0006352,GO:0006353,GO:0006360,GO:0006361,GO:0006363,GO:0006464,GO:0006468,GO:0006629,GO:0006631,GO:0006638,GO:0006639,GO:0006641,GO:0006642,GO:…	K07188		meNOG[21]	09U3Q@biNOG,0V52U@meNOG,12U9T@opiNOG,COG0657@NOG,KOG4388@euNOG	I	Lipase, hormone-sensitive
Smp_000150.1	6183.Smp_000150__mRNA	0.0	1457.2	PHF10	GO:0000003,GO:0000785,GO:0000791,GO:0000792,GO:0002165,GO:0003674,GO:0003682,GO:0005488,GO:0005575,GO:0005622,GO:0005623,GO:0005634,GO:0005694,GO:0005700,GO:0006355,GO:0007275,GO:0007276,GO:0007292,GO:0007399,GO:0007444,GO:0007478,GO:0007480,GO:0007552,GO:0007560,GO:0008150,GO:0009653,GO:0009791,GO:0009886,GO:0009887,GO:0009889,GO:0009890,GO:0009891,GO:0009892,GO:0009893,GO:0009966,GO:0009967,GO:…			meNOG[21]	09WFH@biNOG,0V7E1@meNOG,0Y0WP@NOG,12RJ8@opiNOG,KOG1512@euNOG	S	PHD finger protein 10
Smp_000160.1	6183.Smp_000160__mRNA	2.2e-295	1020.0	AMIGO3	GO:0005575,GO:0007155,GO:0007157,GO:0008150,GO:0009987,GO:0016020,GO:0016021,GO:0016337,GO:0022610,GO:0031224,GO:0044425,GO:0044699,GO:0044763			opiNOG[43]	0IGMJ@euNOG,0YSS0@NOG,13H7R@opiNOG	T	Adhesion molecule with Ig-like domain 3
Smp_000180.1	6183.Smp_000170__mRNA	1.7e-45	188.0		GO:0003674,GO:0003824,GO:0004620,GO:0004630,GO:0005575,GO:0005622,GO:0005623,GO:0005737,GO:0005773,GO:0005938,GO:0006629,GO:0006644,GO:0006793,GO:0006796,GO:0006928,GO:0007275,GO:0008081,GO:0008150,GO:0008152,GO:0009987,GO:0016020,GO:0016023,GO:0016298,GO:0016787,GO:0016788,GO:0019637,GO:0031143,GO:0031410,GO:0031982,GO:0031988,GO:0032501,GO:0032502,GO:0042578,GO:0042995,GO:0043226,GO:0043227,GO:…	K01115,K19932		euNOG[57]	COG5126@NOG,KOG0044@euNOG	T	Kv channel interacting protein
Smp_000190.1	6183.Smp_000190__mRNA	6e-186	655.2			K15734		meNOG[21]	0B3WU@biNOG,0IP7J@euNOG,0WGBN@meNOG,13C8C@opiNOG,COG4221@NOG	Q	KR domain
Smp_000200.1	9669.ENSMPUP00000001904	9.8e-17	94.7	N4BP2L2				maNOG[6]	0A32C@biNOG,0CI54@carNOG,0DNWJ@chorNOG,0UIWG@maNOG,0VDXF@meNOG,101K4@NOG,13P6Z@opiNOG,1CZSZ@veNOG,KOG2401@euNOG	L	NEDD4 binding protein 2-like 2
Smp_000230.1	7159.AAEL013399-PA	1.3e-06	61.6					euNOG[57]	COG5048@NOG,KOG1721@euNOG	S	Zinc finger protein
Smp_000240.1	6183.Smp_000240.1__mRNA	5.2e-285	984.9			K13098		meNOG[21]	0B3V1@biNOG,0IP55@euNOG,0WG9K@meNOG,11UV4@NOG,13C5Q@opiNOG	S	RNA recognition motif. (a.k.a. RRM, RBD, or RNP domain)
Smp_000260.1	6183.Smp_000260__mRNA	0.0	1951.4	PSAP	GO:0000003,GO:0000323,GO:0001655,GO:0001775,GO:0002576,GO:0003006,GO:0003674,GO:0005488,GO:0005575,GO:0005576,GO:0005615,GO:0005622,GO:0005623,GO:0005737,GO:0005739,GO:0005764,GO:0005765,GO:0005773,GO:0005774,GO:0005775,GO:0005794,GO:0006403,GO:0006629,GO:0006643,GO:0006644,GO:0006664,GO:0006665,GO:0006687,GO:0006793,GO:0006796,GO:0006807,GO:0006810,GO:0006869,GO:0006887,GO:0006950,GO:0007275,GO:…	K12382		meNOG[21]	0A3BA@biNOG,0VE66@meNOG,0XSI5@NOG,12SZP@opiNOG,KOG1340@euNOG	G, I	Prosaposin
Smp_000300.1	6183.Smp_000300__mRNA	0.0	2663.3	WDR19	GO:0000902,GO:0001501,GO:0001654,GO:0001701,GO:0003002,GO:0003008,GO:0005575,GO:0005622,GO:0005623,GO:0005815,GO:0005856,GO:0005929,GO:0005930,GO:0005932,GO:0006810,GO:0006928,GO:0006935,GO:0006950,GO:0006974,GO:0006996,GO:0007017,GO:0007018,GO:0007154,GO:0007165,GO:0007166,GO:0007224,GO:0007275,GO:0007389,GO:0007399,GO:0007423,GO:0007610,GO:0007635,GO:0008104,GO:0008150,GO:0009605,GO:0009653,GO:…	K19671		meNOG[21]	0A07P@biNOG,0VB3M@meNOG,0XR20@NOG,12UCP@opiNOG,KOG2247@euNOG	S	WD repeat domain 19
Smp_000300.2	6183.Smp_000300__mRNA	0.0	2917.9	WDR19	GO:0000902,GO:0001501,GO:0001654,GO:0001701,GO:0003002,GO:0003008,GO:0005575,GO:0005622,GO:0005623,GO:0005815,GO:0005856,GO:0005929,GO:0005930,GO:0005932,GO:0006810,GO:0006928,GO:0006935,GO:0006950,GO:0006974,GO:0006996,GO:0007017,GO:0007018,GO:0007154,GO:0007165,GO:0007166,GO:0007224,GO:0007275,GO:0007389,GO:0007399,GO:0007423,GO:0007610,GO:0007635,GO:0008104,GO:0008150,GO:0009605,GO:0009653,GO:…	K19671		meNOG[21]	0A07P@biNOG,0VB3M@meNOG,0XR20@NOG,12UCP@opiNOG,KOG2247@euNOG	S	WD repeat domain 19
Smp_000310.1	6183.Smp_000310.1__mRNA	7.5e-38	161.4	TMEM41B	GO:0000902,GO:0000904,GO:0005575,GO:0006928,GO:0006935,GO:0007275,GO:0007399,GO:0007409,GO:0007411,GO:0008045,GO:0008150,GO:0009605,GO:0009653,GO:0009987,GO:0010646,GO:0010647,GO:0016020,GO:0016043,GO:0022008,GO:0023051,GO:0023056,GO:0030030,GO:0030154,GO:0030182,GO:0031175,GO:0031644,GO:0031646,GO:0032222,GO:0032224,GO:0032501,GO:0032502,GO:0032989,GO:0032990,GO:0040011,GO:0042221,GO:0042330,GO:…			meNOG[21]	09WES@biNOG,0V7D7@meNOG,12RY9@opiNOG,COG0398@NOG,KOG3140@euNOG	S	Transmembrane protein 41B
Smp_000310.2	6183.Smp_000310.1__mRNA	6.4e-132	475.3	TMEM41B	GO:0000902,GO:0000904,GO:0005575,GO:0006928,GO:0006935,GO:0007275,GO:0007399,GO:0007409,GO:0007411,GO:0008045,GO:0008150,GO:0009605,GO:0009653,GO:0009987,GO:0010646,GO:0010647,GO:0016020,GO:0016043,GO:0022008,GO:0023051,GO:0023056,GO:0030030,GO:0030154,GO:0030182,GO:0031175,GO:0031644,GO:0031646,GO:0032222,GO:0032224,GO:0032501,GO:0032502,GO:0032989,GO:0032990,GO:0040011,GO:0042221,GO:0042330,GO:…			meNOG[21]	09WES@biNOG,0V7D7@meNOG,12RY9@opiNOG,COG0398@NOG,KOG3140@euNOG	S	Transmembrane protein 41B
Smp_000310.3	6183.Smp_000310.1__mRNA	3.1e-82	309.7	TMEM41B	GO:0000902,GO:0000904,GO:0005575,GO:0006928,GO:0006935,GO:0007275,GO:0007399,GO:0007409,GO:0007411,GO:0008045,GO:0008150,GO:0009605,GO:0009653,GO:0009987,GO:0010646,GO:0010647,GO:0016020,GO:0016043,GO:0022008,GO:0023051,GO:0023056,GO:0030030,GO:0030154,GO:0030182,GO:0031175,GO:0031644,GO:0031646,GO:0032222,GO:0032224,GO:0032501,GO:0032502,GO:0032989,GO:0032990,GO:0040011,GO:0042221,GO:0042330,GO:…			meNOG[21]	09WES@biNOG,0V7D7@meNOG,12RY9@opiNOG,COG0398@NOG,KOG3140@euNOG	S	Transmembrane protein 41B
Smp_000320.1	6183.Smp_000320__mRNA	6.5e-90	336.3					euNOG[57]	0XSPF@NOG,KOG2931@euNOG	S	NDRG family member
Smp_000340.1	6183.Smp_000340__mRNA	7.5e-286	988.8			K08701		meNOG[21]	0AQ26@biNOG,0W2EU@meNOG,0XUGR@NOG,12NX2@opiNOG,KOG4216@euNOG	T	Zinc finger, C4 type (two domains)
Smp_000470.1	6183.Smp_000470__mRNA	9e-111	404.8	CARKD	GO:0005575,GO:0005622,GO:0005623,GO:0005737,GO:0005739,GO:0043226,GO:0043227,GO:0043229,GO:0043231,GO:0044424,GO:0044444,GO:0044464	K17757		meNOG[21]	09YX8@biNOG,0V9UZ@meNOG,12SJT@opiNOG,COG0063@NOG,KOG3974@euNOG	G	Catalyzes the dehydration of the S-form of NAD(P)HX at the expense of ATP, which is converted to ADP. Together with NAD(P)HX epimerase, which catalyzes the epimerization of the S- and R-forms, the enzyme allows the repair of both epimers of NAD(P)HX, a damaged form of NAD(P)H that is a result of enzymatic or heat-dependent hydration (By similarity)
Smp_000470.2	6183.Smp_000470__mRNA	1e-168	597.8	CARKD	GO:0005575,GO:0005622,GO:0005623,GO:0005737,GO:0005739,GO:0043226,GO:0043227,GO:0043229,GO:0043231,GO:0044424,GO:0044444,GO:0044464	K17757		meNOG[21]	09YX8@biNOG,0V9UZ@meNOG,12SJT@opiNOG,COG0063@NOG,KOG3974@euNOG	G	Catalyzes the dehydration of the S-form of NAD(P)HX at the expense of ATP, which is converted to ADP. Together with NAD(P)HX epimerase, which catalyzes the epimerization of the S- and R-forms, the enzyme allows the repair of both epimers of NAD(P)HX, a damaged form of NAD(P)H that is a result of enzymatic or heat-dependent hydration (By similarity)
Smp_000470.3	6183.Smp_000470__mRNA	1.5e-110	404.1	CARKD	GO:0005575,GO:0005622,GO:0005623,GO:0005737,GO:0005739,GO:0043226,GO:0043227,GO:0043229,GO:0043231,GO:0044424,GO:0044444,GO:0044464	K17757		meNOG[21]	09YX8@biNOG,0V9UZ@meNOG,12SJT@opiNOG,COG0063@NOG,KOG3974@euNOG	G	Catalyzes the dehydration of the S-form of NAD(P)HX at the expense of ATP, which is converted to ADP. Together with NAD(P)HX epimerase, which catalyzes the epimerization of the S- and R-forms, the enzyme allows the repair of both epimers of NAD(P)HX, a damaged form of NAD(P)H that is a result of enzymatic or heat-dependent hydration (By similarity)
Smp_000480.1	6183.Smp_000480__mRNA	0.0	1662.9	EIF3C	GO:0000003,GO:0003674,GO:0003676,GO:0003723,GO:0003743,GO:0005488,GO:0005575,GO:0005622,GO:0005623,GO:0005737,GO:0005829,GO:0005852,GO:0006412,GO:0006413,GO:0006915,GO:0008135,GO:0008150,GO:0008152,GO:0008219,GO:0009058,GO:0009059,GO:0009987,GO:0010467,GO:0012501,GO:0016265,GO:0019538,GO:0032991,GO:0034645,GO:0043170,GO:0043234,GO:0044237,GO:0044238,GO:0044249,GO:0044260,GO:0044267,GO:0044424,GO:…	K03252		meNOG[21]	09TXE@biNOG,0V4WH@meNOG,0XRU3@NOG,12S6R@opiNOG,KOG1076@euNOG	J	Component of the eukaryotic translation initiation factor 3 (eIF-3) complex, which is required for several steps in the initiation of protein synthesis. The eIF-3 complex associates with the 40S ribosome and facilitates the recruitment of eIF-1, eIF-1A, eIF-2 GTP methionyl-tRNAi and eIF-5 to form the 43S preinitiation complex (43S PIC). The eIF-3 complex stimulates mRNA recruitment to the 43S PIC…
Smp_000480.2	6183.Smp_000480__mRNA	0.0	1685.2	EIF3C	GO:0000003,GO:0003674,GO:0003676,GO:0003723,GO:0003743,GO:0005488,GO:0005575,GO:0005622,GO:0005623,GO:0005737,GO:0005829,GO:0005852,GO:0006412,GO:0006413,GO:0006915,GO:0008135,GO:0008150,GO:0008152,GO:0008219,GO:0009058,GO:0009059,GO:0009987,GO:0010467,GO:0012501,GO:0016265,GO:0019538,GO:0032991,GO:0034645,GO:0043170,GO:0043234,GO:0044237,GO:0044238,GO:0044249,GO:0044260,GO:0044267,GO:0044424,GO:…	K03252		meNOG[21]	09TXE@biNOG,0V4WH@meNOG,0XRU3@NOG,12S6R@opiNOG,KOG1076@euNOG	J	Component of the eukaryotic translation initiation factor 3 (eIF-3) complex, which is required for several steps in the initiation of protein synthesis. The eIF-3 complex associates with the 40S ribosome and facilitates the recruitment of eIF-1, eIF-1A, eIF-2 GTP methionyl-tRNAi and eIF-5 to form the 43S preinitiation complex (43S PIC). The eIF-3 complex stimulates mRNA recruitment to the 43S PIC…
Smp_000510.1	6183.Smp_000510__mRNA	2.9e-194	682.9			K00966		meNOG[21]	0V6HR@meNOG,12PBS@opiNOG,COG1208@NOG,KOG1322@euNOG	M	gdp-mannose pyrophosphorylase b
Smp_000580.1	6183.Smp_000580__mRNA	3e-169	600.5	CCDC63	GO:0005575,GO:0005622,GO:0005623,GO:0005929,GO:0042995,GO:0043226,GO:0043227,GO:0043229,GO:0043231,GO:0044424,GO:0044464			meNOG[21]	09Z2Z@biNOG,0IFTU@euNOG,0VA0G@meNOG,0Y4NT@NOG,12SPA@opiNOG	S	Coiled-coil domain containing
Smp_000600.1	6183.Smp_000600__mRNA	0.0	1153.3	NLE1	GO:0000003,GO:0001701,GO:0001824,GO:0001825,GO:0001826,GO:0002119,GO:0002164,GO:0003674,GO:0005102,GO:0005112,GO:0005488,GO:0005515,GO:0005575,GO:0005622,GO:0005623,GO:0005634,GO:0005730,GO:0006810,GO:0006897,GO:0006898,GO:0007154,GO:0007165,GO:0007166,GO:0007219,GO:0007275,GO:0008150,GO:0009653,GO:0009790,GO:0009791,GO:0009792,GO:0009987,GO:0016192,GO:0023052,GO:0030154,GO:0031974,GO:0031981,GO:…	K14855		meNOG[21]	09Y8E@biNOG,0V95Y@meNOG,0XP3K@NOG,12P0E@opiNOG,KOG0271@euNOG	S	notchless homolog 1 (Drosophila)
Smp_000600.2	6183.Smp_000600__mRNA	0.0	1146.3	NLE1	GO:0000003,GO:0001701,GO:0001824,GO:0001825,GO:0001826,GO:0002119,GO:0002164,GO:0003674,GO:0005102,GO:0005112,GO:0005488,GO:0005515,GO:0005575,GO:0005622,GO:0005623,GO:0005634,GO:0005730,GO:0006810,GO:0006897,GO:0006898,GO:0007154,GO:0007165,GO:0007166,GO:0007219,GO:0007275,GO:0008150,GO:0009653,GO:0009790,GO:0009791,GO:0009792,GO:0009987,GO:0016192,GO:0023052,GO:0030154,GO:0031974,GO:0031981,GO:…	K14855		meNOG[21]	09Y8E@biNOG,0V95Y@meNOG,0XP3K@NOG,12P0E@opiNOG,KOG0271@euNOG	S	notchless homolog 1 (Drosophila)
Smp_000620.1	6183.Smp_000620__mRNA	2.6e-130	469.9			K09086		meNOG[21]	0B4E8@biNOG,0IQ4C@euNOG,0WGX5@meNOG,11Y1D@NOG,13D0Q@opiNOG	K	Helix-loop-helix DNA-binding domain
Smp_000630.1	6183.Smp_000630__mRNA	7.4e-110	401.7	ISOC2	GO:0005575,GO:0005622,GO:0005623,GO:0005634,GO:0005737,GO:0005739,GO:0008150,GO:0010468,GO:0010608,GO:0019222,GO:0031647,GO:0031648,GO:0043226,GO:0043227,GO:0043229,GO:0043231,GO:0044424,GO:0044444,GO:0044464,GO:0050789,GO:0060255,GO:0065007,GO:0065008			meNOG[21]	09T6X@biNOG,0V45N@meNOG,11I3F@NOG,13KES@opiNOG,KOG4044@euNOG	Q	Isochorismatase domain containing 2
Smp_000640.1	6183.Smp_000640__mRNA	8.6e-140	501.5	CRK	GO:0000003,GO:0000768,GO:0001667,GO:0002165,GO:0003006,GO:0003674,GO:0005070,GO:0005488,GO:0005515,GO:0005575,GO:0005623,GO:0005886,GO:0006810,GO:0006897,GO:0006909,GO:0006911,GO:0006915,GO:0006928,GO:0006949,GO:0006996,GO:0007010,GO:0007154,GO:0007165,GO:0007275,GO:0007276,GO:0007292,GO:0007297,GO:0007298,GO:0007444,GO:0007517,GO:0007519,GO:0007520,GO:0007552,GO:0007560,GO:0008150,GO:0008219,GO:…	K04438		opiNOG[43]	10574@NOG,12ZTM@opiNOG,KOG4792@euNOG	T	v-crk sarcoma virus CT10 oncogene homolog
Smp_000650.1	6183.Smp_000650__mRNA	1.6e-211	740.3	SIAH1	GO:0000151,GO:0000902,GO:0000904,GO:0001654,GO:0001745,GO:0001751,GO:0001752,GO:0001754,GO:0003674,GO:0003824,GO:0004842,GO:0005488,GO:0005515,GO:0005575,GO:0005622,GO:0005623,GO:0005634,GO:0005737,GO:0005768,GO:0005769,GO:0005829,GO:0005886,GO:0006464,GO:0006508,GO:0006511,GO:0006915,GO:0006928,GO:0006935,GO:0007275,GO:0007399,GO:0007409,GO:0007411,GO:0007423,GO:0007465,GO:0008150,GO:0008152,GO:…	K04506,K08742		meNOG[21]	09XMC@biNOG,0V8J1@meNOG,0XVP0@NOG,12QM3@opiNOG,KOG3002@euNOG	O	siah E3 ubiquitin protein ligase
Smp_000650.2	6183.Smp_000650__mRNA	5.1e-54	215.3	SIAH1	GO:0000151,GO:0000902,GO:0000904,GO:0001654,GO:0001745,GO:0001751,GO:0001752,GO:0001754,GO:0003674,GO:0003824,GO:0004842,GO:0005488,GO:0005515,GO:0005575,GO:0005622,GO:0005623,GO:0005634,GO:0005737,GO:0005768,GO:0005769,GO:0005829,GO:0005886,GO:0006464,GO:0006508,GO:0006511,GO:0006915,GO:0006928,GO:0006935,GO:0007275,GO:0007399,GO:0007409,GO:0007411,GO:0007423,GO:0007465,GO:0008150,GO:0008152,GO:…	K04506,K08742		meNOG[21]	09XMC@biNOG,0V8J1@meNOG,0XVP0@NOG,12QM3@opiNOG,KOG3002@euNOG	O	siah E3 ubiquitin protein ligase
Smp_000650.3	6183.Smp_000650__mRNA	1.7e-136	490.7	SIAH1	GO:0000151,GO:0000902,GO:0000904,GO:0001654,GO:0001745,GO:0001751,GO:0001752,GO:0001754,GO:0003674,GO:0003824,GO:0004842,GO:0005488,GO:0005515,GO:0005575,GO:0005622,GO:0005623,GO:0005634,GO:0005737,GO:0005768,GO:0005769,GO:0005829,GO:0005886,GO:0006464,GO:0006508,GO:0006511,GO:0006915,GO:0006928,GO:0006935,GO:0007275,GO:0007399,GO:0007409,GO:0007411,GO:0007423,GO:0007465,GO:0008150,GO:0008152,GO:…	K04506,K08742		meNOG[21]	09XMC@biNOG,0V8J1@meNOG,0XVP0@NOG,12QM3@opiNOG,KOG3002@euNOG	O	siah E3 ubiquitin protein ligase
Smp_000660.1	6183.Smp_000660__mRNA	1.1e-251	874.0	OAT	GO:0003008,GO:0003674,GO:0003824,GO:0003992,GO:0004587,GO:0005575,GO:0005622,GO:0005623,GO:0005737,GO:0005739,GO:0005759,GO:0006082,GO:0006520,GO:0006591,GO:0006807,GO:0007275,GO:0007399,GO:0007600,GO:0007601,GO:0008150,GO:0008152,GO:0008483,GO:0008652,GO:0009058,GO:0009987,GO:0016053,GO:0016740,GO:0016769,GO:0019752,GO:0022008,GO:0030154,GO:0031974,GO:0032501,GO:0032502,GO:0034641,GO:0043226,GO:…	K00819		meNOG[21]	09TM9@biNOG,0V4K9@meNOG,12N9Y@opiNOG,COG4992@NOG,KOG1402@euNOG	E	ornithine aminotransferase
Smp_000670.1	6183.Smp_000670__mRNA	0.0	2088.9	ACAP2	GO:0000902,GO:0002119,GO:0002164,GO:0003674,GO:0005083,GO:0005096,GO:0006140,GO:0006810,GO:0006897,GO:0006909,GO:0007275,GO:0008047,GO:0008060,GO:0008150,GO:0009118,GO:0009653,GO:0009791,GO:0009894,GO:0009987,GO:0010876,GO:0016043,GO:0016192,GO:0019219,GO:0019220,GO:0019222,GO:0019915,GO:0030234,GO:0030695,GO:0030811,GO:0031323,GO:0031329,GO:0032501,GO:0032502,GO:0032989,GO:0033036,GO:0033121,GO:…	K12489		meNOG[21]	09W2N@biNOG,0V70X@meNOG,12PNJ@opiNOG,COG5347@NOG,KOG0521@euNOG	T	ArfGAP with coiled-coil, ankyrin repeat and PH domains
Smp_000680.1	6183.Smp_000680__mRNA	2.1e-180	636.7	SLC25A15	GO:0000064,GO:0000066,GO:0003333,GO:0003674,GO:0005215,GO:0005342,GO:0005575,GO:0005622,GO:0005623,GO:0005737,GO:0005739,GO:0005740,GO:0005743,GO:0006082,GO:0006520,GO:0006525,GO:0006807,GO:0006810,GO:0006811,GO:0006812,GO:0006820,GO:0006839,GO:0006865,GO:0008150,GO:0008152,GO:0008324,GO:0008509,GO:0008514,GO:0009064,GO:0009987,GO:0015075,GO:0015171,GO:0015179,GO:0015711,GO:0015807,GO:0015822,GO:…	K15101		meNOG[21]	09TB4@biNOG,0V4A9@meNOG,0XNVH@NOG,12NSG@opiNOG,KOG0763@euNOG	C	solute carrier family 25 (mitochondrial carrier)
Smp_000690.1	6183.Smp_000690__mRNA	5.2e-218	761.9		GO:0005575,GO:0005622,GO:0005623,GO:0005634,GO:0043226,GO:0043227,GO:0043229,GO:0043231,GO:0044424,GO:0044464	K09366		euNOG[57]	0XPNX@NOG,KOG1168@euNOG	K	POU class 4 homeobox
Smp_000700.1	6183.Smp_000700__mRNA	0.0	1536.5					meNOG[21]	0A65J@biNOG,0VH0D@meNOG,13JYN@opiNOG,COG2940@NOG,KOG2084@euNOG	B	SET domain
Smp_000710.1	6183.Smp_000710__mRNA	6.1e-236	821.6	USP12	GO:0003674,GO:0005102,GO:0005488,GO:0005515,GO:0005575,GO:0005622,GO:0005623,GO:0005737,GO:0005768,GO:0006464,GO:0006508,GO:0006511,GO:0008150,GO:0008152,GO:0008593,GO:0009056,GO:0009057,GO:0009966,GO:0009968,GO:0009987,GO:0010469,GO:0010646,GO:0010648,GO:0016579,GO:0019538,GO:0019941,GO:0022898,GO:0023051,GO:0023057,GO:0030163,GO:0032409,GO:0032412,GO:0032879,GO:0034762,GO:0034765,GO:0035254,GO:…	K11842		meNOG[21]	09UPY@biNOG,0V5PJ@meNOG,0XQ81@NOG,12R4Z@opiNOG,KOG1864@euNOG	O	ubiquitin carboxyl-terminal hydrolase
Smp_000720.1	6183.Smp_000720__mRNA	0.0	2338.5	HIPK	GO:0001654,GO:0002165,GO:0003674,GO:0003824,GO:0004672,GO:0004674,GO:0005488,GO:0005515,GO:0006464,GO:0006468,GO:0006793,GO:0006796,GO:0007275,GO:0007423,GO:0007444,GO:0007472,GO:0007476,GO:0007552,GO:0007560,GO:0007568,GO:0008013,GO:0008134,GO:0008150,GO:0008152,GO:0008340,GO:0008586,GO:0008587,GO:0008593,GO:0009605,GO:0009628,GO:0009629,GO:0009653,GO:0009791,GO:0009886,GO:0009887,GO:0009966,GO:…	K08826		meNOG[21]	09TZ3@biNOG,0V4Y0@meNOG,0XPET@NOG,12NPP@opiNOG,KOG0667@euNOG	T	Homeodomain interacting protein kinase
Smp_000740.1	6183.Smp_000740.2__mRNA	3.4e-226	789.3	PSMD4	GO:0000003,GO:0000075,GO:0000077,GO:0000082,GO:0000084,GO:0000209,GO:0000278,GO:0000502,GO:0002376,GO:0002474,GO:0002478,GO:0002479,GO:0003006,GO:0003674,GO:0003824,GO:0004175,GO:0005575,GO:0005622,GO:0005623,GO:0005634,GO:0005654,GO:0005737,GO:0005829,GO:0005838,GO:0006139,GO:0006464,GO:0006508,GO:0006511,GO:0006521,GO:0006725,GO:0006807,GO:0006810,GO:0006915,GO:0006950,GO:0006974,GO:0006977,GO:…	K03029		meNOG[21]	0AMPA@biNOG,0W1QP@meNOG,12R9F@opiNOG,COG5148@NOG,KOG2884@euNOG	O	Proteasome (Prosome, macropain) 26S subunit, non-ATPase, 4
Smp_000755.1	6183.Smp_000755__mRNA	0.0	1446.0	KEL	GO:0003674,GO:0003824,GO:0004175,GO:0004222,GO:0005575,GO:0005623,GO:0005886,GO:0008150,GO:0008152,GO:0008233,GO:0008237,GO:0016020,GO:0016787,GO:0044464,GO:0070011,GO:0071944	K06577		opiNOG[43]	13NP6@opiNOG,COG3590@NOG,KOG3624@euNOG	E	Kell blood group, metallo-endopeptidase
Smp_000790.1	6183.Smp_000780__mRNA	5.2e-273	946.0	ABLIM3	GO:0000902,GO:0000904,GO:0003674,GO:0003779,GO:0005488,GO:0005515,GO:0005575,GO:0005622,GO:0005623,GO:0005737,GO:0006355,GO:0006357,GO:0006928,GO:0006935,GO:0007275,GO:0007399,GO:0007409,GO:0007411,GO:0008092,GO:0008150,GO:0008270,GO:0009605,GO:0009653,GO:0009889,GO:0009891,GO:0009893,GO:0009987,GO:0010468,GO:0010556,GO:0010557,GO:0010604,GO:0010628,GO:0016043,GO:0016358,GO:0019219,GO:0019222,GO:…	K07520,K19036		meNOG[21]	09WDG@biNOG,0V7BU@meNOG,0XRPY@NOG,12R3S@opiNOG,KOG1044@euNOG	T, Z	Actin binding LIM protein
Smp_000790.2	6183.Smp_000780__mRNA	0.0	1278.8	ABLIM3	GO:0000902,GO:0000904,GO:0003674,GO:0003779,GO:0005488,GO:0005515,GO:0005575,GO:0005622,GO:0005623,GO:0005737,GO:0006355,GO:0006357,GO:0006928,GO:0006935,GO:0007275,GO:0007399,GO:0007409,GO:0007411,GO:0008092,GO:0008150,GO:0008270,GO:0009605,GO:0009653,GO:0009889,GO:0009891,GO:0009893,GO:0009987,GO:0010468,GO:0010556,GO:0010557,GO:0010604,GO:0010628,GO:0016043,GO:0016358,GO:0019219,GO:0019222,GO:…	K07520,K19036		meNOG[21]	09WDG@biNOG,0V7BU@meNOG,0XRPY@NOG,12R3S@opiNOG,KOG1044@euNOG	T, Z	Actin binding LIM protein
Smp_000810.1	6183.Smp_000810.2__mRNA	1.9e-175	620.2	TATDN1	GO:0005575,GO:0005622,GO:0005623,GO:0005634,GO:0043226,GO:0043227,GO:0043229,GO:0043231,GO:0044424,GO:0044464	K03424		meNOG[21]	09Z68@biNOG,0VA3H@meNOG,12RR1@opiNOG,COG0084@NOG,KOG3020@euNOG	L	TatD DNAse domain containing 1
Smp_000830.1	6183.Smp_000830__mRNA	2.1e-193	681.4	ARX	GO:0000902,GO:0000904,GO:0001764,GO:0003674,GO:0003682,GO:0005488,GO:0005575,GO:0005622,GO:0005623,GO:0005634,GO:0006928,GO:0006935,GO:0007275,GO:0007399,GO:0007409,GO:0007411,GO:0007417,GO:0007420,GO:0008150,GO:0008283,GO:0009605,GO:0009653,GO:0009987,GO:0016043,GO:0016477,GO:0021536,GO:0021537,GO:0021543,GO:0021759,GO:0021772,GO:0021795,GO:0021800,GO:0021826,GO:0021830,GO:0021831,GO:0021843,GO:…	K09330,K09452		meNOG[21]	0A41S@biNOG,0VEWN@meNOG,0YIJ3@NOG,13U9M@opiNOG,KOG0490@euNOG	K	Aristaless related homeobox
Smp_000850.1	6183.Smp_000850__mRNA	2.5e-110	403.3	DNAJC5	GO:0001505,GO:0003001,GO:0003008,GO:0005575,GO:0005622,GO:0005623,GO:0005737,GO:0005886,GO:0006810,GO:0006836,GO:0007154,GO:0007267,GO:0007268,GO:0007269,GO:0008021,GO:0008150,GO:0009987,GO:0010941,GO:0012506,GO:0016020,GO:0016023,GO:0019226,GO:0023052,GO:0023061,GO:0030135,GO:0030136,GO:0030659,GO:0030662,GO:0030665,GO:0031090,GO:0031410,GO:0031982,GO:0031988,GO:0032501,GO:0032940,GO:0035637,GO:…	K09525		meNOG[21]	0A16W@biNOG,0VDC3@meNOG,13R3B@opiNOG,COG0484@NOG,KOG0716@euNOG	O	DnaJ (Hsp40) homolog, subfamily C, member 5
Smp_000870.1	6183.Smp_000870__mRNA	5.8e-262	908.7					meNOG[21]	09ZCP@biNOG,0VA9T@meNOG,0XSEQ@NOG,13F6T@opiNOG,KOG1841@euNOG	V	Zinc finger, FYVE domain containing
Smp_000870.2	6183.Smp_000870__mRNA	6.2e-262	908.7					meNOG[21]	09ZCP@biNOG,0VA9T@meNOG,0XSEQ@NOG,13F6T@opiNOG,KOG1841@euNOG	V	Zinc finger, FYVE domain containing
Smp_000870.3	6183.Smp_000870__mRNA	8.1e-262	908.7					meNOG[21]	09ZCP@biNOG,0VA9T@meNOG,0XSEQ@NOG,13F6T@opiNOG,KOG1841@euNOG	V	Zinc finger, FYVE domain containing
Smp_000870.4	6183.Smp_000870__mRNA	2.6e-260	903.7					meNOG[21]	09ZCP@biNOG,0VA9T@meNOG,0XSEQ@NOG,13F6T@opiNOG,KOG1841@euNOG	V	Zinc finger, FYVE domain containing
Smp_000880.1	6183.Smp_000880.2__mRNA	1.3e-56	224.2	ATP5G2	GO:0002119,GO:0002164,GO:0005575,GO:0005622,GO:0005623,GO:0005737,GO:0005739,GO:0005740,GO:0006810,GO:0006897,GO:0006898,GO:0007275,GO:0008150,GO:0009790,GO:0009791,GO:0009792,GO:0016020,GO:0016192,GO:0031090,GO:0031966,GO:0031967,GO:0031975,GO:0032501,GO:0032502,GO:0040007,GO:0043226,GO:0043227,GO:0043229,GO:0043231,GO:0044422,GO:0044424,GO:0044429,GO:0044444,GO:0044446,GO:0044464,GO:0044699,GO:…	K02128		meNOG[21]	0A9E7@biNOG,0VHQT@meNOG,13SGY@opiNOG,COG0636@NOG,KOG3025@euNOG	C	atp synthase
Smp_000910.1	6183.Smp_000910__mRNA	8.3e-298	1028.1	CASC1	GO:0003674,GO:0005488,GO:0005515,GO:0005575,GO:0005622,GO:0005623,GO:0005737,GO:0005856,GO:0005874,GO:0005881,GO:0008017,GO:0008092,GO:0015630,GO:0015631,GO:0032991,GO:0043226,GO:0043228,GO:0043229,GO:0043232,GO:0043234,GO:0044422,GO:0044424,GO:0044430,GO:0044444,GO:0044446,GO:0044464,GO:0048487	K17580		meNOG[21]	0A14T@biNOG,0IHQX@euNOG,0VC11@meNOG,0ZX66@NOG,12NSJ@opiNOG	S	Cancer susceptibility candidate 1
Smp_000950.1	6183.Smp_000950__mRNA	0.0	1102.4	MAB21L1	GO:0005575,GO:0005622,GO:0005623,GO:0005634,GO:0007275,GO:0008150,GO:0009790,GO:0009792,GO:0009987,GO:0030154,GO:0032501,GO:0032502,GO:0040027,GO:0040028,GO:0043226,GO:0043227,GO:0043229,GO:0043231,GO:0044424,GO:0044464,GO:0044699,GO:0044707,GO:0044763,GO:0044767,GO:0045165,GO:0048519,GO:0048580,GO:0048581,GO:0048856,GO:0048869,GO:0050789,GO:0050793,GO:0051093,GO:0051239,GO:0051241,GO:0061062,GO:…			meNOG[21]	09TW3@biNOG,0V4V8@meNOG,0XNRJ@NOG,12NEC@opiNOG,KOG3963@euNOG	T	C. elegans
Smp_000980.1	6183.Smp_000980__mRNA	9.6e-127	458.0					meNOG[21]	0A2S7@biNOG,0VDMV@meNOG,12T0N@opiNOG,COG5648@NOG,KOG0381@euNOG	K	High mobility group
Smp_000990.1	6183.Smp_000990__mRNA	0.0	1455.3	EXOC1	GO:0000003,GO:0000145,GO:0001505,GO:0003001,GO:0003008,GO:0003674,GO:0005488,GO:0005515,GO:0005575,GO:0005622,GO:0005623,GO:0005737,GO:0005886,GO:0005938,GO:0006810,GO:0006836,GO:0006887,GO:0006903,GO:0006904,GO:0007049,GO:0007126,GO:0007154,GO:0007267,GO:0007268,GO:0007269,GO:0007275,GO:0008150,GO:0009790,GO:0009792,GO:0009987,GO:0016020,GO:0016079,GO:0016080,GO:0016081,GO:0016192,GO:0019226,GO:…	K19983		meNOG[21]	0A09R@biNOG,0VB5Q@meNOG,0XQEE@NOG,12SR1@opiNOG,KOG2148@euNOG	U	Exocyst complex component 1
Smp_001000.1	6183.Smp_001000__mRNA	1.2e-95	354.4					meNOG[21]	0AGDR@biNOG,0IZKU@euNOG,0VTPK@meNOG,140A6@opiNOG,COG0589@NOG	T	Universal stress protein family
Smp_001020.1	6183.Smp_001020__mRNA	1.5e-153	548.1	MUTYH	GO:0003674,GO:0003824,GO:0005488,GO:0005515,GO:0005575,GO:0005622,GO:0005623,GO:0005634,GO:0005654,GO:0005737,GO:0005739,GO:0006139,GO:0006163,GO:0006195,GO:0006259,GO:0006281,GO:0006284,GO:0006285,GO:0006298,GO:0006304,GO:0006308,GO:0006725,GO:0006753,GO:0006793,GO:0006796,GO:0006807,GO:0006950,GO:0006974,GO:0006979,GO:0008150,GO:0008152,GO:0009056,GO:0009057,GO:0009117,GO:0009151,GO:0009155,GO:…	K03575		meNOG[21]	0A1PT@biNOG,0V4PB@meNOG,12RHS@opiNOG,COG1194@NOG,KOG2457@euNOG	L	MutY homolog (E. coli)
Smp_001030.1	6183.Smp_001030__mRNA	2.5e-155	553.5	PRKAG2	GO:0003674,GO:0003824,GO:0004672,GO:0004674,GO:0004679,GO:0005575,GO:0005622,GO:0005623,GO:0005634,GO:0005737,GO:0006464,GO:0006468,GO:0006629,GO:0006793,GO:0006796,GO:0006914,GO:0006950,GO:0007154,GO:0008150,GO:0008152,GO:0009056,GO:0009267,GO:0009605,GO:0009987,GO:0009991,GO:0010876,GO:0016301,GO:0016310,GO:0016740,GO:0016772,GO:0016773,GO:0019538,GO:0019915,GO:0030730,GO:0031667,GO:0031668,GO:…	K07200		meNOG[21]	09UK9@biNOG,0V5JJ@meNOG,137VS@opiNOG,COG0517@NOG,KOG1764@euNOG	C	protein kinase, AMP-activated, gamma
Smp_001040.1	6183.Smp_001040__mRNA	0.0	1432.9	KHC	GO:0000003,GO:0000226,GO:0000578,GO:0000902,GO:0000904,GO:0000910,GO:0001505,GO:0001654,GO:0001754,GO:0002009,GO:0003001,GO:0003002,GO:0003006,GO:0003008,GO:0003674,GO:0003774,GO:0003777,GO:0003824,GO:0005488,GO:0005515,GO:0005575,GO:0005622,GO:0005623,GO:0005634,GO:0005635,GO:0005737,GO:0005856,GO:0005871,GO:0005874,GO:0005875,GO:0006403,GO:0006810,GO:0006836,GO:0006886,GO:0006928,GO:0006935,GO:…	K10396		meNOG[21]	09XKH@biNOG,0V8BE@meNOG,12NHW@opiNOG,COG5059@NOG,KOG0240@euNOG	Z	Kinesin family member
Smp_001080.1	6183.Smp_001080__mRNA	6.2e-67	258.5	RIIAD1				meNOG[21]	0A9NJ@biNOG,0J3XM@euNOG,0VKK2@meNOG,1272Y@NOG,13X0Q@opiNOG	T	regulatory subunit of type II PKA R-subunit (RIIa) domain containing 1
Smp_001090.1	6183.Smp_001090__mRNA	0.0	1830.8	NUP107	GO:0000236,GO:0000775,GO:0000776,GO:0000777,GO:0000779,GO:0000793,GO:0003674,GO:0005198,GO:0005215,GO:0005487,GO:0005575,GO:0005622,GO:0005623,GO:0005634,GO:0005635,GO:0005643,GO:0005694,GO:0005737,GO:0005829,GO:0005975,GO:0006403,GO:0006405,GO:0006406,GO:0006461,GO:0006605,GO:0006606,GO:0006810,GO:0006886,GO:0006913,GO:0006996,GO:0006997,GO:0006999,GO:0007049,GO:0007154,GO:0007165,GO:0007166,GO:…	K14301		meNOG[21]	09UJ8@biNOG,0V4XW@meNOG,0XRUG@NOG,12SRB@opiNOG,KOG1964@euNOG	U, Y	Nucleoporin 107kDa
Smp_001095.1	6183.Smp_001095__mRNA	2.6e-278	963.0	TDRD3	GO:0000988,GO:0000989,GO:0003674,GO:0003682,GO:0003712,GO:0003713,GO:0005488,GO:0005515,GO:0005575,GO:0005622,GO:0005623,GO:0005634,GO:0005737,GO:0007154,GO:0007267,GO:0008150,GO:0009889,GO:0009987,GO:0010556,GO:0019219,GO:0019222,GO:0023052,GO:0030154,GO:0031323,GO:0031326,GO:0032502,GO:0035064,GO:0042393,GO:0043226,GO:0043227,GO:0043229,GO:0043231,GO:0044424,GO:0044464,GO:0044699,GO:0044700,GO:…	K18404		meNOG[21]	09TJI@biNOG,0V4IH@meNOG,11KPK@NOG,12RW3@opiNOG,KOG3683@euNOG	S	Tudor domain containing 3
Smp_001095.2	6183.Smp_001095__mRNA	1.5e-270	937.2	TDRD3	GO:0000988,GO:0000989,GO:0003674,GO:0003682,GO:0003712,GO:0003713,GO:0005488,GO:0005515,GO:0005575,GO:0005622,GO:0005623,GO:0005634,GO:0005737,GO:0007154,GO:0007267,GO:0008150,GO:0009889,GO:0009987,GO:0010556,GO:0019219,GO:0019222,GO:0023052,GO:0030154,GO:0031323,GO:0031326,GO:0032502,GO:0035064,GO:0042393,GO:0043226,GO:0043227,GO:0043229,GO:0043231,GO:0044424,GO:0044464,GO:0044699,GO:0044700,GO:…	K18404		meNOG[21]	09TJI@biNOG,0V4IH@meNOG,11KPK@NOG,12RW3@opiNOG,KOG3683@euNOG	S	Tudor domain containing 3
Smp_001100.1	6183.Smp_001110__mRNA	4.9e-190	669.8					euNOG[57]	0XP6K@NOG,KOG1217@euNOG	S	Notch ligand involved in the mediation of Notch signaling (By similarity)
Smp_001120.1	6183.Smp_001120__mRNA	2.5e-92	343.6	MRPL50	GO:0000313,GO:0000315,GO:0003674,GO:0003735,GO:0005198,GO:0005575,GO:0005622,GO:0005623,GO:0005737,GO:0005739,GO:0005759,GO:0005761,GO:0005762,GO:0005840,GO:0006412,GO:0006996,GO:0007005,GO:0008150,GO:0008152,GO:0009058,GO:0009059,GO:0009987,GO:0010467,GO:0015934,GO:0016043,GO:0019538,GO:0030529,GO:0031974,GO:0032543,GO:0032991,GO:0034645,GO:0043170,GO:0043226,GO:0043227,GO:0043228,GO:0043229,GO:…	K17431		meNOG[21]	0A70M@biNOG,0J127@euNOG,0VHUM@meNOG,11QY3@NOG,13TS5@opiNOG	J	mitochondrial ribosomal protein L50
Smp_001160.1	6183.Smp_001160__mRNA	0.0	1258.8	SPAG16	GO:0000003,GO:0000902,GO:0005575,GO:0005622,GO:0005623,GO:0005634,GO:0005737,GO:0005856,GO:0005874,GO:0005929,GO:0005930,GO:0006996,GO:0007276,GO:0007283,GO:0008150,GO:0009653,GO:0009987,GO:0010927,GO:0015630,GO:0016043,GO:0019953,GO:0022414,GO:0022607,GO:0030030,GO:0030031,GO:0031514,GO:0032501,GO:0032502,GO:0032504,GO:0032838,GO:0032989,GO:0032990,GO:0032991,GO:0035085,GO:0042384,GO:0042995,GO:…			meNOG[21]	0B3RT@biNOG,0INWU@euNOG,0WG5Y@meNOG,0XRA2@NOG,13BXS@opiNOG	S	sperm associated antigen 16
Smp_001170.1	6183.Smp_001170__mRNA	0.0	1964.1	EIF3A	GO:0000003,GO:0000022,GO:0000226,GO:0000278,GO:0001732,GO:0002119,GO:0002164,GO:0003674,GO:0003676,GO:0003723,GO:0003743,GO:0005198,GO:0005488,GO:0005575,GO:0005622,GO:0005623,GO:0005634,GO:0005730,GO:0005737,GO:0005829,GO:0005852,GO:0006412,GO:0006413,GO:0006417,GO:0006446,GO:0006810,GO:0006897,GO:0006898,GO:0006996,GO:0007010,GO:0007017,GO:0007049,GO:0007051,GO:0007052,GO:0007275,GO:0007568,GO:…	K03254		meNOG[21]	09X28@biNOG,0V80G@meNOG,0XQ37@NOG,12Q48@opiNOG,KOG2072@euNOG	J	Component of the eukaryotic translation initiation factor 3 (eIF-3) complex, which is involved in protein synthesis and, together with other initiation factors, stimulates binding of mRNA and methionyl-tRNAi to the 40S ribosome (By similarity)
Smp_001170.2	6183.Smp_001170__mRNA	0.0	1979.5	EIF3A	GO:0000003,GO:0000022,GO:0000226,GO:0000278,GO:0001732,GO:0002119,GO:0002164,GO:0003674,GO:0003676,GO:0003723,GO:0003743,GO:0005198,GO:0005488,GO:0005575,GO:0005622,GO:0005623,GO:0005634,GO:0005730,GO:0005737,GO:0005829,GO:0005852,GO:0006412,GO:0006413,GO:0006417,GO:0006446,GO:0006810,GO:0006897,GO:0006898,GO:0006996,GO:0007010,GO:0007017,GO:0007049,GO:0007051,GO:0007052,GO:0007275,GO:0007568,GO:…	K03254		meNOG[21]	09X28@biNOG,0V80G@meNOG,0XQ37@NOG,12Q48@opiNOG,KOG2072@euNOG	J	Component of the eukaryotic translation initiation factor 3 (eIF-3) complex, which is involved in protein synthesis and, together with other initiation factors, stimulates binding of mRNA and methionyl-tRNAi to the 40S ribosome (By similarity)
Smp_001180.1	6183.Smp_001180__mRNA	0.0	1868.6	RAD54L2	GO:0000988,GO:0000989,GO:0003674,GO:0003712,GO:0005575,GO:0005622,GO:0005623,GO:0005634,GO:0006139,GO:0006259,GO:0006281,GO:0006725,GO:0006807,GO:0006950,GO:0006974,GO:0008150,GO:0008152,GO:0009889,GO:0009987,GO:0010556,GO:0019219,GO:0019222,GO:0031323,GO:0031326,GO:0033554,GO:0034641,GO:0043170,GO:0043226,GO:0043227,GO:0043229,GO:0043231,GO:0044237,GO:0044238,GO:0044260,GO:0044424,GO:0044464,GO:…	K10876		meNOG[21]	09XSS@biNOG,0V740@meNOG,12PQE@opiNOG,COG0553@NOG,KOG1016@euNOG	L	RAD54-like 2 (S. cerevisiae)
Smp_001210.1	6183.Smp_001210__mRNA	0.0	1494.6					euNOG[57]	COG5022@NOG,KOG4229@euNOG	Z	Myosin VIIA
Smp_001210.2	6183.Smp_001210__mRNA	0.0	1494.2					euNOG[57]	COG5022@NOG,KOG4229@euNOG	Z	Myosin VIIA
Smp_001360.1	6183.Smp_001360__mRNA	1.9e-127	460.3					meNOG[21]	09TX7@biNOG,0VB8R@meNOG,13R6H@opiNOG,COG0125@NOG,KOG3327@euNOG	F	Deoxythymidylate kinase (Thymidylate kinase)
Smp_001390.1	6183.Smp_001390__mRNA	0.0	2561.9	NCKAP1	GO:0000003,GO:0000768,GO:0000902,GO:0000904,GO:0001555,GO:0001764,GO:0002119,GO:0002164,GO:0003006,GO:0003674,GO:0005488,GO:0005515,GO:0005575,GO:0005622,GO:0005623,GO:0005737,GO:0005886,GO:0006810,GO:0006897,GO:0006898,GO:0006909,GO:0006928,GO:0006935,GO:0006949,GO:0006996,GO:0007010,GO:0007275,GO:0007276,GO:0007281,GO:0007292,GO:0007399,GO:0007409,GO:0007411,GO:0007417,GO:0007423,GO:0007517,GO:…	K05750		meNOG[21]	09WQI@biNOG,0V7P1@meNOG,0XPQI@NOG,12Q2E@opiNOG,KOG1917@euNOG	O	Nck-associated protein
Smp_001410.1	6183.Smp_001410.1__mRNA	3.4e-172	609.4	GLOD4	GO:0000139,GO:0005575,GO:0005622,GO:0005623,GO:0005737,GO:0005794,GO:0005795,GO:0006081,GO:0007275,GO:0007399,GO:0007568,GO:0008150,GO:0008152,GO:0008340,GO:0009438,GO:0009987,GO:0010259,GO:0012505,GO:0016020,GO:0022008,GO:0030154,GO:0031090,GO:0031984,GO:0031985,GO:0032501,GO:0032502,GO:0032580,GO:0043226,GO:0043227,GO:0043229,GO:0043231,GO:0044237,GO:0044422,GO:0044424,GO:0044431,GO:0044444,GO:…			meNOG[21]	09T5V@biNOG,0V44K@meNOG,12PIP@opiNOG,COG0346@NOG,KOG2943@euNOG	G	glyoxalase domain containing 4
Smp_001420.1	6183.Smp_001420__mRNA	3.2e-198	696.0	GRTP1		K19953		meNOG[21]	0APET@biNOG,0W1RN@meNOG,12TIG@opiNOG,COG5210@NOG,KOG2058@euNOG	U	Growth hormone regulated TBC protein 1
Smp_001420.2	6183.Smp_001420__mRNA	3.9e-118	429.5	GRTP1		K19953		meNOG[21]	0APET@biNOG,0W1RN@meNOG,12TIG@opiNOG,COG5210@NOG,KOG2058@euNOG	U	Growth hormone regulated TBC protein 1
Smp_001500.1	6183.Smp_001500__mRNA	1.1e-116	424.5	EIF4E	GO:0003674,GO:0005488,GO:0005515,GO:0007275,GO:0008150,GO:0009790,GO:0009792,GO:0032501,GO:0032502,GO:0044699,GO:0044707,GO:0044767,GO:0048856	K03259		meNOG[21]	09UX0@biNOG,0V5WU@meNOG,13PY6@opiNOG,COG5053@NOG,KOG1670@euNOG	J	eukaryotic translation initiation factor 4E
Smp_001530.1	6183.Smp_001530__mRNA	0.0	1585.5	EXOC8	GO:0000003,GO:0000131,GO:0000145,GO:0000212,GO:0000226,GO:0000245,GO:0000375,GO:0000377,GO:0000398,GO:0000902,GO:0000910,GO:0000916,GO:0001505,GO:0001927,GO:0002064,GO:0002119,GO:0002164,GO:0003001,GO:0003006,GO:0003008,GO:0005575,GO:0005622,GO:0005623,GO:0005634,GO:0005737,GO:0005829,GO:0005886,GO:0005933,GO:0005934,GO:0005935,GO:0005937,GO:0005938,GO:0006139,GO:0006396,GO:0006397,GO:0006461,GO:…	K19986		opiNOG[43]	0XT7U@NOG,12SCY@opiNOG,KOG2215@euNOG	U	exocyst complex component
Smp_001560.1	6183.Smp_001560__mRNA	0.0	1089.3	ZSWIM2	GO:0000209,GO:0003674,GO:0003824,GO:0004842,GO:0005488,GO:0005515,GO:0006464,GO:0008150,GO:0008152,GO:0009987,GO:0010941,GO:0016567,GO:0016874,GO:0016879,GO:0016881,GO:0019538,GO:0019787,GO:0032446,GO:0036211,GO:0042981,GO:0043067,GO:0043170,GO:0043412,GO:0043621,GO:0044237,GO:0044238,GO:0044260,GO:0044267,GO:0050789,GO:0050794,GO:0065007,GO:0070647,GO:0071704	K15716		meNOG[21]	09TP7@biNOG,0V4ND@meNOG,121N2@NOG,13K5P@opiNOG,KOG0800@euNOG	O	zinc finger SWIM-type containing 2
Smp_001590.1	6183.Smp_001590.1__mRNA	2.8e-132	476.5	NDUFAF3	GO:0005575,GO:0005622,GO:0005623,GO:0005634,GO:0005737,GO:0005739,GO:0005740,GO:0005743,GO:0006461,GO:0006996,GO:0007005,GO:0007275,GO:0007399,GO:0008150,GO:0009987,GO:0010257,GO:0016020,GO:0016043,GO:0019866,GO:0022008,GO:0022607,GO:0030154,GO:0031090,GO:0031966,GO:0031967,GO:0031975,GO:0032501,GO:0032502,GO:0032981,GO:0033108,GO:0034622,GO:0043226,GO:0043227,GO:0043229,GO:0043231,GO:0043623,GO:…	K09008		meNOG[21]	09ZFG@biNOG,0VACH@meNOG,11J7F@NOG,13TPD@opiNOG,KOG3363@euNOG	S	NADH dehydrogenase (ubiquinone) complex I, assembly factor 3
Smp_001610.1	6183.Smp_001610__mRNA	7.3e-161	571.6	RSPH9	GO:0000226,GO:0000902,GO:0001578,GO:0003341,GO:0005575,GO:0005622,GO:0005623,GO:0005737,GO:0005929,GO:0005930,GO:0006928,GO:0006996,GO:0007010,GO:0007017,GO:0007018,GO:0008150,GO:0009653,GO:0009987,GO:0010927,GO:0016043,GO:0022607,GO:0030030,GO:0030031,GO:0031514,GO:0032502,GO:0032838,GO:0032989,GO:0032990,GO:0035082,GO:0035083,GO:0035085,GO:0042384,GO:0042995,GO:0043226,GO:0043227,GO:0043229,GO:…	K19757		meNOG[21]	09UCR@biNOG,0IH9Y@euNOG,0V5BZ@meNOG,0Z386@NOG,13MAV@opiNOG	S	radial spoke head 9 homolog (Chlamydomonas)
Smp_001640.1	6183.Smp_001640__mRNA	3.1e-58	229.6	ATP6V1G2	GO:0003674,GO:0003824,GO:0005215,GO:0005575,GO:0005622,GO:0005623,GO:0005737,GO:0005773,GO:0005774,GO:0005829,GO:0005886,GO:0006139,GO:0006152,GO:0006163,GO:0006195,GO:0006200,GO:0006725,GO:0006753,GO:0006793,GO:0006796,GO:0006807,GO:0006810,GO:0006811,GO:0006812,GO:0006818,GO:0008021,GO:0008150,GO:0008152,GO:0008324,GO:0008553,GO:0009056,GO:0009116,GO:0009117,GO:0009119,GO:0009123,GO:0009125,GO:…	K02152		meNOG[21]	0A7FU@biNOG,0VIAH@meNOG,11XX0@NOG,13UE6@opiNOG,KOG1772@euNOG	C	ATPase, H transporting, lysosomal 13kDa, V1 subunit G2
Smp_001830.1	6183.Smp_001830.1__mRNA	1.4e-76	290.8	RPL24	GO:0000003,GO:0000022,GO:0000184,GO:0000226,GO:0000278,GO:0000956,GO:0002119,GO:0002164,GO:0003674,GO:0003676,GO:0003723,GO:0003735,GO:0005198,GO:0005488,GO:0005575,GO:0005622,GO:0005623,GO:0005737,GO:0005829,GO:0005840,GO:0006139,GO:0006401,GO:0006402,GO:0006412,GO:0006413,GO:0006414,GO:0006415,GO:0006605,GO:0006612,GO:0006613,GO:0006614,GO:0006725,GO:0006807,GO:0006810,GO:0006886,GO:0006996,GO:…	K02896		meNOG[21]	0A713@biNOG,0VHV2@meNOG,13R9I@opiNOG,COG2075@NOG,KOG1722@euNOG	J	ribosomal protein L24
Smp_001830.2	6183.Smp_001830.1__mRNA	2.8e-55	219.5	RPL24	GO:0000003,GO:0000022,GO:0000184,GO:0000226,GO:0000278,GO:0000956,GO:0002119,GO:0002164,GO:0003674,GO:0003676,GO:0003723,GO:0003735,GO:0005198,GO:0005488,GO:0005575,GO:0005622,GO:0005623,GO:0005737,GO:0005829,GO:0005840,GO:0006139,GO:0006401,GO:0006402,GO:0006412,GO:0006413,GO:0006414,GO:0006415,GO:0006605,GO:0006612,GO:0006613,GO:0006614,GO:0006725,GO:0006807,GO:0006810,GO:0006886,GO:0006996,GO:…	K02896		meNOG[21]	0A713@biNOG,0VHV2@meNOG,13R9I@opiNOG,COG2075@NOG,KOG1722@euNOG	J	ribosomal protein L24
Smp_001890.1	6183.Smp_001890__mRNA	9.2e-110	401.4					meNOG[21]	09YMC@biNOG,0V9J2@meNOG,13TWK@opiNOG,COG2340@NOG,KOG3017@euNOG	S	GLI pathogenesis-related 1 like 2
Smp_001900.1	6183.Smp_001900__mRNA	0.0	1115.1					opiNOG[43]	0XSVG@NOG,12U4I@opiNOG,KOG3513@euNOG	T	Inherit from KOG: Cell adhesion molecule
Smp_001940.1	6183.Smp_001940__mRNA	8.1e-177	624.8	METTL9				meNOG[21]	09XEG@biNOG,0V8CJ@meNOG,102YK@NOG,13HXS@opiNOG,KOG3987@euNOG	S	methyltransferase like 9
Smp_001940.2	6183.Smp_001940__mRNA	1.9e-92	343.6	METTL9				meNOG[21]	09XEG@biNOG,0V8CJ@meNOG,102YK@NOG,13HXS@opiNOG,KOG3987@euNOG	S	methyltransferase like 9
Smp_001960.1	6183.Smp_001960__mRNA	3.3e-209	732.6	MRPL1	GO:0000313,GO:0000315,GO:0002119,GO:0002164,GO:0003674,GO:0003735,GO:0005198,GO:0005575,GO:0005622,GO:0005623,GO:0005737,GO:0005739,GO:0005759,GO:0005761,GO:0005762,GO:0005840,GO:0006412,GO:0006810,GO:0006897,GO:0006898,GO:0007275,GO:0007568,GO:0008150,GO:0008152,GO:0008340,GO:0009058,GO:0009059,GO:0009790,GO:0009791,GO:0009792,GO:0009987,GO:0010259,GO:0010467,GO:0015934,GO:0016192,GO:0019538,GO:…	K02863		meNOG[21]	0A367@biNOG,0VF3E@meNOG,13QSR@opiNOG,COG0081@NOG,KOG1569@euNOG	J	mitochondrial ribosomal protein L1
Smp_001960.2	6183.Smp_001960__mRNA	3.8e-152	542.7	MRPL1	GO:0000313,GO:0000315,GO:0002119,GO:0002164,GO:0003674,GO:0003735,GO:0005198,GO:0005575,GO:0005622,GO:0005623,GO:0005737,GO:0005739,GO:0005759,GO:0005761,GO:0005762,GO:0005840,GO:0006412,GO:0006810,GO:0006897,GO:0006898,GO:0007275,GO:0007568,GO:0008150,GO:0008152,GO:0008340,GO:0009058,GO:0009059,GO:0009790,GO:0009791,GO:0009792,GO:0009987,GO:0010259,GO:0010467,GO:0015934,GO:0016192,GO:0019538,GO:…	K02863		meNOG[21]	0A367@biNOG,0VF3E@meNOG,13QSR@opiNOG,COG0081@NOG,KOG1569@euNOG	J	mitochondrial ribosomal protein L1
Smp_001980.1	6183.Smp_001980__mRNA	4e-68	265.0	BARHL2	GO:0000981,GO:0000982,GO:0001071,GO:0001077,GO:0001228,GO:0001558,GO:0001709,GO:0001764,GO:0003674,GO:0003700,GO:0005575,GO:0005622,GO:0005623,GO:0005634,GO:0006139,GO:0006351,GO:0006355,GO:0006357,GO:0006366,GO:0006417,GO:0006725,GO:0006807,GO:0006928,GO:0007275,GO:0007399,GO:0008150,GO:0008152,GO:0008361,GO:0009058,GO:0009059,GO:0009889,GO:0009891,GO:0009893,GO:0009987,GO:0010467,GO:0010468,GO:…	K09360		meNOG[21]	09ZDA@biNOG,0VAAB@meNOG,1188D@NOG,13S7S@opiNOG,KOG0488@euNOG	K	BarH-like homeobox 2
Smp_002010.1	6183.Smp_002010__mRNA	1.4e-128	464.2	EMG1	GO:0000003,GO:0000154,GO:0001510,GO:0002119,GO:0002164,GO:0003674,GO:0003676,GO:0003723,GO:0003824,GO:0005488,GO:0005575,GO:0005622,GO:0005623,GO:0005634,GO:0005730,GO:0005737,GO:0006139,GO:0006364,GO:0006396,GO:0006725,GO:0006807,GO:0006950,GO:0006952,GO:0007275,GO:0007399,GO:0008150,GO:0008152,GO:0008168,GO:0008173,GO:0008649,GO:0008757,GO:0009451,GO:0009607,GO:0009617,GO:0009790,GO:0009791,GO:…	K14568		meNOG[21]	0A247@biNOG,0VCZP@meNOG,12RUH@opiNOG,COG1756@NOG,KOG3073@euNOG	J	EMG1 nucleolar protein homolog (S. cerevisiae)
Smp_002060.1	6183.Smp_002060__mRNA	3.2e-90	336.3					meNOG[21]	09YMC@biNOG,0V9J2@meNOG,13TWK@opiNOG,COG2340@NOG,KOG3017@euNOG	S	GLI pathogenesis-related 1 like 2
Smp_002070.1	6183.Smp_002070__mRNA	4.1e-104	382.5					meNOG[21]	09YMC@biNOG,0V9J2@meNOG,13TWK@opiNOG,COG2340@NOG,KOG3017@euNOG	S	GLI pathogenesis-related 1 like 2
Smp_002080.1	6183.Smp_002080__mRNA	1.5e-228	797.0	MAT1A	GO:0003674,GO:0003824,GO:0004478,GO:0006082,GO:0006139,GO:0006520,GO:0006556,GO:0006575,GO:0006725,GO:0006730,GO:0006732,GO:0006790,GO:0006807,GO:0007275,GO:0007423,GO:0007444,GO:0007623,GO:0008150,GO:0008152,GO:0008652,GO:0009058,GO:0009108,GO:0009116,GO:0009119,GO:0009163,GO:0009314,GO:0009416,GO:0009628,GO:0009719,GO:0009725,GO:0009987,GO:0010033,GO:0010243,GO:0014070,GO:0014074,GO:0016053,GO:…	K00789		meNOG[21]	09TBA@biNOG,0V4AF@meNOG,12RB7@opiNOG,COG0192@NOG,KOG1506@euNOG	H	Catalyzes the formation of S-adenosylmethionine from methionine and ATP (By similarity)
Smp_002100.1	6183.Smp_002100__mRNA	1.5e-73	280.8	SFT2D1	GO:0005575,GO:0016020			meNOG[21]	0A6P0@biNOG,0VG8N@meNOG,13Q28@opiNOG,COG5102@NOG,KOG2887@euNOG	U	Got1/Sft2-like family
Smp_002160.1	6183.Smp_002160__mRNA	0.0	1295.0	DMAP1	GO:0000003,GO:0000122,GO:0000123,GO:0000988,GO:0000989,GO:0001085,GO:0001103,GO:0001654,GO:0001703,GO:0003006,GO:0003674,GO:0003712,GO:0003714,GO:0005488,GO:0005515,GO:0005575,GO:0005622,GO:0005623,GO:0005634,GO:0005654,GO:0005657,GO:0005694,GO:0005737,GO:0006139,GO:0006259,GO:0006304,GO:0006305,GO:0006306,GO:0006325,GO:0006355,GO:0006357,GO:0006464,GO:0006473,GO:0006475,GO:0006725,GO:0006807,GO:…	K11324		meNOG[21]	0A0VP@biNOG,0VBS5@meNOG,0XSA4@NOG,12U14@opiNOG,KOG2656@euNOG	B, K	DNA methyltransferase 1 associated protein 1
Smp_002180.1	6183.Smp_002180.1__mRNA	3e-79	299.7	BTF3L4	GO:0000003,GO:0003006,GO:0003674,GO:0005488,GO:0005515,GO:0005575,GO:0005622,GO:0005623,GO:0005737,GO:0005739,GO:0006810,GO:0006897,GO:0006898,GO:0006915,GO:0006928,GO:0007275,GO:0007548,GO:0008150,GO:0008219,GO:0009653,GO:0009790,GO:0009792,GO:0009987,GO:0010171,GO:0010941,GO:0012501,GO:0016192,GO:0016265,GO:0016477,GO:0022414,GO:0032501,GO:0032502,GO:0040008,GO:0040009,GO:0040010,GO:0040011,GO:…	K01527		meNOG[21]	09U4X@biNOG,0V541@meNOG,11JBG@NOG,13RT1@opiNOG,KOG2240@euNOG	K	Basic transcription factor 3-like 4
Smp_002230.1	6183.Smp_002230__mRNA	0.0	1148.7	ESF1	GO:0000003,GO:0002119,GO:0002164,GO:0005575,GO:0005622,GO:0005623,GO:0005634,GO:0005654,GO:0005730,GO:0006810,GO:0006897,GO:0006898,GO:0007275,GO:0007399,GO:0008150,GO:0009791,GO:0009987,GO:0016192,GO:0022008,GO:0030154,GO:0031974,GO:0031981,GO:0032501,GO:0032502,GO:0040007,GO:0040008,GO:0040009,GO:0040010,GO:0043226,GO:0043227,GO:0043228,GO:0043229,GO:0043231,GO:0043232,GO:0043233,GO:0044422,GO:…			meNOG[21]	09U4V@biNOG,0V53Z@meNOG,12NIQ@opiNOG,COG5638@NOG,KOG2318@euNOG	S	ESF1, nucleolar pre-rRNA processing protein, homolog (S. cerevisiae)
Smp_002280.1	6183.Smp_002280.1__mRNA	0.0	1824.7	KIF2C	GO:0000003,GO:0000070,GO:0000090,GO:0000091,GO:0000212,GO:0000226,GO:0000236,GO:0000278,GO:0000279,GO:0000280,GO:0000775,GO:0000776,GO:0000777,GO:0000779,GO:0000793,GO:0000819,GO:0000910,GO:0000922,GO:0002376,GO:0002478,GO:0002495,GO:0002504,GO:0003674,GO:0003676,GO:0003677,GO:0003774,GO:0003777,GO:0003824,GO:0005488,GO:0005515,GO:0005575,GO:0005622,GO:0005623,GO:0005634,GO:0005694,GO:0005737,GO:…	K10393		meNOG[21]	09TYT@biNOG,0V4XQ@meNOG,12NCV@opiNOG,COG5059@NOG,KOG0246@euNOG	Z	Kinesin family member
Smp_002380.1	6183.Smp_002380__mRNA	4.5e-155	552.4	UBFD1				meNOG[21]	0A1ND@biNOG,0VCI3@meNOG,0XP96@NOG,137J5@opiNOG,KOG1872@euNOG	O	Ubiquitin family domain containing 1
Smp_002410.1	6183.Smp_002410__mRNA	3.1e-134	483.0	YWHAE	GO:0000003,GO:0000075,GO:0000077,GO:0000086,GO:0000226,GO:0000278,GO:0000902,GO:0000904,GO:0001709,GO:0001764,GO:0001932,GO:0001933,GO:0003002,GO:0003006,GO:0003008,GO:0003674,GO:0004857,GO:0004860,GO:0005488,GO:0005515,GO:0005575,GO:0005576,GO:0005622,GO:0005623,GO:0005634,GO:0005694,GO:0005737,GO:0005739,GO:0005829,GO:0005856,GO:0005871,GO:0005875,GO:0006469,GO:0006605,GO:0006810,GO:0006886,GO:…	K06630		meNOG[21]	09X9P@biNOG,0V73V@meNOG,12PIV@opiNOG,COG5040@NOG,KOG0841@euNOG	O	Tyrosine 3-monooxygenase tryptophan 5-monooxygenase activation protein
Smp_002510.1	6183.Smp_002510__mRNA	8.2e-205	718.0	PDHB	GO:0000226,GO:0003674,GO:0003824,GO:0004738,GO:0004739,GO:0005575,GO:0005622,GO:0005623,GO:0005737,GO:0005739,GO:0005759,GO:0005811,GO:0005856,GO:0005875,GO:0006082,GO:0006084,GO:0006085,GO:0006086,GO:0006090,GO:0006091,GO:0006099,GO:0006637,GO:0006732,GO:0006793,GO:0006996,GO:0007010,GO:0007017,GO:0007275,GO:0007568,GO:0008150,GO:0008152,GO:0008340,GO:0009058,GO:0009060,GO:0009108,GO:0009790,GO:…	K00162		meNOG[21]	09VBD@biNOG,0V5PZ@meNOG,12NW3@opiNOG,COG0022@NOG,KOG0524@euNOG	C	Pyruvate dehydrogenase (Lipoamide) beta
Smp_002550.1	6183.Smp_002550.1__mRNA	1.5e-72	277.3	RBM8A	GO:0000003,GO:0000226,GO:0000375,GO:0000377,GO:0000398,GO:0000578,GO:0001703,GO:0001709,GO:0002009,GO:0002119,GO:0002164,GO:0003002,GO:0003006,GO:0003674,GO:0003676,GO:0003723,GO:0003729,GO:0005488,GO:0005515,GO:0005575,GO:0005622,GO:0005623,GO:0005634,GO:0005654,GO:0005681,GO:0005737,GO:0006139,GO:0006396,GO:0006397,GO:0006403,GO:0006405,GO:0006406,GO:0006725,GO:0006807,GO:0006810,GO:0006897,GO:…	K12876		meNOG[21]	09ZIY@biNOG,0VAFX@meNOG,11IHM@NOG,13SH6@opiNOG,KOG0130@euNOG	A	RNA binding motif protein 8A
Smp_002600.1	6183.Smp_002600.1__mRNA	5.7e-287	991.5	PRCP	GO:0000323,GO:0003674,GO:0003824,GO:0004180,GO:0004185,GO:0005575,GO:0005622,GO:0005623,GO:0005737,GO:0005764,GO:0005773,GO:0005886,GO:0006950,GO:0007596,GO:0007597,GO:0007599,GO:0008150,GO:0008152,GO:0008233,GO:0008236,GO:0008238,GO:0009611,GO:0016020,GO:0016787,GO:0017171,GO:0019538,GO:0032501,GO:0042060,GO:0043170,GO:0043226,GO:0043227,GO:0043229,GO:0043231,GO:0044238,GO:0044424,GO:0044444,GO:…	K01285		meNOG[21]	09XXG@biNOG,0V8V7@meNOG,0Y38A@NOG,13DCP@opiNOG,KOG2183@euNOG	O	Prolylcarboxypeptidase (Angiotensinase C)
Smp_002600.2	6183.Smp_002600.1__mRNA	1e-298	1030.4	PRCP	GO:0000323,GO:0003674,GO:0003824,GO:0004180,GO:0004185,GO:0005575,GO:0005622,GO:0005623,GO:0005737,GO:0005764,GO:0005773,GO:0005886,GO:0006950,GO:0007596,GO:0007597,GO:0007599,GO:0008150,GO:0008152,GO:0008233,GO:0008236,GO:0008238,GO:0009611,GO:0016020,GO:0016787,GO:0017171,GO:0019538,GO:0032501,GO:0042060,GO:0043170,GO:0043226,GO:0043227,GO:0043229,GO:0043231,GO:0044238,GO:0044424,GO:0044444,GO:…	K01285		meNOG[21]	09XXG@biNOG,0V8V7@meNOG,0Y38A@NOG,13DCP@opiNOG,KOG2183@euNOG	O	Prolylcarboxypeptidase (Angiotensinase C)
Smp_002630.1	6183.Smp_002630__mRNA	7.5e-135	485.0					meNOG[21]	09UFX@biNOG,0V5FA@meNOG,136J3@opiNOG,COG2340@NOG,KOG3017@euNOG	V, W	cysteine-rich secretory protein LCCL domain containing
Smp_002640.1	6183.Smp_002640__mRNA	0.0	1396.3	HOXB7	GO:0000981,GO:0001071,GO:0001501,GO:0001708,GO:0002376,GO:0002520,GO:0003002,GO:0003674,GO:0003676,GO:0003677,GO:0003700,GO:0003705,GO:0005488,GO:0005575,GO:0005622,GO:0005623,GO:0005634,GO:0005737,GO:0006139,GO:0006351,GO:0006355,GO:0006357,GO:0006366,GO:0006725,GO:0006807,GO:0007275,GO:0007350,GO:0007379,GO:0007380,GO:0007383,GO:0007384,GO:0007389,GO:0007399,GO:0007494,GO:0007507,GO:0008150,GO:…	K09307,K09311		meNOG[21]	09VFS@biNOG,0V6EY@meNOG,0ZTBY@NOG,13Q0G@opiNOG,KOG0489@euNOG	K	Homeobox B7
Smp_002820.1	6183.Smp_002820.3__mRNA	0.0	1409.0	ZC3H4				meNOG[21]	09YM0@biNOG,0V5U2@meNOG,13ISA@opiNOG,COG5084@NOG,KOG1040@euNOG	A	Zinc finger CCCH-type containing 4
Smp_002840.1	6183.Smp_002840__mRNA	0.0	1160.6	C5ORF22	GO:0008150,GO:0009966,GO:0009968,GO:0010646,GO:0010648,GO:0023051,GO:0023057,GO:0046578,GO:0046580,GO:0048519,GO:0048523,GO:0048583,GO:0048585,GO:0050789,GO:0050794,GO:0051056,GO:0051058,GO:0065007			meNOG[21]	0A428@biNOG,0IGS7@euNOG,0VF73@meNOG,109E9@NOG,13N42@opiNOG	S	chromosome 5 open reading frame 22
Smp_002840.2	6183.Smp_002840__mRNA	0.0	1122.8	C5ORF22	GO:0008150,GO:0009966,GO:0009968,GO:0010646,GO:0010648,GO:0023051,GO:0023057,GO:0046578,GO:0046580,GO:0048519,GO:0048523,GO:0048583,GO:0048585,GO:0050789,GO:0050794,GO:0051056,GO:0051058,GO:0065007			meNOG[21]	0A428@biNOG,0IGS7@euNOG,0VF73@meNOG,109E9@NOG,13N42@opiNOG	S	chromosome 5 open reading frame 22
Smp_002840.3	6183.Smp_002840__mRNA	0.0	1113.2	C5ORF22	GO:0008150,GO:0009966,GO:0009968,GO:0010646,GO:0010648,GO:0023051,GO:0023057,GO:0046578,GO:0046580,GO:0048519,GO:0048523,GO:0048583,GO:0048585,GO:0050789,GO:0050794,GO:0051056,GO:0051058,GO:0065007			meNOG[21]	0A428@biNOG,0IGS7@euNOG,0VF73@meNOG,109E9@NOG,13N42@opiNOG	S	chromosome 5 open reading frame 22
Smp_002860.1	6183.Smp_179340__mRNA	5e-18	96.3	TMX3	GO:0003674,GO:0003756,GO:0003824,GO:0005575,GO:0005622,GO:0005623,GO:0005737,GO:0005783,GO:0005789,GO:0006457,GO:0007275,GO:0008150,GO:0008152,GO:0009790,GO:0009792,GO:0009986,GO:0009987,GO:0012505,GO:0016020,GO:0016021,GO:0016853,GO:0016860,GO:0016862,GO:0016864,GO:0019538,GO:0031090,GO:0031224,GO:0032501,GO:0032502,GO:0042175,GO:0043170,GO:0043226,GO:0043227,GO:0043229,GO:0043231,GO:0044237,GO:…	K09585		meNOG[21]	09T5W@biNOG,0V44N@meNOG,12SE1@opiNOG,COG0526@NOG,KOG4277@euNOG	O	thioredoxin-related transmembrane protein 3
Smp_002870.1	6183.Smp_002870__mRNA	2.4e-193	679.9	TMEM115	GO:0005575,GO:0005622,GO:0005623,GO:0005634,GO:0005737,GO:0005794,GO:0008150,GO:0008285,GO:0016020,GO:0042127,GO:0043226,GO:0043227,GO:0043229,GO:0043231,GO:0044424,GO:0044444,GO:0044464,GO:0048519,GO:0048523,GO:0050789,GO:0050794,GO:0065007			meNOG[21]	0A0SN@biNOG,0VBP2@meNOG,0XQM0@NOG,12P7P@opiNOG,KOG2890@euNOG	S	Transmembrane protein 115
Smp_002880.1	6183.Smp_002880.1__mRNA	2.3e-307	1059.3	ATP5A1	GO:0000003,GO:0000166,GO:0000275,GO:0001882,GO:0001883,GO:0001936,GO:0001937,GO:0002064,GO:0002119,GO:0002164,GO:0003006,GO:0003674,GO:0003824,GO:0005102,GO:0005215,GO:0005488,GO:0005515,GO:0005524,GO:0005575,GO:0005622,GO:0005623,GO:0005737,GO:0005739,GO:0005740,GO:0005743,GO:0005753,GO:0005759,GO:0005811,GO:0005856,GO:0005875,GO:0005886,GO:0006091,GO:0006139,GO:0006152,GO:0006163,GO:0006164,GO:…	K02132		meNOG[21]	09V8Z@biNOG,0V8ZG@meNOG,12NFX@opiNOG,COG0056@NOG,KOG1353@euNOG	C	Produces ATP from ADP in the presence of a proton gradient across the membrane (By similarity)
Smp_002920.1	6183.Smp_002920.1__mRNA	1.8e-151	540.4					meNOG[21]	09ZPX@biNOG,0VAKM@meNOG,0Z5I9@NOG,13NDJ@opiNOG,KOG4474@euNOG	C	TLC domain containing
Smp_002950.1	6183.Smp_002950__mRNA	9.4e-54	214.5	SSNA1	GO:0000086,GO:0000278,GO:0005575,GO:0005622,GO:0005623,GO:0005634,GO:0005737,GO:0005813,GO:0005815,GO:0005829,GO:0005856,GO:0006810,GO:0006928,GO:0007017,GO:0007018,GO:0007049,GO:0007154,GO:0007165,GO:0007166,GO:0007224,GO:0008104,GO:0008150,GO:0009987,GO:0010970,GO:0015630,GO:0016043,GO:0016044,GO:0022402,GO:0023052,GO:0030030,GO:0030705,GO:0033036,GO:0034613,GO:0042073,GO:0043113,GO:0043226,GO:…	K16780		meNOG[21]	0A88P@biNOG,0IYU9@euNOG,0VJ4C@meNOG,11N70@NOG,13RD1@opiNOG	S	Sjogren syndrome nuclear autoantigen 1
Smp_003000.1	6183.Smp_003000__mRNA	3.2e-248	862.4					meNOG[21]	09WY4@biNOG,0V559@meNOG,0XPIR@NOG,12U8M@opiNOG,KOG0600@euNOG	D	Cyclin-Dependent Kinase
Smp_003130.1	6183.Smp_003130__mRNA	1.8e-125	453.8	NUDT14	GO:0003674,GO:0003824,GO:0005575,GO:0005622,GO:0005623,GO:0005737,GO:0008150,GO:0008152,GO:0008768,GO:0016462,GO:0016787,GO:0016817,GO:0016818,GO:0044424,GO:0044464,GO:0047631	K08077		meNOG[21]	0A0X9@biNOG,0VGPP@meNOG,13RF7@opiNOG,COG0494@NOG,KOG4432@euNOG	L	nudix (nucleoside diphosphate linked moiety X)-type motif 14
Smp_003140.1	6183.Smp_003140.1__mRNA	9.1e-207	724.5	SNX6	GO:0001845,GO:0003674,GO:0005488,GO:0005515,GO:0005575,GO:0005622,GO:0005623,GO:0005737,GO:0006810,GO:0006886,GO:0006897,GO:0006906,GO:0006909,GO:0006915,GO:0006944,GO:0006996,GO:0008104,GO:0008150,GO:0008219,GO:0009987,GO:0012501,GO:0015031,GO:0016023,GO:0016043,GO:0016044,GO:0016050,GO:0016192,GO:0016265,GO:0022607,GO:0030139,GO:0031410,GO:0031982,GO:0031988,GO:0032009,GO:0033036,GO:0034613,GO:…	K17920		meNOG[21]	09WRE@biNOG,0VA5M@meNOG,0XPZY@NOG,12RSP@opiNOG,KOG1660@euNOG	U	sorting nexin
Smp_003140.2	6183.Smp_003140.1__mRNA	1e-206	724.5	SNX6	GO:0001845,GO:0003674,GO:0005488,GO:0005515,GO:0005575,GO:0005622,GO:0005623,GO:0005737,GO:0006810,GO:0006886,GO:0006897,GO:0006906,GO:0006909,GO:0006915,GO:0006944,GO:0006996,GO:0008104,GO:0008150,GO:0008219,GO:0009987,GO:0012501,GO:0015031,GO:0016023,GO:0016043,GO:0016044,GO:0016050,GO:0016192,GO:0016265,GO:0022607,GO:0030139,GO:0031410,GO:0031982,GO:0031988,GO:0032009,GO:0033036,GO:0034613,GO:…	K17920		meNOG[21]	09WRE@biNOG,0VA5M@meNOG,0XPZY@NOG,12RSP@opiNOG,KOG1660@euNOG	U	sorting nexin
Smp_003190.1	6183.Smp_003190__mRNA	3e-103	379.8					meNOG[21]	0AK52@biNOG,0VZ37@meNOG,14CI6@opiNOG,COG0666@NOG,KOG4177@euNOG	M	Ankyrin repeat
Smp_003230.1	6183.Smp_003230.2__mRNA	1.6e-130	470.7			K11248		meNOG[21]	0A3CP@biNOG,0VE7C@meNOG,0XPA6@NOG,12QUH@opiNOG,KOG3725@euNOG	T	BAR domain
Smp_003230.2	6183.Smp_003230.2__mRNA	9.2e-114	414.8			K11248		meNOG[21]	0A3CP@biNOG,0VE7C@meNOG,0XPA6@NOG,12QUH@opiNOG,KOG3725@euNOG	T	BAR domain
Smp_003250.1	13037.EHJ66533	2.6e-09	67.0			K18171		artNOG[6]	0385G@artNOG,0A81I@biNOG,0SV11@inNOG,0TGYM@lepNOG,0VJJV@meNOG,11YK0@NOG,13TEX@opiNOG,KOG4624@euNOG	S	Cytochrome c oxidase biogenesis protein Cmc1 like
Smp_003270.1	6183.Smp_127960__mRNA	1.1e-65	256.5	TBCEL	GO:0000003,GO:0003006,GO:0005575,GO:0005622,GO:0005623,GO:0005737,GO:0005829,GO:0005856,GO:0007275,GO:0008150,GO:0009507,GO:0009536,GO:0009790,GO:0009791,GO:0009793,GO:0010154,GO:0022414,GO:0032501,GO:0032502,GO:0043226,GO:0043227,GO:0043228,GO:0043229,GO:0043231,GO:0043232,GO:0044424,GO:0044444,GO:0044464,GO:0044699,GO:0044707,GO:0044767,GO:0048316,GO:0048608,GO:0048731,GO:0048856,GO:0061458	K18273		NOG[107]	103AE@NOG	S	Tubulin folding cofactor E-like
Smp_003280.1	69293.ENSGACP00000010472	2.9e-21	109.8	LHX9	GO:0000902,GO:0000904,GO:0000988,GO:0000989,GO:0003674,GO:0003712,GO:0003714,GO:0005575,GO:0005622,GO:0005623,GO:0005634,GO:0006355,GO:0006928,GO:0006935,GO:0007275,GO:0007399,GO:0007409,GO:0007411,GO:0008045,GO:0008150,GO:0009605,GO:0009653,GO:0009889,GO:0009890,GO:0009892,GO:0009987,GO:0010468,GO:0010556,GO:0010558,GO:0010605,GO:0010629,GO:0016043,GO:0019219,GO:0019222,GO:0022008,GO:0030030,GO:…	K09373		fiNOG[1]	09TZI@biNOG,0DFFP@chorNOG,0N1IE@fiNOG,0V4YD@meNOG,0YIJ3@NOG,12TWM@opiNOG,1CQ5F@veNOG,KOG0490@euNOG	K	LIM homeobox 9
Smp_003300.1	6183.Smp_003300__mRNA	3.6e-222	775.8	SERPINI2	GO:0003674,GO:0004857,GO:0004866,GO:0004867,GO:0005575,GO:0005576,GO:0006928,GO:0008150,GO:0009987,GO:0010466,GO:0010951,GO:0019222,GO:0030155,GO:0030162,GO:0030234,GO:0030414,GO:0043086,GO:0044092,GO:0044699,GO:0044763,GO:0050789,GO:0050790,GO:0050794,GO:0051246,GO:0051336,GO:0051346,GO:0052547,GO:0052548,GO:0060255,GO:0061134,GO:0061135,GO:0065007,GO:0065009,GO:0080090			meNOG[21]	0A47Q@biNOG,0V4H4@meNOG,12QSH@opiNOG,COG4826@NOG,KOG2392@euNOG	V	serpin peptidase inhibitor, clade I (pancpin), member 2
Smp_003330.1	45351.NEMVEDRAFT_v1g90789-PA	5e-23	112.5	SSNA1	GO:0000086,GO:0000278,GO:0005575,GO:0005622,GO:0005623,GO:0005634,GO:0005737,GO:0005813,GO:0005815,GO:0005829,GO:0005856,GO:0006810,GO:0006928,GO:0007017,GO:0007018,GO:0007049,GO:0007154,GO:0007165,GO:0007166,GO:0007224,GO:0008104,GO:0008150,GO:0009987,GO:0010970,GO:0015630,GO:0016043,GO:0016044,GO:0022402,GO:0023052,GO:0030030,GO:0030705,GO:0033036,GO:0034613,GO:0042073,GO:0043113,GO:0043226,GO:…	K16780		meNOG[21]	0IYU9@euNOG,0VJ4C@meNOG,11N70@NOG,13RD1@opiNOG	S	syndrome nuclear autoantigen 1
Smp_003340.1	6183.Smp_003340__mRNA	0.0	1792.3	EMC1	GO:0005575,GO:0005622,GO:0005623,GO:0005737,GO:0005783,GO:0005789,GO:0006810,GO:0006897,GO:0006898,GO:0008150,GO:0012505,GO:0016020,GO:0016021,GO:0016192,GO:0030176,GO:0031090,GO:0031224,GO:0031227,GO:0031300,GO:0031301,GO:0032991,GO:0040008,GO:0040009,GO:0040010,GO:0042175,GO:0043226,GO:0043227,GO:0043229,GO:0043231,GO:0043234,GO:0044422,GO:0044424,GO:0044425,GO:0044432,GO:0044444,GO:0044446,GO:…			meNOG[21]	09VKK@biNOG,0V6JS@meNOG,0XPCR@NOG,12PEE@opiNOG,KOG2103@euNOG	S	ER membrane protein complex subunit 1
Smp_003410.1	6183.Smp_003410__mRNA	8.7e-100	368.2	RPL23A	GO:0000184,GO:0000226,GO:0000956,GO:0003674,GO:0003735,GO:0005198,GO:0005575,GO:0005622,GO:0005623,GO:0005634,GO:0005737,GO:0005829,GO:0005840,GO:0006139,GO:0006401,GO:0006402,GO:0006412,GO:0006413,GO:0006414,GO:0006415,GO:0006605,GO:0006612,GO:0006613,GO:0006614,GO:0006725,GO:0006807,GO:0006810,GO:0006886,GO:0006996,GO:0007010,GO:0007017,GO:0007049,GO:0007098,GO:0008104,GO:0008150,GO:0008152,GO:…	K02893		meNOG[21]	0A45U@biNOG,0VF0Q@meNOG,13KFI@opiNOG,COG0089@NOG,KOG1751@euNOG	J	ribosomal protein
Smp_003410.2	6183.Smp_003410__mRNA	8.7e-100	368.2	RPL23A	GO:0000184,GO:0000226,GO:0000956,GO:0003674,GO:0003735,GO:0005198,GO:0005575,GO:0005622,GO:0005623,GO:0005634,GO:0005737,GO:0005829,GO:0005840,GO:0006139,GO:0006401,GO:0006402,GO:0006412,GO:0006413,GO:0006414,GO:0006415,GO:0006605,GO:0006612,GO:0006613,GO:0006614,GO:0006725,GO:0006807,GO:0006810,GO:0006886,GO:0006996,GO:0007010,GO:0007017,GO:0007049,GO:0007098,GO:0008104,GO:0008150,GO:0008152,GO:…	K02893		meNOG[21]	0A45U@biNOG,0VF0Q@meNOG,13KFI@opiNOG,COG0089@NOG,KOG1751@euNOG	J	ribosomal protein
Smp_003440.1	6183.Smp_003440__mRNA	4.3e-301	1038.5					opiNOG[43]	12Q4D@opiNOG,COG0330@NOG,KOG2621@euNOG	C	Stomatin
Smp_003600.1	6183.Smp_003600__mRNA	5e-90	335.5					meNOG[21]	0A84V@biNOG,0IVH2@euNOG,0VJ0P@meNOG,0Y1IK@NOG,13N2I@opiNOG	S	Protein of unknown function (DUF3421)
Smp_003610.1	6183.Smp_003610.2__mRNA	2.8e-93	346.3					meNOG[21]	0A84V@biNOG,0IVH2@euNOG,0VJ0P@meNOG,0Y1IK@NOG,13N2I@opiNOG	S	Protein of unknown function (DUF3421)
Smp_003620.1	6183.Smp_003620__mRNA	5.3e-287	991.5		GO:0000003,GO:0000278,GO:0000280,GO:0002009,GO:0002119,GO:0002164,GO:0003006,GO:0005575,GO:0005623,GO:0006996,GO:0007049,GO:0007067,GO:0007275,GO:0007548,GO:0007610,GO:0008150,GO:0008152,GO:0009056,GO:0009057,GO:0009653,GO:0009790,GO:0009791,GO:0009792,GO:0009888,GO:0009987,GO:0016043,GO:0018991,GO:0019098,GO:0019538,GO:0022402,GO:0022414,GO:0030163,GO:0030496,GO:0032153,GO:0032154,GO:0032155,GO:…	K16944		euNOG[57]	COG5019@NOG,KOG2655@euNOG	D	Cell division control protein
Smp_003620.2	6183.Smp_003620__mRNA	1.6e-272	943.3		GO:0000003,GO:0000278,GO:0000280,GO:0002009,GO:0002119,GO:0002164,GO:0003006,GO:0005575,GO:0005623,GO:0006996,GO:0007049,GO:0007067,GO:0007275,GO:0007548,GO:0007610,GO:0008150,GO:0008152,GO:0009056,GO:0009057,GO:0009653,GO:0009790,GO:0009791,GO:0009792,GO:0009888,GO:0009987,GO:0016043,GO:0018991,GO:0019098,GO:0019538,GO:0022402,GO:0022414,GO:0030163,GO:0030496,GO:0032153,GO:0032154,GO:0032155,GO:…	K16944		euNOG[57]	COG5019@NOG,KOG2655@euNOG	D	Cell division control protein
Smp_003630.1	6183.Smp_003630.1__mRNA	7.2e-303	1044.3	SF3A3	GO:0000003,GO:0000226,GO:0000245,GO:0000278,GO:0000280,GO:0000375,GO:0000377,GO:0000389,GO:0000398,GO:0002376,GO:0002520,GO:0003006,GO:0003674,GO:0005488,GO:0005515,GO:0005575,GO:0005622,GO:0005623,GO:0005634,GO:0005654,GO:0005681,GO:0005686,GO:0006139,GO:0006376,GO:0006396,GO:0006397,GO:0006725,GO:0006807,GO:0006928,GO:0006996,GO:0007010,GO:0007017,GO:0007049,GO:0007051,GO:0007052,GO:0007067,GO:…	K12827		meNOG[21]	09UN8@biNOG,0V5MV@meNOG,12RHM@opiNOG,COG5188@NOG,KOG2636@euNOG	A	Splicing factor 3A subunit 3
Smp_003660.1	6183.Smp_003660__mRNA	5.8e-242	841.6	DDX39B	GO:0000003,GO:0000226,GO:0000278,GO:0000375,GO:0000377,GO:0000381,GO:0000398,GO:0001703,GO:0002119,GO:0002164,GO:0003006,GO:0003674,GO:0003724,GO:0003824,GO:0004004,GO:0004386,GO:0005575,GO:0005622,GO:0005623,GO:0005634,GO:0005681,GO:0005856,GO:0005875,GO:0006139,GO:0006152,GO:0006163,GO:0006195,GO:0006200,GO:0006325,GO:0006338,GO:0006396,GO:0006397,GO:0006403,GO:0006405,GO:0006406,GO:0006725,GO:…	K12812,K13182		meNOG[21]	09VIW@biNOG,0V6I3@meNOG,12PBW@opiNOG,COG0513@NOG,KOG0329@euNOG	A	DEAD (Asp-Glu-Ala-Asp) box polypeptide
Smp_003660.2	6183.Smp_003660__mRNA	4.5e-136	489.2	DDX39B	GO:0000003,GO:0000226,GO:0000278,GO:0000375,GO:0000377,GO:0000381,GO:0000398,GO:0001703,GO:0002119,GO:0002164,GO:0003006,GO:0003674,GO:0003724,GO:0003824,GO:0004004,GO:0004386,GO:0005575,GO:0005622,GO:0005623,GO:0005634,GO:0005681,GO:0005856,GO:0005875,GO:0006139,GO:0006152,GO:0006163,GO:0006195,GO:0006200,GO:0006325,GO:0006338,GO:0006396,GO:0006397,GO:0006403,GO:0006405,GO:0006406,GO:0006725,GO:…	K12812,K13182		meNOG[21]	09VIW@biNOG,0V6I3@meNOG,12PBW@opiNOG,COG0513@NOG,KOG0329@euNOG	A	DEAD (Asp-Glu-Ala-Asp) box polypeptide
Smp_003700.1	6183.Smp_003700__mRNA	1.3e-91	340.9	MRPS18A	GO:0000313,GO:0000314,GO:0003674,GO:0003735,GO:0005198,GO:0005575,GO:0005622,GO:0005623,GO:0005737,GO:0005739,GO:0005759,GO:0005761,GO:0005763,GO:0005840,GO:0006412,GO:0007275,GO:0008150,GO:0008152,GO:0009058,GO:0009059,GO:0009790,GO:0009792,GO:0009987,GO:0010467,GO:0015935,GO:0019538,GO:0030529,GO:0031974,GO:0032501,GO:0032502,GO:0032991,GO:0034645,GO:0043170,GO:0043226,GO:0043227,GO:0043228,GO:…	K02963		opiNOG[43]	13CZ4@opiNOG,COG0238@NOG,KOG3162@euNOG	J	mitochondrial ribosomal protein, S18A
Smp_003710.1	6183.Smp_003710__mRNA	7.2e-193	678.3	TMOD	GO:0002165,GO:0003674,GO:0003779,GO:0005488,GO:0005515,GO:0005523,GO:0005575,GO:0005622,GO:0005623,GO:0005737,GO:0005856,GO:0005865,GO:0006996,GO:0007010,GO:0007015,GO:0007275,GO:0007444,GO:0007472,GO:0007476,GO:0007552,GO:0007560,GO:0008064,GO:0008092,GO:0008150,GO:0008152,GO:0009056,GO:0009057,GO:0009653,GO:0009791,GO:0009886,GO:0009887,GO:0009987,GO:0010639,GO:0010927,GO:0015629,GO:0016043,GO:…	K10370		meNOG[21]	09U8S@biNOG,0V57X@meNOG,0YAHM@NOG,12U6B@opiNOG,KOG3735@euNOG	Z	tropomodulin
Smp_003770.1	6183.Smp_003770__mRNA	4e-89	332.8	H1F0	GO:0000228,GO:0000737,GO:0000785,GO:0000790,GO:0005575,GO:0005622,GO:0005623,GO:0005634,GO:0005654,GO:0005694,GO:0005737,GO:0005794,GO:0006139,GO:0006259,GO:0006308,GO:0006309,GO:0006725,GO:0006807,GO:0006915,GO:0006921,GO:0008150,GO:0008152,GO:0008219,GO:0009056,GO:0009057,GO:0009987,GO:0012501,GO:0016043,GO:0016265,GO:0019439,GO:0022411,GO:0030262,GO:0031974,GO:0031981,GO:0034641,GO:0034655,GO:…	K11275		meNOG[21]	0AAZM@biNOG,0VMUH@meNOG,12541@NOG,13WV0@opiNOG,KOG4012@euNOG	B	Histones H1 are necessary for the condensation of nucleosome chains into higher-order structures
Smp_003900.1	6183.Smp_124270__mRNA	0.0	1089.7		GO:0001708,GO:0005575,GO:0005622,GO:0005623,GO:0005634,GO:0007275,GO:0007442,GO:0008150,GO:0009653,GO:0009790,GO:0009791,GO:0009792,GO:0009886,GO:0009987,GO:0030154,GO:0032501,GO:0032502,GO:0040011,GO:0043226,GO:0043227,GO:0043229,GO:0043231,GO:0044424,GO:0044464,GO:0044699,GO:0044707,GO:0044763,GO:0044767,GO:0045138,GO:0045165,GO:0048546,GO:0048565,GO:0048620,GO:0048731,GO:0048856,GO:0048869,GO:…	K10185		meNOG[21]	0A1QP@biNOG,0VB45@meNOG,0Y98J@NOG,12TZ3@opiNOG,KOG3586@euNOG	K	t-box transcription factor
Smp_003930.1	6183.Smp_003930__mRNA	0.0	1100.1	TTC26	GO:0000902,GO:0000904,GO:0001655,GO:0001822,GO:0005575,GO:0005622,GO:0005623,GO:0005815,GO:0005856,GO:0005929,GO:0005932,GO:0006996,GO:0007275,GO:0007399,GO:0008150,GO:0008594,GO:0009653,GO:0009887,GO:0009987,GO:0010927,GO:0015630,GO:0016043,GO:0022008,GO:0022607,GO:0030030,GO:0030031,GO:0030154,GO:0030182,GO:0031514,GO:0032501,GO:0032502,GO:0032989,GO:0032990,GO:0035295,GO:0035845,GO:0036064,GO:…	K19685		meNOG[21]	09YXS@biNOG,0V9VG@meNOG,0XRMP@NOG,12RHR@opiNOG,KOG3785@euNOG	S	tetratricopeptide repeat domain 26
Smp_003940.1	6183.Smp_003940__mRNA	1.8e-177	627.1	NDUFAF5	GO:0005575,GO:0005622,GO:0005623,GO:0005737,GO:0005739,GO:0005740,GO:0005743,GO:0006461,GO:0006996,GO:0007005,GO:0008150,GO:0009987,GO:0010257,GO:0016020,GO:0016043,GO:0019866,GO:0019898,GO:0022607,GO:0031090,GO:0031312,GO:0031314,GO:0031966,GO:0031967,GO:0031975,GO:0032981,GO:0033108,GO:0034622,GO:0043226,GO:0043227,GO:0043229,GO:0043231,GO:0043623,GO:0043933,GO:0044085,GO:0044422,GO:0044424,GO:…	K18162		meNOG[21]	09UEV@biNOG,0V5E7@meNOG,12S2N@opiNOG,COG0500@NOG,KOG2940@euNOG	Q	NADH dehydrogenase (ubiquinone) complex I, assembly factor 5
Smp_003940.2	6183.Smp_003940__mRNA	1.2e-134	484.6	NDUFAF5	GO:0005575,GO:0005622,GO:0005623,GO:0005737,GO:0005739,GO:0005740,GO:0005743,GO:0006461,GO:0006996,GO:0007005,GO:0008150,GO:0009987,GO:0010257,GO:0016020,GO:0016043,GO:0019866,GO:0019898,GO:0022607,GO:0031090,GO:0031312,GO:0031314,GO:0031966,GO:0031967,GO:0031975,GO:0032981,GO:0033108,GO:0034622,GO:0043226,GO:0043227,GO:0043229,GO:0043231,GO:0043623,GO:0043933,GO:0044085,GO:0044422,GO:0044424,GO:…	K18162		meNOG[21]	09UEV@biNOG,0V5E7@meNOG,12S2N@opiNOG,COG0500@NOG,KOG2940@euNOG	Q	NADH dehydrogenase (ubiquinone) complex I, assembly factor 5
Smp_003940.3	6183.Smp_003940__mRNA	1.4e-56	224.2	NDUFAF5	GO:0005575,GO:0005622,GO:0005623,GO:0005737,GO:0005739,GO:0005740,GO:0005743,GO:0006461,GO:0006996,GO:0007005,GO:0008150,GO:0009987,GO:0010257,GO:0016020,GO:0016043,GO:0019866,GO:0019898,GO:0022607,GO:0031090,GO:0031312,GO:0031314,GO:0031966,GO:0031967,GO:0031975,GO:0032981,GO:0033108,GO:0034622,GO:0043226,GO:0043227,GO:0043229,GO:0043231,GO:0043623,GO:0043933,GO:0044085,GO:0044422,GO:0044424,GO:…	K18162		meNOG[21]	09UEV@biNOG,0V5E7@meNOG,12S2N@opiNOG,COG0500@NOG,KOG2940@euNOG	Q	NADH dehydrogenase (ubiquinone) complex I, assembly factor 5
Smp_003970.1	6183.Smp_003970__mRNA	8.1e-124	448.4	EEF1D	GO:0003674,GO:0003676,GO:0003723,GO:0003746,GO:0004871,GO:0005085,GO:0005488,GO:0005575,GO:0005622,GO:0005623,GO:0005634,GO:0005737,GO:0005829,GO:0005853,GO:0005856,GO:0005875,GO:0006412,GO:0006414,GO:0007154,GO:0007165,GO:0008135,GO:0008150,GO:0008152,GO:0009058,GO:0009059,GO:0009966,GO:0009967,GO:0009987,GO:0010467,GO:0010627,GO:0010646,GO:0010647,GO:0010740,GO:0010876,GO:0015630,GO:0019222,GO:…	K03232,K15410		meNOG[21]	09U9K@biNOG,0V58S@meNOG,12S1V@opiNOG,COG2092@NOG,KOG1668@euNOG	K	Eukaryotic translation elongation factor 1 delta (Guanine nucleotide exchange protein)
Smp_003980.1	6183.Smp_003980__mRNA	0.0	1477.6					meNOG[21]	09UZS@biNOG,0V5ZI@meNOG,0XP0B@NOG,12P1K@opiNOG,KOG0045@euNOG	O, T	calpain 2, (m II) large subunit
Smp_003990.1	6183.Smp_003990__mRNA	2.6e-144	516.5	TPI1	GO:0003008,GO:0003674,GO:0003824,GO:0004807,GO:0005575,GO:0005622,GO:0005623,GO:0005737,GO:0005829,GO:0005975,GO:0005996,GO:0006006,GO:0006007,GO:0006081,GO:0006091,GO:0006094,GO:0006096,GO:0006461,GO:0006793,GO:0006796,GO:0006996,GO:0007010,GO:0007275,GO:0007568,GO:0008150,GO:0008152,GO:0008340,GO:0009056,GO:0009058,GO:0009605,GO:0009612,GO:0009628,GO:0009653,GO:0009790,GO:0009987,GO:0010259,GO:…	K01803		meNOG[21]	09WC7@biNOG,0V7AM@meNOG,12PUV@opiNOG,COG0149@NOG,KOG1643@euNOG	G	Triose-phosphate isomerase
Smp_004000.1	6183.Smp_004000__mRNA	5.4e-78	295.4	EIF1AD	GO:0000003,GO:0002119,GO:0002164,GO:0005575,GO:0005622,GO:0005623,GO:0005634,GO:0006810,GO:0006897,GO:0006898,GO:0007275,GO:0008150,GO:0009790,GO:0009791,GO:0009792,GO:0016192,GO:0032501,GO:0032502,GO:0040007,GO:0040008,GO:0040009,GO:0040010,GO:0043226,GO:0043227,GO:0043229,GO:0043231,GO:0044424,GO:0044464,GO:0044699,GO:0044707,GO:0044767,GO:0045927,GO:0048518,GO:0048856,GO:0050789,GO:0051179,GO:…	K15025		meNOG[21]	0A9EF@biNOG,0V9FN@meNOG,11N6Z@NOG,13UZX@opiNOG,KOG2925@euNOG	J	eukaryotic translation initiation factor 1A domain containing
Smp_004000.2	6183.Smp_004000__mRNA	3.5e-59	232.6	EIF1AD	GO:0000003,GO:0002119,GO:0002164,GO:0005575,GO:0005622,GO:0005623,GO:0005634,GO:0006810,GO:0006897,GO:0006898,GO:0007275,GO:0008150,GO:0009790,GO:0009791,GO:0009792,GO:0016192,GO:0032501,GO:0032502,GO:0040007,GO:0040008,GO:0040009,GO:0040010,GO:0043226,GO:0043227,GO:0043229,GO:0043231,GO:0044424,GO:0044464,GO:0044699,GO:0044707,GO:0044767,GO:0045927,GO:0048518,GO:0048856,GO:0050789,GO:0051179,GO:…	K15025		meNOG[21]	0A9EF@biNOG,0V9FN@meNOG,11N6Z@NOG,13UZX@opiNOG,KOG2925@euNOG	J	eukaryotic translation initiation factor 1A domain containing
Smp_004060.1	6183.Smp_004060__mRNA	2.3e-282	976.1	CDC20	GO:0000003,GO:0000075,GO:0000151,GO:0000152,GO:0000236,GO:0000278,GO:0000280,GO:0000775,GO:0000776,GO:0000922,GO:0003008,GO:0003674,GO:0003824,GO:0004842,GO:0005575,GO:0005622,GO:0005623,GO:0005634,GO:0005654,GO:0005680,GO:0005694,GO:0005737,GO:0005813,GO:0005815,GO:0005819,GO:0005829,GO:0005856,GO:0006464,GO:0006508,GO:0006511,GO:0006810,GO:0006897,GO:0006909,GO:0006996,GO:0007049,GO:0007067,GO:…	K03363		meNOG[21]	09T92@biNOG,0V482@meNOG,0XQ8I@NOG,12N3Z@opiNOG,KOG0305@euNOG	D	cell division cycle 20
Smp_004070.1	6183.Smp_004070__mRNA	7.8e-136	488.4	CAHBETA	GO:0003674,GO:0003824,GO:0004089,GO:0005488,GO:0005575,GO:0005622,GO:0005623,GO:0005737,GO:0005739,GO:0006730,GO:0008150,GO:0008152,GO:0008270,GO:0009987,GO:0016829,GO:0016835,GO:0016836,GO:0043167,GO:0043169,GO:0043226,GO:0043227,GO:0043229,GO:0043231,GO:0044237,GO:0044281,GO:0044424,GO:0044444,GO:0044464,GO:0044710,GO:0046872,GO:0046914	K01673		meNOG[21]	0A1MK@biNOG,0VCHD@meNOG,12TWI@opiNOG,COG0288@NOG,KOG1578@euNOG	P	Carbonic AnHydrase
Smp_004070.2	6183.Smp_004070__mRNA	7.8e-136	488.4	CAHBETA	GO:0003674,GO:0003824,GO:0004089,GO:0005488,GO:0005575,GO:0005622,GO:0005623,GO:0005737,GO:0005739,GO:0006730,GO:0008150,GO:0008152,GO:0008270,GO:0009987,GO:0016829,GO:0016835,GO:0016836,GO:0043167,GO:0043169,GO:0043226,GO:0043227,GO:0043229,GO:0043231,GO:0044237,GO:0044281,GO:0044424,GO:0044444,GO:0044464,GO:0044710,GO:0046872,GO:0046914	K01673		meNOG[21]	0A1MK@biNOG,0VCHD@meNOG,12TWI@opiNOG,COG0288@NOG,KOG1578@euNOG	P	Carbonic AnHydrase
Smp_004070.3	6183.Smp_004070__mRNA	9.9e-138	494.6	CAHBETA	GO:0003674,GO:0003824,GO:0004089,GO:0005488,GO:0005575,GO:0005622,GO:0005623,GO:0005737,GO:0005739,GO:0006730,GO:0008150,GO:0008152,GO:0008270,GO:0009987,GO:0016829,GO:0016835,GO:0016836,GO:0043167,GO:0043169,GO:0043226,GO:0043227,GO:0043229,GO:0043231,GO:0044237,GO:0044281,GO:0044424,GO:0044444,GO:0044464,GO:0044710,GO:0046872,GO:0046914	K01673		meNOG[21]	0A1MK@biNOG,0VCHD@meNOG,12TWI@opiNOG,COG0288@NOG,KOG1578@euNOG	P	Carbonic AnHydrase
Smp_004080.1	6183.Smp_004080__mRNA	3.1e-176	622.9	SLC25A11	GO:0003674,GO:0005215,GO:0005310,GO:0005342,GO:0005575,GO:0005622,GO:0005623,GO:0005737,GO:0005739,GO:0005740,GO:0005743,GO:0005886,GO:0005887,GO:0005975,GO:0005996,GO:0006006,GO:0006094,GO:0006810,GO:0006811,GO:0006820,GO:0006835,GO:0008150,GO:0008152,GO:0008509,GO:0008514,GO:0009058,GO:0009987,GO:0015075,GO:0015140,GO:0015291,GO:0015297,GO:0015301,GO:0015367,GO:0015556,GO:0015711,GO:0015740,GO:…	K15104		meNOG[21]	09TDY@biNOG,0V4D1@meNOG,0XQHU@NOG,12PSQ@opiNOG,KOG0759@euNOG	C	solute carrier family 25 (mitochondrial carrier)
Smp_004160.1	45351.NEMVEDRAFT_v1g164341-PA	4.2e-25	120.6	C9ORF171				meNOG[21]	0IM44@euNOG,0VAKC@meNOG,11I1W@NOG,13I80@opiNOG	S	chromosome 9 open reading frame 171
Smp_004170.1	6183.Smp_004170__mRNA	1.4e-156	557.4	TMX2	GO:0005575,GO:0016020			meNOG[21]	09UAR@biNOG,0V59U@meNOG,0XVTA@NOG,12UBV@opiNOG,KOG0914@euNOG	O	thioredoxin-related transmembrane protein
Smp_004190.1	6183.Smp_004190__mRNA	0.0	1265.0	SLC7A4	GO:0003333,GO:0003674,GO:0005215,GO:0005342,GO:0005575,GO:0006082,GO:0006520,GO:0006807,GO:0006810,GO:0006811,GO:0006820,GO:0006865,GO:0008150,GO:0008152,GO:0008509,GO:0008514,GO:0009987,GO:0015075,GO:0015171,GO:0015174,GO:0015711,GO:0015802,GO:0015849,GO:0016020,GO:0016021,GO:0019752,GO:0022857,GO:0022891,GO:0022892,GO:0031224,GO:0034220,GO:0043436,GO:0044237,GO:0044238,GO:0044281,GO:0044425,GO:…	K13866		meNOG[21]	0APGY@biNOG,0W1QV@meNOG,12QK9@opiNOG,COG0531@NOG,KOG1286@euNOG	E	solute carrier family 7 (orphan transporter), member 4
Smp_004200.1	6183.Smp_004200.1__mRNA	3.6e-131	473.0	FG02763.1	GO:0005575,GO:0005622,GO:0005623,GO:0005737,GO:0005829,GO:0006950,GO:0008150,GO:0009987,GO:0033554,GO:0044424,GO:0044444,GO:0044464,GO:0044699,GO:0044763,GO:0050896,GO:0051716			euNOG[57]	11H3Z@NOG,KOG0324@euNOG	S	Desumoylating isopeptidase
Smp_004220.1	6183.Smp_004220__mRNA	0.0	1214.9					meNOG[21]	09VAX@biNOG,0V97P@meNOG,12NQ8@opiNOG,COG0154@NOG,KOG1212@euNOG	I, J, T	Fatty acid amide hydrolase
Smp_004260.1	13735.ENSPSIP00000019449	3.3e-15	87.4	EAPP	GO:0005575,GO:0005622,GO:0005623,GO:0005634,GO:0005737,GO:0005794,GO:0006355,GO:0006357,GO:0007275,GO:0008150,GO:0008284,GO:0009790,GO:0009792,GO:0009889,GO:0009890,GO:0009891,GO:0009892,GO:0009893,GO:0010468,GO:0010556,GO:0010557,GO:0010558,GO:0010604,GO:0010605,GO:0019219,GO:0019222,GO:0031323,GO:0031324,GO:0031325,GO:0031326,GO:0031327,GO:0031328,GO:0032501,GO:0032502,GO:0032784,GO:0032785,GO:…			meNOG[21]	0A17K@biNOG,0DQIR@chorNOG,0V5RD@meNOG,10B8Q@NOG,13I23@opiNOG,1CZM4@veNOG,KOG3395@euNOG	S	E2f-associated phosphoprotein
Smp_004310.1	6183.Smp_004310.1__mRNA	7.8e-72	275.0	VHA16	GO:0005575,GO:0005622,GO:0005623,GO:0005737,GO:0005773,GO:0005774,GO:0016020,GO:0031090,GO:0043226,GO:0043227,GO:0043229,GO:0043231,GO:0044422,GO:0044424,GO:0044437,GO:0044444,GO:0044446,GO:0044464	K02155		meNOG[21]	0A6MM@biNOG,0VHFR@meNOG,13PSN@opiNOG,COG0636@NOG,KOG0232@euNOG	C	ATPase, H transporting, lysosomal 16kDa, V0 subunit c
Smp_004350.1	6183.Smp_004350__mRNA	4.8e-85	318.9	UBE2L3	GO:0000003,GO:0002119,GO:0002164,GO:0003674,GO:0003824,GO:0004842,GO:0005488,GO:0005515,GO:0006464,GO:0007275,GO:0007399,GO:0007568,GO:0008150,GO:0008152,GO:0008340,GO:0009653,GO:0009790,GO:0009791,GO:0009792,GO:0009887,GO:0009893,GO:0009987,GO:0010259,GO:0010604,GO:0016567,GO:0016874,GO:0016879,GO:0016881,GO:0019222,GO:0019538,GO:0019787,GO:0019899,GO:0022008,GO:0030154,GO:0031323,GO:0031325,GO:…	K04552		meNOG[21]	09TT2@biNOG,0V4SE@meNOG,12T66@opiNOG,COG5078@NOG,KOG0422@euNOG	O	Ubiquitin-conjugating enzyme E2L 3
Smp_004360.1	6183.Smp_004360.1__mRNA	5.5e-111	405.6	CCDC124				meNOG[21]	0A4QP@biNOG,0VFJR@meNOG,0ZIM9@NOG,13ND9@opiNOG,KOG3223@euNOG	S	coiled-coil domain containing 124
Smp_004440.1	13735.ENSPSIP00000007401	1.3e-22	113.2	CPED1	GO:0005575,GO:0005622,GO:0005623,GO:0005737,GO:0005783,GO:0043226,GO:0043227,GO:0043229,GO:0043231,GO:0044424,GO:0044444,GO:0044464			meNOG[21]	0A34V@biNOG,0DQSD@chorNOG,0IEF4@euNOG,0VDZU@meNOG,10TQ2@NOG,13M8C@opiNOG,1CZVT@veNOG	S	cadherin-like and PC-esterase domain containing 1
Smp_004470.1	6183.Smp_004470.1__mRNA	3.2e-127	459.5	PRDX3	GO:0000003,GO:0000302,GO:0001890,GO:0001893,GO:0002237,GO:0002376,GO:0002520,GO:0003006,GO:0003674,GO:0003824,GO:0004601,GO:0004857,GO:0004866,GO:0004869,GO:0005575,GO:0005622,GO:0005623,GO:0005737,GO:0005739,GO:0005768,GO:0005769,GO:0006355,GO:0006810,GO:0006897,GO:0006909,GO:0006915,GO:0006950,GO:0006979,GO:0006996,GO:0007005,GO:0007275,GO:0007565,GO:0007568,GO:0008150,GO:0008152,GO:0008219,GO:…	K03386,K13279,K20011		meNOG[21]	09UHH@biNOG,0V5GS@meNOG,12TFB@opiNOG,COG0450@NOG,KOG0852@euNOG	O	Peroxiredoxin
Smp_004480.1	6183.Smp_004480__mRNA	0.0	1129.4	IK		K13109		meNOG[21]	0APHP@biNOG,0W1UT@meNOG,0YR3Z@NOG,131KW@opiNOG,KOG2498@euNOG	T	IK cytokine, down-regulator of HLA II
Smp_004480.2	6183.Smp_004480__mRNA	0.0	1142.1	IK		K13109		meNOG[21]	0APHP@biNOG,0W1UT@meNOG,0YR3Z@NOG,131KW@opiNOG,KOG2498@euNOG	T	IK cytokine, down-regulator of HLA II
Smp_004550.1	6183.Smp_004550.1__mRNA	1.6e-85	320.5	NDUFA13	GO:0000166,GO:0001558,GO:0001882,GO:0001883,GO:0002119,GO:0002164,GO:0003674,GO:0003824,GO:0003954,GO:0005488,GO:0005524,GO:0005575,GO:0005622,GO:0005623,GO:0005634,GO:0005654,GO:0005737,GO:0005739,GO:0005740,GO:0005743,GO:0005746,GO:0005747,GO:0006091,GO:0006119,GO:0006120,GO:0006355,GO:0006417,GO:0006605,GO:0006606,GO:0006793,GO:0006796,GO:0006810,GO:0006886,GO:0006913,GO:0006915,GO:0006917,GO:…	K11353		meNOG[21]	0A91J@biNOG,0V9XM@meNOG,11KIB@NOG,13PZ3@opiNOG,KOG3300@euNOG	C	NADH dehydrogenase (ubiquinone) 1 alpha subcomplex
Smp_004590.1	6183.Smp_004590__mRNA	0.0	1372.8					meNOG[21]	0AQ5A@biNOG,0W2I9@meNOG,11GM1@NOG,14G4T@opiNOG,KOG2405@euNOG	L	Inherit from KOG: exonuclease 3'-5' domain containing 1
Smp_004600.1	6183.Smp_004600__mRNA	3.3e-298	1028.9	CCT4	GO:0000003,GO:0000226,GO:0000278,GO:0001666,GO:0002009,GO:0002119,GO:0002164,GO:0002199,GO:0003674,GO:0003824,GO:0005488,GO:0005515,GO:0005575,GO:0005622,GO:0005623,GO:0005634,GO:0005737,GO:0005811,GO:0005813,GO:0005815,GO:0005829,GO:0005832,GO:0005856,GO:0005874,GO:0005875,GO:0006139,GO:0006152,GO:0006163,GO:0006195,GO:0006200,GO:0006457,GO:0006458,GO:0006725,GO:0006753,GO:0006793,GO:0006796,GO:…	K09496		meNOG[21]	09Y6J@biNOG,0V942@meNOG,12ND7@opiNOG,COG0459@NOG,KOG0358@euNOG	O	T-complex protein 1 subunit delta
Smp_004630.1	6183.Smp_004630__mRNA	5.2e-171	605.5	SLC35A2	GO:0000139,GO:0003674,GO:0005215,GO:0005338,GO:0005459,GO:0005463,GO:0005575,GO:0005622,GO:0005623,GO:0005737,GO:0005794,GO:0005795,GO:0005797,GO:0006810,GO:0006811,GO:0006820,GO:0006862,GO:0008150,GO:0008643,GO:0008645,GO:0009987,GO:0012505,GO:0015165,GO:0015215,GO:0015711,GO:0015748,GO:0015749,GO:0015757,GO:0015780,GO:0015781,GO:0015785,GO:0015789,GO:0015931,GO:0015932,GO:0016020,GO:0022857,GO:…	K15272		meNOG[21]	09VUG@biNOG,0V6T6@meNOG,12PZD@opiNOG,COG0697@NOG,KOG2234@euNOG	G	Solute carrier family 35
Smp_004630.2	6183.Smp_004630__mRNA	6.8e-105	385.2	SLC35A2	GO:0000139,GO:0003674,GO:0005215,GO:0005338,GO:0005459,GO:0005463,GO:0005575,GO:0005622,GO:0005623,GO:0005737,GO:0005794,GO:0005795,GO:0005797,GO:0006810,GO:0006811,GO:0006820,GO:0006862,GO:0008150,GO:0008643,GO:0008645,GO:0009987,GO:0012505,GO:0015165,GO:0015215,GO:0015711,GO:0015748,GO:0015749,GO:0015757,GO:0015780,GO:0015781,GO:0015785,GO:0015789,GO:0015931,GO:0015932,GO:0016020,GO:0022857,GO:…	K15272		meNOG[21]	09VUG@biNOG,0V6T6@meNOG,12PZD@opiNOG,COG0697@NOG,KOG2234@euNOG	G	Solute carrier family 35
Smp_004640.1	6183.Smp_004640__mRNA	5.2e-295	1018.1	POLR1C	GO:0000428,GO:0002119,GO:0002164,GO:0003674,GO:0003824,GO:0003899,GO:0005575,GO:0005622,GO:0005623,GO:0005634,GO:0005654,GO:0005666,GO:0005730,GO:0005736,GO:0005856,GO:0005875,GO:0006139,GO:0006351,GO:0006352,GO:0006353,GO:0006354,GO:0006360,GO:0006361,GO:0006362,GO:0006363,GO:0006383,GO:0006385,GO:0006386,GO:0006725,GO:0006807,GO:0006810,GO:0006897,GO:0006898,GO:0007275,GO:0008150,GO:0008152,GO:…	K03027		meNOG[21]	09UQD@biNOG,0V5Q1@meNOG,12NW5@opiNOG,COG0202@NOG,COG1761@NOG,KOG1521@euNOG,KOG3438@euNOG	K	Polymerase (RNA) I polypeptide C, 30kDa
Smp_004640.2	6183.Smp_004640__mRNA	1.1e-118	431.0	POLR1C	GO:0000428,GO:0002119,GO:0002164,GO:0003674,GO:0003824,GO:0003899,GO:0005575,GO:0005622,GO:0005623,GO:0005634,GO:0005654,GO:0005666,GO:0005730,GO:0005736,GO:0005856,GO:0005875,GO:0006139,GO:0006351,GO:0006352,GO:0006353,GO:0006354,GO:0006360,GO:0006361,GO:0006362,GO:0006363,GO:0006383,GO:0006385,GO:0006386,GO:0006725,GO:0006807,GO:0006810,GO:0006897,GO:0006898,GO:0007275,GO:0008150,GO:0008152,GO:…	K03027		meNOG[21]	09UQD@biNOG,0V5Q1@meNOG,12NW5@opiNOG,COG0202@NOG,COG1761@NOG,KOG1521@euNOG,KOG3438@euNOG	K	Polymerase (RNA) I polypeptide C, 30kDa
Smp_004680.1	6183.Smp_004680__mRNA	8.3e-233	811.2	IFRD1	GO:0008150,GO:0009966,GO:0009967,GO:0010627,GO:0010646,GO:0010647,GO:0010740,GO:0023051,GO:0023056,GO:0046425,GO:0046427,GO:0048518,GO:0048522,GO:0048583,GO:0048584,GO:0050789,GO:0050794,GO:0065007			meNOG[21]	09TQ4@biNOG,0V4P9@meNOG,0XSIZ@NOG,12NEI@opiNOG,KOG2842@euNOG	Z	Interferon-related developmental regulator
Smp_004730.1	6183.Smp_020170__mRNA	0.0	1875.1	CACNA1B	GO:0001956,GO:0003008,GO:0003674,GO:0005215,GO:0005216,GO:0005244,GO:0005245,GO:0005261,GO:0005262,GO:0005575,GO:0005623,GO:0005886,GO:0006810,GO:0006811,GO:0006812,GO:0006816,GO:0007600,GO:0008150,GO:0008324,GO:0008331,GO:0009719,GO:0009725,GO:0009987,GO:0010033,GO:0010646,GO:0014070,GO:0015075,GO:0015085,GO:0015267,GO:0016020,GO:0019233,GO:0022803,GO:0022832,GO:0022836,GO:0022838,GO:0022839,GO:…	K04344,K04849		meNOG[21]	09WS0@biNOG,0V7QC@meNOG,0XNP6@NOG,12QBQ@opiNOG,KOG2301@euNOG	P	Calcium channel, voltage-dependent
Smp_004780.1	6183.Smp_004780.1__mRNA	9.4e-248	860.9	FKBP5	GO:0000413,GO:0002009,GO:0003008,GO:0003674,GO:0003755,GO:0003824,GO:0005488,GO:0005515,GO:0005527,GO:0005528,GO:0005575,GO:0005623,GO:0005886,GO:0006464,GO:0007275,GO:0007399,GO:0007422,GO:0007600,GO:0007601,GO:0008144,GO:0008150,GO:0008152,GO:0009314,GO:0009416,GO:0009581,GO:0009582,GO:0009583,GO:0009584,GO:0009605,GO:0009628,GO:0009653,GO:0009790,GO:0009792,GO:0009888,GO:0009987,GO:0010959,GO:…	K06269,K09571,K12487		meNOG[21]	09VC6@biNOG,0V4K1@meNOG,12NPG@opiNOG,COG0545@NOG,KOG0543@euNOG	O	FK-506 binding protein
Smp_004810.1	6183.Smp_004810.3__mRNA	4.7e-191	672.2					meNOG[21]	0B3E6@biNOG,0IN85@euNOG,0WFT0@meNOG,0XPVF@NOG,13BDY@opiNOG	T	serine threonine-protein phosphatase
Smp_004820.1	6183.Smp_004820__mRNA	1.4e-39	167.2	SPCS1	GO:0000003,GO:0002119,GO:0002164,GO:0002791,GO:0003674,GO:0003824,GO:0005488,GO:0005575,GO:0005622,GO:0005623,GO:0005737,GO:0005783,GO:0005787,GO:0005789,GO:0006091,GO:0006112,GO:0006412,GO:0006465,GO:0006508,GO:0006518,GO:0006605,GO:0006612,GO:0006613,GO:0006614,GO:0006807,GO:0006810,GO:0006886,GO:0006897,GO:0006898,GO:0006915,GO:0007275,GO:0008104,GO:0008150,GO:0008152,GO:0008219,GO:0008233,GO:…	K12946		meNOG[21]	0A7BQ@biNOG,0VHZV@meNOG,1274V@NOG,13TNI@opiNOG,KOG4112@euNOG	U	Signal peptidase complex subunit 1 homolog (S. cerevisiae)
Smp_004910.1	6183.Smp_004910__mRNA	5.3e-125	452.2	RAB14	GO:0000139,GO:0000166,GO:0000323,GO:0001505,GO:0001845,GO:0001882,GO:0001883,GO:0001948,GO:0003001,GO:0003008,GO:0003674,GO:0003824,GO:0003924,GO:0005488,GO:0005515,GO:0005525,GO:0005575,GO:0005622,GO:0005623,GO:0005737,GO:0005764,GO:0005768,GO:0005769,GO:0005770,GO:0005773,GO:0005783,GO:0005791,GO:0005794,GO:0005795,GO:0005798,GO:0005802,GO:0005829,GO:0005886,GO:0006139,GO:0006152,GO:0006163,GO:…	K07881		meNOG[21]	09TFU@biNOG,0V4EX@meNOG,12T1Z@opiNOG,COG1100@NOG,KOG0097@euNOG	U	RAB14 member RAS oncogene family
Smp_004940.1	6183.Smp_004940__mRNA	1.3e-59	234.2	RPL35	GO:0000003,GO:0000022,GO:0000184,GO:0000226,GO:0000278,GO:0000956,GO:0002119,GO:0002164,GO:0003674,GO:0003676,GO:0003723,GO:0003729,GO:0003735,GO:0005198,GO:0005488,GO:0005575,GO:0005622,GO:0005623,GO:0005634,GO:0005730,GO:0005737,GO:0005829,GO:0005840,GO:0006139,GO:0006401,GO:0006402,GO:0006412,GO:0006413,GO:0006414,GO:0006415,GO:0006605,GO:0006612,GO:0006613,GO:0006614,GO:0006725,GO:0006807,GO:…	K02918		meNOG[21]	0A7HS@biNOG,0VICJ@meNOG,13T40@opiNOG,COG0255@NOG,KOG3436@euNOG	J	Ribosomal protein L35
Smp_004980.1	6183.Smp_004980__mRNA	2e-80	303.5	MRPL20	GO:0000313,GO:0000315,GO:0003674,GO:0003735,GO:0005198,GO:0005575,GO:0005622,GO:0005623,GO:0005737,GO:0005739,GO:0005759,GO:0005761,GO:0005762,GO:0005840,GO:0006412,GO:0008150,GO:0008152,GO:0009058,GO:0009059,GO:0009987,GO:0010467,GO:0015934,GO:0019538,GO:0030529,GO:0031974,GO:0032991,GO:0034645,GO:0043170,GO:0043226,GO:0043227,GO:0043228,GO:0043229,GO:0043231,GO:0043232,GO:0043233,GO:0044237,GO:…	K02887		meNOG[21]	0A8TA@biNOG,0V8G2@meNOG,13RAG@opiNOG,COG0292@NOG,KOG4707@euNOG	J	ribosomal protein L20
Smp_004990.1	6183.Smp_004990__mRNA	8.5e-312	1073.5	CCT6A	GO:0000003,GO:0000226,GO:0000278,GO:0000280,GO:0002119,GO:0002164,GO:0003006,GO:0003674,GO:0003824,GO:0005488,GO:0005515,GO:0005575,GO:0005622,GO:0005623,GO:0005737,GO:0005811,GO:0005829,GO:0005832,GO:0005856,GO:0005875,GO:0006139,GO:0006152,GO:0006163,GO:0006195,GO:0006200,GO:0006457,GO:0006725,GO:0006753,GO:0006793,GO:0006796,GO:0006807,GO:0006915,GO:0006996,GO:0007010,GO:0007017,GO:0007049,GO:…	K09498		meNOG[21]	09TUK@biNOG,0V4TT@meNOG,0XQ3Q@NOG,12NQW@opiNOG,KOG0359@euNOG	O	chaperonin containing Tcp1, subunit
Smp_005000.1	6183.Smp_005000__mRNA	2e-141	506.9	NECAP1		K20069		meNOG[21]	0A0UE@biNOG,0VBR0@meNOG,113PS@NOG,13IJ9@opiNOG,KOG2500@euNOG	O	NECAP endocytosis associated
Smp_005010.1	6183.Smp_005010__mRNA	2.7e-280	969.1	ALG1	GO:0000003,GO:0000030,GO:0000271,GO:0003674,GO:0003824,GO:0005575,GO:0005622,GO:0005623,GO:0005737,GO:0005783,GO:0005789,GO:0005975,GO:0005976,GO:0006464,GO:0006486,GO:0006487,GO:0006488,GO:0006629,GO:0007275,GO:0008150,GO:0008152,GO:0008610,GO:0008653,GO:0009058,GO:0009059,GO:0009100,GO:0009101,GO:0009103,GO:0009790,GO:0009792,GO:0009987,GO:0012505,GO:0016020,GO:0016051,GO:0016740,GO:0016757,GO:…	K03842		meNOG[21]	0A14C@biNOG,0V50F@meNOG,12TFV@opiNOG,COG0438@NOG,KOG2941@euNOG	M	asparagine-linked glycosylation 1, beta-1,4-mannosyltransferase homolog (S. cerevisiae)
Smp_005020.1	6183.Smp_005020__mRNA	0.0	1397.5	CBLB	GO:0000003,GO:0001654,GO:0001667,GO:0001745,GO:0001751,GO:0001752,GO:0001754,GO:0001784,GO:0001932,GO:0001933,GO:0002009,GO:0002165,GO:0003002,GO:0003006,GO:0003674,GO:0003824,GO:0004842,GO:0005102,GO:0005488,GO:0005515,GO:0005575,GO:0005622,GO:0005623,GO:0005737,GO:0005938,GO:0006464,GO:0006469,GO:0006508,GO:0006810,GO:0006897,GO:0006928,GO:0007154,GO:0007163,GO:0007165,GO:0007166,GO:0007167,GO:…	K04707		meNOG[21]	09V65@biNOG,0V5D3@meNOG,0YDNH@NOG,12U2J@opiNOG,KOG1785@euNOG	V	Cbl proto-oncogene, E3 ubiquitin protein ligase
Smp_005070.1	6183.Smp_005070.1__mRNA	6.7e-108	395.2	DNAJC4		K09524		meNOG[21]	09ZM7@biNOG,0VAHW@meNOG,13R3Z@opiNOG,COG2214@NOG,KOG0691@euNOG	O	DnaJ (Hsp40) homolog, subfamily C, member 4
Smp_005070.2	6183.Smp_005070.1__mRNA	1.6e-92	344.0	DNAJC4		K09524		meNOG[21]	09ZM7@biNOG,0VAHW@meNOG,13R3Z@opiNOG,COG2214@NOG,KOG0691@euNOG	O	DnaJ (Hsp40) homolog, subfamily C, member 4
Smp_005080.1	6183.Smp_005080.1__mRNA	1.9e-276	956.4	NOP2	GO:0000003,GO:0002119,GO:0002164,GO:0005575,GO:0005622,GO:0005623,GO:0005634,GO:0005730,GO:0006139,GO:0006364,GO:0006396,GO:0006725,GO:0006807,GO:0006928,GO:0007275,GO:0007568,GO:0008150,GO:0008152,GO:0008284,GO:0008340,GO:0009790,GO:0009791,GO:0009792,GO:0009987,GO:0010259,GO:0010467,GO:0016070,GO:0016072,GO:0016477,GO:0022613,GO:0031974,GO:0031981,GO:0032501,GO:0032502,GO:0034470,GO:0034641,GO:…	K14835		meNOG[21]	09XW0@biNOG,0V7WN@meNOG,12PKR@opiNOG,COG0144@NOG,KOG1122@euNOG	A	NOP2 nucleolar protein homolog (yeast)
Smp_005080.2	6183.Smp_005080.1__mRNA	4.1e-268	928.7	NOP2	GO:0000003,GO:0002119,GO:0002164,GO:0005575,GO:0005622,GO:0005623,GO:0005634,GO:0005730,GO:0006139,GO:0006364,GO:0006396,GO:0006725,GO:0006807,GO:0006928,GO:0007275,GO:0007568,GO:0008150,GO:0008152,GO:0008284,GO:0008340,GO:0009790,GO:0009791,GO:0009792,GO:0009987,GO:0010259,GO:0010467,GO:0016070,GO:0016072,GO:0016477,GO:0022613,GO:0031974,GO:0031981,GO:0032501,GO:0032502,GO:0034470,GO:0034641,GO:…	K14835		meNOG[21]	09XW0@biNOG,0V7WN@meNOG,12PKR@opiNOG,COG0144@NOG,KOG1122@euNOG	A	NOP2 nucleolar protein homolog (yeast)
Smp_005140.1	6183.Smp_005140__mRNA	0.0	1152.1					euNOG[57]	0ZN3C@NOG,KOG4475@euNOG	S	von Willebrand factor A domain containing 7
Smp_005160.1	6183.Smp_005160__mRNA	0.0	1535.8			K14943		opiNOG[43]	0ZNRC@NOG,12SMC@opiNOG,KOG2494@euNOG	K	muscleblind-like splicing regulator
Smp_005160.2	6183.Smp_005160__mRNA	2.6e-223	780.8			K14943		opiNOG[43]	0ZNRC@NOG,12SMC@opiNOG,KOG2494@euNOG	K	muscleblind-like splicing regulator
Smp_005180.1	6183.Smp_005180__mRNA	4.4e-308	1061.6	GSPT1	GO:0000003,GO:0000166,GO:0001882,GO:0001883,GO:0002119,GO:0002164,GO:0003674,GO:0003676,GO:0003723,GO:0003747,GO:0003824,GO:0003924,GO:0005488,GO:0005525,GO:0005575,GO:0005622,GO:0005623,GO:0005737,GO:0005829,GO:0006139,GO:0006152,GO:0006163,GO:0006184,GO:0006195,GO:0006412,GO:0006415,GO:0006725,GO:0006753,GO:0006793,GO:0006796,GO:0006807,GO:0006810,GO:0006897,GO:0006898,GO:0006915,GO:0007275,GO:…	K03267		meNOG[21]	09U8Z@biNOG,0V584@meNOG,12P6V@opiNOG,COG5256@NOG,KOG0459@euNOG	J	G1 to S phase transition
Smp_005190.1	6183.Smp_005200__mRNA	0.0	1192.9					euNOG[57]	0XP9G@NOG,KOG0576@euNOG	T	mitogen-activated protein kinase kinase kinase kinase
Smp_005190.2	6183.Smp_005190.2__mRNA	0.0	1137.5					opiNOG[43]	0XP9G@NOG,12SCG@opiNOG,KOG0576@euNOG	T	mitogen-activated protein kinase kinase kinase kinase
Smp_005190.3	6183.Smp_005200__mRNA	0.0	1199.1					euNOG[57]	0XP9G@NOG,KOG0576@euNOG	T	mitogen-activated protein kinase kinase kinase kinase
Smp_005210.1	6183.Smp_005210__mRNA	5.6e-278	961.4	HDAC1	GO:0000003,GO:0000118,GO:0000122,GO:0000228,GO:0000785,GO:0000790,GO:0000902,GO:0000904,GO:0000988,GO:0000989,GO:0001764,GO:0001889,GO:0002009,GO:0002065,GO:0002119,GO:0002164,GO:0002376,GO:0002520,GO:0003002,GO:0003006,GO:0003401,GO:0003674,GO:0003712,GO:0003714,GO:0003824,GO:0004407,GO:0005488,GO:0005515,GO:0005575,GO:0005622,GO:0005623,GO:0005634,GO:0005654,GO:0005694,GO:0005700,GO:0005705,GO:…	K06067		meNOG[21]	09VR6@biNOG,0V4DE@meNOG,12Q37@opiNOG,COG0123@NOG,KOG1342@euNOG	B	Histone deacetylase
Smp_005230.1	6183.Smp_005230.2__mRNA	2.5e-181	639.8	SCF	GO:0002119,GO:0002164,GO:0003674,GO:0003824,GO:0003916,GO:0005488,GO:0005509,GO:0005575,GO:0005622,GO:0005623,GO:0005634,GO:0005694,GO:0005700,GO:0005703,GO:0005737,GO:0005783,GO:0006139,GO:0006259,GO:0006265,GO:0006325,GO:0006355,GO:0006725,GO:0006807,GO:0006996,GO:0007275,GO:0007549,GO:0007568,GO:0008150,GO:0008152,GO:0008340,GO:0009047,GO:0009791,GO:0009889,GO:0009891,GO:0009893,GO:0009987,GO:…			meNOG[21]	09TQW@biNOG,0V4Q6@meNOG,0XRVE@NOG,12PP3@opiNOG,KOG4223@euNOG	T, U	Reticulocalbin 1, EF-hand calcium binding domain
Smp_005260.1	6183.Smp_005260.1__mRNA	1.2e-113	414.5			K12881		meNOG[21]	0VDDG@meNOG,11JAW@NOG,13JE8@opiNOG,KOG0533@euNOG	A	Aly REF export factor
Smp_005260.2	6183.Smp_005260.1__mRNA	8.5e-82	308.1			K12881		meNOG[21]	0VDDG@meNOG,11JAW@NOG,13JE8@opiNOG,KOG0533@euNOG	A	Aly REF export factor
Smp_005280.1	6183.Smp_005280__mRNA	0.0	1187.2	USP10	GO:0002039,GO:0003674,GO:0003676,GO:0003723,GO:0003729,GO:0003824,GO:0004175,GO:0004197,GO:0004221,GO:0004843,GO:0005488,GO:0005515,GO:0005575,GO:0005622,GO:0005623,GO:0005634,GO:0005737,GO:0005768,GO:0005769,GO:0005829,GO:0005856,GO:0006464,GO:0006914,GO:0006950,GO:0006974,GO:0007154,GO:0007165,GO:0008150,GO:0008152,GO:0008233,GO:0008234,GO:0008593,GO:0009056,GO:0009894,GO:0009966,GO:0009967,GO:…	K11841		opiNOG[43]	0XSIH@NOG,12NWI@opiNOG,KOG1871@euNOG	O	ubiquitin carboxyl-terminal hydrolase
Smp_005290.1	6183.Smp_005290__mRNA	2.1e-174	616.7	CYC1	GO:0000003,GO:0002119,GO:0002164,GO:0003006,GO:0003674,GO:0005575,GO:0005622,GO:0005623,GO:0005737,GO:0005739,GO:0005740,GO:0005743,GO:0006091,GO:0006139,GO:0006163,GO:0006164,GO:0006725,GO:0006753,GO:0006754,GO:0006793,GO:0006796,GO:0006807,GO:0006810,GO:0006811,GO:0006812,GO:0006818,GO:0006839,GO:0007275,GO:0007548,GO:0007568,GO:0007610,GO:0008150,GO:0008152,GO:0008340,GO:0009055,GO:0009058,GO:…	K00413		meNOG[21]	09XIX@biNOG,0V5NX@meNOG,12S49@opiNOG,COG2857@NOG,KOG3052@euNOG	C	Cytochrome c1
Smp_005330.1	6183.Smp_005330__mRNA	1.2e-275	953.7	MARS2	GO:0000003,GO:0003674,GO:0003824,GO:0004812,GO:0004825,GO:0005575,GO:0005622,GO:0005623,GO:0005737,GO:0005739,GO:0005759,GO:0006082,GO:0006139,GO:0006399,GO:0006412,GO:0006418,GO:0006431,GO:0006520,GO:0006725,GO:0006807,GO:0007275,GO:0008150,GO:0008152,GO:0009058,GO:0009059,GO:0009790,GO:0009792,GO:0009987,GO:0010467,GO:0016070,GO:0016874,GO:0016875,GO:0016876,GO:0019538,GO:0019752,GO:0031974,GO:…	K01874		meNOG[21]	09TQ8@biNOG,0V4PF@meNOG,12NWF@opiNOG,COG0143@NOG,KOG0436@euNOG	J	methionyl-tRNA synthetase 2, mitochondrial
Smp_005330.2	6183.Smp_005330__mRNA	0.0	1144.8	MARS2	GO:0000003,GO:0003674,GO:0003824,GO:0004812,GO:0004825,GO:0005575,GO:0005622,GO:0005623,GO:0005737,GO:0005739,GO:0005759,GO:0006082,GO:0006139,GO:0006399,GO:0006412,GO:0006418,GO:0006431,GO:0006520,GO:0006725,GO:0006807,GO:0007275,GO:0008150,GO:0008152,GO:0009058,GO:0009059,GO:0009790,GO:0009792,GO:0009987,GO:0010467,GO:0016070,GO:0016874,GO:0016875,GO:0016876,GO:0019538,GO:0019752,GO:0031974,GO:…	K01874		meNOG[21]	09TQ8@biNOG,0V4PF@meNOG,12NWF@opiNOG,COG0143@NOG,KOG0436@euNOG	J	methionyl-tRNA synthetase 2, mitochondrial
Smp_005330.3	6183.Smp_005330__mRNA	1.3e-271	940.3	MARS2	GO:0000003,GO:0003674,GO:0003824,GO:0004812,GO:0004825,GO:0005575,GO:0005622,GO:0005623,GO:0005737,GO:0005739,GO:0005759,GO:0006082,GO:0006139,GO:0006399,GO:0006412,GO:0006418,GO:0006431,GO:0006520,GO:0006725,GO:0006807,GO:0007275,GO:0008150,GO:0008152,GO:0009058,GO:0009059,GO:0009790,GO:0009792,GO:0009987,GO:0010467,GO:0016070,GO:0016874,GO:0016875,GO:0016876,GO:0019538,GO:0019752,GO:0031974,GO:…	K01874		meNOG[21]	09TQ8@biNOG,0V4PF@meNOG,12NWF@opiNOG,COG0143@NOG,KOG0436@euNOG	J	methionyl-tRNA synthetase 2, mitochondrial
Smp_005330.4	6183.Smp_005330__mRNA	2.1e-258	896.3	MARS2	GO:0000003,GO:0003674,GO:0003824,GO:0004812,GO:0004825,GO:0005575,GO:0005622,GO:0005623,GO:0005737,GO:0005739,GO:0005759,GO:0006082,GO:0006139,GO:0006399,GO:0006412,GO:0006418,GO:0006431,GO:0006520,GO:0006725,GO:0006807,GO:0007275,GO:0008150,GO:0008152,GO:0009058,GO:0009059,GO:0009790,GO:0009792,GO:0009987,GO:0010467,GO:0016070,GO:0016874,GO:0016875,GO:0016876,GO:0019538,GO:0019752,GO:0031974,GO:…	K01874		meNOG[21]	09TQ8@biNOG,0V4PF@meNOG,12NWF@opiNOG,COG0143@NOG,KOG0436@euNOG	J	methionyl-tRNA synthetase 2, mitochondrial
Smp_005390.1	6183.Smp_005390.2__mRNA	1.1e-295	1020.8	ILVBL	GO:0005575,GO:0007275,GO:0008150,GO:0009790,GO:0009792,GO:0016020,GO:0032501,GO:0032502,GO:0044699,GO:0044707,GO:0044767,GO:0048856	K11259		meNOG[21]	09W3T@biNOG,0V726@meNOG,13H6W@opiNOG,COG0028@NOG,KOG1185@euNOG	E, H	ilvB (bacterial acetolactate synthase)-like
Smp_005470.1	5664.LmjF.32.0230	3.3e-08	62.8	DYNLL1	GO:0000003,GO:0000226,GO:0000743,GO:0000746,GO:0000747,GO:0003006,GO:0005575,GO:0005622,GO:0005623,GO:0005634,GO:0005737,GO:0005829,GO:0005856,GO:0005868,GO:0005875,GO:0006810,GO:0006928,GO:0006996,GO:0007010,GO:0007017,GO:0007018,GO:0007049,GO:0007097,GO:0007126,GO:0008150,GO:0009653,GO:0009987,GO:0010970,GO:0015630,GO:0016043,GO:0019953,GO:0022402,GO:0022413,GO:0022414,GO:0030029,GO:0030154,GO:…	K10418		euNOG[57]	0T8NA@kinNOG,11NK2@NOG,KOG3430@euNOG	Z	Dynein light chain
Smp_005500.1	6183.Smp_005500__mRNA	0.0	1345.5	GLY-5	GO:0000003,GO:0003674,GO:0003824,GO:0004653,GO:0005575,GO:0005622,GO:0005623,GO:0005737,GO:0005794,GO:0005975,GO:0006464,GO:0006486,GO:0006493,GO:0008150,GO:0008152,GO:0008194,GO:0008376,GO:0009058,GO:0009059,GO:0009100,GO:0009101,GO:0009987,GO:0016020,GO:0016021,GO:0016740,GO:0016757,GO:0016758,GO:0018193,GO:0018210,GO:0018243,GO:0019538,GO:0031224,GO:0032501,GO:0032504,GO:0034645,GO:0036211,GO:…	K00710		meNOG[21]	09T56@biNOG,0V43X@meNOG,0XPMK@NOG,12N1X@opiNOG,KOG3736@euNOG	O	UDP-N-acetyl-alpha-D-galactosamine polypeptide N-acetylgalactosaminyltransferase
Smp_005520.1	6183.Smp_005520.1__mRNA	1.9e-206	723.4	GTF3A	GO:0001071,GO:0003674,GO:0003676,GO:0003677,GO:0003700,GO:0005488,GO:0005575,GO:0005622,GO:0005623,GO:0005634,GO:0005654,GO:0006139,GO:0006351,GO:0006355,GO:0006383,GO:0006725,GO:0006807,GO:0008150,GO:0008152,GO:0009058,GO:0009059,GO:0009303,GO:0009889,GO:0009987,GO:0010467,GO:0010468,GO:0010556,GO:0016070,GO:0018130,GO:0019219,GO:0019222,GO:0019438,GO:0031323,GO:0031326,GO:0031974,GO:0031981,GO:…	K09191		opiNOG[43]	13ID3@opiNOG,COG5048@NOG,KOG1721@euNOG	K	general transcription factor IIIA
Smp_005640.1	6183.Smp_005640__mRNA	4.2e-237	825.5	PAPD4	GO:0000003,GO:0000956,GO:0002009,GO:0003006,GO:0003674,GO:0003824,GO:0004652,GO:0005488,GO:0005515,GO:0005575,GO:0005622,GO:0005623,GO:0005634,GO:0005737,GO:0006139,GO:0006396,GO:0006401,GO:0006402,GO:0006725,GO:0006807,GO:0006810,GO:0006897,GO:0006898,GO:0006915,GO:0006996,GO:0006997,GO:0007275,GO:0007548,GO:0008150,GO:0008152,GO:0008219,GO:0008334,GO:0009056,GO:0009057,GO:0009653,GO:0009790,GO:…	K14079		meNOG[21]	09W76@biNOG,0V75F@meNOG,13DJH@opiNOG,COG5260@NOG,KOG2277@euNOG	D	PAP associated domain containing 4
Smp_005670.1	6183.Smp_005670__mRNA	4.5e-121	439.1					meNOG[21]	09X4S@biNOG,0V837@meNOG,12QB3@opiNOG,COG1100@NOG,KOG0087@euNOG	U	member RAS oncogene family
Smp_005720.1	6183.Smp_005720__mRNA	2.7e-183	646.4					meNOG[21]	09WF2@biNOG,0V7DN@meNOG,13KEP@opiNOG,COG0580@NOG,KOG0224@euNOG	G	Aquaporin
Smp_005790.1	6183.Smp_005790__mRNA	1e-199	701.0	GNA14	GO:0000003,GO:0001664,GO:0002119,GO:0002164,GO:0003674,GO:0003824,GO:0003924,GO:0004871,GO:0005102,GO:0005488,GO:0005515,GO:0005575,GO:0005622,GO:0005623,GO:0005737,GO:0005834,GO:0005886,GO:0006139,GO:0006152,GO:0006163,GO:0006184,GO:0006195,GO:0006725,GO:0006753,GO:0006793,GO:0006796,GO:0006807,GO:0007154,GO:0007165,GO:0007166,GO:0007186,GO:0007187,GO:0007188,GO:0007200,GO:0007210,GO:0007212,GO:…	K04634,K04636		meNOG[21]	09V84@biNOG,0V67M@meNOG,0XNVQ@NOG,12QYR@opiNOG,KOG0085@euNOG	T	Guanine nucleotide binding protein (G protein)
Smp_005790.2	6183.Smp_005790__mRNA	1e-199	701.0	GNA14	GO:0000003,GO:0001664,GO:0002119,GO:0002164,GO:0003674,GO:0003824,GO:0003924,GO:0004871,GO:0005102,GO:0005488,GO:0005515,GO:0005575,GO:0005622,GO:0005623,GO:0005737,GO:0005834,GO:0005886,GO:0006139,GO:0006152,GO:0006163,GO:0006184,GO:0006195,GO:0006725,GO:0006753,GO:0006793,GO:0006796,GO:0006807,GO:0007154,GO:0007165,GO:0007166,GO:0007186,GO:0007187,GO:0007188,GO:0007200,GO:0007210,GO:0007212,GO:…	K04634,K04636		meNOG[21]	09V84@biNOG,0V67M@meNOG,0XNVQ@NOG,12QYR@opiNOG,KOG0085@euNOG	T	Guanine nucleotide binding protein (G protein)
Smp_005880.1	6183.Smp_005880__mRNA	0.0	1338.2	PCK1	GO:0000166,GO:0000287,GO:0001882,GO:0001883,GO:0003674,GO:0003824,GO:0004611,GO:0004613,GO:0005488,GO:0005525,GO:0005575,GO:0005622,GO:0005623,GO:0005737,GO:0005829,GO:0005975,GO:0005996,GO:0006006,GO:0006066,GO:0006071,GO:0006082,GO:0006090,GO:0006094,GO:0006107,GO:0006114,GO:0006464,GO:0006473,GO:0006475,GO:0006629,GO:0006638,GO:0006639,GO:0006641,GO:0008150,GO:0008152,GO:0008610,GO:0009058,GO:…	K01596		meNOG[21]	09UKD@biNOG,0V5JS@meNOG,12NTG@opiNOG,COG1274@NOG,KOG3749@euNOG	C	phosphoenolpyruvate carboxykinase
Smp_005900.1	6183.Smp_005900__mRNA	8.7e-163	578.2	BAG3	GO:0003008,GO:0003013,GO:0003015,GO:0003674,GO:0005488,GO:0005515,GO:0005575,GO:0005622,GO:0005623,GO:0005737,GO:0005829,GO:0005886,GO:0006457,GO:0006915,GO:0007154,GO:0007165,GO:0007166,GO:0007275,GO:0007399,GO:0007417,GO:0007420,GO:0008015,GO:0008150,GO:0008152,GO:0008219,GO:0008625,GO:0009605,GO:0009612,GO:0009628,GO:0009987,GO:0010468,GO:0010608,GO:0010656,GO:0010660,GO:0010662,GO:0010664,GO:…	K09557		meNOG[21]	0VABT@meNOG,12TKZ@opiNOG,COG5021@NOG,KOG0940@euNOG	O, T	Bcl2-associated athanogene 3
Smp_005910.1	6183.Smp_005910__mRNA	1.5e-107	394.0					meNOG[21]	09U3X@biNOG,0V530@meNOG,11I7J@NOG,1383X@opiNOG,KOG2836@euNOG	V	protein tyrosine phosphatase type IVA
Smp_006000.1	9601.ENSPPYP00000001842	4e-97	360.1	EIF3I	GO:0003674,GO:0003676,GO:0003723,GO:0003743,GO:0005488,GO:0005575,GO:0005622,GO:0005623,GO:0005737,GO:0005829,GO:0005852,GO:0006412,GO:0006413,GO:0008135,GO:0008150,GO:0008152,GO:0009058,GO:0009059,GO:0009987,GO:0010467,GO:0019538,GO:0032991,GO:0034645,GO:0043170,GO:0043234,GO:0044237,GO:0044238,GO:0044249,GO:0044260,GO:0044267,GO:0044424,GO:0044444,GO:0044464,GO:0071704,GO:0097159,GO:1901363,GO:…	K03246		maNOG[6]	09ZGI@biNOG,0DQ8X@chorNOG,0RWNH@homNOG,0UKV2@maNOG,0VAE9@meNOG,0XQ3E@NOG,12S09@opiNOG,16DMI@prNOG,1B2UD@spriNOG,1CZAR@veNOG,KOG0643@euNOG	J	Component of the eukaryotic translation initiation factor 3 (eIF-3) complex, which is required for several steps in the initiation of protein synthesis. The eIF-3 complex associates with the 40S ribosome and facilitates the recruitment of eIF-1, eIF-1A, eIF-2 GTP methionyl-tRNAi and eIF-5 to form the 43S preinitiation complex (43S PIC). The eIF-3 complex stimulates mRNA recruitment to the 43S PIC…
Smp_006190.1	6183.Smp_006190__mRNA	3.9e-187	659.4	DCP2	GO:0000184,GO:0000288,GO:0000290,GO:0000291,GO:0000932,GO:0000956,GO:0003674,GO:0003824,GO:0004518,GO:0004527,GO:0004532,GO:0004540,GO:0005488,GO:0005515,GO:0005575,GO:0005622,GO:0005623,GO:0005634,GO:0005737,GO:0005829,GO:0006139,GO:0006401,GO:0006402,GO:0006725,GO:0006807,GO:0007275,GO:0008150,GO:0008152,GO:0008334,GO:0009056,GO:0009057,GO:0009790,GO:0009792,GO:0009892,GO:0009987,GO:0010467,GO:…	K12613		meNOG[21]	0A2PS@biNOG,0VDJN@meNOG,133BG@opiNOG,COG0494@NOG,KOG2937@euNOG	A	Dcp2 decapping enzyme homolog (S. cerevisiae)
Smp_006190.2	6183.Smp_006190__mRNA	5.6e-187	658.7	DCP2	GO:0000184,GO:0000288,GO:0000290,GO:0000291,GO:0000932,GO:0000956,GO:0003674,GO:0003824,GO:0004518,GO:0004527,GO:0004532,GO:0004540,GO:0005488,GO:0005515,GO:0005575,GO:0005622,GO:0005623,GO:0005634,GO:0005737,GO:0005829,GO:0006139,GO:0006401,GO:0006402,GO:0006725,GO:0006807,GO:0007275,GO:0008150,GO:0008152,GO:0008334,GO:0009056,GO:0009057,GO:0009790,GO:0009792,GO:0009892,GO:0009987,GO:0010467,GO:…	K12613		meNOG[21]	0A2PS@biNOG,0VDJN@meNOG,133BG@opiNOG,COG0494@NOG,KOG2937@euNOG	A	Dcp2 decapping enzyme homolog (S. cerevisiae)
Smp_006250.1	6183.Smp_006250.2__mRNA	0.0	1431.8	SCMH1	GO:0000003,GO:0000902,GO:0000904,GO:0001071,GO:0002009,GO:0003002,GO:0003006,GO:0003674,GO:0003700,GO:0005488,GO:0005515,GO:0005575,GO:0005622,GO:0005623,GO:0005634,GO:0005694,GO:0005700,GO:0006325,GO:0006338,GO:0006355,GO:0006996,GO:0007275,GO:0007276,GO:0007283,GO:0007292,GO:0007293,GO:0007389,GO:0007399,GO:0007409,GO:0008150,GO:0009653,GO:0009888,GO:0009889,GO:0009890,GO:0009892,GO:0009952,GO:…	K11461,K11465		meNOG[21]	0B31G@biNOG,0IMEZ@euNOG,0WFCT@meNOG,0XPKI@NOG,13AR5@opiNOG	K	sex comb on
Smp_006250.2	6183.Smp_006250.2__mRNA	0.0	1550.8	SCMH1	GO:0000003,GO:0000902,GO:0000904,GO:0001071,GO:0002009,GO:0003002,GO:0003006,GO:0003674,GO:0003700,GO:0005488,GO:0005515,GO:0005575,GO:0005622,GO:0005623,GO:0005634,GO:0005694,GO:0005700,GO:0006325,GO:0006338,GO:0006355,GO:0006996,GO:0007275,GO:0007276,GO:0007283,GO:0007292,GO:0007293,GO:0007389,GO:0007399,GO:0007409,GO:0008150,GO:0009653,GO:0009888,GO:0009889,GO:0009890,GO:0009892,GO:0009952,GO:…	K11461,K11465		meNOG[21]	0B31G@biNOG,0IMEZ@euNOG,0WFCT@meNOG,0XPKI@NOG,13AR5@opiNOG	K	sex comb on
Smp_006320.1	6183.Smp_006320.1__mRNA	5.7e-178	628.6	KHDRBS1		K13198,K14942,K17843		meNOG[21]	09UEA@biNOG,0V5DP@meNOG,12T8P@opiNOG,COG5176@NOG,KOG1588@euNOG	A	KH domain containing, RNA binding, signal transduction associated
Smp_006340.1	6183.Smp_006340__mRNA	1.4e-99	367.5	EMC4	GO:0000003,GO:0002119,GO:0002164,GO:0005575,GO:0005622,GO:0005623,GO:0005737,GO:0005783,GO:0005789,GO:0007275,GO:0008150,GO:0009790,GO:0009791,GO:0009792,GO:0012505,GO:0016020,GO:0016021,GO:0030176,GO:0031090,GO:0031224,GO:0031227,GO:0031300,GO:0031301,GO:0032501,GO:0032502,GO:0032991,GO:0040007,GO:0042175,GO:0043226,GO:0043227,GO:0043229,GO:0043231,GO:0043234,GO:0044422,GO:0044424,GO:0044425,GO:…			meNOG[21]	0A4HB@biNOG,0VFCA@meNOG,118KQ@NOG,13QRD@opiNOG,KOG3318@euNOG	O	ER membrane protein complex subunit 4
Smp_006340.2	6183.Smp_006340__mRNA	4.1e-93	345.9	EMC4	GO:0000003,GO:0002119,GO:0002164,GO:0005575,GO:0005622,GO:0005623,GO:0005737,GO:0005783,GO:0005789,GO:0007275,GO:0008150,GO:0009790,GO:0009791,GO:0009792,GO:0012505,GO:0016020,GO:0016021,GO:0030176,GO:0031090,GO:0031224,GO:0031227,GO:0031300,GO:0031301,GO:0032501,GO:0032502,GO:0032991,GO:0040007,GO:0042175,GO:0043226,GO:0043227,GO:0043229,GO:0043231,GO:0043234,GO:0044422,GO:0044424,GO:0044425,GO:…			meNOG[21]	0A4HB@biNOG,0VFCA@meNOG,118KQ@NOG,13QRD@opiNOG,KOG3318@euNOG	O	ER membrane protein complex subunit 4
Smp_006350.1	6183.Smp_006350.2__mRNA	0.0	2682.5	KIAA0368	GO:0000502,GO:0003674,GO:0005198,GO:0005488,GO:0005515,GO:0005575,GO:0005622,GO:0005623,GO:0005634,GO:0005737,GO:0005768,GO:0005769,GO:0005770,GO:0005771,GO:0005783,GO:0005793,GO:0005813,GO:0005815,GO:0005829,GO:0005856,GO:0006461,GO:0006508,GO:0006511,GO:0007346,GO:0008150,GO:0008152,GO:0009056,GO:0009057,GO:0009987,GO:0010498,GO:0015630,GO:0016023,GO:0016043,GO:0019538,GO:0019941,GO:0022607,GO:…	K11886		NOG[107]	0XPYT@NOG	S	Proteasome-associated protein ECM29 homolog
Smp_006390.1	6183.Smp_006390__mRNA	1.6e-52	210.3	CSTB	GO:0003674,GO:0004857,GO:0004866,GO:0004869,GO:0005575,GO:0005622,GO:0005623,GO:0005634,GO:0005730,GO:0005737,GO:0007610,GO:0007626,GO:0008150,GO:0008344,GO:0010466,GO:0010941,GO:0010951,GO:0019222,GO:0030234,GO:0030414,GO:0030534,GO:0031974,GO:0031981,GO:0032501,GO:0042981,GO:0043067,GO:0043086,GO:0043226,GO:0043227,GO:0043228,GO:0043229,GO:0043231,GO:0043232,GO:0043233,GO:0044092,GO:0044422,GO:…	K13907		meNOG[21]	0A8EK@biNOG,0IZK7@euNOG,0VJAN@meNOG,121QW@NOG,13V2Y@opiNOG	S	Cystatin B (Stefin B)
Smp_006440.1	6183.Smp_006440__mRNA	0.0	1415.6					meNOG[21]	09ZGU@biNOG,0V83G@meNOG,0XQHN@NOG,12QB9@opiNOG,KOG1456@euNOG	A	heterogeneous nuclear ribonucleoprotein
Smp_006550.1	6183.Smp_006550.1__mRNA	3.3e-116	422.9	GLRX3	GO:0002026,GO:0003674,GO:0003824,GO:0005080,GO:0005488,GO:0005515,GO:0005575,GO:0005622,GO:0005623,GO:0005737,GO:0005938,GO:0008016,GO:0008150,GO:0008152,GO:0010611,GO:0010614,GO:0014741,GO:0014743,GO:0015036,GO:0016491,GO:0016667,GO:0019899,GO:0019900,GO:0019901,GO:0030016,GO:0030017,GO:0030018,GO:0031674,GO:0043226,GO:0043228,GO:0043229,GO:0043232,GO:0043292,GO:0043502,GO:0044057,GO:0044422,GO:…	K15216		meNOG[21]	09VXN@biNOG,0V6W5@meNOG,13I2W@opiNOG,COG0278@NOG,KOG0911@euNOG	O	Glutaredoxin 3
Smp_006560.1	6183.Smp_006560__mRNA	1.3e-97	360.9					meNOG[21]	0AAQU@biNOG,0VMBT@meNOG,13WA4@opiNOG,COG0607@NOG,KOG1530@euNOG	P	Sulfurtransferase
Smp_006590.1	6183.Smp_006590__mRNA	7.4e-262	907.9	ZNHIT2	GO:0007275,GO:0007399,GO:0008150,GO:0009987,GO:0022008,GO:0030154,GO:0032501,GO:0032502,GO:0040008,GO:0040009,GO:0040010,GO:0044699,GO:0044707,GO:0044763,GO:0045927,GO:0048518,GO:0048731,GO:0048856,GO:0048869,GO:0050789,GO:0065007			meNOG[21]	09XKT@biNOG,0V8IK@meNOG,11VC9@NOG,13T11@opiNOG,KOG4317@euNOG	S	zinc finger, HIT-type containing 2
Smp_006590.2	6183.Smp_006590__mRNA	3.4e-267	925.6	ZNHIT2	GO:0007275,GO:0007399,GO:0008150,GO:0009987,GO:0022008,GO:0030154,GO:0032501,GO:0032502,GO:0040008,GO:0040009,GO:0040010,GO:0044699,GO:0044707,GO:0044763,GO:0045927,GO:0048518,GO:0048731,GO:0048856,GO:0048869,GO:0050789,GO:0065007			meNOG[21]	09XKT@biNOG,0V8IK@meNOG,11VC9@NOG,13T11@opiNOG,KOG4317@euNOG	S	zinc finger, HIT-type containing 2
Smp_006590.3	6183.Smp_006590__mRNA	4.6e-267	925.2	ZNHIT2	GO:0007275,GO:0007399,GO:0008150,GO:0009987,GO:0022008,GO:0030154,GO:0032501,GO:0032502,GO:0040008,GO:0040009,GO:0040010,GO:0044699,GO:0044707,GO:0044763,GO:0045927,GO:0048518,GO:0048731,GO:0048856,GO:0048869,GO:0050789,GO:0065007			meNOG[21]	09XKT@biNOG,0V8IK@meNOG,11VC9@NOG,13T11@opiNOG,KOG4317@euNOG	S	zinc finger, HIT-type containing 2
Smp_006630.1	6183.Smp_006630.2__mRNA	0.0	2455.2	MYBBP1A	GO:0000182,GO:0003674,GO:0003676,GO:0003677,GO:0003824,GO:0003887,GO:0005488,GO:0005515,GO:0005575,GO:0005622,GO:0005623,GO:0005634,GO:0005730,GO:0005737,GO:0005829,GO:0006091,GO:0006139,GO:0006351,GO:0006355,GO:0006360,GO:0006725,GO:0006807,GO:0006810,GO:0006913,GO:0006915,GO:0006950,GO:0007154,GO:0007165,GO:0008134,GO:0008150,GO:0008152,GO:0008219,GO:0008270,GO:0009058,GO:0009059,GO:0009267,GO:…	K02331		opiNOG[43]	0YFVF@NOG,12UBU@opiNOG,KOG1926@euNOG	K	MYB binding protein (P160) 1a
Smp_006630.2	6183.Smp_006630.2__mRNA	0.0	1823.9	MYBBP1A	GO:0000182,GO:0003674,GO:0003676,GO:0003677,GO:0003824,GO:0003887,GO:0005488,GO:0005515,GO:0005575,GO:0005622,GO:0005623,GO:0005634,GO:0005730,GO:0005737,GO:0005829,GO:0006091,GO:0006139,GO:0006351,GO:0006355,GO:0006360,GO:0006725,GO:0006807,GO:0006810,GO:0006913,GO:0006915,GO:0006950,GO:0007154,GO:0007165,GO:0008134,GO:0008150,GO:0008152,GO:0008219,GO:0008270,GO:0009058,GO:0009059,GO:0009267,GO:…	K02331		opiNOG[43]	0YFVF@NOG,12UBU@opiNOG,KOG1926@euNOG	K	MYB binding protein (P160) 1a
Smp_006680.1	6183.Smp_006680__mRNA	1.7e-114	417.2					euNOG[57]	0XTA6@NOG,KOG4025@euNOG	S	programmed cell death
Smp_006680.2	6183.Smp_006680__mRNA	5.2e-60	235.3					euNOG[57]	0XTA6@NOG,KOG4025@euNOG	S	programmed cell death
Smp_006690.1	6183.Smp_006690.1__mRNA	1.6e-158	563.9	DNAJC17	GO:0000003,GO:0000375,GO:0000377,GO:0000398,GO:0002009,GO:0002119,GO:0002164,GO:0005575,GO:0005622,GO:0005623,GO:0005634,GO:0005681,GO:0006139,GO:0006396,GO:0006397,GO:0006725,GO:0006807,GO:0006810,GO:0006897,GO:0006898,GO:0006928,GO:0007275,GO:0008150,GO:0008152,GO:0008380,GO:0009653,GO:0009790,GO:0009791,GO:0009792,GO:0009888,GO:0009987,GO:0010467,GO:0010564,GO:0016070,GO:0016071,GO:0016192,GO:…	K09537		meNOG[21]	09U32@biNOG,0V523@meNOG,12NHU@opiNOG,COG2214@NOG,KOG0691@euNOG	O	DnaJ (Hsp40) homolog, subfamily C, member 17
Smp_006690.2	6183.Smp_006690.1__mRNA	1.6e-147	527.3	DNAJC17	GO:0000003,GO:0000375,GO:0000377,GO:0000398,GO:0002009,GO:0002119,GO:0002164,GO:0005575,GO:0005622,GO:0005623,GO:0005634,GO:0005681,GO:0006139,GO:0006396,GO:0006397,GO:0006725,GO:0006807,GO:0006810,GO:0006897,GO:0006898,GO:0006928,GO:0007275,GO:0008150,GO:0008152,GO:0008380,GO:0009653,GO:0009790,GO:0009791,GO:0009792,GO:0009888,GO:0009987,GO:0010467,GO:0010564,GO:0016070,GO:0016071,GO:0016192,GO:…	K09537		meNOG[21]	09U32@biNOG,0V523@meNOG,12NHU@opiNOG,COG2214@NOG,KOG0691@euNOG	O	DnaJ (Hsp40) homolog, subfamily C, member 17
Smp_006690.3	6183.Smp_006690.1__mRNA	1.3e-147	527.7	DNAJC17	GO:0000003,GO:0000375,GO:0000377,GO:0000398,GO:0002009,GO:0002119,GO:0002164,GO:0005575,GO:0005622,GO:0005623,GO:0005634,GO:0005681,GO:0006139,GO:0006396,GO:0006397,GO:0006725,GO:0006807,GO:0006810,GO:0006897,GO:0006898,GO:0006928,GO:0007275,GO:0008150,GO:0008152,GO:0008380,GO:0009653,GO:0009790,GO:0009791,GO:0009792,GO:0009888,GO:0009987,GO:0010467,GO:0010564,GO:0016070,GO:0016071,GO:0016192,GO:…	K09537		meNOG[21]	09U32@biNOG,0V523@meNOG,12NHU@opiNOG,COG2214@NOG,KOG0691@euNOG	O	DnaJ (Hsp40) homolog, subfamily C, member 17
Smp_006700.1	9031.ENSGALP00000014760	7.4e-12	78.6	ZFP106				aveNOG[1]	04R2G@aveNOG,0B6CM@biNOG,0E9GY@chorNOG,0ITHG@euNOG,0WJ2P@meNOG,0ZV7Z@NOG,13G0X@opiNOG,1DGC6@veNOG	S	zinc finger protein 106 homolog (mouse)
Smp_006700.2	9031.ENSGALP00000014760	7.3e-12	78.6	ZFP106				aveNOG[1]	04R2G@aveNOG,0B6CM@biNOG,0E9GY@chorNOG,0ITHG@euNOG,0WJ2P@meNOG,0ZV7Z@NOG,13G0X@opiNOG,1DGC6@veNOG	S	zinc finger protein 106 homolog (mouse)
Smp_006710.1	6183.Smp_006710__mRNA	5.8e-152	542.0	NTHL1	GO:0000302,GO:0000702,GO:0000703,GO:0003674,GO:0003676,GO:0003677,GO:0003690,GO:0003824,GO:0003906,GO:0004518,GO:0004519,GO:0005488,GO:0005575,GO:0005622,GO:0005623,GO:0005634,GO:0005654,GO:0005737,GO:0005739,GO:0006139,GO:0006220,GO:0006244,GO:0006259,GO:0006281,GO:0006284,GO:0006285,GO:0006289,GO:0006296,GO:0006304,GO:0006308,GO:0006725,GO:0006753,GO:0006793,GO:0006796,GO:0006807,GO:0006950,GO:…	K10773		meNOG[21]	0A1IT@biNOG,0VCEC@meNOG,12TTM@opiNOG,COG0177@NOG,KOG1921@euNOG	L	Nth endonuclease III-like 1 (E. coli)
Smp_006720.1	6183.Smp_006720.2__mRNA	1.5e-47	193.7					euNOG[57]	COG5143@NOG,KOG0860@euNOG	U	Vesicle-associated membrane protein
Smp_006730.1	6183.Smp_006730__mRNA	1.1e-133	481.1	DRAM1	GO:0000323,GO:0005575,GO:0005622,GO:0005623,GO:0005737,GO:0005764,GO:0005765,GO:0005773,GO:0005774,GO:0016020,GO:0031090,GO:0043226,GO:0043227,GO:0043229,GO:0043231,GO:0044422,GO:0044424,GO:0044437,GO:0044444,GO:0044446,GO:0044464			meNOG[21]	0A1B4@biNOG,0VC6S@meNOG,11KNB@NOG,13IZ4@opiNOG,KOG4320@euNOG	S	DNA-damage regulated autophagy modulator 1
Smp_006750.1	6183.Smp_006750__mRNA	2e-92	343.6					meNOG[21]	09X4N@biNOG,0V835@meNOG,11KNB@NOG,13IN2@opiNOG,KOG4320@euNOG	S	DNA-damage regulated autophagy modulator 2
Smp_006750.2	6183.Smp_006750__mRNA	1.4e-139	500.7					meNOG[21]	09X4N@biNOG,0V835@meNOG,11KNB@NOG,13IN2@opiNOG,KOG4320@euNOG	S	DNA-damage regulated autophagy modulator 2
Smp_006760.1	6183.Smp_006760__mRNA	1.3e-146	524.2					meNOG[21]	09X4N@biNOG,0V835@meNOG,11KNB@NOG,13IN2@opiNOG,KOG4320@euNOG	S	DNA-damage regulated autophagy modulator 2
Smp_006760.2	6183.Smp_006760__mRNA	1.2e-71	274.2					meNOG[21]	09X4N@biNOG,0V835@meNOG,11KNB@NOG,13IN2@opiNOG,KOG4320@euNOG	S	DNA-damage regulated autophagy modulator 2
Smp_006780.1	6183.Smp_006780__mRNA	7.2e-113	411.8	NAA50	GO:0000070,GO:0000278,GO:0000280,GO:0000793,GO:0000819,GO:0000902,GO:0001756,GO:0003002,GO:0003674,GO:0003824,GO:0005488,GO:0005504,GO:0005575,GO:0005622,GO:0005623,GO:0005694,GO:0005737,GO:0006464,GO:0006473,GO:0006474,GO:0006996,GO:0007049,GO:0007059,GO:0007062,GO:0007064,GO:0007067,GO:0007154,GO:0007267,GO:0007275,GO:0007389,GO:0007399,GO:0008080,GO:0008150,GO:0008152,GO:0008278,GO:0008280,GO:…			meNOG[21]	0A1YW@biNOG,0VE8G@meNOG,13P1X@opiNOG,COG0456@NOG,KOG3138@euNOG	S	N(Alpha)-acetyltransferase 50, NatE catalytic subunit
Smp_006810.1	6183.Smp_006810__mRNA	1e-173	614.4	LMO4	GO:0000975,GO:0000976,GO:0001067,GO:0001071,GO:0001158,GO:0001838,GO:0001841,GO:0001843,GO:0002009,GO:0002376,GO:0002520,GO:0003205,GO:0003231,GO:0003279,GO:0003281,GO:0003674,GO:0003676,GO:0003677,GO:0003700,GO:0005488,GO:0005515,GO:0005575,GO:0005622,GO:0005623,GO:0005634,GO:0005654,GO:0005667,GO:0006139,GO:0006351,GO:0006355,GO:0006357,GO:0006366,GO:0006725,GO:0006807,GO:0007275,GO:0007399,GO:…			meNOG[21]	09V3A@biNOG,0V62V@meNOG,0YIJ3@NOG,13RR8@opiNOG,KOG0490@euNOG	K	LIM domain only 4
Smp_006830.1	6183.Smp_006830.1__mRNA	1.3e-112	411.0			K15223		meNOG[21]	0A934@biNOG,0VJZI@meNOG,13SW5@opiNOG,COG5531@NOG,KOG1946@euNOG	K	DEK C terminal domain
Smp_006850.1	6183.Smp_006850__mRNA	3.8e-82	309.3	POLR2H	GO:0000003,GO:0000075,GO:0000077,GO:0000375,GO:0000377,GO:0000398,GO:0000428,GO:0002119,GO:0002164,GO:0003006,GO:0003674,GO:0003824,GO:0003899,GO:0005488,GO:0005515,GO:0005575,GO:0005622,GO:0005623,GO:0005634,GO:0005654,GO:0005665,GO:0005730,GO:0005737,GO:0006139,GO:0006259,GO:0006281,GO:0006283,GO:0006289,GO:0006351,GO:0006352,GO:0006353,GO:0006354,GO:0006360,GO:0006361,GO:0006362,GO:0006363,GO:…	K03016		meNOG[21]	0A0CE@biNOG,0VB8I@meNOG,11FT0@NOG,13PZJ@opiNOG,KOG3400@euNOG	K	polymerase (RNA) II (DNA directed) polypeptide H
Smp_006860.1	6183.Smp_006860.1__mRNA	2.6e-107	393.3	SYNPO2L	GO:0005575,GO:0005622,GO:0005623,GO:0005634,GO:0005737,GO:0005856,GO:0030016,GO:0030017,GO:0030018,GO:0031674,GO:0043226,GO:0043227,GO:0043228,GO:0043229,GO:0043231,GO:0043232,GO:0043292,GO:0044422,GO:0044424,GO:0044444,GO:0044449,GO:0044464			meNOG[21]	0A2MX@biNOG,0IGPE@euNOG,0VDHU@meNOG,0ZJ02@NOG,13J6V@opiNOG	O	Synaptopodin 2-like
Smp_006860.2	6183.Smp_006860.1__mRNA	7.1e-110	401.7	SYNPO2L	GO:0005575,GO:0005622,GO:0005623,GO:0005634,GO:0005737,GO:0005856,GO:0030016,GO:0030017,GO:0030018,GO:0031674,GO:0043226,GO:0043227,GO:0043228,GO:0043229,GO:0043231,GO:0043232,GO:0043292,GO:0044422,GO:0044424,GO:0044444,GO:0044449,GO:0044464			meNOG[21]	0A2MX@biNOG,0IGPE@euNOG,0VDHU@meNOG,0ZJ02@NOG,13J6V@opiNOG	O	Synaptopodin 2-like
Smp_006860.3	6183.Smp_006860.1__mRNA	2.1e-103	380.2	SYNPO2L	GO:0005575,GO:0005622,GO:0005623,GO:0005634,GO:0005737,GO:0005856,GO:0030016,GO:0030017,GO:0030018,GO:0031674,GO:0043226,GO:0043227,GO:0043228,GO:0043229,GO:0043231,GO:0043232,GO:0043292,GO:0044422,GO:0044424,GO:0044444,GO:0044449,GO:0044464			meNOG[21]	0A2MX@biNOG,0IGPE@euNOG,0VDHU@meNOG,0ZJ02@NOG,13J6V@opiNOG	O	Synaptopodin 2-like
Smp_006920.1	6183.Smp_006920__mRNA	7.4e-293	1011.1					opiNOG[43]	12NC4@opiNOG,COG0515@NOG,KOG0197@euNOG	T	tyrosine kinase
Smp_006930.1	6183.Smp_006930__mRNA	1.7e-80	303.9	B3GNT7		K09664,K18705		meNOG[21]	09UYH@biNOG,0V5YE@meNOG,0ZZ1B@NOG,13HI7@opiNOG,KOG2287@euNOG	G	UDP-GlcNAc betaGal beta-1,3-N-acetylglucosaminyltransferase
Smp_006930.2	6183.Smp_006930__mRNA	1.6e-241	840.1	B3GNT7		K09664,K18705		meNOG[21]	09UYH@biNOG,0V5YE@meNOG,0ZZ1B@NOG,13HI7@opiNOG,KOG2287@euNOG	G	UDP-GlcNAc betaGal beta-1,3-N-acetylglucosaminyltransferase
Smp_006980.1	6183.Smp_006980__mRNA	3.1e-57	226.1					meNOG[21]	0A8MX@biNOG,0VJQN@meNOG,11SCB@NOG,13T9E@opiNOG,KOG4057@euNOG	K	mediator complex subunit 11
Smp_007000.1	6183.Smp_007000__mRNA	3.1e-119	433.0	GINS1	GO:0000003,GO:0000084,GO:0000228,GO:0000278,GO:0000811,GO:0001701,GO:0001824,GO:0001832,GO:0001833,GO:0002119,GO:0002164,GO:0003006,GO:0005575,GO:0005622,GO:0005623,GO:0005634,GO:0005654,GO:0005694,GO:0005737,GO:0006139,GO:0006259,GO:0006260,GO:0006261,GO:0006271,GO:0006725,GO:0006807,GO:0006928,GO:0007049,GO:0007154,GO:0007267,GO:0007275,GO:0007346,GO:0007399,GO:0007548,GO:0008150,GO:0008152,GO:…	K10732		meNOG[21]	09VNF@biNOG,0V6MF@meNOG,13K80@opiNOG,COG5230@NOG,KOG3303@euNOG	L	GINS complex subunit 1 (Psf1 homolog)
Smp_007070.1	6183.Smp_126010__mRNA	9.9e-101	372.9					euNOG[57]	0XRW9@NOG,KOG3656@euNOG	U	Receptor
Smp_007170.1	6183.Smp_007170__mRNA	1.2e-200	704.1	CAB39	GO:0001700,GO:0007275,GO:0008150,GO:0009790,GO:0009792,GO:0032501,GO:0032502,GO:0044699,GO:0044707,GO:0044767,GO:0048856	K08272		meNOG[21]	09V3T@biNOG,0V63C@meNOG,0XP4S@NOG,12PN9@opiNOG,KOG1566@euNOG	S	Calcium binding protein
Smp_007180.1	6183.Smp_007180__mRNA	0.0	1688.7			K12841		meNOG[21]	0B3EG@biNOG,0WFTD@meNOG,0YVN1@NOG,13BEI@opiNOG,KOG0007@euNOG,KOG4368@euNOG	A	Surp module
Smp_007180.2	6183.Smp_007180__mRNA	0.0	1688.7			K12841		meNOG[21]	0B3EG@biNOG,0WFTD@meNOG,0YVN1@NOG,13BEI@opiNOG,KOG0007@euNOG,KOG4368@euNOG	A	Surp module
Smp_007190.1	6183.Smp_007190__mRNA	0.0	1246.1	DBR1	GO:0000003,GO:0000375,GO:0000377,GO:0000398,GO:0003674,GO:0003824,GO:0004518,GO:0004519,GO:0004521,GO:0004540,GO:0005575,GO:0005622,GO:0005623,GO:0005634,GO:0006139,GO:0006396,GO:0006397,GO:0006725,GO:0006807,GO:0006810,GO:0006897,GO:0006898,GO:0007275,GO:0008150,GO:0008152,GO:0008380,GO:0008419,GO:0009790,GO:0009792,GO:0009987,GO:0010467,GO:0016070,GO:0016071,GO:0016192,GO:0016787,GO:0016788,GO:…	K18328		meNOG[21]	09WCJ@biNOG,0V7B0@meNOG,0XP0F@NOG,12PEC@opiNOG,KOG2863@euNOG	A	Debranching enzyme homolog 1 (S. cerevisiae)
Smp_007210.1	6183.Smp_007210__mRNA	2e-266	924.1		GO:0000131,GO:0003674,GO:0005083,GO:0005096,GO:0005097,GO:0005099,GO:0005488,GO:0005515,GO:0005575,GO:0005622,GO:0005623,GO:0005634,GO:0005737,GO:0005739,GO:0005794,GO:0005798,GO:0005829,GO:0005886,GO:0005933,GO:0005934,GO:0005935,GO:0006140,GO:0006810,GO:0006888,GO:0008047,GO:0008150,GO:0009118,GO:0009894,GO:0009966,GO:0009987,GO:0010646,GO:0016020,GO:0016023,GO:0016192,GO:0016482,GO:0017157,GO:…	K19944		euNOG[57]	0YBBD@NOG,KOG1102@euNOG	G	GTPase Activating protein
Smp_007210.2	6183.Smp_007210__mRNA	5.2e-278	962.6		GO:0000131,GO:0003674,GO:0005083,GO:0005096,GO:0005097,GO:0005099,GO:0005488,GO:0005515,GO:0005575,GO:0005622,GO:0005623,GO:0005634,GO:0005737,GO:0005739,GO:0005794,GO:0005798,GO:0005829,GO:0005886,GO:0005933,GO:0005934,GO:0005935,GO:0006140,GO:0006810,GO:0006888,GO:0008047,GO:0008150,GO:0009118,GO:0009894,GO:0009966,GO:0009987,GO:0010646,GO:0016020,GO:0016023,GO:0016192,GO:0016482,GO:0017157,GO:…	K19944		euNOG[57]	0YBBD@NOG,KOG1102@euNOG	G	GTPase Activating protein
Smp_007210.3	6183.Smp_007210__mRNA	3e-221	773.9		GO:0000131,GO:0003674,GO:0005083,GO:0005096,GO:0005097,GO:0005099,GO:0005488,GO:0005515,GO:0005575,GO:0005622,GO:0005623,GO:0005634,GO:0005737,GO:0005739,GO:0005794,GO:0005798,GO:0005829,GO:0005886,GO:0005933,GO:0005934,GO:0005935,GO:0006140,GO:0006810,GO:0006888,GO:0008047,GO:0008150,GO:0009118,GO:0009894,GO:0009966,GO:0009987,GO:0010646,GO:0016020,GO:0016023,GO:0016192,GO:0016482,GO:0017157,GO:…	K19944		euNOG[57]	0YBBD@NOG,KOG1102@euNOG	G	GTPase Activating protein
Smp_007210.4	6183.Smp_007210__mRNA	5.2e-278	962.6		GO:0000131,GO:0003674,GO:0005083,GO:0005096,GO:0005097,GO:0005099,GO:0005488,GO:0005515,GO:0005575,GO:0005622,GO:0005623,GO:0005634,GO:0005737,GO:0005739,GO:0005794,GO:0005798,GO:0005829,GO:0005886,GO:0005933,GO:0005934,GO:0005935,GO:0006140,GO:0006810,GO:0006888,GO:0008047,GO:0008150,GO:0009118,GO:0009894,GO:0009966,GO:0009987,GO:0010646,GO:0016020,GO:0016023,GO:0016192,GO:0016482,GO:0017157,GO:…	K19944		euNOG[57]	0YBBD@NOG,KOG1102@euNOG	G	GTPase Activating protein
Smp_007260.1	6183.Smp_007260.2__mRNA	0.0	2004.6					opiNOG[43]	12N40@opiNOG,COG0474@NOG,KOG0202@euNOG	P	ATPase CA transporting
Smp_007270.1	6183.Smp_007270.1__mRNA	2.5e-92	343.2	SMTNL2	GO:0003674,GO:0003779,GO:0005198,GO:0005200,GO:0005488,GO:0005515,GO:0005575,GO:0005622,GO:0005623,GO:0005737,GO:0005739,GO:0005856,GO:0005875,GO:0007498,GO:0008092,GO:0008150,GO:0009888,GO:0015630,GO:0032502,GO:0032991,GO:0043226,GO:0043227,GO:0043228,GO:0043229,GO:0043231,GO:0043232,GO:0043234,GO:0044422,GO:0044424,GO:0044430,GO:0044444,GO:0044446,GO:0044464,GO:0048856			meNOG[21]	0A3C8@biNOG,0VCIN@meNOG,133VC@opiNOG,COG5069@NOG,KOG4678@euNOG	Z	smoothelin-like 2
Smp_007290.1	6183.Smp_007290__mRNA	3.3e-75	286.6	YDJC				meNOG[21]	09Z6Z@biNOG,0II1X@euNOG,0VA49@meNOG,13NDI@opiNOG,COG3394@NOG	S	YdjC homolog (Bacterial)
Smp_007290.2	6183.Smp_007290__mRNA	5.5e-75	286.6	YDJC				meNOG[21]	09Z6Z@biNOG,0II1X@euNOG,0VA49@meNOG,13NDI@opiNOG,COG3394@NOG	S	YdjC homolog (Bacterial)
Smp_007290.3	6183.Smp_007290__mRNA	4.1e-75	285.8	YDJC				meNOG[21]	09Z6Z@biNOG,0II1X@euNOG,0VA49@meNOG,13NDI@opiNOG,COG3394@NOG	S	YdjC homolog (Bacterial)
Smp_007300.1	6183.Smp_007300__mRNA	1.4e-61	240.7	CHCHD2	GO:0005575,GO:0005622,GO:0005623,GO:0005737,GO:0005739,GO:0043226,GO:0043227,GO:0043228,GO:0043229,GO:0043231,GO:0043232,GO:0043292,GO:0044422,GO:0044424,GO:0044444,GO:0044449,GO:0044464,GO:0055120			meNOG[21]	0A7FB@biNOG,0VI9Y@meNOG,126E7@NOG,13USG@opiNOG,KOG4090@euNOG	S	coiled-coil-helix-coiled-coil-helix domain containing
Smp_007380.1	6183.Smp_007380__mRNA	1.1e-137	494.6	CXORF56	GO:0000375,GO:0000377,GO:0000398,GO:0005575,GO:0005622,GO:0005623,GO:0005634,GO:0005681,GO:0006139,GO:0006396,GO:0006397,GO:0006725,GO:0006807,GO:0008150,GO:0008152,GO:0008380,GO:0009987,GO:0010467,GO:0016070,GO:0016071,GO:0030529,GO:0032991,GO:0034641,GO:0043170,GO:0043226,GO:0043227,GO:0043229,GO:0043231,GO:0044237,GO:0044238,GO:0044260,GO:0044422,GO:0044424,GO:0044428,GO:0044446,GO:0044464,GO:…			meNOG[21]	0A2C9@biNOG,0VD88@meNOG,0XRYR@NOG,13PHV@opiNOG,KOG4397@euNOG	S	Chromosome X open reading frame 56
Smp_007450.1	6183.Smp_007450.2__mRNA	1.6e-83	313.9	TSTD1				meNOG[21]	0AAQU@biNOG,0VMBT@meNOG,13WA4@opiNOG,COG0607@NOG,KOG1530@euNOG	P	Sulfurtransferase
Smp_007450.2	6183.Smp_007450.2__mRNA	4.6e-64	249.2	TSTD1				meNOG[21]	0AAQU@biNOG,0VMBT@meNOG,13WA4@opiNOG,COG0607@NOG,KOG1530@euNOG	P	Sulfurtransferase
Smp_007500.1	6183.Smp_007500.1__mRNA	3.8e-157	559.3	GOLPH3	GO:0007275,GO:0007568,GO:0008150,GO:0008340,GO:0009653,GO:0009790,GO:0009792,GO:0010171,GO:0010259,GO:0032501,GO:0032502,GO:0040011,GO:0044699,GO:0044707,GO:0044767,GO:0048856	K15620		meNOG[21]	09W7D@biNOG,0V75N@meNOG,0XRT6@NOG,12Q7I@opiNOG,KOG3983@euNOG	U	Golgi phosphoprotein
Smp_007510.1	6183.Smp_007510__mRNA	0.0	1416.4	CDK12	GO:0000003,GO:0002009,GO:0002119,GO:0002164,GO:0003006,GO:0003674,GO:0003824,GO:0004672,GO:0004674,GO:0004693,GO:0005575,GO:0005622,GO:0005623,GO:0005694,GO:0005700,GO:0005703,GO:0006464,GO:0006468,GO:0006793,GO:0006796,GO:0006810,GO:0006897,GO:0006898,GO:0006909,GO:0007049,GO:0007275,GO:0007399,GO:0007548,GO:0008150,GO:0008152,GO:0008353,GO:0009653,GO:0009790,GO:0009791,GO:0009792,GO:0009888,GO:…	K08819		meNOG[21]	09WY4@biNOG,0V559@meNOG,0XPIR@NOG,12U8M@opiNOG,KOG0600@euNOG	D	Cyclin-Dependent Kinase
Smp_007540.1	6183.Smp_007540__mRNA	5.7e-22	107.8	EXOSC1	GO:0000003,GO:0000175,GO:0000176,GO:0000177,GO:0000178,GO:0000288,GO:0000291,GO:0000785,GO:0000956,GO:0003674,GO:0003676,GO:0003723,GO:0003824,GO:0004518,GO:0004527,GO:0004532,GO:0004540,GO:0005488,GO:0005575,GO:0005622,GO:0005623,GO:0005634,GO:0005694,GO:0005730,GO:0005737,GO:0005829,GO:0006139,GO:0006396,GO:0006397,GO:0006401,GO:0006402,GO:0006725,GO:0006807,GO:0007275,GO:0008150,GO:0008152,GO:…	K07573		meNOG[21]	09Y4A@biNOG,0V91S@meNOG,138TQ@opiNOG,COG1096@NOG,KOG3409@euNOG	J	exosome component 1
Smp_007540.2	6183.Smp_007540__mRNA	8.3e-143	511.5	EXOSC1	GO:0000003,GO:0000175,GO:0000176,GO:0000177,GO:0000178,GO:0000288,GO:0000291,GO:0000785,GO:0000956,GO:0003674,GO:0003676,GO:0003723,GO:0003824,GO:0004518,GO:0004527,GO:0004532,GO:0004540,GO:0005488,GO:0005575,GO:0005622,GO:0005623,GO:0005634,GO:0005694,GO:0005730,GO:0005737,GO:0005829,GO:0006139,GO:0006396,GO:0006397,GO:0006401,GO:0006402,GO:0006725,GO:0006807,GO:0007275,GO:0008150,GO:0008152,GO:…	K07573		meNOG[21]	09Y4A@biNOG,0V91S@meNOG,138TQ@opiNOG,COG1096@NOG,KOG3409@euNOG	J	exosome component 1
Smp_007550.1	6183.Smp_007550__mRNA	0.0	1275.8	LTA4H	GO:0003674,GO:0003824,GO:0004177,GO:0004301,GO:0004463,GO:0005488,GO:0005575,GO:0005622,GO:0005623,GO:0005634,GO:0005737,GO:0005829,GO:0006082,GO:0006518,GO:0006629,GO:0006631,GO:0006633,GO:0006636,GO:0006690,GO:0006691,GO:0006807,GO:0006950,GO:0006952,GO:0006954,GO:0007275,GO:0008150,GO:0008152,GO:0008233,GO:0008238,GO:0008270,GO:0008610,GO:0009056,GO:0009058,GO:0009611,GO:0009719,GO:0009725,GO:…	K01254		meNOG[21]	09TJ3@biNOG,0V4I1@meNOG,12P0U@opiNOG,COG0308@NOG,KOG1047@euNOG	E, I, O, V	arginyl aminopeptidase (aminopeptidase
Smp_007630.1	6183.Smp_007630.1__mRNA	2.9e-123	446.4	PABPN1	GO:0000003,GO:0000288,GO:0000289,GO:0000375,GO:0000377,GO:0000398,GO:0000956,GO:0002119,GO:0002164,GO:0003674,GO:0003676,GO:0003723,GO:0003727,GO:0003729,GO:0005488,GO:0005515,GO:0005575,GO:0005622,GO:0005623,GO:0005634,GO:0005681,GO:0005737,GO:0006139,GO:0006378,GO:0006396,GO:0006397,GO:0006401,GO:0006402,GO:0006725,GO:0006807,GO:0006810,GO:0006897,GO:0006898,GO:0007275,GO:0007399,GO:0008143,GO:…	K14396		meNOG[21]	09VB7@biNOG,0V7N0@meNOG,11PFV@NOG,13HPM@opiNOG,KOG4209@euNOG	A	Poly(A) binding protein, nuclear 1
Smp_007630.2	6183.Smp_007630.1__mRNA	4.7e-115	419.1	PABPN1	GO:0000003,GO:0000288,GO:0000289,GO:0000375,GO:0000377,GO:0000398,GO:0000956,GO:0002119,GO:0002164,GO:0003674,GO:0003676,GO:0003723,GO:0003727,GO:0003729,GO:0005488,GO:0005515,GO:0005575,GO:0005622,GO:0005623,GO:0005634,GO:0005681,GO:0005737,GO:0006139,GO:0006378,GO:0006396,GO:0006397,GO:0006401,GO:0006402,GO:0006725,GO:0006807,GO:0006810,GO:0006897,GO:0006898,GO:0007275,GO:0007399,GO:0008143,GO:…	K14396		meNOG[21]	09VB7@biNOG,0V7N0@meNOG,11PFV@NOG,13HPM@opiNOG,KOG4209@euNOG	A	Poly(A) binding protein, nuclear 1
Smp_007650.1	6183.Smp_007640__mRNA	0.0	1964.5	AGL	GO:0000272,GO:0001871,GO:0003674,GO:0003824,GO:0004133,GO:0004134,GO:0004135,GO:0004553,GO:0004558,GO:0005488,GO:0005515,GO:0005575,GO:0005622,GO:0005623,GO:0005634,GO:0005737,GO:0005783,GO:0005829,GO:0005975,GO:0005976,GO:0005977,GO:0005980,GO:0005996,GO:0006006,GO:0006073,GO:0006091,GO:0006112,GO:0007275,GO:0007584,GO:0008150,GO:0008152,GO:0009056,GO:0009057,GO:0009251,GO:0009605,GO:0009719,GO:…	K01196		meNOG[21]	09U4W@biNOG,0V540@meNOG,12PDT@opiNOG,COG3408@NOG,KOG3625@euNOG	G	Amylo-alpha-1, 6-glucosidase, 4-alpha-glucanotransferase
Smp_007660.1	6183.Smp_007660__mRNA	2.2e-175	620.2			K03145		meNOG[21]	0A1K3@biNOG,0VCEQ@meNOG,12TUW@opiNOG,COG1594@NOG,KOG1105@euNOG	K	transcription elongation factor A (SII)
Smp_007660.2	6183.Smp_007660__mRNA	5.4e-176	622.1			K03145		meNOG[21]	0A1K3@biNOG,0VCEQ@meNOG,12TUW@opiNOG,COG1594@NOG,KOG1105@euNOG	K	transcription elongation factor A (SII)
Smp_007670.1	6183.Smp_007670__mRNA	0.0	1985.3					meNOG[21]	0A3RC@biNOG,0VEJZ@meNOG,13HSE@opiNOG,COG0666@NOG,KOG0504@euNOG	S	Ankyrin repeat
Smp_007690.1	6183.Smp_007690__mRNA	5.2e-236	822.0	TH	GO:0000003,GO:0001654,GO:0001666,GO:0001678,GO:0001754,GO:0001963,GO:0001975,GO:0002237,GO:0003007,GO:0003008,GO:0003674,GO:0003824,GO:0004497,GO:0004511,GO:0005488,GO:0005506,GO:0005575,GO:0005622,GO:0005623,GO:0005634,GO:0005737,GO:0005739,GO:0005783,GO:0005790,GO:0005829,GO:0005886,GO:0006082,GO:0006461,GO:0006520,GO:0006570,GO:0006584,GO:0006585,GO:0006629,GO:0006631,GO:0006643,GO:0006665,GO:…	K00501		meNOG[21]	09V2Z@biNOG,0V93G@meNOG,12SID@opiNOG,COG3186@NOG,KOG3820@euNOG	E	hydroxylase
Smp_007710.1	9646.ENSAMEP00000018113	3.8e-08	67.4	RICTOR	GO:0001932,GO:0001934,GO:0001936,GO:0001938,GO:0002376,GO:0002682,GO:0002684,GO:0002694,GO:0002696,GO:0003674,GO:0005488,GO:0005575,GO:0005622,GO:0005623,GO:0005737,GO:0005829,GO:0006140,GO:0006996,GO:0007010,GO:0007154,GO:0007165,GO:0007166,GO:0007167,GO:0007169,GO:0007173,GO:0007275,GO:0008064,GO:0008150,GO:0008284,GO:0008543,GO:0009118,GO:0009719,GO:0009790,GO:0009893,GO:0009894,GO:0009966,GO:…	K08267		maNOG[6]	09UEQ@biNOG,0CJ3U@carNOG,0DFQI@chorNOG,0UH51@maNOG,0V5E2@meNOG,0XQ5Z@NOG,12QR9@opiNOG,1CQE6@veNOG,KOG3694@euNOG	D	RPTOR independent companion of MTOR, complex 2
Smp_007710.2	9646.ENSAMEP00000018113	3e-08	67.4	RICTOR	GO:0001932,GO:0001934,GO:0001936,GO:0001938,GO:0002376,GO:0002682,GO:0002684,GO:0002694,GO:0002696,GO:0003674,GO:0005488,GO:0005575,GO:0005622,GO:0005623,GO:0005737,GO:0005829,GO:0006140,GO:0006996,GO:0007010,GO:0007154,GO:0007165,GO:0007166,GO:0007167,GO:0007169,GO:0007173,GO:0007275,GO:0008064,GO:0008150,GO:0008284,GO:0008543,GO:0009118,GO:0009719,GO:0009790,GO:0009893,GO:0009894,GO:0009966,GO:…	K08267		maNOG[6]	09UEQ@biNOG,0CJ3U@carNOG,0DFQI@chorNOG,0UH51@maNOG,0V5E2@meNOG,0XQ5Z@NOG,12QR9@opiNOG,1CQE6@veNOG,KOG3694@euNOG	D	RPTOR independent companion of MTOR, complex 2
Smp_007730.1	6183.Smp_007730.1__mRNA	3.7e-112	409.5	KDELR2	GO:0003674,GO:0005046,GO:0005048,GO:0005488,GO:0005575,GO:0005622,GO:0005623,GO:0005737,GO:0005783,GO:0005794,GO:0005798,GO:0006621,GO:0006810,GO:0006890,GO:0006891,GO:0008104,GO:0008150,GO:0009987,GO:0016020,GO:0016021,GO:0016023,GO:0016192,GO:0030133,GO:0030135,GO:0030136,GO:0030140,GO:0031224,GO:0031410,GO:0031982,GO:0031988,GO:0032507,GO:0033036,GO:0033218,GO:0033365,GO:0034613,GO:0035437,GO:…	K10949		meNOG[21]	09U7S@biNOG,0V56W@meNOG,12SCW@opiNOG,COG5196@NOG,KOG3106@euNOG	U	Required for the retention of luminal endoplasmic reticulum proteins. Determines the specificity of the luminal ER protein retention system. Also required for normal vesicular traffic through the Golgi
Smp_007760.1	6183.Smp_007760__mRNA	7e-284	981.1	GPT2	GO:0000003,GO:0002119,GO:0002164,GO:0003674,GO:0003824,GO:0004021,GO:0005488,GO:0005575,GO:0005622,GO:0005623,GO:0005737,GO:0007275,GO:0008150,GO:0008152,GO:0008483,GO:0009790,GO:0009791,GO:0009792,GO:0016740,GO:0016769,GO:0030170,GO:0032501,GO:0032502,GO:0040007,GO:0040008,GO:0040009,GO:0040010,GO:0043167,GO:0043168,GO:0044424,GO:0044464,GO:0044699,GO:0044707,GO:0044767,GO:0045927,GO:0047635,GO:…	K00814		meNOG[21]	09WYD@biNOG,0V7Y4@meNOG,12PIT@opiNOG,COG0436@NOG,KOG0258@euNOG	E	transaminase (Alanine aminotransferase)
Smp_007890.1	7165.AGAP007220-PA	9.8e-13	78.6		GO:0000902,GO:0003674,GO:0004871,GO:0004872,GO:0004888,GO:0004930,GO:0007154,GO:0007165,GO:0007166,GO:0007186,GO:0007275,GO:0007399,GO:0008150,GO:0008277,GO:0009653,GO:0009966,GO:0009967,GO:0009987,GO:0010646,GO:0010647,GO:0016043,GO:0022008,GO:0023051,GO:0023052,GO:0023056,GO:0030030,GO:0030154,GO:0030182,GO:0031175,GO:0032501,GO:0032502,GO:0032989,GO:0032990,GO:0038023,GO:0044699,GO:0044700,GO:…			artNOG[6]	0391S@artNOG,0A6MF@biNOG,0SVUG@inNOG,0VHFK@meNOG,11TUG@NOG,13WCH@opiNOG,KOG4168@euNOG	K	RNA polymerase Rpb4
Smp_007900.1	6183.Smp_007900.1__mRNA	5e-73	278.9	RPL23	GO:0000003,GO:0000022,GO:0000184,GO:0000226,GO:0000278,GO:0000956,GO:0002119,GO:0002164,GO:0003674,GO:0003735,GO:0005198,GO:0005488,GO:0005515,GO:0005575,GO:0005622,GO:0005623,GO:0005634,GO:0005730,GO:0005737,GO:0005829,GO:0005840,GO:0006139,GO:0006401,GO:0006402,GO:0006412,GO:0006413,GO:0006414,GO:0006415,GO:0006605,GO:0006606,GO:0006610,GO:0006612,GO:0006613,GO:0006614,GO:0006725,GO:0006807,GO:…	K02894		meNOG[21]	0A6QF@biNOG,0VHIC@meNOG,13PTK@opiNOG,COG0093@NOG,KOG0901@euNOG	J	ribosomal protein L23
Smp_007960.1	6183.Smp_007960__mRNA	1.1e-201	707.6	HPDL		K00457		meNOG[21]	09W8E@biNOG,0V76U@meNOG,12R8V@opiNOG,COG3185@NOG,KOG0638@euNOG	E	4-hydroxyphenylpyruvate dioxygenase-like
Smp_007960.2	6183.Smp_007960__mRNA	2.1e-201	706.8	HPDL		K00457		meNOG[21]	09W8E@biNOG,0V76U@meNOG,12R8V@opiNOG,COG3185@NOG,KOG0638@euNOG	E	4-hydroxyphenylpyruvate dioxygenase-like
Smp_007960.3	6183.Smp_007960__mRNA	3.1e-70	269.6	HPDL		K00457		meNOG[21]	09W8E@biNOG,0V76U@meNOG,12R8V@opiNOG,COG3185@NOG,KOG0638@euNOG	E	4-hydroxyphenylpyruvate dioxygenase-like
Smp_007970.1	6183.Smp_007970__mRNA	3.6e-175	619.4	SBDS	GO:0000922,GO:0001501,GO:0001503,GO:0001701,GO:0001824,GO:0001832,GO:0001833,GO:0002376,GO:0002520,GO:0002521,GO:0002573,GO:0003674,GO:0003676,GO:0003723,GO:0005488,GO:0005515,GO:0005575,GO:0005622,GO:0005623,GO:0005634,GO:0005654,GO:0005730,GO:0005737,GO:0005819,GO:0005856,GO:0006139,GO:0006364,GO:0006396,GO:0006725,GO:0006807,GO:0006928,GO:0006935,GO:0006996,GO:0007026,GO:0007049,GO:0007275,GO:…	K14574		meNOG[21]	09WQH@biNOG,0V7P0@meNOG,12PHJ@opiNOG,COG1500@NOG,KOG2917@euNOG	J	Required for the assembly of mature ribosomes and ribosome biogenesis. Together with EFTUD1, triggers the GTP- dependent release of EIF6 from 60S pre-ribosomes in the cytoplasm, thereby activating ribosomes for translation competence by allowing 80S ribosome assembly and facilitating EIF6 recycling to the nucleus, where it is required for 60S rRNA processing and nuclear export. Required for norma…
Smp_008070.1	6183.Smp_008070__mRNA	5.6e-53	211.8					meNOG[21]	0A9BC@biNOG,0VK85@meNOG,13WAN@opiNOG,COG0526@NOG,KOG0907@euNOG	K	Thioredoxin
Smp_008120.1	6183.Smp_008120__mRNA	4.4e-164	582.4	MED6	GO:0000003,GO:0000988,GO:0000989,GO:0001076,GO:0001104,GO:0002119,GO:0002164,GO:0003006,GO:0003674,GO:0003676,GO:0003677,GO:0003712,GO:0003713,GO:0005488,GO:0005515,GO:0005575,GO:0005622,GO:0005623,GO:0005634,GO:0005654,GO:0005737,GO:0006139,GO:0006351,GO:0006352,GO:0006355,GO:0006357,GO:0006366,GO:0006367,GO:0006725,GO:0006807,GO:0007154,GO:0007267,GO:0007275,GO:0007276,GO:0007281,GO:0007283,GO:…	K15128		meNOG[21]	0A1V3@biNOG,0VCQR@meNOG,12VMB@opiNOG,COG5097@NOG,KOG3169@euNOG	K	component of the Mediator complex, a coactivator involved in the regulated transcription of nearly all RNA polymerase II-dependent genes. Mediator functions as a bridge to convey information from gene-specific regulatory proteins to the basal RNA polymerase II transcription machinery. Mediator is recruited to promoters by direct interactions with regulatory proteins and serves as a scaffold for t…
Smp_008220.1	13616.ENSMODP00000041024	1.3e-35	156.4	ZDHHC11	GO:0005575,GO:0016020	K20027		maNOG[6]	09XUX@biNOG,0DJ7C@chorNOG,0UPP1@maNOG,0V8SI@meNOG,12QRT@opiNOG,1CVBI@veNOG,COG5273@NOG,KOG1311@euNOG	S	Zinc finger, DHHC-type containing
Smp_008220.3	7955.ENSDARP00000104437	1.3e-23	116.3	ZDHHC11		K20027		fiNOG[1]	09XUX@biNOG,0DJ7C@chorNOG,0MYGA@fiNOG,0V8SI@meNOG,12QRT@opiNOG,1CVBI@veNOG,COG5273@NOG,KOG1311@euNOG	S	zinc finger, DHHC-type containing 11
Smp_008230.1	6183.Smp_008230__mRNA	3.8e-117	426.0	RAB18	GO:0000003,GO:0000166,GO:0001654,GO:0001882,GO:0001883,GO:0002119,GO:0002164,GO:0003006,GO:0003674,GO:0003824,GO:0003924,GO:0005488,GO:0005525,GO:0005575,GO:0005622,GO:0005623,GO:0005886,GO:0006139,GO:0006152,GO:0006163,GO:0006184,GO:0006195,GO:0006725,GO:0006753,GO:0006793,GO:0006796,GO:0006807,GO:0006810,GO:0006897,GO:0007154,GO:0007155,GO:0007165,GO:0007264,GO:0007275,GO:0007276,GO:0007281,GO:…	K07910		meNOG[21]	0A22P@biNOG,0V81W@meNOG,0XPD0@NOG,12QA4@opiNOG,KOG0080@euNOG	U	RAB18, member RAS oncogene family
Smp_008260.1	6183.Smp_008260.1__mRNA	9.4e-270	934.1	GSK3B	GO:0000003,GO:0000226,GO:0000278,GO:0002119,GO:0002164,GO:0003006,GO:0003674,GO:0003824,GO:0004672,GO:0004674,GO:0005488,GO:0005515,GO:0005575,GO:0005622,GO:0005623,GO:0005737,GO:0006464,GO:0006468,GO:0006793,GO:0006796,GO:0006810,GO:0006897,GO:0006898,GO:0006909,GO:0006911,GO:0006996,GO:0007010,GO:0007017,GO:0007049,GO:0007051,GO:0007052,GO:0007154,GO:0007165,GO:0007166,GO:0007275,GO:0007276,GO:…	K03083,K08822		meNOG[21]	09U6P@biNOG,0V8UQ@meNOG,12R7C@opiNOG,COG0515@NOG,KOG0658@euNOG	T	Glycogen synthase kinase 3
Smp_008290.1	8128.ENSONIP00000009613	1.4e-14	88.6	TRAPPC9				fiNOG[1]	09YJF@biNOG,0DJZV@chorNOG,0N2WK@fiNOG,0V9H5@meNOG,0YEPC@NOG,12RJ1@opiNOG,1CUTS@veNOG,KOG1953@euNOG	U	trafficking protein particle complex 9
Smp_008290.2	8128.ENSONIP00000009613	1.9e-14	88.2	TRAPPC9				fiNOG[1]	09YJF@biNOG,0DJZV@chorNOG,0N2WK@fiNOG,0V9H5@meNOG,0YEPC@NOG,12RJ1@opiNOG,1CUTS@veNOG,KOG1953@euNOG	U	trafficking protein particle complex 9
Smp_008290.3	8128.ENSONIP00000009613	1.9e-14	88.2	TRAPPC9				fiNOG[1]	09YJF@biNOG,0DJZV@chorNOG,0N2WK@fiNOG,0V9H5@meNOG,0YEPC@NOG,12RJ1@opiNOG,1CUTS@veNOG,KOG1953@euNOG	U	trafficking protein particle complex 9
Smp_008310.1	6183.Smp_008310__mRNA	6.1e-106	388.7	SDHC	GO:0000003,GO:0000104,GO:0003674,GO:0003824,GO:0005488,GO:0005575,GO:0005622,GO:0005623,GO:0005737,GO:0005739,GO:0005740,GO:0005743,GO:0005746,GO:0005749,GO:0006082,GO:0006091,GO:0006099,GO:0006105,GO:0006119,GO:0006121,GO:0006793,GO:0006796,GO:0006810,GO:0006897,GO:0006898,GO:0006950,GO:0006979,GO:0007275,GO:0007568,GO:0008150,GO:0008152,GO:0008177,GO:0008340,GO:0009060,GO:0009790,GO:0009792,GO:…	K00236		meNOG[21]	0A3BH@biNOG,0VE6B@meNOG,13UDT@opiNOG,COG2009@NOG,KOG0449@euNOG	C	Succinate dehydrogenase complex, subunit C, integral membrane protein
Smp_008320.1	6183.Smp_008320.1__mRNA	4.7e-191	672.2	BPNT1	GO:0000287,GO:0003674,GO:0003824,GO:0004441,GO:0005488,GO:0005575,GO:0005622,GO:0005623,GO:0005737,GO:0005829,GO:0006082,GO:0006139,GO:0006163,GO:0006725,GO:0006753,GO:0006790,GO:0006793,GO:0006796,GO:0006805,GO:0006807,GO:0007275,GO:0007399,GO:0008150,GO:0008152,GO:0008252,GO:0008441,GO:0009116,GO:0009117,GO:0009119,GO:0009150,GO:0009259,GO:0009410,GO:0009987,GO:0016311,GO:0016312,GO:0016787,GO:…	K01082		meNOG[21]	09Y7E@biNOG,0V94Y@meNOG,0XNMV@NOG,12QZG@opiNOG,KOG3099@euNOG	F	3'(2'), 5'-bisphosphate nucleotidase 1
Smp_008360.1	6183.Smp_008360__mRNA	9.5e-195	684.5					meNOG[21]	09UN0@biNOG,0V5MK@meNOG,13DT9@opiNOG,COG0524@NOG,KOG2854@euNOG	F	adenosine kinase
Smp_008400.1	6183.Smp_008400__mRNA	2.8e-194	682.9					meNOG[21]	09UN0@biNOG,0V5MK@meNOG,13DT9@opiNOG,COG0524@NOG,KOG2854@euNOG	F	adenosine kinase
Smp_008440.1	6183.Smp_008440__mRNA	5.3e-33	144.8	POLR2L	GO:0000428,GO:0003674,GO:0003824,GO:0003899,GO:0005575,GO:0005622,GO:0005623,GO:0005634,GO:0005654,GO:0005665,GO:0006139,GO:0006351,GO:0006366,GO:0006725,GO:0006807,GO:0007275,GO:0008150,GO:0008152,GO:0009058,GO:0009059,GO:0009790,GO:0009792,GO:0009987,GO:0010467,GO:0016070,GO:0016591,GO:0016740,GO:0016772,GO:0016779,GO:0018130,GO:0019438,GO:0030880,GO:0031974,GO:0031981,GO:0032501,GO:0032502,GO:…	K03007		meNOG[21]	0A99V@biNOG,0VK6E@meNOG,13U7T@opiNOG,COG1644@NOG,KOG3497@euNOG	K	polymerase (RNA) II (DNA directed) polypeptide L, 7.6kDa
Smp_008450.1	6183.Smp_008450__mRNA	0.0	1711.8	LRRIQ4				meNOG[21]	09TE2@biNOG,0V4D5@meNOG,12U5D@opiNOG,COG4886@NOG,KOG0619@euNOG	T	leucine-rich repeats and IQ motif containing 4
Smp_008470.1	6183.Smp_008470.1__mRNA	3.4e-205	719.5	MAEA	GO:0002262,GO:0002376,GO:0002520,GO:0003674,GO:0003779,GO:0005488,GO:0005515,GO:0005575,GO:0005622,GO:0005623,GO:0005634,GO:0005737,GO:0005819,GO:0005826,GO:0005856,GO:0005886,GO:0005887,GO:0005938,GO:0006996,GO:0007010,GO:0007155,GO:0007275,GO:0007346,GO:0008092,GO:0008150,GO:0009987,GO:0010941,GO:0015629,GO:0015630,GO:0016020,GO:0016021,GO:0016043,GO:0016363,GO:0022610,GO:0030097,GO:0030099,GO:…	K18624		meNOG[21]	09UMC@biNOG,0V5KW@meNOG,0XPGU@NOG,12PCC@opiNOG,KOG0396@euNOG	S	Macrophage erythroblast attacher
Smp_008490.1	6183.Smp_008490__mRNA	8.6e-162	574.7	GYG1	GO:0000271,GO:0003674,GO:0003824,GO:0005488,GO:0005536,GO:0005975,GO:0005976,GO:0005977,GO:0005978,GO:0006073,GO:0006091,GO:0006112,GO:0008150,GO:0008152,GO:0008194,GO:0008466,GO:0009058,GO:0009059,GO:0009250,GO:0009987,GO:0015980,GO:0016051,GO:0016740,GO:0016757,GO:0016758,GO:0030246,GO:0033692,GO:0034637,GO:0034645,GO:0035251,GO:0043170,GO:0044042,GO:0044237,GO:0044238,GO:0044249,GO:0044260,GO:…	K00750		meNOG[21]	09T8G@biNOG,0V47F@meNOG,12P4Y@opiNOG,COG5597@NOG,KOG1950@euNOG	G	Glycogenin
Smp_008500.1	6183.Smp_008500.2__mRNA	0.0	1184.9	IWS1	GO:0000003,GO:0005575,GO:0005622,GO:0005623,GO:0005634,GO:0008150,GO:0040011,GO:0043226,GO:0043227,GO:0043229,GO:0043231,GO:0044424,GO:0044464	K17498		meNOG[21]	0A0YV@biNOG,0VCAR@meNOG,12RAG@opiNOG,COG5139@NOG,KOG1793@euNOG	K	IWS1 homolog (S. cerevisiae)
Smp_008545.1	6183.Smp_008545__mRNA	5.2e-302	1041.6	HSPD1	GO:0000003,GO:0000302,GO:0001530,GO:0001666,GO:0001775,GO:0001816,GO:0001817,GO:0001819,GO:0002119,GO:0002164,GO:0002200,GO:0002204,GO:0002208,GO:0002218,GO:0002221,GO:0002224,GO:0002236,GO:0002237,GO:0002250,GO:0002252,GO:0002253,GO:0002263,GO:0002285,GO:0002312,GO:0002366,GO:0002367,GO:0002368,GO:0002376,GO:0002377,GO:0002381,GO:0002440,GO:0002443,GO:0002449,GO:0002460,GO:0002520,GO:0002562,GO:…	K04077		meNOG[21]	09UDA@biNOG,0V6W1@meNOG,12QA7@opiNOG,COG0459@NOG,KOG0356@euNOG	O	heat shock 60kDa protein 1 (chaperonin)
Smp_008580.1	6183.Smp_008580__mRNA	2e-195	686.8					meNOG[21]	09VUG@biNOG,0V6T6@meNOG,12PZD@opiNOG,COG0697@NOG,KOG2234@euNOG	G	Solute carrier family 35
Smp_008610.1	6183.Smp_008610__mRNA	3e-224	782.7	DNASEII	GO:0000003,GO:0000323,GO:0000737,GO:0003674,GO:0003824,GO:0004518,GO:0004519,GO:0004520,GO:0004531,GO:0004536,GO:0005575,GO:0005622,GO:0005623,GO:0005634,GO:0005737,GO:0005764,GO:0005773,GO:0006139,GO:0006259,GO:0006308,GO:0006309,GO:0006725,GO:0006807,GO:0006915,GO:0006921,GO:0007275,GO:0007276,GO:0007292,GO:0007568,GO:0008150,GO:0008152,GO:0008219,GO:0008340,GO:0009056,GO:0009057,GO:0009987,GO:…	K01158		meNOG[21]	09XR8@biNOG,0V7V0@meNOG,11G8U@NOG,13K3N@opiNOG,KOG3825@euNOG	L	deoxyribonuclease II
Smp_008620.1	6183.Smp_008620__mRNA	1.7e-286	990.7	RHBDF1	GO:0005575,GO:0005622,GO:0005623,GO:0005737,GO:0005783,GO:0007154,GO:0007165,GO:0008150,GO:0009966,GO:0009987,GO:0010646,GO:0016020,GO:0016021,GO:0023051,GO:0023052,GO:0030431,GO:0031224,GO:0032501,GO:0042058,GO:0043226,GO:0043227,GO:0043229,GO:0043231,GO:0044424,GO:0044425,GO:0044444,GO:0044464,GO:0044699,GO:0044700,GO:0044707,GO:0044763,GO:0048583,GO:0050789,GO:0050794,GO:0050896,GO:0051716,GO:…			meNOG[21]	09XQS@biNOG,0V8NH@meNOG,12QPF@opiNOG,COG0705@NOG,KOG2290@euNOG	T	Rhomboid 5 homolog
Smp_008660.1	6183.Smp_008660.1__mRNA	5.6e-107	392.1			K05768		meNOG[21]	09UCV@biNOG,0V56S@meNOG,0XR0A@NOG,12NP9@opiNOG,KOG0443@euNOG	Z	gelsolin
Smp_008660.2	6183.Smp_008660.1__mRNA	7.8e-211	738.0			K05768		meNOG[21]	09UCV@biNOG,0V56S@meNOG,0XR0A@NOG,12NP9@opiNOG,KOG0443@euNOG	Z	gelsolin
Smp_008660.3	6183.Smp_008660.1__mRNA	2.9e-80	305.1			K05768		meNOG[21]	09UCV@biNOG,0V56S@meNOG,0XR0A@NOG,12NP9@opiNOG,KOG0443@euNOG	Z	gelsolin
Smp_008710.1	6183.Smp_008710__mRNA	0.0	1326.6					meNOG[21]	09UKE@biNOG,0IGN5@euNOG,0V5JT@meNOG,11D19@NOG,12SPR@opiNOG	T	SLIT and NTRK-like family, member
Smp_008830.1	6183.Smp_008830__mRNA	0.0	2006.1	SMARCA5	GO:0000003,GO:0000166,GO:0000228,GO:0000785,GO:0000790,GO:0000902,GO:0000904,GO:0001882,GO:0001883,GO:0002009,GO:0002119,GO:0002164,GO:0003006,GO:0003674,GO:0003678,GO:0003824,GO:0004386,GO:0005488,GO:0005515,GO:0005524,GO:0005575,GO:0005622,GO:0005623,GO:0005634,GO:0005654,GO:0005667,GO:0005694,GO:0005700,GO:0006139,GO:0006152,GO:0006163,GO:0006195,GO:0006200,GO:0006259,GO:0006323,GO:0006325,GO:…	K11654,K11727		meNOG[21]	09TP1@biNOG,0V4N7@meNOG,12QID@opiNOG,COG0553@NOG,KOG0385@euNOG	B	SWI SNF related matrix associated actin dependent regulator of chromatin subfamily a member
Smp_008830.2	6183.Smp_008830__mRNA	0.0	2011.1	SMARCA5	GO:0000003,GO:0000166,GO:0000228,GO:0000785,GO:0000790,GO:0000902,GO:0000904,GO:0001882,GO:0001883,GO:0002009,GO:0002119,GO:0002164,GO:0003006,GO:0003674,GO:0003678,GO:0003824,GO:0004386,GO:0005488,GO:0005515,GO:0005524,GO:0005575,GO:0005622,GO:0005623,GO:0005634,GO:0005654,GO:0005667,GO:0005694,GO:0005700,GO:0006139,GO:0006152,GO:0006163,GO:0006195,GO:0006200,GO:0006259,GO:0006323,GO:0006325,GO:…	K11654,K11727		meNOG[21]	09TP1@biNOG,0V4N7@meNOG,12QID@opiNOG,COG0553@NOG,KOG0385@euNOG	B	SWI SNF related matrix associated actin dependent regulator of chromatin subfamily a member
Smp_008830.3	6183.Smp_008830__mRNA	0.0	1685.2	SMARCA5	GO:0000003,GO:0000166,GO:0000228,GO:0000785,GO:0000790,GO:0000902,GO:0000904,GO:0001882,GO:0001883,GO:0002009,GO:0002119,GO:0002164,GO:0003006,GO:0003674,GO:0003678,GO:0003824,GO:0004386,GO:0005488,GO:0005515,GO:0005524,GO:0005575,GO:0005622,GO:0005623,GO:0005634,GO:0005654,GO:0005667,GO:0005694,GO:0005700,GO:0006139,GO:0006152,GO:0006163,GO:0006195,GO:0006200,GO:0006259,GO:0006323,GO:0006325,GO:…	K11654,K11727		meNOG[21]	09TP1@biNOG,0V4N7@meNOG,12QID@opiNOG,COG0553@NOG,KOG0385@euNOG	B	SWI SNF related matrix associated actin dependent regulator of chromatin subfamily a member
Smp_008850.1	6183.Smp_008850__mRNA	3.1e-290	1002.3	GPR139		K08428		meNOG[21]	09XD7@biNOG,0V8BA@meNOG,0XRW9@NOG,13M34@opiNOG,KOG3656@euNOG	T	G- protein-coupled receptor
Smp_008900.1	6183.Smp_008900__mRNA	0.0	1821.2			K03260		euNOG[57]	0IPI3@euNOG,101HQ@NOG
Smp_008900.2	6183.Smp_008900__mRNA	0.0	1821.2			K03260		euNOG[57]	0IPI3@euNOG,101HQ@NOG
Smp_008900.3	6183.Smp_008900__mRNA	0.0	1821.2			K03260		euNOG[57]	0IPI3@euNOG,101HQ@NOG
Smp_009020.1	7091.BGIBMGA001139-TA	8.2e-07	60.8					artNOG[6]	032CI@artNOG,09XY6@biNOG,0SPA4@inNOG,0TEUM@lepNOG,0V8VZ@meNOG,12RYX@opiNOG,COG5048@NOG,KOG1721@euNOG	K	ZnF_C2H2
Smp_009030.1	6183.Smp_009030__mRNA	0.0	1708.0	RRM1	GO:0000003,GO:0000166,GO:0000278,GO:0001654,GO:0002119,GO:0002164,GO:0003006,GO:0003674,GO:0003824,GO:0004748,GO:0005488,GO:0005575,GO:0005622,GO:0005623,GO:0005634,GO:0005635,GO:0005654,GO:0005737,GO:0005829,GO:0005971,GO:0006139,GO:0006206,GO:0006259,GO:0006260,GO:0006461,GO:0006725,GO:0006753,GO:0006793,GO:0006796,GO:0006807,GO:0006915,GO:0006919,GO:0006950,GO:0007049,GO:0007275,GO:0007399,GO:…	K10807		meNOG[21]	09TTN@biNOG,0V4SY@meNOG,12P2W@opiNOG,COG0209@NOG,KOG1112@euNOG	F	Provides the precursors necessary for DNA synthesis. Catalyzes the biosynthesis of deoxyribonucleotides from the corresponding ribonucleotides (By similarity)
Smp_009070.1	6183.Smp_009070__mRNA	0.0	1169.1	JIM	GO:0001071,GO:0003674,GO:0003700,GO:0005575,GO:0005622,GO:0005623,GO:0005634,GO:0006355,GO:0008150,GO:0009889,GO:0010468,GO:0010556,GO:0019219,GO:0019222,GO:0031323,GO:0031326,GO:0031935,GO:0043226,GO:0043227,GO:0043229,GO:0043231,GO:0044424,GO:0044464,GO:0050789,GO:0050794,GO:0051171,GO:0051252,GO:0060255,GO:0060968,GO:0065007,GO:0080090,GO:2000112,GO:2001141			meNOG[21]	0A2FT@biNOG,0VDBH@meNOG,13IHK@opiNOG,COG5048@NOG,KOG1721@euNOG	K	Zinc finger protein
Smp_009150.1	6183.Smp_009150.1__mRNA	9.9e-253	877.5	OXSM	GO:0003674,GO:0003824,GO:0004312,GO:0004315,GO:0005575,GO:0005622,GO:0005623,GO:0005737,GO:0005739,GO:0006082,GO:0006629,GO:0006631,GO:0006633,GO:0006637,GO:0006732,GO:0006793,GO:0008150,GO:0008152,GO:0008610,GO:0009058,GO:0009987,GO:0016053,GO:0016740,GO:0016746,GO:0016747,GO:0019752,GO:0032787,GO:0035383,GO:0043226,GO:0043227,GO:0043229,GO:0043231,GO:0043436,GO:0044237,GO:0044238,GO:0044249,GO:…	K09458		meNOG[21]	0A0ZY@biNOG,0VBWE@meNOG,12P93@opiNOG,COG0304@NOG,KOG1394@euNOG	H	3-oxoacyl- acyl-carrier-protein synthase
Smp_009150.2	6183.Smp_009150.1__mRNA	3e-204	716.1	OXSM	GO:0003674,GO:0003824,GO:0004312,GO:0004315,GO:0005575,GO:0005622,GO:0005623,GO:0005737,GO:0005739,GO:0006082,GO:0006629,GO:0006631,GO:0006633,GO:0006637,GO:0006732,GO:0006793,GO:0008150,GO:0008152,GO:0008610,GO:0009058,GO:0009987,GO:0016053,GO:0016740,GO:0016746,GO:0016747,GO:0019752,GO:0032787,GO:0035383,GO:0043226,GO:0043227,GO:0043229,GO:0043231,GO:0043436,GO:0044237,GO:0044238,GO:0044249,GO:…	K09458		meNOG[21]	0A0ZY@biNOG,0VBWE@meNOG,12P93@opiNOG,COG0304@NOG,KOG1394@euNOG	H	3-oxoacyl- acyl-carrier-protein synthase
Smp_009150.3	6183.Smp_009150.1__mRNA	6e-166	588.6	OXSM	GO:0003674,GO:0003824,GO:0004312,GO:0004315,GO:0005575,GO:0005622,GO:0005623,GO:0005737,GO:0005739,GO:0006082,GO:0006629,GO:0006631,GO:0006633,GO:0006637,GO:0006732,GO:0006793,GO:0008150,GO:0008152,GO:0008610,GO:0009058,GO:0009987,GO:0016053,GO:0016740,GO:0016746,GO:0016747,GO:0019752,GO:0032787,GO:0035383,GO:0043226,GO:0043227,GO:0043229,GO:0043231,GO:0043436,GO:0044237,GO:0044238,GO:0044249,GO:…	K09458		meNOG[21]	0A0ZY@biNOG,0VBWE@meNOG,12P93@opiNOG,COG0304@NOG,KOG1394@euNOG	H	3-oxoacyl- acyl-carrier-protein synthase
Smp_009320.1	6183.Smp_009320.2__mRNA	2.8e-61	239.6	TCEB1	GO:0000003,GO:0000151,GO:0000153,GO:0000279,GO:0000578,GO:0000819,GO:0000902,GO:0000904,GO:0001666,GO:0002119,GO:0002164,GO:0003002,GO:0003674,GO:0005488,GO:0005515,GO:0005575,GO:0005622,GO:0005623,GO:0005634,GO:0005654,GO:0005737,GO:0005829,GO:0006139,GO:0006351,GO:0006354,GO:0006355,GO:0006357,GO:0006366,GO:0006368,GO:0006725,GO:0006807,GO:0006810,GO:0006897,GO:0006898,GO:0006928,GO:0006950,GO:…	K03872		meNOG[21]	0A7NY@biNOG,0VIHG@meNOG,123WR@NOG,13RBY@opiNOG,KOG3473@euNOG	K	Transcription elongation factor B (SIII), polypeptide 1 (15kDa, elongin C)
Smp_009340.1	6183.Smp_115060__mRNA	3.5e-91	340.5	KRR1	GO:0000003,GO:0002119,GO:0002164,GO:0005575,GO:0005622,GO:0005623,GO:0005634,GO:0005654,GO:0005730,GO:0005737,GO:0006139,GO:0006364,GO:0006396,GO:0006725,GO:0006807,GO:0007275,GO:0007610,GO:0008150,GO:0008152,GO:0009653,GO:0009791,GO:0009987,GO:0010171,GO:0010467,GO:0016070,GO:0016072,GO:0018991,GO:0019098,GO:0022414,GO:0022613,GO:0031974,GO:0031981,GO:0032501,GO:0032502,GO:0032504,GO:0033057,GO:…	K06961		meNOG[21]	09YX1@biNOG,0V9Y3@meNOG,12NEM@opiNOG,COG1094@NOG,KOG2874@euNOG	J	Required for 40S ribosome biogenesis. Involved in nucleolar processing of pre-18S ribosomal RNA and ribosome assembly (By similarity)
Smp_009390.1	6183.Smp_009390.2__mRNA	1.4e-55	220.7	PFDN1	GO:0005575,GO:0005622,GO:0005623,GO:0005634,GO:0005737,GO:0005829,GO:0006461,GO:0007021,GO:0008150,GO:0016043,GO:0016272,GO:0022607,GO:0032991,GO:0034622,GO:0043226,GO:0043227,GO:0043229,GO:0043231,GO:0043234,GO:0043623,GO:0043933,GO:0044085,GO:0044424,GO:0044444,GO:0044445,GO:0044464,GO:0065003,GO:0070271,GO:0071822,GO:0071840,GO:0072668	K09548		euNOG[57]	11W40@NOG,KOG3501@euNOG	O	Prefoldin, subunit
Smp_009420.1	6183.Smp_009420.1__mRNA	5.4e-150	535.4	SELRC1		K18180		meNOG[21]	0A0SI@biNOG,0VBNU@meNOG,12N82@opiNOG,COG0790@NOG,KOG4014@euNOG	L	Sel1 repeat containing 1
Smp_009430.1	6183.Smp_009430__mRNA	3.4e-178	629.4					meNOG[21]	09UPB@biNOG,0V9QB@meNOG,12QGJ@opiNOG,COG0300@NOG,KOG1014@euNOG	Q	hydroxysteroid (17-beta) dehydrogenase 12
Smp_009520.1	6183.Smp_009520__mRNA	0.0	1111.3	EARS2	GO:0000003,GO:0002119,GO:0002164,GO:0003674,GO:0003824,GO:0004812,GO:0004818,GO:0005575,GO:0005622,GO:0005623,GO:0005737,GO:0005739,GO:0005759,GO:0006082,GO:0006139,GO:0006399,GO:0006412,GO:0006418,GO:0006424,GO:0006520,GO:0006725,GO:0006807,GO:0006810,GO:0006897,GO:0006898,GO:0006996,GO:0007005,GO:0007275,GO:0008150,GO:0008152,GO:0009058,GO:0009059,GO:0009790,GO:0009791,GO:0009792,GO:0009987,GO:…	K01885,K09698		meNOG[21]	09ZUH@biNOG,0VE9I@meNOG,12QKM@opiNOG,COG0008@NOG,KOG1149@euNOG	J	Glutamyl-tRNA synthetase 2, mitochondrial
Smp_009520.2	6183.Smp_009520__mRNA	0.0	1187.6	EARS2	GO:0000003,GO:0002119,GO:0002164,GO:0003674,GO:0003824,GO:0004812,GO:0004818,GO:0005575,GO:0005622,GO:0005623,GO:0005737,GO:0005739,GO:0005759,GO:0006082,GO:0006139,GO:0006399,GO:0006412,GO:0006418,GO:0006424,GO:0006520,GO:0006725,GO:0006807,GO:0006810,GO:0006897,GO:0006898,GO:0006996,GO:0007005,GO:0007275,GO:0008150,GO:0008152,GO:0009058,GO:0009059,GO:0009790,GO:0009791,GO:0009792,GO:0009987,GO:…	K01885,K09698		meNOG[21]	09ZUH@biNOG,0VE9I@meNOG,12QKM@opiNOG,COG0008@NOG,KOG1149@euNOG	J	Glutamyl-tRNA synthetase 2, mitochondrial
Smp_009520.3	6183.Smp_009520__mRNA	0.0	1107.4	EARS2	GO:0000003,GO:0002119,GO:0002164,GO:0003674,GO:0003824,GO:0004812,GO:0004818,GO:0005575,GO:0005622,GO:0005623,GO:0005737,GO:0005739,GO:0005759,GO:0006082,GO:0006139,GO:0006399,GO:0006412,GO:0006418,GO:0006424,GO:0006520,GO:0006725,GO:0006807,GO:0006810,GO:0006897,GO:0006898,GO:0006996,GO:0007005,GO:0007275,GO:0008150,GO:0008152,GO:0009058,GO:0009059,GO:0009790,GO:0009791,GO:0009792,GO:0009987,GO:…	K01885,K09698		meNOG[21]	09ZUH@biNOG,0VE9I@meNOG,12QKM@opiNOG,COG0008@NOG,KOG1149@euNOG	J	Glutamyl-tRNA synthetase 2, mitochondrial
Smp_009540.1	6183.Smp_009540__mRNA	4.2e-306	1055.0			K11997		opiNOG[43]	0ITCS@euNOG,103B8@NOG,13FVP@opiNOG	O	Zinc finger, C3HC4 type (RING finger)
Smp_009540.2	6183.Smp_009540__mRNA	0.0	1768.1			K11997		opiNOG[43]	0ITCS@euNOG,103B8@NOG,13FVP@opiNOG	O	Zinc finger, C3HC4 type (RING finger)
Smp_009540.3	6183.Smp_009540__mRNA	2.1e-158	563.9			K11997		opiNOG[43]	0ITCS@euNOG,103B8@NOG,13FVP@opiNOG	O	Zinc finger, C3HC4 type (RING finger)
Smp_009550.1	6183.Smp_009550__mRNA	0.0	1767.3	MLH1	GO:0000003,GO:0000018,GO:0000019,GO:0000226,GO:0000228,GO:0000239,GO:0000279,GO:0000288,GO:0000289,GO:0000712,GO:0000726,GO:0000793,GO:0000794,GO:0000795,GO:0000956,GO:0001666,GO:0001673,GO:0001775,GO:0002200,GO:0002204,GO:0002208,GO:0002250,GO:0002252,GO:0002263,GO:0002285,GO:0002312,GO:0002366,GO:0002376,GO:0002377,GO:0002381,GO:0002440,GO:0002443,GO:0002449,GO:0002460,GO:0002520,GO:0002562,GO:…	K08734		meNOG[21]	09ZY6@biNOG,0VAUV@meNOG,12S6G@opiNOG,COG0323@NOG,KOG1979@euNOG	L	mutL homolog 1, colon cancer, nonpolyposis type 2 (E. coli)
Smp_009550.2	6183.Smp_009550__mRNA	0.0	1302.7	MLH1	GO:0000003,GO:0000018,GO:0000019,GO:0000226,GO:0000228,GO:0000239,GO:0000279,GO:0000288,GO:0000289,GO:0000712,GO:0000726,GO:0000793,GO:0000794,GO:0000795,GO:0000956,GO:0001666,GO:0001673,GO:0001775,GO:0002200,GO:0002204,GO:0002208,GO:0002250,GO:0002252,GO:0002263,GO:0002285,GO:0002312,GO:0002366,GO:0002376,GO:0002377,GO:0002381,GO:0002440,GO:0002443,GO:0002449,GO:0002460,GO:0002520,GO:0002562,GO:…	K08734		meNOG[21]	09ZY6@biNOG,0VAUV@meNOG,12S6G@opiNOG,COG0323@NOG,KOG1979@euNOG	L	mutL homolog 1, colon cancer, nonpolyposis type 2 (E. coli)
Smp_009560.1	6183.Smp_009560__mRNA	2.4e-139	500.0	ENSG00000235891		K13956		euNOG[57]	10X8D@NOG,KOG1072@euNOG	S	Kelch repeat-containing F-box family protein
Smp_009560.2	6183.Smp_009560__mRNA	4.4e-194	683.3	ENSG00000235891		K13956		euNOG[57]	10X8D@NOG,KOG1072@euNOG	S	Kelch repeat-containing F-box family protein
Smp_009560.3	6183.Smp_009560__mRNA	2e-46	192.2	ENSG00000235891		K13956		euNOG[57]	10X8D@NOG,KOG1072@euNOG	S	Kelch repeat-containing F-box family protein
Smp_009600.1	6183.Smp_009600__mRNA	0.0	1258.8	PLK1	GO:0000003,GO:0000075,GO:0000077,GO:0000079,GO:0000086,GO:0000088,GO:0000122,GO:0000212,GO:0000226,GO:0000228,GO:0000236,GO:0000278,GO:0000279,GO:0000280,GO:0000741,GO:0000775,GO:0000776,GO:0000777,GO:0000778,GO:0000779,GO:0000780,GO:0000793,GO:0000794,GO:0000910,GO:0000922,GO:0000940,GO:0000942,GO:0001578,GO:0001932,GO:0001933,GO:0001934,GO:0003006,GO:0003674,GO:0003824,GO:0004672,GO:0004674,GO:…	K06631		meNOG[21]	09V0D@biNOG,0V605@meNOG,0XQBP@NOG,12PB0@opiNOG,KOG0575@euNOG	D	Polo-like kinase
Smp_009630.1	6183.Smp_009630__mRNA	0.0	2124.4	SIX6	GO:0001071,GO:0001654,GO:0001745,GO:0001751,GO:0001754,GO:0002119,GO:0002164,GO:0003674,GO:0003676,GO:0003677,GO:0003700,GO:0005488,GO:0005575,GO:0005622,GO:0005623,GO:0005634,GO:0006355,GO:0007275,GO:0007399,GO:0007423,GO:0008150,GO:0009653,GO:0009790,GO:0009791,GO:0009792,GO:0009886,GO:0009887,GO:0009889,GO:0009987,GO:0010171,GO:0010468,GO:0010556,GO:0019219,GO:0019222,GO:0022008,GO:0030154,GO:…	K19473		meNOG[21]	09W3M@biNOG,0V46B@meNOG,0XRPB@NOG,12N35@opiNOG,KOG0775@euNOG	K	SIX homeobox
Smp_009650.1	6183.Smp_009650.1__mRNA	2.7e-280	969.1	UQCRC1	GO:0000226,GO:0003674,GO:0003824,GO:0004175,GO:0004222,GO:0005215,GO:0005575,GO:0005622,GO:0005623,GO:0005737,GO:0005739,GO:0005740,GO:0005743,GO:0005746,GO:0005750,GO:0005759,GO:0005811,GO:0005856,GO:0005875,GO:0006091,GO:0006119,GO:0006122,GO:0006508,GO:0006793,GO:0006796,GO:0006810,GO:0006811,GO:0006812,GO:0006818,GO:0006996,GO:0007010,GO:0007017,GO:0007275,GO:0008121,GO:0008150,GO:0008152,GO:…	K00414,K17732		meNOG[21]	09X9R@biNOG,0V883@meNOG,12QEC@opiNOG,COG0612@NOG,KOG0960@euNOG	C	ubiquinol-cytochrome c reductase core protein I
Smp_009690.1	6183.Smp_009690.1__mRNA	3.9e-174	615.9	RPLP0	GO:0000003,GO:0000184,GO:0000956,GO:0002119,GO:0002164,GO:0003674,GO:0003676,GO:0003723,GO:0003735,GO:0003824,GO:0003906,GO:0005198,GO:0005488,GO:0005575,GO:0005622,GO:0005623,GO:0005634,GO:0005737,GO:0005829,GO:0005840,GO:0006139,GO:0006259,GO:0006281,GO:0006401,GO:0006402,GO:0006412,GO:0006413,GO:0006414,GO:0006415,GO:0006605,GO:0006612,GO:0006613,GO:0006614,GO:0006725,GO:0006807,GO:0006810,GO:…	K02941		meNOG[21]	09TT9@biNOG,0V4SK@meNOG,12NCX@opiNOG,COG0244@NOG,KOG0815@euNOG	J	Ribosomal protein, large, P0
Smp_009760.1	6183.Smp_009760__mRNA	3.3e-136	489.6					meNOG[21]	09X9P@biNOG,0V73V@meNOG,12PIV@opiNOG,COG5040@NOG,KOG0841@euNOG	O	Tyrosine 3-monooxygenase tryptophan 5-monooxygenase activation protein
Smp_009800.1	6183.Smp_009800__mRNA	0.0	1128.6	NEK10		K08857		meNOG[21]	09ZBB@biNOG,0VA8H@meNOG,0Y7JF@NOG,12PYJ@opiNOG,KOG0589@euNOG	T	kinase 10
Smp_009800.2	6183.Smp_009800__mRNA	0.0	1128.6	NEK10		K08857		meNOG[21]	09ZBB@biNOG,0VA8H@meNOG,0Y7JF@NOG,12PYJ@opiNOG,KOG0589@euNOG	T	kinase 10
Smp_009810.1	6183.Smp_009810__mRNA	9.3e-133	478.0					meNOG[21]	09TJF@biNOG,0V4IF@meNOG,0XQ7M@NOG,12PWM@opiNOG,KOG0799@euNOG	G	Glucosaminyl (N-acetyl) transferase
Smp_009810.2	6183.Smp_009810__mRNA	5e-227	792.0					meNOG[21]	09TJF@biNOG,0V4IF@meNOG,0XQ7M@NOG,12PWM@opiNOG,KOG0799@euNOG	G	Glucosaminyl (N-acetyl) transferase
Smp_009810.3	6183.Smp_009810__mRNA	6.9e-76	288.5					meNOG[21]	09TJF@biNOG,0V4IF@meNOG,0XQ7M@NOG,12PWM@opiNOG,KOG0799@euNOG	G	Glucosaminyl (N-acetyl) transferase
Smp_009830.1	6183.Smp_009830__mRNA	9.1e-96	354.8	SSR2	GO:0003674,GO:0005048,GO:0005488,GO:0005575,GO:0005622,GO:0005623,GO:0005737,GO:0005783,GO:0005786,GO:0005789,GO:0005811,GO:0005856,GO:0005875,GO:0006412,GO:0006605,GO:0006612,GO:0006613,GO:0006614,GO:0006621,GO:0006810,GO:0006886,GO:0007275,GO:0008104,GO:0008150,GO:0008152,GO:0009058,GO:0009059,GO:0009790,GO:0009792,GO:0009987,GO:0010467,GO:0012505,GO:0015031,GO:0015630,GO:0016020,GO:0016021,GO:…	K13250		meNOG[21]	09ZHR@biNOG,0VDR4@meNOG,11KGI@NOG,13IXH@opiNOG,KOG3317@euNOG	U	signal sequence receptor, beta (translocon-associated protein beta)
Smp_009990.1	6183.Smp_009990__mRNA	0.0	3553.5					meNOG[21]	09TJ5@biNOG,0V4I4@meNOG,12N8V@opiNOG,COG0515@NOG,KOG4258@euNOG	T	tyrosine-protein kinase receptor
Smp_009990.2	6183.Smp_009990__mRNA	0.0	3586.6					meNOG[21]	09TJ5@biNOG,0V4I4@meNOG,12N8V@opiNOG,COG0515@NOG,KOG4258@euNOG	T	tyrosine-protein kinase receptor
Smp_009990.3	6183.Smp_009990__mRNA	0.0	3570.8					meNOG[21]	09TJ5@biNOG,0V4I4@meNOG,12N8V@opiNOG,COG0515@NOG,KOG4258@euNOG	T	tyrosine-protein kinase receptor
Smp_010090.1	6183.Smp_010090__mRNA	1.3e-115	421.0	CHMP5	GO:0000815,GO:0001919,GO:0005575,GO:0005622,GO:0005623,GO:0005634,GO:0005737,GO:0005768,GO:0005829,GO:0006810,GO:0006996,GO:0007033,GO:0007034,GO:0007040,GO:0007041,GO:0008150,GO:0008333,GO:0009987,GO:0010008,GO:0016020,GO:0016043,GO:0016044,GO:0016197,GO:0016482,GO:0019222,GO:0023051,GO:0031090,GO:0031323,GO:0032991,GO:0043226,GO:0043227,GO:0043229,GO:0043231,GO:0043234,GO:0044422,GO:0044424,GO:…	K12198		meNOG[21]	09UFP@biNOG,0V5F1@meNOG,0XPDA@NOG,12NQY@opiNOG,KOG1655@euNOG	U	charged multivesicular body protein 5
Smp_010100.1	6183.Smp_010100__mRNA	2.3e-235	819.7	LIAS	GO:0001838,GO:0001841,GO:0001843,GO:0002009,GO:0002119,GO:0002164,GO:0002237,GO:0003674,GO:0003824,GO:0005575,GO:0005622,GO:0005623,GO:0005737,GO:0005739,GO:0006082,GO:0006629,GO:0006631,GO:0006633,GO:0006732,GO:0006790,GO:0006950,GO:0006952,GO:0006954,GO:0006979,GO:0007275,GO:0007399,GO:0008150,GO:0008152,GO:0008610,GO:0009058,GO:0009106,GO:0009107,GO:0009108,GO:0009607,GO:0009611,GO:0009617,GO:…	K03644		meNOG[21]	09XZR@biNOG,0VAF8@meNOG,12RPH@opiNOG,COG0320@NOG,KOG2672@euNOG	H	Catalyzes the radical-mediated insertion of two sulfur atoms into the C-6 and C-8 positions of the octanoyl moiety bound to the lipoyl domains of lipoate-dependent enzymes, thereby converting the octanoylated domains into lipoylated derivatives (By similarity)
Smp_010110.1	6183.Smp_010110.1__mRNA	2.5e-164	583.2	MARCH5	GO:0000209,GO:0003674,GO:0003824,GO:0004842,GO:0005575,GO:0005622,GO:0005623,GO:0005737,GO:0005739,GO:0005740,GO:0005741,GO:0005783,GO:0005789,GO:0006464,GO:0008104,GO:0008150,GO:0008152,GO:0009987,GO:0010638,GO:0010821,GO:0010822,GO:0012505,GO:0016020,GO:0016567,GO:0016874,GO:0016879,GO:0016881,GO:0019538,GO:0019787,GO:0019867,GO:0022603,GO:0031090,GO:0031966,GO:0031967,GO:0031968,GO:0031975,GO:…	K10660		meNOG[21]	09WVD@biNOG,0VD5Z@meNOG,0XSJW@NOG,13HQW@opiNOG,KOG3053@euNOG	T	membrane-associated ring finger (C3HC4) 5
Smp_010140.1	6183.Smp_010140.1__mRNA	1.3e-157	560.8	PINX1	GO:0000070,GO:0000228,GO:0000278,GO:0000280,GO:0000723,GO:0000775,GO:0000776,GO:0000777,GO:0000779,GO:0000781,GO:0000793,GO:0000819,GO:0003674,GO:0003676,GO:0003723,GO:0004857,GO:0005488,GO:0005575,GO:0005622,GO:0005623,GO:0005634,GO:0005694,GO:0005730,GO:0005737,GO:0005739,GO:0005819,GO:0005856,GO:0006139,GO:0006259,GO:0006260,GO:0006278,GO:0006725,GO:0006807,GO:0006996,GO:0007004,GO:0007049,GO:…	K11135		meNOG[21]	09YDH@biNOG,0V9B3@meNOG,11IXK@NOG,13THH@opiNOG,KOG2809@euNOG	A, D	PIN2 TERF1 interacting, telomerase inhibitor 1
Smp_010140.2	6183.Smp_010140.1__mRNA	5.4e-139	498.8	PINX1	GO:0000070,GO:0000228,GO:0000278,GO:0000280,GO:0000723,GO:0000775,GO:0000776,GO:0000777,GO:0000779,GO:0000781,GO:0000793,GO:0000819,GO:0003674,GO:0003676,GO:0003723,GO:0004857,GO:0005488,GO:0005575,GO:0005622,GO:0005623,GO:0005634,GO:0005694,GO:0005730,GO:0005737,GO:0005739,GO:0005819,GO:0005856,GO:0006139,GO:0006259,GO:0006260,GO:0006278,GO:0006725,GO:0006807,GO:0006996,GO:0007004,GO:0007049,GO:…	K11135		meNOG[21]	09YDH@biNOG,0V9B3@meNOG,11IXK@NOG,13THH@opiNOG,KOG2809@euNOG	A, D	PIN2 TERF1 interacting, telomerase inhibitor 1
Smp_010160.1	6183.Smp_010160__mRNA	7.2e-110	401.7	SUGT1	GO:0000003,GO:0000151,GO:0000278,GO:0000280,GO:0000775,GO:0000776,GO:0002376,GO:0005575,GO:0005622,GO:0005623,GO:0005634,GO:0005694,GO:0005737,GO:0005829,GO:0006950,GO:0006952,GO:0006955,GO:0006996,GO:0007049,GO:0007067,GO:0007154,GO:0007165,GO:0007275,GO:0008150,GO:0009790,GO:0009792,GO:0009987,GO:0016043,GO:0022402,GO:0023052,GO:0030522,GO:0032501,GO:0032502,GO:0032991,GO:0035872,GO:0043226,GO:…	K12795		meNOG[21]	09VU8@biNOG,0V6SY@meNOG,13QSM@opiNOG,COG5091@NOG,KOG1309@euNOG	T	SGT1, suppressor of G2 allele of SKP1 (S. cerevisiae)
Smp_010230.1	6183.Smp_010230.2__mRNA	9.8e-200	701.0					meNOG[21]	09UMA@biNOG,0V5KU@meNOG,0XQUX@NOG,12NUC@opiNOG,KOG0286@euNOG	S	Guanine nucleotide binding protein (G protein), beta polypeptide
Smp_010250.1	6183.Smp_010250__mRNA	0.0	1592.0			K08810		meNOG[21]	0B43M@biNOG,0IPNE@euNOG,0WGJP@meNOG,0ZIZY@NOG,13CJ9@opiNOG	T	RhoGEF domain
Smp_010260.1	6183.Smp_010260__mRNA	5.3e-162	575.5	XPA	GO:0000003,GO:0000718,GO:0002119,GO:0002164,GO:0003674,GO:0003676,GO:0003677,GO:0003684,GO:0005488,GO:0005575,GO:0005622,GO:0005623,GO:0005634,GO:0005654,GO:0006139,GO:0006259,GO:0006281,GO:0006289,GO:0006308,GO:0006725,GO:0006807,GO:0006915,GO:0006950,GO:0006974,GO:0006979,GO:0007154,GO:0007165,GO:0007275,GO:0007568,GO:0008150,GO:0008152,GO:0008219,GO:0008340,GO:0008630,GO:0009056,GO:0009057,GO:…	K10847		meNOG[21]	0A1NX@biNOG,0VCIM@meNOG,13JDG@opiNOG,COG5145@NOG,KOG4017@euNOG	L	xeroderma pigmentosum, complementation group A
Smp_010280.1	6183.Smp_010280.1__mRNA	1.5e-78	298.5			K13704		meNOG[21]	0B6DP@biNOG,0ITIF@euNOG,0WJ3S@meNOG,11FHA@NOG,13G29@opiNOG
Smp_010290.1	6183.Smp_010290__mRNA	1.9e-293	1013.1	UBQLN4	GO:0003674,GO:0005488,GO:0005515,GO:0008150,GO:0008152,GO:0019538,GO:0032403,GO:0042982,GO:0043170,GO:0044238,GO:0070628,GO:0071704	K04523		meNOG[21]	09ZTH@biNOG,0VAKP@meNOG,12SC3@opiNOG,COG5272@NOG,KOG0010@euNOG	O	ubiquilin
Smp_010370.1	6183.Smp_010370__mRNA	1.3e-94	350.9					meNOG[21]	0A0P4@biNOG,0VBJB@meNOG,13HI9@opiNOG,COG5052@NOG,KOG1725@euNOG	U	receptor accessory protein
Smp_010380.1	6183.Smp_010380__mRNA	1.6e-42	177.9					euNOG[57]	11I3F@NOG,KOG4044@euNOG	Q	Isochorismatase domain containing
Smp_010400.1	6183.Smp_010400__mRNA	5.4e-40	168.3	ROMO1	GO:0000302,GO:0001302,GO:0005575,GO:0005622,GO:0005623,GO:0005737,GO:0005739,GO:0005740,GO:0005743,GO:0006950,GO:0006979,GO:0007568,GO:0007569,GO:0008150,GO:0008284,GO:0009893,GO:0009987,GO:0016020,GO:0019222,GO:0019866,GO:0031090,GO:0031323,GO:0031325,GO:0031966,GO:0031967,GO:0031975,GO:0032502,GO:0033554,GO:0034599,GO:0034614,GO:0042127,GO:0042221,GO:0043226,GO:0043227,GO:0043229,GO:0043231,GO:…			meNOG[21]	0A9HH@biNOG,0VKEM@meNOG,1279J@NOG,13VUG@opiNOG,KOG4096@euNOG	S	Reactive oxygen species modulator 1
Smp_010450.1	6183.Smp_010450__mRNA	2.5e-95	353.2	C1ORF194		K15381		meNOG[21]	09Z08@biNOG,0J03W@euNOG,0VFTQ@meNOG,11RKI@NOG,13TA0@opiNOG	S	chromosome 1 open reading frame 194
Smp_010450.2	6183.Smp_010450__mRNA	5.3e-93	345.5	C1ORF194		K15381		meNOG[21]	09Z08@biNOG,0J03W@euNOG,0VFTQ@meNOG,11RKI@NOG,13TA0@opiNOG	S	chromosome 1 open reading frame 194
Smp_010620.1	6183.Smp_010620.1__mRNA	6.2e-113	412.5	C11ORF54	GO:0005575,GO:0005622,GO:0005623,GO:0005634,GO:0043226,GO:0043227,GO:0043229,GO:0043231,GO:0044424,GO:0044464			meNOG[21]	09XP6@biNOG,0V8KS@meNOG,0ZYMI@NOG,13HC0@opiNOG,KOG4048@euNOG	S	Chromosome 11 open reading frame 54
Smp_010620.2	6183.Smp_010620.1__mRNA	4e-113	412.5	C11ORF54	GO:0005575,GO:0005622,GO:0005623,GO:0005634,GO:0043226,GO:0043227,GO:0043229,GO:0043231,GO:0044424,GO:0044464			meNOG[21]	09XP6@biNOG,0V8KS@meNOG,0ZYMI@NOG,13HC0@opiNOG,KOG4048@euNOG	S	Chromosome 11 open reading frame 54
Smp_010620.3	6183.Smp_010620.1__mRNA	3.5e-88	329.3	C11ORF54	GO:0005575,GO:0005622,GO:0005623,GO:0005634,GO:0043226,GO:0043227,GO:0043229,GO:0043231,GO:0044424,GO:0044464			meNOG[21]	09XP6@biNOG,0V8KS@meNOG,0ZYMI@NOG,13HC0@opiNOG,KOG4048@euNOG	S	Chromosome 11 open reading frame 54
Smp_010620.4	6183.Smp_010620.1__mRNA	3.8e-111	406.0	C11ORF54	GO:0005575,GO:0005622,GO:0005623,GO:0005634,GO:0043226,GO:0043227,GO:0043229,GO:0043231,GO:0044424,GO:0044464			meNOG[21]	09XP6@biNOG,0V8KS@meNOG,0ZYMI@NOG,13HC0@opiNOG,KOG4048@euNOG	S	Chromosome 11 open reading frame 54
Smp_010620.5	6183.Smp_010620.1__mRNA	1.7e-111	407.1	C11ORF54	GO:0005575,GO:0005622,GO:0005623,GO:0005634,GO:0043226,GO:0043227,GO:0043229,GO:0043231,GO:0044424,GO:0044464			meNOG[21]	09XP6@biNOG,0V8KS@meNOG,0ZYMI@NOG,13HC0@opiNOG,KOG4048@euNOG	S	Chromosome 11 open reading frame 54
Smp_010690.1	6183.Smp_010690__mRNA	3.3e-184	649.4					meNOG[21]	09ZI6@biNOG,0VAF9@meNOG,0YKF6@NOG,12SXE@opiNOG,KOG2826@euNOG	Z	actin related protein 2 3 complex, subunit 2
Smp_010710.1	6183.Smp_010710.2__mRNA	1.2e-251	874.0	NDUFV1	GO:0000003,GO:0002119,GO:0002164,GO:0003006,GO:0003008,GO:0003674,GO:0003824,GO:0003954,GO:0005575,GO:0005622,GO:0005623,GO:0005737,GO:0005739,GO:0005740,GO:0005743,GO:0005746,GO:0005747,GO:0006091,GO:0006119,GO:0006120,GO:0006461,GO:0006793,GO:0006796,GO:0006928,GO:0006996,GO:0007005,GO:0007275,GO:0007548,GO:0007568,GO:0007588,GO:0007610,GO:0007631,GO:0008137,GO:0008150,GO:0008152,GO:0008340,GO:…	K03942		meNOG[21]	09X7H@biNOG,0V5AV@meNOG,130ND@opiNOG,COG1894@NOG,KOG2658@euNOG	C	NADH dehydrogenase (ubiquinone) flavoprotein 1
Smp_010720.1	6183.Smp_010720__mRNA	1e-101	375.2					euNOG[57]	0XRWT@NOG,KOG3071@euNOG	I	elongation of very long chain fatty acids protein
Smp_010800.1	6183.Smp_010800__mRNA	3e-246	855.9	TGS1	GO:0000375,GO:0000377,GO:0000387,GO:0000398,GO:0001510,GO:0003674,GO:0003824,GO:0005575,GO:0005622,GO:0005623,GO:0005634,GO:0005654,GO:0005737,GO:0005829,GO:0006139,GO:0006396,GO:0006397,GO:0006629,GO:0006725,GO:0006807,GO:0006810,GO:0006913,GO:0008150,GO:0008152,GO:0008168,GO:0008173,GO:0008380,GO:0009451,GO:0009987,GO:0010467,GO:0015030,GO:0016043,GO:0016070,GO:0016071,GO:0016482,GO:0016604,GO:…	K14292		meNOG[21]	0A1UG@biNOG,0VCQ8@meNOG,0XRUD@NOG,137II@opiNOG,KOG2730@euNOG	S	trimethylguanosine synthase 1
Smp_010800.2	6183.Smp_010800__mRNA	1e-42	177.6	TGS1	GO:0000375,GO:0000377,GO:0000387,GO:0000398,GO:0001510,GO:0003674,GO:0003824,GO:0005575,GO:0005622,GO:0005623,GO:0005634,GO:0005654,GO:0005737,GO:0005829,GO:0006139,GO:0006396,GO:0006397,GO:0006629,GO:0006725,GO:0006807,GO:0006810,GO:0006913,GO:0008150,GO:0008152,GO:0008168,GO:0008173,GO:0008380,GO:0009451,GO:0009987,GO:0010467,GO:0015030,GO:0016043,GO:0016070,GO:0016071,GO:0016482,GO:0016604,GO:…	K14292		meNOG[21]	0A1UG@biNOG,0VCQ8@meNOG,0XRUD@NOG,137II@opiNOG,KOG2730@euNOG	S	trimethylguanosine synthase 1
Smp_010800.3	6183.Smp_010800__mRNA	7.5e-195	684.9	TGS1	GO:0000375,GO:0000377,GO:0000387,GO:0000398,GO:0001510,GO:0003674,GO:0003824,GO:0005575,GO:0005622,GO:0005623,GO:0005634,GO:0005654,GO:0005737,GO:0005829,GO:0006139,GO:0006396,GO:0006397,GO:0006629,GO:0006725,GO:0006807,GO:0006810,GO:0006913,GO:0008150,GO:0008152,GO:0008168,GO:0008173,GO:0008380,GO:0009451,GO:0009987,GO:0010467,GO:0015030,GO:0016043,GO:0016070,GO:0016071,GO:0016482,GO:0016604,GO:…	K14292		meNOG[21]	0A1UG@biNOG,0VCQ8@meNOG,0XRUD@NOG,137II@opiNOG,KOG2730@euNOG	S	trimethylguanosine synthase 1
Smp_010800.4	6183.Smp_010800__mRNA	2.8e-194	682.9	TGS1	GO:0000375,GO:0000377,GO:0000387,GO:0000398,GO:0001510,GO:0003674,GO:0003824,GO:0005575,GO:0005622,GO:0005623,GO:0005634,GO:0005654,GO:0005737,GO:0005829,GO:0006139,GO:0006396,GO:0006397,GO:0006629,GO:0006725,GO:0006807,GO:0006810,GO:0006913,GO:0008150,GO:0008152,GO:0008168,GO:0008173,GO:0008380,GO:0009451,GO:0009987,GO:0010467,GO:0015030,GO:0016043,GO:0016070,GO:0016071,GO:0016482,GO:0016604,GO:…	K14292		meNOG[21]	0A1UG@biNOG,0VCQ8@meNOG,0XRUD@NOG,137II@opiNOG,KOG2730@euNOG	S	trimethylguanosine synthase 1
Smp_010800.5	6183.Smp_010800__mRNA	8.2e-160	568.2	TGS1	GO:0000375,GO:0000377,GO:0000387,GO:0000398,GO:0001510,GO:0003674,GO:0003824,GO:0005575,GO:0005622,GO:0005623,GO:0005634,GO:0005654,GO:0005737,GO:0005829,GO:0006139,GO:0006396,GO:0006397,GO:0006629,GO:0006725,GO:0006807,GO:0006810,GO:0006913,GO:0008150,GO:0008152,GO:0008168,GO:0008173,GO:0008380,GO:0009451,GO:0009987,GO:0010467,GO:0015030,GO:0016043,GO:0016070,GO:0016071,GO:0016482,GO:0016604,GO:…	K14292		meNOG[21]	0A1UG@biNOG,0VCQ8@meNOG,0XRUD@NOG,137II@opiNOG,KOG2730@euNOG	S	trimethylguanosine synthase 1
Smp_010820.1	6183.Smp_010820__mRNA	4.9e-246	855.1		GO:0003674,GO:0003824,GO:0004497,GO:0004504,GO:0004598,GO:0005575,GO:0005576,GO:0005623,GO:0008150,GO:0008152,GO:0009987,GO:0016491,GO:0016705,GO:0016715,GO:0016829,GO:0016840,GO:0016842,GO:0043025,GO:0044237,GO:0044297,GO:0044464,GO:0044710,GO:0055114,GO:0097458	K12597,K18200		meNOG[21]	09UPZ@biNOG,0V5PK@meNOG,0XS0X@NOG,13CGR@opiNOG,KOG3567@euNOG	O	peptidyl-glycine alpha-amidating monooxygenase
Smp_010930.1	6183.Smp_010930__mRNA	0.0	1364.7	TOMM70A	GO:0003674,GO:0005215,GO:0005575,GO:0005622,GO:0005623,GO:0005737,GO:0005739,GO:0005740,GO:0005741,GO:0005742,GO:0006605,GO:0006626,GO:0006810,GO:0006839,GO:0006886,GO:0006996,GO:0007005,GO:0008104,GO:0008150,GO:0008152,GO:0008320,GO:0008565,GO:0009987,GO:0015031,GO:0015399,GO:0015405,GO:0015450,GO:0016020,GO:0016043,GO:0016482,GO:0019538,GO:0019867,GO:0022804,GO:0022857,GO:0022884,GO:0022891,GO:…	K17768		meNOG[21]	09UAD@biNOG,0V59G@meNOG,0YVNZ@NOG,131DW@opiNOG,KOG0547@euNOG	U	translocase of outer mitochondrial membrane 70 homolog A (S. cerevisiae)
Smp_010940.1	6183.Smp_010940.3__mRNA	9e-157	558.1	ANP32A	GO:0003674,GO:0004857,GO:0005488,GO:0005515,GO:0005575,GO:0005622,GO:0005623,GO:0005634,GO:0005654,GO:0005737,GO:0005783,GO:0005856,GO:0005875,GO:0006139,GO:0006725,GO:0006807,GO:0006810,GO:0006913,GO:0007017,GO:0007154,GO:0007165,GO:0007275,GO:0008017,GO:0008092,GO:0008150,GO:0008152,GO:0009790,GO:0009792,GO:0009987,GO:0010467,GO:0015630,GO:0015631,GO:0016070,GO:0016071,GO:0016363,GO:0019208,GO:…	K18646,K18647		meNOG[21]	0A14U@biNOG,0VC12@meNOG,11HZT@NOG,13QDV@opiNOG,KOG2739@euNOG	D	Acidic leucine-rich nuclear phosphoprotein 32 family member
Smp_010940.2	6183.Smp_010940.3__mRNA	1.2e-110	404.4	ANP32A	GO:0003674,GO:0004857,GO:0005488,GO:0005515,GO:0005575,GO:0005622,GO:0005623,GO:0005634,GO:0005654,GO:0005737,GO:0005783,GO:0005856,GO:0005875,GO:0006139,GO:0006725,GO:0006807,GO:0006810,GO:0006913,GO:0007017,GO:0007154,GO:0007165,GO:0007275,GO:0008017,GO:0008092,GO:0008150,GO:0008152,GO:0009790,GO:0009792,GO:0009987,GO:0010467,GO:0015630,GO:0015631,GO:0016070,GO:0016071,GO:0016363,GO:0019208,GO:…	K18646,K18647		meNOG[21]	0A14U@biNOG,0VC12@meNOG,11HZT@NOG,13QDV@opiNOG,KOG2739@euNOG	D	Acidic leucine-rich nuclear phosphoprotein 32 family member
Smp_010940.3	6183.Smp_010940.3__mRNA	1.5e-108	397.5	ANP32A	GO:0003674,GO:0004857,GO:0005488,GO:0005515,GO:0005575,GO:0005622,GO:0005623,GO:0005634,GO:0005654,GO:0005737,GO:0005783,GO:0005856,GO:0005875,GO:0006139,GO:0006725,GO:0006807,GO:0006810,GO:0006913,GO:0007017,GO:0007154,GO:0007165,GO:0007275,GO:0008017,GO:0008092,GO:0008150,GO:0008152,GO:0009790,GO:0009792,GO:0009987,GO:0010467,GO:0015630,GO:0015631,GO:0016070,GO:0016071,GO:0016363,GO:0019208,GO:…	K18646,K18647		meNOG[21]	0A14U@biNOG,0VC12@meNOG,11HZT@NOG,13QDV@opiNOG,KOG2739@euNOG	D	Acidic leucine-rich nuclear phosphoprotein 32 family member
Smp_011000.1	6183.Smp_011000__mRNA	6.2e-249	864.8	LIPA	GO:0001666,GO:0006950,GO:0008150,GO:0009628,GO:0036293,GO:0050896,GO:0070482	K01052		meNOG[21]	09YF8@biNOG,0V56X@meNOG,12R5G@opiNOG,COG0596@NOG,KOG2624@euNOG	I	lipase, family member
Smp_011120.1	6183.Smp_011120__mRNA	1.5e-275	953.4	METAP2	GO:0000003,GO:0003006,GO:0003674,GO:0003824,GO:0004177,GO:0005575,GO:0005622,GO:0005623,GO:0005737,GO:0006464,GO:0006508,GO:0006810,GO:0006897,GO:0006898,GO:0007275,GO:0007276,GO:0007548,GO:0008150,GO:0008152,GO:0008233,GO:0008235,GO:0008237,GO:0008238,GO:0008406,GO:0009790,GO:0009792,GO:0009987,GO:0010467,GO:0016192,GO:0016485,GO:0016787,GO:0018193,GO:0018206,GO:0019538,GO:0019953,GO:0022414,GO:…	K01265		meNOG[21]	09WUG@biNOG,0V7SF@meNOG,12Q0Z@opiNOG,COG0024@NOG,KOG2775@euNOG	O	Removes the N-terminal methionine from nascent proteins (By similarity)
Smp_011150.1	6183.Smp_011150__mRNA	5.4e-212	741.9	TASP1	GO:0003674,GO:0003824,GO:0004067,GO:0004175,GO:0004298,GO:0006355,GO:0006950,GO:0006952,GO:0008150,GO:0008152,GO:0008233,GO:0009607,GO:0009617,GO:0009889,GO:0009891,GO:0009893,GO:0010467,GO:0010468,GO:0010556,GO:0010557,GO:0010604,GO:0010628,GO:0016485,GO:0016787,GO:0016810,GO:0016811,GO:0019219,GO:0019222,GO:0019538,GO:0031323,GO:0031325,GO:0031326,GO:0031328,GO:0042742,GO:0043170,GO:0044238,GO:…	K08657		meNOG[21]	09WHK@biNOG,0V7G2@meNOG,12PY1@opiNOG,COG1446@NOG,KOG1592@euNOG	E	Taspase, threonine aspartase, 1
Smp_011220.1	6183.Smp_011220__mRNA	3.4e-303	1045.4					euNOG[57]	COG0449@NOG,KOG1268@euNOG	M	Glucosaminefructose-6-phosphate aminotransferase
Smp_011220.2	6183.Smp_011220__mRNA	5.9e-300	1034.6					euNOG[57]	COG0449@NOG,KOG1268@euNOG	M	Glucosaminefructose-6-phosphate aminotransferase
Smp_011230.1	6183.Smp_011230__mRNA	8.9e-139	498.4	PIGK	GO:0003008,GO:0003674,GO:0003756,GO:0003824,GO:0003923,GO:0005575,GO:0005622,GO:0005623,GO:0005737,GO:0005783,GO:0005789,GO:0006457,GO:0006464,GO:0006497,GO:0006501,GO:0006505,GO:0006506,GO:0006629,GO:0006643,GO:0006644,GO:0006650,GO:0006661,GO:0006664,GO:0006793,GO:0006796,GO:0007600,GO:0008104,GO:0008150,GO:0008152,GO:0008610,GO:0008654,GO:0009058,GO:0009059,GO:0009247,GO:0009581,GO:0009582,GO:…	K05290,K09250		meNOG[21]	09YEH@biNOG,0V9CC@meNOG,12R52@opiNOG,COG5206@NOG,KOG1349@euNOG	O	phosphatidylinositol glycan anchor biosynthesis, class K
Smp_011230.2	6183.Smp_011230__mRNA	9e-139	498.4	PIGK	GO:0003008,GO:0003674,GO:0003756,GO:0003824,GO:0003923,GO:0005575,GO:0005622,GO:0005623,GO:0005737,GO:0005783,GO:0005789,GO:0006457,GO:0006464,GO:0006497,GO:0006501,GO:0006505,GO:0006506,GO:0006629,GO:0006643,GO:0006644,GO:0006650,GO:0006661,GO:0006664,GO:0006793,GO:0006796,GO:0007600,GO:0008104,GO:0008150,GO:0008152,GO:0008610,GO:0008654,GO:0009058,GO:0009059,GO:0009247,GO:0009581,GO:0009582,GO:…	K05290,K09250		meNOG[21]	09YEH@biNOG,0V9CC@meNOG,12R52@opiNOG,COG5206@NOG,KOG1349@euNOG	O	phosphatidylinositol glycan anchor biosynthesis, class K
Smp_011230.3	6183.Smp_011230__mRNA	7e-139	498.4	PIGK	GO:0003008,GO:0003674,GO:0003756,GO:0003824,GO:0003923,GO:0005575,GO:0005622,GO:0005623,GO:0005737,GO:0005783,GO:0005789,GO:0006457,GO:0006464,GO:0006497,GO:0006501,GO:0006505,GO:0006506,GO:0006629,GO:0006643,GO:0006644,GO:0006650,GO:0006661,GO:0006664,GO:0006793,GO:0006796,GO:0007600,GO:0008104,GO:0008150,GO:0008152,GO:0008610,GO:0008654,GO:0009058,GO:0009059,GO:0009247,GO:0009581,GO:0009582,GO:…	K05290,K09250		meNOG[21]	09YEH@biNOG,0V9CC@meNOG,12R52@opiNOG,COG5206@NOG,KOG1349@euNOG	O	phosphatidylinositol glycan anchor biosynthesis, class K
Smp_011560.1	7897.ENSLACP00000011807	1.3e-08	65.9	CD151	GO:0001775,GO:0002376,GO:0005575,GO:0005622,GO:0005623,GO:0005737,GO:0005829,GO:0005886,GO:0005887,GO:0006928,GO:0007044,GO:0007155,GO:0008150,GO:0008283,GO:0009987,GO:0016020,GO:0016021,GO:0016043,GO:0016477,GO:0022607,GO:0022610,GO:0031224,GO:0031226,GO:0031581,GO:0032943,GO:0034329,GO:0034330,GO:0040011,GO:0042098,GO:0042110,GO:0044085,GO:0044424,GO:0044425,GO:0044444,GO:0044459,GO:0044464,GO:…	K06537		meNOG[21]	0A2FD@biNOG,0DQ2I@chorNOG,0VDB6@meNOG,11IRY@NOG,13HQN@opiNOG,1CYHX@veNOG,KOG3882@euNOG	S	CD151 molecule (Raph blood group)
Smp_011570.1	6183.Smp_011570.1__mRNA	1.5e-155	553.9	RPS4X	GO:0000022,GO:0000184,GO:0000226,GO:0000278,GO:0000956,GO:0003674,GO:0003735,GO:0005198,GO:0005575,GO:0005622,GO:0005623,GO:0005737,GO:0005829,GO:0005840,GO:0005844,GO:0006139,GO:0006401,GO:0006402,GO:0006412,GO:0006413,GO:0006414,GO:0006415,GO:0006417,GO:0006605,GO:0006612,GO:0006613,GO:0006614,GO:0006725,GO:0006807,GO:0006810,GO:0006886,GO:0006996,GO:0007010,GO:0007017,GO:0007049,GO:0007051,GO:…	K02987		meNOG[21]	09YK4@biNOG,0V9HW@meNOG,12QAG@opiNOG,COG1471@NOG,KOG0378@euNOG	J	ribosomal protein
Smp_011660.1	6183.Smp_011660.1__mRNA	1.8e-293	1013.1	CAMK2G	GO:0000003,GO:0000278,GO:0000280,GO:0003008,GO:0003674,GO:0003824,GO:0004672,GO:0004674,GO:0004683,GO:0005488,GO:0005515,GO:0005516,GO:0005575,GO:0005622,GO:0005623,GO:0005737,GO:0005886,GO:0005954,GO:0006464,GO:0006468,GO:0006793,GO:0006796,GO:0006996,GO:0007049,GO:0007067,GO:0007154,GO:0007267,GO:0007268,GO:0007275,GO:0007517,GO:0007519,GO:0007528,GO:0007610,GO:0007611,GO:0007613,GO:0007616,GO:…	K04515		meNOG[21]	09W2C@biNOG,0V70H@meNOG,0XNRX@NOG,12PNB@opiNOG,KOG0033@euNOG	T	calcium calmodulin-dependent protein kinase II
Smp_011660.2	6183.Smp_011660.1__mRNA	4.9e-299	1031.6	CAMK2G	GO:0000003,GO:0000278,GO:0000280,GO:0003008,GO:0003674,GO:0003824,GO:0004672,GO:0004674,GO:0004683,GO:0005488,GO:0005515,GO:0005516,GO:0005575,GO:0005622,GO:0005623,GO:0005737,GO:0005886,GO:0005954,GO:0006464,GO:0006468,GO:0006793,GO:0006796,GO:0006996,GO:0007049,GO:0007067,GO:0007154,GO:0007267,GO:0007268,GO:0007275,GO:0007517,GO:0007519,GO:0007528,GO:0007610,GO:0007611,GO:0007613,GO:0007616,GO:…	K04515		meNOG[21]	09W2C@biNOG,0V70H@meNOG,0XNRX@NOG,12PNB@opiNOG,KOG0033@euNOG	T	calcium calmodulin-dependent protein kinase II
Smp_011660.3	6183.Smp_011660.1__mRNA	1.8e-229	800.0	CAMK2G	GO:0000003,GO:0000278,GO:0000280,GO:0003008,GO:0003674,GO:0003824,GO:0004672,GO:0004674,GO:0004683,GO:0005488,GO:0005515,GO:0005516,GO:0005575,GO:0005622,GO:0005623,GO:0005737,GO:0005886,GO:0005954,GO:0006464,GO:0006468,GO:0006793,GO:0006796,GO:0006996,GO:0007049,GO:0007067,GO:0007154,GO:0007267,GO:0007268,GO:0007275,GO:0007517,GO:0007519,GO:0007528,GO:0007610,GO:0007611,GO:0007613,GO:0007616,GO:…	K04515		meNOG[21]	09W2C@biNOG,0V70H@meNOG,0XNRX@NOG,12PNB@opiNOG,KOG0033@euNOG	T	calcium calmodulin-dependent protein kinase II
Smp_011680.1	6183.Smp_011680.1__mRNA	1e-307	1060.4	SCARB1	GO:0001530,GO:0001667,GO:0001786,GO:0001875,GO:0001935,GO:0002218,GO:0002221,GO:0002237,GO:0002253,GO:0002376,GO:0002682,GO:0002684,GO:0002757,GO:0002758,GO:0002764,GO:0003674,GO:0004871,GO:0004872,GO:0005215,GO:0005319,GO:0005488,GO:0005515,GO:0005543,GO:0005545,GO:0005575,GO:0005622,GO:0005623,GO:0005737,GO:0005886,GO:0005887,GO:0005901,GO:0005902,GO:0006066,GO:0006629,GO:0006694,GO:0006702,GO:…	K12384,K13885		meNOG[21]	09XSV@biNOG,0V8QD@meNOG,0XS17@NOG,12SAC@opiNOG,KOG3776@euNOG	T	scavenger receptor class B member
Smp_011680.2	6183.Smp_011680.1__mRNA	1e-307	1060.4	SCARB1	GO:0001530,GO:0001667,GO:0001786,GO:0001875,GO:0001935,GO:0002218,GO:0002221,GO:0002237,GO:0002253,GO:0002376,GO:0002682,GO:0002684,GO:0002757,GO:0002758,GO:0002764,GO:0003674,GO:0004871,GO:0004872,GO:0005215,GO:0005319,GO:0005488,GO:0005515,GO:0005543,GO:0005545,GO:0005575,GO:0005622,GO:0005623,GO:0005737,GO:0005886,GO:0005887,GO:0005901,GO:0005902,GO:0006066,GO:0006629,GO:0006694,GO:0006702,GO:…	K12384,K13885		meNOG[21]	09XSV@biNOG,0V8QD@meNOG,0XS17@NOG,12SAC@opiNOG,KOG3776@euNOG	T	scavenger receptor class B member
Smp_011700.1	6183.Smp_011700__mRNA	0.0	1569.7	ROS1	GO:0000003,GO:0002064,GO:0002065,GO:0002066,GO:0003674,GO:0003824,GO:0004672,GO:0004713,GO:0005575,GO:0005623,GO:0005886,GO:0006464,GO:0006468,GO:0006793,GO:0006796,GO:0007275,GO:0007276,GO:0007283,GO:0008150,GO:0008152,GO:0008283,GO:0009056,GO:0009057,GO:0009790,GO:0009792,GO:0009888,GO:0009892,GO:0009966,GO:0009987,GO:0010468,GO:0010605,GO:0010627,GO:0010629,GO:0010646,GO:0010966,GO:0016020,GO:…	K05088		meNOG[21]	0B4I8@biNOG,0IQAA@euNOG,0WH1U@meNOG,0XSTC@NOG,13D6N@opiNOG	T	Tyrosine-protein kinase receptor
Smp_011710.1	6183.Smp_011710__mRNA	1.8e-254	883.2	AAR2	GO:0007275,GO:0008150,GO:0009790,GO:0009792,GO:0032501,GO:0032502,GO:0044699,GO:0044707,GO:0044767,GO:0048856	K13205		meNOG[21]	0A11P@biNOG,0VBY6@meNOG,0XSI4@NOG,12TBU@opiNOG,KOG3937@euNOG	A	AAR2 splicing factor homolog (S. cerevisiae)
Smp_011710.2	6183.Smp_011710__mRNA	3.3e-220	769.2	AAR2	GO:0007275,GO:0008150,GO:0009790,GO:0009792,GO:0032501,GO:0032502,GO:0044699,GO:0044707,GO:0044767,GO:0048856	K13205		meNOG[21]	0A11P@biNOG,0VBY6@meNOG,0XSI4@NOG,12TBU@opiNOG,KOG3937@euNOG	A	AAR2 splicing factor homolog (S. cerevisiae)
Smp_011720.1	6183.Smp_011720__mRNA	1.5e-64	250.4	PHF5A	GO:0000375,GO:0000377,GO:0000398,GO:0001071,GO:0002119,GO:0002164,GO:0003674,GO:0003700,GO:0005575,GO:0005622,GO:0005623,GO:0005634,GO:0005654,GO:0005681,GO:0005686,GO:0005689,GO:0005737,GO:0006139,GO:0006355,GO:0006396,GO:0006397,GO:0006725,GO:0006807,GO:0007275,GO:0008150,GO:0008152,GO:0008380,GO:0009790,GO:0009791,GO:0009792,GO:0009889,GO:0009891,GO:0009893,GO:0009987,GO:0010467,GO:0010468,GO:…	K12834		meNOG[21]	0A7P7@biNOG,0VIHT@meNOG,11JIM@NOG,13RBH@opiNOG,KOG1705@euNOG	A	PHD finger protein 5A
Smp_011830.1	7739.JGI76402	1.5e-07	62.0					meNOG[21]	0ABUZ@biNOG,0JFI9@euNOG,0VP9Y@meNOG,0Y1TZ@NOG,13YPR@opiNOG
Smp_011860.1	6183.Smp_011860__mRNA	0.0	1133.2	NFE2L2	GO:0000302,GO:0001071,GO:0003674,GO:0003676,GO:0003677,GO:0003700,GO:0005488,GO:0005575,GO:0005622,GO:0005623,GO:0005634,GO:0005654,GO:0005667,GO:0005737,GO:0005813,GO:0005815,GO:0005829,GO:0005856,GO:0005886,GO:0006139,GO:0006351,GO:0006355,GO:0006357,GO:0006366,GO:0006725,GO:0006807,GO:0006950,GO:0006979,GO:0008150,GO:0008152,GO:0009058,GO:0009059,GO:0009889,GO:0009891,GO:0009893,GO:0009987,GO:…	K05638,K09040		euNOG[57]	0ISV3@euNOG,100FB@NOG	K	Nuclear factor (Erythroid-derived 2)-like 2
Smp_011860.2	6183.Smp_011860__mRNA	1.2e-272	943.7	NFE2L2	GO:0000302,GO:0001071,GO:0003674,GO:0003676,GO:0003677,GO:0003700,GO:0005488,GO:0005575,GO:0005622,GO:0005623,GO:0005634,GO:0005654,GO:0005667,GO:0005737,GO:0005813,GO:0005815,GO:0005829,GO:0005856,GO:0005886,GO:0006139,GO:0006351,GO:0006355,GO:0006357,GO:0006366,GO:0006725,GO:0006807,GO:0006950,GO:0006979,GO:0008150,GO:0008152,GO:0009058,GO:0009059,GO:0009889,GO:0009891,GO:0009893,GO:0009987,GO:…	K05638,K09040		euNOG[57]	0ISV3@euNOG,100FB@NOG	K	Nuclear factor (Erythroid-derived 2)-like 2
Smp_011960.1	6183.Smp_011960__mRNA	3.1e-258	896.0	IPPK	GO:0003674,GO:0003824,GO:0005575,GO:0005622,GO:0005623,GO:0005634,GO:0005737,GO:0005813,GO:0005815,GO:0005856,GO:0005932,GO:0005975,GO:0006020,GO:0006066,GO:0006793,GO:0006796,GO:0006810,GO:0007275,GO:0007368,GO:0007389,GO:0008150,GO:0008152,GO:0009058,GO:0009799,GO:0009855,GO:0009987,GO:0015630,GO:0016301,GO:0016310,GO:0016740,GO:0016772,GO:0016773,GO:0019637,GO:0019751,GO:0032400,GO:0032401,GO:…	K10572		meNOG[21]	0A1S3@biNOG,0VCMQ@meNOG,0XSF2@NOG,13BPF@opiNOG,KOG4749@euNOG	T	Inositol 1,3,4,5,6-pentakisphosphate 2-kinase
Smp_011960.2	6183.Smp_011960__mRNA	3e-181	639.8	IPPK	GO:0003674,GO:0003824,GO:0005575,GO:0005622,GO:0005623,GO:0005634,GO:0005737,GO:0005813,GO:0005815,GO:0005856,GO:0005932,GO:0005975,GO:0006020,GO:0006066,GO:0006793,GO:0006796,GO:0006810,GO:0007275,GO:0007368,GO:0007389,GO:0008150,GO:0008152,GO:0009058,GO:0009799,GO:0009855,GO:0009987,GO:0015630,GO:0016301,GO:0016310,GO:0016740,GO:0016772,GO:0016773,GO:0019637,GO:0019751,GO:0032400,GO:0032401,GO:…	K10572		meNOG[21]	0A1S3@biNOG,0VCMQ@meNOG,0XSF2@NOG,13BPF@opiNOG,KOG4749@euNOG	T	Inositol 1,3,4,5,6-pentakisphosphate 2-kinase
Smp_011960.3	6183.Smp_011960__mRNA	5.6e-191	672.2	IPPK	GO:0003674,GO:0003824,GO:0005575,GO:0005622,GO:0005623,GO:0005634,GO:0005737,GO:0005813,GO:0005815,GO:0005856,GO:0005932,GO:0005975,GO:0006020,GO:0006066,GO:0006793,GO:0006796,GO:0006810,GO:0007275,GO:0007368,GO:0007389,GO:0008150,GO:0008152,GO:0009058,GO:0009799,GO:0009855,GO:0009987,GO:0015630,GO:0016301,GO:0016310,GO:0016740,GO:0016772,GO:0016773,GO:0019637,GO:0019751,GO:0032400,GO:0032401,GO:…	K10572		meNOG[21]	0A1S3@biNOG,0VCMQ@meNOG,0XSF2@NOG,13BPF@opiNOG,KOG4749@euNOG	T	Inositol 1,3,4,5,6-pentakisphosphate 2-kinase
Smp_011980.1	6183.Smp_011980__mRNA	1.1e-311	1074.7	GTF2H1	GO:0000003,GO:0000079,GO:0000428,GO:0000439,GO:0000441,GO:0000718,GO:0001109,GO:0001111,GO:0001112,GO:0001113,GO:0001120,GO:0001932,GO:0005575,GO:0005622,GO:0005623,GO:0005634,GO:0005654,GO:0005667,GO:0005675,GO:0006139,GO:0006259,GO:0006281,GO:0006283,GO:0006289,GO:0006308,GO:0006351,GO:0006352,GO:0006353,GO:0006354,GO:0006355,GO:0006357,GO:0006360,GO:0006361,GO:0006362,GO:0006363,GO:0006366,GO:…	K03141		meNOG[21]	09YN4@biNOG,0V9JW@meNOG,0XRI6@NOG,12NY1@opiNOG,KOG2074@euNOG	K	general transcription factor IIH, polypeptide 1, 62kDa
Smp_011980.2	6183.Smp_011980__mRNA	3.9e-277	958.7	GTF2H1	GO:0000003,GO:0000079,GO:0000428,GO:0000439,GO:0000441,GO:0000718,GO:0001109,GO:0001111,GO:0001112,GO:0001113,GO:0001120,GO:0001932,GO:0005575,GO:0005622,GO:0005623,GO:0005634,GO:0005654,GO:0005667,GO:0005675,GO:0006139,GO:0006259,GO:0006281,GO:0006283,GO:0006289,GO:0006308,GO:0006351,GO:0006352,GO:0006353,GO:0006354,GO:0006355,GO:0006357,GO:0006360,GO:0006361,GO:0006362,GO:0006363,GO:0006366,GO:…	K03141		meNOG[21]	09YN4@biNOG,0V9JW@meNOG,0XRI6@NOG,12NY1@opiNOG,KOG2074@euNOG	K	general transcription factor IIH, polypeptide 1, 62kDa
Smp_011990.1	6183.Smp_011990__mRNA	7.3e-251	871.7	GLB1L		K12309		meNOG[21]	09W8S@biNOG,0V774@meNOG,12QYB@opiNOG,COG1874@NOG,KOG0496@euNOG	G	galactosidase, beta
Smp_012000.1	6183.Smp_012000__mRNA	0.0	1191.0					euNOG[57]	0Z6BY@NOG,KOG3646@euNOG	S	acetylcholine receptor subunit
Smp_012010.1	6183.Smp_158200__mRNA	9.2e-133	479.9	FOXO6	GO:0000122,GO:0000981,GO:0001071,GO:0003674,GO:0003676,GO:0003677,GO:0003690,GO:0003700,GO:0003705,GO:0005488,GO:0005515,GO:0005575,GO:0005622,GO:0005623,GO:0005634,GO:0005654,GO:0005667,GO:0005737,GO:0005829,GO:0006139,GO:0006351,GO:0006355,GO:0006357,GO:0006366,GO:0006725,GO:0006807,GO:0006950,GO:0006974,GO:0007154,GO:0007165,GO:0007166,GO:0007167,GO:0007169,GO:0007275,GO:0007389,GO:0008134,GO:…	K17847		meNOG[21]	0A51T@biNOG,0VFX5@meNOG,13V65@opiNOG,COG5025@NOG,KOG2294@euNOG	K	forkhead box O6
Smp_012030.1	6183.Smp_012030.1__mRNA	1.6e-216	756.9	ZNF407	GO:0005575,GO:0005622,GO:0005623,GO:0005634,GO:0043226,GO:0043227,GO:0043229,GO:0043231,GO:0044424,GO:0044464			meNOG[21]	09V3I@biNOG,0V633@meNOG,13M5J@opiNOG,COG5048@NOG,KOG1721@euNOG	K	zinc finger protein 407
Smp_012050.1	6183.Smp_012050__mRNA	1.9e-34	149.8	BOLA3	GO:0005575,GO:0005576			meNOG[21]	0AAJF@biNOG,0VMI1@meNOG,13W9K@opiNOG,COG0271@NOG,KOG3348@euNOG	T	bolA homolog 3 (E. coli)
Smp_012110.1	6183.Smp_012110__mRNA	1.2e-146	524.2	EXOSC4	GO:0000003,GO:0000175,GO:0000176,GO:0000177,GO:0000178,GO:0000288,GO:0000291,GO:0000460,GO:0000785,GO:0000956,GO:0001558,GO:0002119,GO:0002164,GO:0002252,GO:0002376,GO:0003006,GO:0003674,GO:0003676,GO:0003723,GO:0003824,GO:0004518,GO:0004527,GO:0004532,GO:0004540,GO:0005488,GO:0005575,GO:0005622,GO:0005623,GO:0005634,GO:0005652,GO:0005694,GO:0005730,GO:0005737,GO:0005739,GO:0005829,GO:0006139,GO:…	K11600,K12587		meNOG[21]	09ZV4@biNOG,0V5UA@meNOG,12NYJ@opiNOG,COG0689@NOG,KOG1068@euNOG	J	exosome component 4
Smp_012150.1	6183.Smp_012150__mRNA	8.7e-224	781.2	ZC4H2	GO:0000003,GO:0002119,GO:0002164,GO:0003006,GO:0005575,GO:0005622,GO:0005623,GO:0005634,GO:0005654,GO:0006810,GO:0006897,GO:0006898,GO:0007155,GO:0007275,GO:0007548,GO:0007610,GO:0008150,GO:0008544,GO:0009653,GO:0009790,GO:0009791,GO:0009887,GO:0009888,GO:0009987,GO:0010171,GO:0010172,GO:0016192,GO:0016337,GO:0016604,GO:0016607,GO:0018991,GO:0019098,GO:0022414,GO:0022610,GO:0031974,GO:0031981,GO:…			meNOG[21]	09TCY@biNOG,0V4C1@meNOG,11GRM@NOG,13QP2@opiNOG,KOG4451@euNOG	S	zinc finger, C4H2 domain containing
Smp_012150.2	6183.Smp_012150__mRNA	2.2e-70	270.0	ZC4H2	GO:0000003,GO:0002119,GO:0002164,GO:0003006,GO:0005575,GO:0005622,GO:0005623,GO:0005634,GO:0005654,GO:0006810,GO:0006897,GO:0006898,GO:0007155,GO:0007275,GO:0007548,GO:0007610,GO:0008150,GO:0008544,GO:0009653,GO:0009790,GO:0009791,GO:0009887,GO:0009888,GO:0009987,GO:0010171,GO:0010172,GO:0016192,GO:0016337,GO:0016604,GO:0016607,GO:0018991,GO:0019098,GO:0022414,GO:0022610,GO:0031974,GO:0031981,GO:…			meNOG[21]	09TCY@biNOG,0V4C1@meNOG,11GRM@NOG,13QP2@opiNOG,KOG4451@euNOG	S	zinc finger, C4H2 domain containing
Smp_012150.3	6183.Smp_012150__mRNA	1.2e-144	517.7	ZC4H2	GO:0000003,GO:0002119,GO:0002164,GO:0003006,GO:0005575,GO:0005622,GO:0005623,GO:0005634,GO:0005654,GO:0006810,GO:0006897,GO:0006898,GO:0007155,GO:0007275,GO:0007548,GO:0007610,GO:0008150,GO:0008544,GO:0009653,GO:0009790,GO:0009791,GO:0009887,GO:0009888,GO:0009987,GO:0010171,GO:0010172,GO:0016192,GO:0016337,GO:0016604,GO:0016607,GO:0018991,GO:0019098,GO:0022414,GO:0022610,GO:0031974,GO:0031981,GO:…			meNOG[21]	09TCY@biNOG,0V4C1@meNOG,11GRM@NOG,13QP2@opiNOG,KOG4451@euNOG	S	zinc finger, C4H2 domain containing
Smp_012200.1	6183.Smp_012200__mRNA	1.3e-210	737.3					meNOG[21]	0AJ04@biNOG,0VWN2@meNOG,148RS@opiNOG,COG5048@NOG,KOG1721@euNOG	K	Zinc finger protein
Smp_012200.2	6183.Smp_012200__mRNA	4.5e-152	542.3					meNOG[21]	0AJ04@biNOG,0VWN2@meNOG,148RS@opiNOG,COG5048@NOG,KOG1721@euNOG	K	Zinc finger protein
Smp_012340.1	6183.Smp_012340__mRNA	6.4e-302	1041.2	UTP14A	GO:0000003,GO:0002119,GO:0002164,GO:0003006,GO:0003674,GO:0005488,GO:0005515,GO:0006810,GO:0006897,GO:0006898,GO:0007275,GO:0007399,GO:0007417,GO:0007420,GO:0007548,GO:0008150,GO:0009791,GO:0009987,GO:0010876,GO:0016192,GO:0016319,GO:0019915,GO:0022008,GO:0022414,GO:0030154,GO:0032501,GO:0032502,GO:0033036,GO:0040007,GO:0040008,GO:0040009,GO:0040010,GO:0040035,GO:0044699,GO:0044707,GO:0044763,GO:…	K14567		meNOG[21]	09XVB@biNOG,0V8SY@meNOG,12TQM@opiNOG,COG5644@NOG,KOG2172@euNOG	A	UTP14, U3 small nucleolar ribonucleoprotein, homolog
Smp_012350.1	6183.Smp_012350.2__mRNA	3.3e-231	805.8					meNOG[21]	0A2BQ@biNOG,0VEM6@meNOG,12TIJ@opiNOG,COG2340@NOG,KOG3017@euNOG	S	GLI pathogenesis-related 2
Smp_012350.2	6183.Smp_012350.2__mRNA	2e-250	869.8					meNOG[21]	0A2BQ@biNOG,0VEM6@meNOG,12TIJ@opiNOG,COG2340@NOG,KOG3017@euNOG	S	GLI pathogenesis-related 2
Smp_012380.1	6183.Smp_012380__mRNA	2.4e-177	626.7		GO:0003674,GO:0005215,GO:0005216,GO:0005244,GO:0005249,GO:0005261,GO:0005267,GO:0005575,GO:0005623,GO:0005886,GO:0005887,GO:0006461,GO:0006810,GO:0006811,GO:0006812,GO:0006813,GO:0007610,GO:0007622,GO:0007623,GO:0007626,GO:0007629,GO:0008076,GO:0008150,GO:0008324,GO:0008344,GO:0009987,GO:0015075,GO:0015077,GO:0015079,GO:0015267,GO:0015459,GO:0015672,GO:0016020,GO:0016021,GO:0016043,GO:0016247,GO:…	K04883,K04884		meNOG[21]	09WV6@biNOG,0V4PH@meNOG,13808@opiNOG,COG0667@NOG,KOG1575@euNOG	C	Potassium voltage-gated channel, shaker-related subfamily, beta member
Smp_012400.1	6183.Smp_012400__mRNA	7.1e-104	381.7	PTPMT1	GO:0000003,GO:0003674,GO:0003824,GO:0004439,GO:0004721,GO:0005575,GO:0005622,GO:0005623,GO:0005737,GO:0005739,GO:0005740,GO:0005743,GO:0005975,GO:0006066,GO:0006139,GO:0006152,GO:0006163,GO:0006195,GO:0006200,GO:0006464,GO:0006470,GO:0006629,GO:0006644,GO:0006650,GO:0006655,GO:0006725,GO:0006753,GO:0006793,GO:0006796,GO:0006807,GO:0007275,GO:0007399,GO:0008138,GO:0008150,GO:0008152,GO:0008610,GO:…	K14165		meNOG[21]	0A3VU@biNOG,0V7MF@meNOG,11IMR@NOG,13QB9@opiNOG,KOG1719@euNOG	V	Protein tyrosine phosphatase, mitochondrial 1
Smp_012410.1	6183.Smp_012410__mRNA	5.2e-218	761.9	MRPS22	GO:0000313,GO:0000314,GO:0002119,GO:0002164,GO:0003674,GO:0003735,GO:0005198,GO:0005575,GO:0005622,GO:0005623,GO:0005737,GO:0005739,GO:0005759,GO:0005761,GO:0005763,GO:0005840,GO:0006412,GO:0006810,GO:0006897,GO:0006898,GO:0007275,GO:0008150,GO:0008152,GO:0009058,GO:0009059,GO:0009790,GO:0009791,GO:0009792,GO:0009987,GO:0010467,GO:0015935,GO:0016192,GO:0019538,GO:0030529,GO:0031974,GO:0032501,GO:…	K17401		meNOG[21]	0A0GJ@biNOG,0VBCT@meNOG,11I44@NOG,13I59@opiNOG,KOG3890@euNOG	J	mitochondrial ribosomal protein s22
Smp_012440.1	6183.Smp_012440__mRNA	1.3e-288	996.9					meNOG[21]	09TVJ@biNOG,0V4US@meNOG,12P9V@opiNOG,COG0477@NOG,KOG0569@euNOG	G	Solute carrier family 2 (Facilitated glucose transporter) member
Smp_012470.1	6183.Smp_012470__mRNA	2e-250	869.8	PSMC2	GO:0000003,GO:0000075,GO:0000077,GO:0000082,GO:0000084,GO:0000209,GO:0000278,GO:0000502,GO:0000932,GO:0002119,GO:0002164,GO:0002376,GO:0002474,GO:0002478,GO:0002479,GO:0003674,GO:0003824,GO:0005488,GO:0005515,GO:0005575,GO:0005622,GO:0005623,GO:0005634,GO:0005654,GO:0005737,GO:0005739,GO:0005829,GO:0005838,GO:0006139,GO:0006152,GO:0006163,GO:0006195,GO:0006200,GO:0006464,GO:0006508,GO:0006511,GO:…	K03061		meNOG[21]	0A1BS@biNOG,0VC7A@meNOG,12RJI@opiNOG,COG1222@NOG,KOG0729@euNOG	O	Proteasome (Prosome, macropain) 26S subunit, ATPase 2
Smp_012480.1	6183.Smp_012480__mRNA	4.4e-254	882.9	EXO1	GO:0001775,GO:0002200,GO:0002204,GO:0002208,GO:0002250,GO:0002252,GO:0002263,GO:0002285,GO:0002312,GO:0002366,GO:0002376,GO:0002377,GO:0002381,GO:0002440,GO:0002443,GO:0002449,GO:0002455,GO:0002460,GO:0002520,GO:0002562,GO:0002566,GO:0003674,GO:0003676,GO:0003677,GO:0003824,GO:0004518,GO:0004519,GO:0004520,GO:0004521,GO:0004523,GO:0004527,GO:0004529,GO:0004536,GO:0004540,GO:0005488,GO:0005575,GO:…	K10746		meNOG[21]	09ZUD@biNOG,0VAQV@meNOG,12QIT@opiNOG,COG0258@NOG,KOG2518@euNOG	L	Exonuclease 1
Smp_012480.2	6183.Smp_012480__mRNA	4.6e-254	882.9	EXO1	GO:0001775,GO:0002200,GO:0002204,GO:0002208,GO:0002250,GO:0002252,GO:0002263,GO:0002285,GO:0002312,GO:0002366,GO:0002376,GO:0002377,GO:0002381,GO:0002440,GO:0002443,GO:0002449,GO:0002455,GO:0002460,GO:0002520,GO:0002562,GO:0002566,GO:0003674,GO:0003676,GO:0003677,GO:0003824,GO:0004518,GO:0004519,GO:0004520,GO:0004521,GO:0004523,GO:0004527,GO:0004529,GO:0004536,GO:0004540,GO:0005488,GO:0005575,GO:…	K10746		meNOG[21]	09ZUD@biNOG,0VAQV@meNOG,12QIT@opiNOG,COG0258@NOG,KOG2518@euNOG	L	Exonuclease 1
Smp_012480.3	6183.Smp_012480__mRNA	5.7e-136	488.8	EXO1	GO:0001775,GO:0002200,GO:0002204,GO:0002208,GO:0002250,GO:0002252,GO:0002263,GO:0002285,GO:0002312,GO:0002366,GO:0002376,GO:0002377,GO:0002381,GO:0002440,GO:0002443,GO:0002449,GO:0002455,GO:0002460,GO:0002520,GO:0002562,GO:0002566,GO:0003674,GO:0003676,GO:0003677,GO:0003824,GO:0004518,GO:0004519,GO:0004520,GO:0004521,GO:0004523,GO:0004527,GO:0004529,GO:0004536,GO:0004540,GO:0005488,GO:0005575,GO:…	K10746		meNOG[21]	09ZUD@biNOG,0VAQV@meNOG,12QIT@opiNOG,COG0258@NOG,KOG2518@euNOG	L	Exonuclease 1
Smp_012480.4	6183.Smp_012480__mRNA	7.8e-154	548.9	EXO1	GO:0001775,GO:0002200,GO:0002204,GO:0002208,GO:0002250,GO:0002252,GO:0002263,GO:0002285,GO:0002312,GO:0002366,GO:0002376,GO:0002377,GO:0002381,GO:0002440,GO:0002443,GO:0002449,GO:0002455,GO:0002460,GO:0002520,GO:0002562,GO:0002566,GO:0003674,GO:0003676,GO:0003677,GO:0003824,GO:0004518,GO:0004519,GO:0004520,GO:0004521,GO:0004523,GO:0004527,GO:0004529,GO:0004536,GO:0004540,GO:0005488,GO:0005575,GO:…	K10746		meNOG[21]	09ZUD@biNOG,0VAQV@meNOG,12QIT@opiNOG,COG0258@NOG,KOG2518@euNOG	L	Exonuclease 1
Smp_012530.1	6183.Smp_012530.1__mRNA	1.9e-62	243.4	SUPT4H1	GO:0000122,GO:0001071,GO:0003674,GO:0003682,GO:0003700,GO:0005488,GO:0005575,GO:0005622,GO:0005623,GO:0005634,GO:0005654,GO:0006139,GO:0006325,GO:0006338,GO:0006351,GO:0006354,GO:0006355,GO:0006357,GO:0006366,GO:0006368,GO:0006725,GO:0006807,GO:0006996,GO:0007275,GO:0007568,GO:0008023,GO:0008150,GO:0008152,GO:0008340,GO:0009058,GO:0009059,GO:0009889,GO:0009890,GO:0009891,GO:0009892,GO:0009893,GO:…	K15171		meNOG[21]	0A6SJ@biNOG,0VHKD@meNOG,13SRC@opiNOG,COG5204@NOG,KOG3490@euNOG	K	suppressor of Ty 4 homolog 1 (S. cerevisiae)
Smp_012540.1	6183.Smp_012540__mRNA	1.5e-142	510.8	UTP23	GO:0005575,GO:0005622,GO:0005623,GO:0005634,GO:0005730,GO:0006810,GO:0006897,GO:0006909,GO:0008150,GO:0016192,GO:0031974,GO:0031981,GO:0043226,GO:0043227,GO:0043228,GO:0043229,GO:0043231,GO:0043232,GO:0043233,GO:0044422,GO:0044424,GO:0044428,GO:0044446,GO:0044464,GO:0044699,GO:0044765,GO:0051179,GO:0051234,GO:0070013	K14773		meNOG[21]	09WTC@biNOG,0V7RG@meNOG,12Q47@opiNOG,COG1412@NOG,KOG3164@euNOG	S	UTP23, small subunit (SSU) processome component, homolog (yeast)
Smp_012570.1	6183.Smp_012570__mRNA	0.0	1553.9	VANGL1	GO:0000003,GO:0001654,GO:0001664,GO:0001667,GO:0001736,GO:0001738,GO:0001745,GO:0001838,GO:0001841,GO:0001843,GO:0002009,GO:0003006,GO:0003674,GO:0005102,GO:0005109,GO:0005488,GO:0005515,GO:0005575,GO:0005623,GO:0005886,GO:0006928,GO:0007154,GO:0007163,GO:0007164,GO:0007165,GO:0007166,GO:0007275,GO:0007276,GO:0007292,GO:0007297,GO:0007298,GO:0007369,GO:0007399,GO:0007423,GO:0008037,GO:0008038,GO:…	K04510		meNOG[21]	09W7T@biNOG,0V765@meNOG,0XPVT@NOG,13CDM@opiNOG,KOG3814@euNOG	T	van gogh, Drosophila
Smp_012580.1	6183.Smp_012580__mRNA	0.0	1735.3	ARHGEF26	GO:0000003,GO:0002165,GO:0002252,GO:0002376,GO:0005575,GO:0005622,GO:0005623,GO:0005634,GO:0005686,GO:0006582,GO:0006725,GO:0006950,GO:0006952,GO:0006955,GO:0007275,GO:0007444,GO:0007478,GO:0007480,GO:0007552,GO:0007560,GO:0008150,GO:0008152,GO:0009653,GO:0009791,GO:0009886,GO:0009887,GO:0009987,GO:0010646,GO:0018958,GO:0019748,GO:0023051,GO:0030529,GO:0030532,GO:0031594,GO:0031644,GO:0032501,GO:…	K07525,K13744		meNOG[21]	09UGY@biNOG,0V5G9@meNOG,12NRK@opiNOG,COG5422@NOG,KOG3523@euNOG	T	Rho guanine nucleotide exchange factor (GEF)
Smp_012580.3	6183.Smp_012580__mRNA	0.0	1488.0	ARHGEF26	GO:0000003,GO:0002165,GO:0002252,GO:0002376,GO:0005575,GO:0005622,GO:0005623,GO:0005634,GO:0005686,GO:0006582,GO:0006725,GO:0006950,GO:0006952,GO:0006955,GO:0007275,GO:0007444,GO:0007478,GO:0007480,GO:0007552,GO:0007560,GO:0008150,GO:0008152,GO:0009653,GO:0009791,GO:0009886,GO:0009887,GO:0009987,GO:0010646,GO:0018958,GO:0019748,GO:0023051,GO:0030529,GO:0030532,GO:0031594,GO:0031644,GO:0032501,GO:…	K07525,K13744		meNOG[21]	09UGY@biNOG,0V5G9@meNOG,12NRK@opiNOG,COG5422@NOG,KOG3523@euNOG	T	Rho guanine nucleotide exchange factor (GEF)
Smp_012670.1	6183.Smp_012670.2__mRNA	6.5e-89	332.0	IFT43	GO:0000902,GO:0005575,GO:0005622,GO:0005623,GO:0005856,GO:0006810,GO:0006928,GO:0007017,GO:0007018,GO:0008150,GO:0009653,GO:0009987,GO:0010970,GO:0016043,GO:0030030,GO:0030705,GO:0032502,GO:0032989,GO:0032990,GO:0035721,GO:0042073,GO:0043226,GO:0043228,GO:0043229,GO:0043232,GO:0044424,GO:0044464,GO:0044699,GO:0044763,GO:0044765,GO:0044767,GO:0044782,GO:0046907,GO:0048856,GO:0048858,GO:0048869,GO:…	K19675		meNOG[21]	0A31Y@biNOG,0IG89@euNOG,0VDX1@meNOG,11KGC@NOG,12T3H@opiNOG	U	intraflagellar transport 43 homolog (Chlamydomonas)
Smp_012670.2	6183.Smp_012670.2__mRNA	5.9e-26	121.7	IFT43	GO:0000902,GO:0005575,GO:0005622,GO:0005623,GO:0005856,GO:0006810,GO:0006928,GO:0007017,GO:0007018,GO:0008150,GO:0009653,GO:0009987,GO:0010970,GO:0016043,GO:0030030,GO:0030705,GO:0032502,GO:0032989,GO:0032990,GO:0035721,GO:0042073,GO:0043226,GO:0043228,GO:0043229,GO:0043232,GO:0044424,GO:0044464,GO:0044699,GO:0044763,GO:0044765,GO:0044767,GO:0044782,GO:0046907,GO:0048856,GO:0048858,GO:0048869,GO:…	K19675		meNOG[21]	0A31Y@biNOG,0IG89@euNOG,0VDX1@meNOG,11KGC@NOG,12T3H@opiNOG	U	intraflagellar transport 43 homolog (Chlamydomonas)
Smp_012690.1	6183.Smp_012690__mRNA	3e-113	412.9					euNOG[57]	COG5048@NOG,KOG1721@euNOG	S	Zinc finger protein
Smp_012720.1	6183.Smp_012720__mRNA	0.0	1113.6	CORO1C	GO:0000003,GO:0003674,GO:0003779,GO:0005488,GO:0005515,GO:0005575,GO:0005622,GO:0005623,GO:0005856,GO:0006996,GO:0007010,GO:0007049,GO:0007126,GO:0008092,GO:0008150,GO:0009987,GO:0015629,GO:0016043,GO:0022402,GO:0030029,GO:0030036,GO:0043226,GO:0043228,GO:0043229,GO:0043232,GO:0044424,GO:0044464,GO:0044699,GO:0044763,GO:0048610,GO:0051015,GO:0051321,GO:0071840	K13886		meNOG[21]	09TGS@biNOG,0V4FS@meNOG,0XQAD@NOG,12NEF@opiNOG,KOG0303@euNOG	Z	Coronin, actin binding protein
Smp_012740.1	6183.Smp_012740.2__mRNA	4.1e-226	788.9	ANKMY2	GO:0002119,GO:0002164,GO:0005575,GO:0005622,GO:0005623,GO:0005929,GO:0006950,GO:0006970,GO:0007275,GO:0008104,GO:0008150,GO:0009628,GO:0009791,GO:0009966,GO:0009967,GO:0009987,GO:0010646,GO:0010647,GO:0010752,GO:0010753,GO:0022611,GO:0023051,GO:0023056,GO:0031513,GO:0032101,GO:0032501,GO:0032502,GO:0033036,GO:0033365,GO:0034613,GO:0040012,GO:0040024,GO:0042995,GO:0043054,GO:0043226,GO:0043227,GO:…			meNOG[21]	0A09K@biNOG,0VB5K@meNOG,0XPNY@NOG,132TH@opiNOG,KOG1710@euNOG	S	Ankyrin repeat and MYND domain containing 2
Smp_012740.2	6183.Smp_012740.2__mRNA	1.8e-83	313.9	ANKMY2	GO:0002119,GO:0002164,GO:0005575,GO:0005622,GO:0005623,GO:0005929,GO:0006950,GO:0006970,GO:0007275,GO:0008104,GO:0008150,GO:0009628,GO:0009791,GO:0009966,GO:0009967,GO:0009987,GO:0010646,GO:0010647,GO:0010752,GO:0010753,GO:0022611,GO:0023051,GO:0023056,GO:0031513,GO:0032101,GO:0032501,GO:0032502,GO:0033036,GO:0033365,GO:0034613,GO:0040012,GO:0040024,GO:0042995,GO:0043054,GO:0043226,GO:0043227,GO:…			meNOG[21]	0A09K@biNOG,0VB5K@meNOG,0XPNY@NOG,132TH@opiNOG,KOG1710@euNOG	S	Ankyrin repeat and MYND domain containing 2
Smp_012750.1	6183.Smp_012750__mRNA	2.1e-86	323.6	RPL12	GO:0000003,GO:0000022,GO:0000184,GO:0000226,GO:0000278,GO:0000956,GO:0002119,GO:0002164,GO:0003674,GO:0003735,GO:0005198,GO:0005575,GO:0005622,GO:0005623,GO:0005737,GO:0005829,GO:0005840,GO:0006139,GO:0006401,GO:0006402,GO:0006412,GO:0006413,GO:0006414,GO:0006415,GO:0006605,GO:0006612,GO:0006613,GO:0006614,GO:0006725,GO:0006807,GO:0006810,GO:0006886,GO:0006897,GO:0006898,GO:0006915,GO:0006996,GO:…	K02870		meNOG[21]	09T96@biNOG,0V486@meNOG,13PRV@opiNOG,COG0080@NOG,KOG0886@euNOG	J	Ribosomal protein L12
Smp_012780.1	6183.Smp_012780__mRNA	0.0	2372.4	SARM1	GO:0000003,GO:0000187,GO:0001932,GO:0001934,GO:0002119,GO:0002164,GO:0002376,GO:0003674,GO:0005488,GO:0005515,GO:0005575,GO:0005622,GO:0005623,GO:0005737,GO:0005739,GO:0005740,GO:0005741,GO:0005856,GO:0005874,GO:0006810,GO:0006897,GO:0006898,GO:0006950,GO:0006952,GO:0006955,GO:0007154,GO:0007267,GO:0007275,GO:0007399,GO:0008104,GO:0008150,GO:0009607,GO:0009617,GO:0009620,GO:0009743,GO:0009746,GO:…			meNOG[21]	09V3S@biNOG,0V63B@meNOG,0XQ4A@NOG,12S2Z@opiNOG,KOG3678@euNOG	W	Sterile alpha and TIR motif containing 1
Smp_012800.1	6183.Smp_012800__mRNA	1.9e-46	189.9	BANF1	GO:0000003,GO:0000775,GO:0000779,GO:0000793,GO:0003006,GO:0003674,GO:0003676,GO:0003677,GO:0003690,GO:0005488,GO:0005515,GO:0005575,GO:0005622,GO:0005623,GO:0005634,GO:0005635,GO:0005654,GO:0005694,GO:0005737,GO:0005829,GO:0006139,GO:0006259,GO:0006725,GO:0006807,GO:0006996,GO:0006997,GO:0007059,GO:0007275,GO:0007548,GO:0008150,GO:0008152,GO:0009314,GO:0009607,GO:0009615,GO:0009628,GO:0009653,GO:…			meNOG[21]	0A89A@biNOG,0VJ53@meNOG,11URU@NOG,13U9U@opiNOG,KOG4233@euNOG	B, L	Barrier to autointegration factor 1
Smp_012810.1	6183.Smp_012810__mRNA	2.5e-70	269.6			K05760		euNOG[57]	0XRD4@NOG,KOG1703@euNOG	S	PDZ and LIM domain
Smp_012860.1	6183.Smp_012860__mRNA	3.4e-253	879.0	TRMT6	GO:0000003,GO:0005575,GO:0005622,GO:0005623,GO:0005634,GO:0006810,GO:0006897,GO:0006898,GO:0007154,GO:0007267,GO:0007275,GO:0008150,GO:0009653,GO:0009790,GO:0009792,GO:0009987,GO:0010171,GO:0016192,GO:0023052,GO:0030154,GO:0032501,GO:0032502,GO:0040008,GO:0040009,GO:0040010,GO:0043226,GO:0043227,GO:0043229,GO:0043231,GO:0044424,GO:0044464,GO:0044699,GO:0044700,GO:0044707,GO:0044763,GO:0044767,GO:…	K03256		meNOG[21]	09ZVQ@biNOG,0VEV4@meNOG,0XSXD@NOG,12TV1@opiNOG,KOG1416@euNOG	J	tRNA methyltransferase 6 homolog (S. cerevisiae)
Smp_012860.2	6183.Smp_012860__mRNA	5.4e-186	655.6	TRMT6	GO:0000003,GO:0005575,GO:0005622,GO:0005623,GO:0005634,GO:0006810,GO:0006897,GO:0006898,GO:0007154,GO:0007267,GO:0007275,GO:0008150,GO:0009653,GO:0009790,GO:0009792,GO:0009987,GO:0010171,GO:0016192,GO:0023052,GO:0030154,GO:0032501,GO:0032502,GO:0040008,GO:0040009,GO:0040010,GO:0043226,GO:0043227,GO:0043229,GO:0043231,GO:0044424,GO:0044464,GO:0044699,GO:0044700,GO:0044707,GO:0044763,GO:0044767,GO:…	K03256		meNOG[21]	09ZVQ@biNOG,0VEV4@meNOG,0XSXD@NOG,12TV1@opiNOG,KOG1416@euNOG	J	tRNA methyltransferase 6 homolog (S. cerevisiae)
Smp_012900.1	6183.Smp_012900__mRNA	1.8e-293	1013.1					meNOG[21]	09WQX@biNOG,0V7PD@meNOG,0XSGH@NOG,12Q2N@opiNOG,KOG0124@euNOG	A	Poly-U binding splicing factor 60KDa
Smp_012930.1	6183.Smp_012930__mRNA	3.2e-287	992.3	IMPDH2	GO:0000003,GO:0000166,GO:0000902,GO:0000904,GO:0001654,GO:0001775,GO:0002376,GO:0003674,GO:0003824,GO:0003938,GO:0005488,GO:0005575,GO:0005622,GO:0005623,GO:0005634,GO:0005737,GO:0005777,GO:0005778,GO:0005829,GO:0006139,GO:0006144,GO:0006163,GO:0006164,GO:0006177,GO:0006461,GO:0006725,GO:0006753,GO:0006793,GO:0006796,GO:0006807,GO:0006810,GO:0006897,GO:0006909,GO:0006928,GO:0006935,GO:0007275,GO:…	K00088		meNOG[21]	09VHC@biNOG,0V6GJ@meNOG,12P0H@opiNOG,COG0516@NOG,COG0517@NOG,KOG2550@euNOG	F	Catalyzes the conversion of inosine 5'-phosphate (IMP) to xanthosine 5'-phosphate (XMP), the first committed and rate- limiting step in the de novo synthesis of guanine nucleotides, and therefore plays an important role in the regulation of cell growth
Smp_012980.1	6183.Smp_012980__mRNA	1.4e-114	417.5	EIF3J	GO:0003674,GO:0003676,GO:0003723,GO:0003743,GO:0005488,GO:0005575,GO:0005622,GO:0005623,GO:0005737,GO:0005829,GO:0005852,GO:0006412,GO:0006413,GO:0007275,GO:0007399,GO:0008135,GO:0008150,GO:0008152,GO:0009058,GO:0009059,GO:0009987,GO:0010467,GO:0019538,GO:0022008,GO:0030154,GO:0032501,GO:0032502,GO:0032991,GO:0034645,GO:0043170,GO:0043234,GO:0044237,GO:0044238,GO:0044249,GO:0044260,GO:0044267,GO:…	K03245		meNOG[21]	0A1X8@biNOG,0VCSR@meNOG,11U5G@NOG,13UFN@opiNOG,KOG4813@euNOG	J	Component of the eukaryotic translation initiation factor 3 (eIF-3) complex, which is involved in protein synthesis and, together with other initiation factors, stimulates binding of mRNA and methionyl-tRNAi to the 40S ribosome (By similarity)
Smp_013040.1	6183.Smp_013040.2__mRNA	5.7e-245	851.7	CATD	GO:0000323,GO:0001894,GO:0003674,GO:0003824,GO:0004175,GO:0004190,GO:0005575,GO:0005576,GO:0005615,GO:0005622,GO:0005623,GO:0005737,GO:0005764,GO:0005773,GO:0006508,GO:0008150,GO:0008152,GO:0008219,GO:0008233,GO:0009987,GO:0016023,GO:0016265,GO:0016787,GO:0019538,GO:0030141,GO:0031410,GO:0031982,GO:0031988,GO:0032501,GO:0033619,GO:0042592,GO:0042599,GO:0043129,GO:0043170,GO:0043226,GO:0043227,GO:…	K01379,K01382,K08565		meNOG[21]	09WCZ@biNOG,0VAUW@meNOG,0XNV7@NOG,12RM2@opiNOG,KOG1339@euNOG	O	cathepsin
Smp_013050.1	6183.Smp_013050__mRNA	3.1e-240	835.9		GO:0006950,GO:0006974,GO:0007275,GO:0007568,GO:0008150,GO:0008340,GO:0009987,GO:0010259,GO:0032501,GO:0032502,GO:0033554,GO:0044699,GO:0044707,GO:0044763,GO:0044767,GO:0050896,GO:0051716			meNOG[21]	09X3T@biNOG,0V82B@meNOG,0ZNCI@NOG,12QAF@opiNOG,KOG4636@euNOG	S	TLD
Smp_013060.1	6183.Smp_013060__mRNA	4e-188	662.5	SMAD5	GO:0000003,GO:0000975,GO:0000976,GO:0000977,GO:0000980,GO:0000981,GO:0000988,GO:0000989,GO:0001012,GO:0001067,GO:0001071,GO:0001076,GO:0001085,GO:0001102,GO:0001104,GO:0001105,GO:0001158,GO:0001190,GO:0001654,GO:0001655,GO:0001700,GO:0001745,GO:0002009,GO:0002165,GO:0003002,GO:0003006,GO:0003008,GO:0003156,GO:0003674,GO:0003676,GO:0003677,GO:0003700,GO:0003705,GO:0003712,GO:0003713,GO:0004871,GO:…	K04676		meNOG[21]	09TDQ@biNOG,0V4CT@meNOG,0XQKU@NOG,12PNA@opiNOG,KOG3701@euNOG	K	SMAD family member
Smp_013060.2	6183.Smp_013060__mRNA	7.7e-78	295.0	SMAD5	GO:0000003,GO:0000975,GO:0000976,GO:0000977,GO:0000980,GO:0000981,GO:0000988,GO:0000989,GO:0001012,GO:0001067,GO:0001071,GO:0001076,GO:0001085,GO:0001102,GO:0001104,GO:0001105,GO:0001158,GO:0001190,GO:0001654,GO:0001655,GO:0001700,GO:0001745,GO:0002009,GO:0002165,GO:0003002,GO:0003006,GO:0003008,GO:0003156,GO:0003674,GO:0003676,GO:0003677,GO:0003700,GO:0003705,GO:0003712,GO:0003713,GO:0004871,GO:…	K04676		meNOG[21]	09TDQ@biNOG,0V4CT@meNOG,0XQKU@NOG,12PNA@opiNOG,KOG3701@euNOG	K	SMAD family member
Smp_013060.3	6183.Smp_013060__mRNA	6.2e-274	948.0	SMAD5	GO:0000003,GO:0000975,GO:0000976,GO:0000977,GO:0000980,GO:0000981,GO:0000988,GO:0000989,GO:0001012,GO:0001067,GO:0001071,GO:0001076,GO:0001085,GO:0001102,GO:0001104,GO:0001105,GO:0001158,GO:0001190,GO:0001654,GO:0001655,GO:0001700,GO:0001745,GO:0002009,GO:0002165,GO:0003002,GO:0003006,GO:0003008,GO:0003156,GO:0003674,GO:0003676,GO:0003677,GO:0003700,GO:0003705,GO:0003712,GO:0003713,GO:0004871,GO:…	K04676		meNOG[21]	09TDQ@biNOG,0V4CT@meNOG,0XQKU@NOG,12PNA@opiNOG,KOG3701@euNOG	K	SMAD family member
Smp_013060.4	6183.Smp_013060__mRNA	1.1e-76	291.2	SMAD5	GO:0000003,GO:0000975,GO:0000976,GO:0000977,GO:0000980,GO:0000981,GO:0000988,GO:0000989,GO:0001012,GO:0001067,GO:0001071,GO:0001076,GO:0001085,GO:0001102,GO:0001104,GO:0001105,GO:0001158,GO:0001190,GO:0001654,GO:0001655,GO:0001700,GO:0001745,GO:0002009,GO:0002165,GO:0003002,GO:0003006,GO:0003008,GO:0003156,GO:0003674,GO:0003676,GO:0003677,GO:0003700,GO:0003705,GO:0003712,GO:0003713,GO:0004871,GO:…	K04676		meNOG[21]	09TDQ@biNOG,0V4CT@meNOG,0XQKU@NOG,12PNA@opiNOG,KOG3701@euNOG	K	SMAD family member
Smp_013070.1	6183.Smp_013070__mRNA	0.0	1464.1					meNOG[21]	0A0RQ@biNOG,0VBN2@meNOG,0YWY4@NOG,12Q7W@opiNOG,KOG2252@euNOG	K	one cut homeobox
Smp_013070.2	6183.Smp_013070__mRNA	2.9e-280	969.1					meNOG[21]	0A0RQ@biNOG,0VBN2@meNOG,0YWY4@NOG,12Q7W@opiNOG,KOG2252@euNOG	K	one cut homeobox
Smp_013080.1	6183.Smp_013080__mRNA	0.0	1329.7	IQCA1		K00665		meNOG[21]	09XQ0@biNOG,0V8MP@meNOG,12QNZ@opiNOG,COG0464@NOG,KOG0740@euNOG	O	iQ motif containing with AAA domain 1
Smp_013150.1	6183.Smp_013150__mRNA	6.2e-85	318.5	RFK	GO:0003674,GO:0003824,GO:0005575,GO:0005622,GO:0005623,GO:0005737,GO:0005739,GO:0005829,GO:0006766,GO:0006767,GO:0006771,GO:0006793,GO:0006796,GO:0006807,GO:0008150,GO:0008152,GO:0008531,GO:0009058,GO:0009110,GO:0009231,GO:0009987,GO:0016301,GO:0016310,GO:0016740,GO:0016772,GO:0016773,GO:0018130,GO:0034641,GO:0042364,GO:0042726,GO:0042727,GO:0043226,GO:0043227,GO:0043229,GO:0043231,GO:0044237,GO:…	K00861		meNOG[21]	0A5TG@biNOG,0VEXQ@meNOG,13T84@opiNOG,COG0196@NOG,KOG3110@euNOG	H	riboflavin kinase
Smp_013150.2	6183.Smp_013150__mRNA	1.2e-41	174.1	RFK	GO:0003674,GO:0003824,GO:0005575,GO:0005622,GO:0005623,GO:0005737,GO:0005739,GO:0005829,GO:0006766,GO:0006767,GO:0006771,GO:0006793,GO:0006796,GO:0006807,GO:0008150,GO:0008152,GO:0008531,GO:0009058,GO:0009110,GO:0009231,GO:0009987,GO:0016301,GO:0016310,GO:0016740,GO:0016772,GO:0016773,GO:0018130,GO:0034641,GO:0042364,GO:0042726,GO:0042727,GO:0043226,GO:0043227,GO:0043229,GO:0043231,GO:0044237,GO:…	K00861		meNOG[21]	0A5TG@biNOG,0VEXQ@meNOG,13T84@opiNOG,COG0196@NOG,KOG3110@euNOG	H	riboflavin kinase
Smp_013200.1	6183.Smp_013200.2__mRNA	1.7e-128	463.8	RPL10	GO:0000003,GO:0000022,GO:0000226,GO:0000278,GO:0002119,GO:0002164,GO:0003674,GO:0003735,GO:0005198,GO:0005575,GO:0005622,GO:0005623,GO:0005737,GO:0005829,GO:0005840,GO:0006412,GO:0006996,GO:0007010,GO:0007017,GO:0007049,GO:0007051,GO:0007052,GO:0007098,GO:0007275,GO:0008150,GO:0008152,GO:0009058,GO:0009059,GO:0009790,GO:0009791,GO:0009792,GO:0009987,GO:0010467,GO:0015934,GO:0016043,GO:0019538,GO:…	K02866		meNOG[21]	09U7J@biNOG,0V56M@meNOG,12NKA@opiNOG,COG0197@NOG,KOG0857@euNOG	J	ribosomal protein
Smp_013200.2	6183.Smp_013200.2__mRNA	4.9e-92	342.4	RPL10	GO:0000003,GO:0000022,GO:0000226,GO:0000278,GO:0002119,GO:0002164,GO:0003674,GO:0003735,GO:0005198,GO:0005575,GO:0005622,GO:0005623,GO:0005737,GO:0005829,GO:0005840,GO:0006412,GO:0006996,GO:0007010,GO:0007017,GO:0007049,GO:0007051,GO:0007052,GO:0007098,GO:0007275,GO:0008150,GO:0008152,GO:0009058,GO:0009059,GO:0009790,GO:0009791,GO:0009792,GO:0009987,GO:0010467,GO:0015934,GO:0016043,GO:0019538,GO:…	K02866		meNOG[21]	09U7J@biNOG,0V56M@meNOG,12NKA@opiNOG,COG0197@NOG,KOG0857@euNOG	J	ribosomal protein
Smp_013210.1	6183.Smp_129310__mRNA	8.8e-111	405.6	IPMK	GO:0000824,GO:0001838,GO:0001841,GO:0002009,GO:0003674,GO:0003824,GO:0005575,GO:0005622,GO:0005623,GO:0005634,GO:0006066,GO:0006793,GO:0006796,GO:0007275,GO:0007399,GO:0008150,GO:0008152,GO:0008440,GO:0009058,GO:0009653,GO:0009790,GO:0009792,GO:0009888,GO:0009987,GO:0016301,GO:0016310,GO:0016331,GO:0016740,GO:0016772,GO:0016773,GO:0019637,GO:0019751,GO:0021915,GO:0032501,GO:0032502,GO:0032958,GO:…	K00915		meNOG[21]	0B40Q@biNOG,0IPEP@euNOG,0WGFY@meNOG,0YHQ3@NOG,13CDP@opiNOG	I, K, T	inositol polyphosphate multikinase
Smp_013300.1	6183.Smp_013300.1__mRNA	1.2e-113	414.5	YIPF6	GO:0002064,GO:0002065,GO:0002066,GO:0003674,GO:0005488,GO:0005515,GO:0005575,GO:0005622,GO:0005623,GO:0005737,GO:0005783,GO:0005801,GO:0005802,GO:0007275,GO:0008150,GO:0009790,GO:0009792,GO:0009888,GO:0009987,GO:0016020,GO:0016023,GO:0030133,GO:0030134,GO:0030135,GO:0030154,GO:0030855,GO:0031410,GO:0031982,GO:0031988,GO:0032501,GO:0032502,GO:0042802,GO:0043226,GO:0043227,GO:0043229,GO:0043231,GO:…			meNOG[21]	09XN9@biNOG,0VD5U@meNOG,13MSD@opiNOG,COG5080@NOG,KOG2946@euNOG	U	Yip1 domain family, member 6
Smp_013300.2	6183.Smp_013300.1__mRNA	5.3e-108	395.6	YIPF6	GO:0002064,GO:0002065,GO:0002066,GO:0003674,GO:0005488,GO:0005515,GO:0005575,GO:0005622,GO:0005623,GO:0005737,GO:0005783,GO:0005801,GO:0005802,GO:0007275,GO:0008150,GO:0009790,GO:0009792,GO:0009888,GO:0009987,GO:0016020,GO:0016023,GO:0030133,GO:0030134,GO:0030135,GO:0030154,GO:0030855,GO:0031410,GO:0031982,GO:0031988,GO:0032501,GO:0032502,GO:0042802,GO:0043226,GO:0043227,GO:0043229,GO:0043231,GO:…			meNOG[21]	09XN9@biNOG,0VD5U@meNOG,13MSD@opiNOG,COG5080@NOG,KOG2946@euNOG	U	Yip1 domain family, member 6
Smp_013360.1	6183.Smp_013360__mRNA	1.9e-84	317.0	SNRNP70	GO:0000003,GO:0000226,GO:0000278,GO:0000375,GO:0000377,GO:0000381,GO:0000398,GO:0002119,GO:0002164,GO:0002376,GO:0002520,GO:0003006,GO:0003674,GO:0003676,GO:0003723,GO:0003729,GO:0005488,GO:0005515,GO:0005575,GO:0005622,GO:0005623,GO:0005634,GO:0005654,GO:0005681,GO:0005685,GO:0005692,GO:0006139,GO:0006396,GO:0006397,GO:0006725,GO:0006807,GO:0006996,GO:0007010,GO:0007017,GO:0007049,GO:0007051,GO:…	K11093		meNOG[21]	0A28W@biNOG,0VD4P@meNOG,12PTU@opiNOG,COG0724@NOG,KOG0113@euNOG	A	Small nuclear ribonucleoprotein 70kDa (U1)
Smp_013360.2	6183.Smp_013360__mRNA	1.1e-165	587.8	SNRNP70	GO:0000003,GO:0000226,GO:0000278,GO:0000375,GO:0000377,GO:0000381,GO:0000398,GO:0002119,GO:0002164,GO:0002376,GO:0002520,GO:0003006,GO:0003674,GO:0003676,GO:0003723,GO:0003729,GO:0005488,GO:0005515,GO:0005575,GO:0005622,GO:0005623,GO:0005634,GO:0005654,GO:0005681,GO:0005685,GO:0005692,GO:0006139,GO:0006396,GO:0006397,GO:0006725,GO:0006807,GO:0006996,GO:0007010,GO:0007017,GO:0007049,GO:0007051,GO:…	K11093		meNOG[21]	0A28W@biNOG,0VD4P@meNOG,12PTU@opiNOG,COG0724@NOG,KOG0113@euNOG	A	Small nuclear ribonucleoprotein 70kDa (U1)
Smp_013370.1	6183.Smp_013370.1__mRNA	4.1e-74	283.5			K06537		meNOG[21]	0A4JG@biNOG,0VDB6@meNOG,11IRY@NOG,13HQN@opiNOG,KOG3882@euNOG	S	Tetraspanin family
Smp_013440.1	6183.Smp_013440__mRNA	7.4e-110	402.9	SLC39A14		K14711,K14714,K14720		meNOG[21]	09WUZ@biNOG,0V7SX@meNOG,12QZZ@opiNOG,COG0428@NOG,KOG2693@euNOG	P	solute carrier family 39 (zinc transporter), member
Smp_013460.1	6183.Smp_013460__mRNA	7.9e-186	654.8	SCAMP	GO:0001505,GO:0003001,GO:0003008,GO:0005575,GO:0005622,GO:0005623,GO:0005737,GO:0006810,GO:0006836,GO:0006887,GO:0007154,GO:0007267,GO:0007268,GO:0007269,GO:0007610,GO:0007611,GO:0007613,GO:0007616,GO:0008021,GO:0008150,GO:0009987,GO:0016023,GO:0016079,GO:0016192,GO:0019226,GO:0023052,GO:0023061,GO:0030135,GO:0030136,GO:0031410,GO:0031982,GO:0031988,GO:0032501,GO:0032940,GO:0035637,GO:0043226,GO:…	K19995		meNOG[21]	09ZHP@biNOG,0VAEU@meNOG,0XSJN@NOG,12N83@opiNOG,KOG3088@euNOG	U	secretory carrier membrane protein
Smp_013470.1	6183.Smp_013470.2__mRNA	1.4e-142	510.8	RPS2	GO:0000003,GO:0000184,GO:0000228,GO:0000956,GO:0002119,GO:0002164,GO:0003674,GO:0003735,GO:0005198,GO:0005575,GO:0005622,GO:0005623,GO:0005634,GO:0005654,GO:0005694,GO:0005730,GO:0005737,GO:0005829,GO:0005840,GO:0006139,GO:0006401,GO:0006402,GO:0006412,GO:0006413,GO:0006414,GO:0006415,GO:0006605,GO:0006612,GO:0006613,GO:0006614,GO:0006725,GO:0006807,GO:0006810,GO:0006886,GO:0006915,GO:0007275,GO:…	K02981		meNOG[21]	0A0IM@biNOG,0V67Q@meNOG,13HIA@opiNOG,COG0098@NOG,KOG0877@euNOG	J	Ribosomal protein
Smp_013520.1	6183.Smp_013520__mRNA	1.2e-302	1043.5	C17ORF85				meNOG[21]	0A1FD@biNOG,0IHKG@euNOG,0VASH@meNOG,10MQP@NOG,13HI6@opiNOG	S	chromosome 17 open reading frame 85
Smp_013540.1	6183.Smp_013540__mRNA	9.9e-307	1057.0					meNOG[21]	09YZB@biNOG,0IEEB@euNOG,0V9WZ@meNOG,0XSJD@NOG,12RIX@opiNOG	G	Tyrosinase-related protein 1
Smp_013600.1	6183.Smp_013600__mRNA	1.1e-298	1031.2	HMX3	GO:0000003,GO:0000122,GO:0000132,GO:0000226,GO:0000278,GO:0001071,GO:0001654,GO:0002119,GO:0002164,GO:0003008,GO:0003674,GO:0003676,GO:0003677,GO:0003700,GO:0005488,GO:0005575,GO:0005622,GO:0005623,GO:0005634,GO:0006355,GO:0006357,GO:0006996,GO:0007010,GO:0007017,GO:0007049,GO:0007163,GO:0007275,GO:0007399,GO:0007417,GO:0007420,GO:0007423,GO:0007565,GO:0007566,GO:0008104,GO:0008150,GO:0008284,GO:…	K09349		meNOG[21]	09YZE@biNOG,0V9X1@meNOG,11R8D@NOG,13SRQ@opiNOG,KOG0485@euNOG	K	H6 family homeobox
Smp_013610.1	6183.Smp_013610__mRNA	0.0	1263.4	FAM161B		K16772		meNOG[21]	09YD6@biNOG,0IFP6@euNOG,0V9AS@meNOG,11FGW@NOG,12PFT@opiNOG	S	family with sequence similarity 161, member B
Smp_013690.1	6183.Smp_013690__mRNA	3.1e-251	872.5	BROX	GO:0005575,GO:0016020			meNOG[21]	09T81@biNOG,0IEDQ@euNOG,0V46Z@meNOG,0ZHPX@NOG,12SS3@opiNOG	S	BRO1 domain and CAAX motif containing
Smp_013790.1	6183.Smp_013790__mRNA	0.0	1521.9					meNOG[21]	09T47@biNOG,0V42W@meNOG,12N1A@opiNOG,COG0513@NOG,KOG0331@euNOG	A	DEAD (Asp-Glu-Ala-Asp) box helicase
Smp_013840.1	6183.Smp_013840.2__mRNA	0.0	2215.3	PAR-1	GO:0000003,GO:0000226,GO:0000578,GO:0001667,GO:0001709,GO:0001736,GO:0001737,GO:0001738,GO:0002009,GO:0002119,GO:0002164,GO:0002165,GO:0002376,GO:0003002,GO:0003006,GO:0003674,GO:0003824,GO:0004672,GO:0004674,GO:0005488,GO:0005515,GO:0005575,GO:0005576,GO:0005622,GO:0005623,GO:0005737,GO:0005886,GO:0005938,GO:0006403,GO:0006464,GO:0006468,GO:0006793,GO:0006796,GO:0006928,GO:0006955,GO:0006959,GO:…	K08798		meNOG[21]	09TFN@biNOG,0V4ER@meNOG,0XNQ0@NOG,12NJJ@opiNOG,KOG0586@euNOG	T	Map microtubule affinity-regulating kinase
Smp_013840.2	6183.Smp_013840.2__mRNA	0.0	2237.6	PAR-1	GO:0000003,GO:0000226,GO:0000578,GO:0001667,GO:0001709,GO:0001736,GO:0001737,GO:0001738,GO:0002009,GO:0002119,GO:0002164,GO:0002165,GO:0002376,GO:0003002,GO:0003006,GO:0003674,GO:0003824,GO:0004672,GO:0004674,GO:0005488,GO:0005515,GO:0005575,GO:0005576,GO:0005622,GO:0005623,GO:0005737,GO:0005886,GO:0005938,GO:0006403,GO:0006464,GO:0006468,GO:0006793,GO:0006796,GO:0006928,GO:0006955,GO:0006959,GO:…	K08798		meNOG[21]	09TFN@biNOG,0V4ER@meNOG,0XNQ0@NOG,12NJJ@opiNOG,KOG0586@euNOG	T	Map microtubule affinity-regulating kinase
Smp_013840.3	6183.Smp_013840.2__mRNA	0.0	2188.3	PAR-1	GO:0000003,GO:0000226,GO:0000578,GO:0001667,GO:0001709,GO:0001736,GO:0001737,GO:0001738,GO:0002009,GO:0002119,GO:0002164,GO:0002165,GO:0002376,GO:0003002,GO:0003006,GO:0003674,GO:0003824,GO:0004672,GO:0004674,GO:0005488,GO:0005515,GO:0005575,GO:0005576,GO:0005622,GO:0005623,GO:0005737,GO:0005886,GO:0005938,GO:0006403,GO:0006464,GO:0006468,GO:0006793,GO:0006796,GO:0006928,GO:0006955,GO:0006959,GO:…	K08798		meNOG[21]	09TFN@biNOG,0V4ER@meNOG,0XNQ0@NOG,12NJJ@opiNOG,KOG0586@euNOG	T	Map microtubule affinity-regulating kinase
Smp_013860.1	45351.NEMVEDRAFT_v1g180776-PA	3e-187	660.6	GCLC	GO:0000096,GO:0000166,GO:0000287,GO:0001882,GO:0001883,GO:0003008,GO:0003013,GO:0003018,GO:0003254,GO:0003674,GO:0003824,GO:0004357,GO:0005488,GO:0005515,GO:0005575,GO:0005622,GO:0005623,GO:0005634,GO:0005737,GO:0005829,GO:0005975,GO:0005996,GO:0006082,GO:0006355,GO:0006518,GO:0006520,GO:0006534,GO:0006536,GO:0006575,GO:0006749,GO:0006750,GO:0006766,GO:0006767,GO:0006790,GO:0006805,GO:0006807,GO:…	K11204		meNOG[21]	0V8N0@meNOG,0XQIG@NOG,12PR1@opiNOG,KOG3754@euNOG	H	glutamate--cysteine ligase catalytic subunit
Smp_013930.1	6183.Smp_013930.1__mRNA	6.1e-211	738.4	SAP30BP	GO:0000375,GO:0000377,GO:0000398,GO:0005575,GO:0005622,GO:0005623,GO:0005634,GO:0005681,GO:0005856,GO:0006139,GO:0006396,GO:0006397,GO:0006725,GO:0006807,GO:0006917,GO:0007275,GO:0007399,GO:0008150,GO:0008152,GO:0008380,GO:0009790,GO:0009792,GO:0009987,GO:0010467,GO:0010941,GO:0010942,GO:0012502,GO:0016070,GO:0016071,GO:0022008,GO:0030154,GO:0030529,GO:0032501,GO:0032502,GO:0032991,GO:0034641,GO:…			meNOG[21]	09XB8@biNOG,0V89N@meNOG,11K05@NOG,12QY8@opiNOG,KOG2959@euNOG	K	SAP30 binding protein
Smp_013950.1	6183.Smp_013950__mRNA	6.1e-275	951.4	SLC43A3				meNOG[21]	0B14B@biNOG,0JR5V@euNOG,0WDNM@meNOG,1150Y@NOG,14FGX@opiNOG	P	Solute carrier family 43 member
Smp_013950.2	6183.Smp_013950__mRNA	1.3e-219	767.3	SLC43A3				meNOG[21]	0B14B@biNOG,0JR5V@euNOG,0WDNM@meNOG,1150Y@NOG,14FGX@opiNOG	P	Solute carrier family 43 member
Smp_014010.1	6183.Smp_014010__mRNA	1e-274	950.7		GO:0000003,GO:0000226,GO:0000902,GO:0000904,GO:0001654,GO:0001745,GO:0001751,GO:0001754,GO:0003002,GO:0003006,GO:0003674,GO:0003779,GO:0005488,GO:0005515,GO:0005575,GO:0005622,GO:0005623,GO:0005737,GO:0006928,GO:0006935,GO:0006996,GO:0007010,GO:0007015,GO:0007017,GO:0007163,GO:0007275,GO:0007276,GO:0007281,GO:0007292,GO:0007308,GO:0007309,GO:0007389,GO:0007399,GO:0007409,GO:0007411,GO:0007423,GO:…	K17261		meNOG[21]	09VQY@biNOG,0V6PZ@meNOG,0XPXJ@NOG,12PF8@opiNOG,KOG2675@euNOG	T, Z	adenylyl cyclase-associated protein
Smp_014020.1	6183.Smp_014020.1__mRNA	2.4e-198	696.4					meNOG[21]	09UIJ@biNOG,0V5HS@meNOG,12WPA@opiNOG,COG5035@NOG,KOG2952@euNOG	D, K, T	Cell cycle control protein
Smp_014020.2	6183.Smp_014020.1__mRNA	3.1e-96	356.3					meNOG[21]	09UIJ@biNOG,0V5HS@meNOG,12WPA@opiNOG,COG5035@NOG,KOG2952@euNOG	D, K, T	Cell cycle control protein
Smp_014050.1	6183.Smp_014050__mRNA	0.0	1370.1	FBXO42		K10317		opiNOG[43]	0Y5WM@NOG,14CNG@opiNOG,KOG0379@euNOG	S	F-box protein 42
Smp_014080.1	6183.Smp_014080__mRNA	4.6e-51	205.3			K19363		meNOG[21]	0AAA6@biNOG,0IVVU@euNOG,0VM89@meNOG,122PJ@NOG,12YT3@opiNOG	S	LITAF
Smp_014170.1	6183.Smp_014170.2__mRNA	0.0	1987.2			K08798		euNOG[57]	0XNQ0@NOG,KOG0586@euNOG	T	Map microtubule affinity-regulating kinase
Smp_014260.1	6183.Smp_014260__mRNA	4.9e-198	695.7					meNOG[21]	0A6PX@biNOG,0V7ZD@meNOG,0ZZ1B@NOG,13MU1@opiNOG,KOG2287@euNOG	G	beta-13-galactosyltransferase
Smp_014280.1	6183.Smp_014280__mRNA	1.9e-209	733.4					meNOG[21]	0A6PX@biNOG,0V7ZD@meNOG,0ZZ1B@NOG,13MU1@opiNOG,KOG2287@euNOG	G	beta-13-galactosyltransferase
Smp_014400.1	6183.Smp_014400.3__mRNA	0.0	1396.3	E(PC)	GO:0000003,GO:0000123,GO:0000228,GO:0000785,GO:0000790,GO:0000792,GO:0000902,GO:0000904,GO:0002119,GO:0002164,GO:0005575,GO:0005622,GO:0005623,GO:0005634,GO:0005654,GO:0005694,GO:0005700,GO:0005720,GO:0005725,GO:0006325,GO:0006810,GO:0006897,GO:0006898,GO:0006928,GO:0006935,GO:0006996,GO:0007275,GO:0007399,GO:0007568,GO:0008150,GO:0008340,GO:0009605,GO:0009653,GO:0009790,GO:0009791,GO:0009792,GO:…	K11322		meNOG[21]	09UNN@biNOG,0V5N8@meNOG,0XSSX@NOG,12YGZ@opiNOG,KOG2261@euNOG	K	enhancer of polycomb homolog
Smp_014400.2	6183.Smp_014400.3__mRNA	0.0	1291.9	E(PC)	GO:0000003,GO:0000123,GO:0000228,GO:0000785,GO:0000790,GO:0000792,GO:0000902,GO:0000904,GO:0002119,GO:0002164,GO:0005575,GO:0005622,GO:0005623,GO:0005634,GO:0005654,GO:0005694,GO:0005700,GO:0005720,GO:0005725,GO:0006325,GO:0006810,GO:0006897,GO:0006898,GO:0006928,GO:0006935,GO:0006996,GO:0007275,GO:0007399,GO:0007568,GO:0008150,GO:0008340,GO:0009605,GO:0009653,GO:0009790,GO:0009791,GO:0009792,GO:…	K11322		meNOG[21]	09UNN@biNOG,0V5N8@meNOG,0XSSX@NOG,12YGZ@opiNOG,KOG2261@euNOG	K	enhancer of polycomb homolog
Smp_014410.1	6183.Smp_014410.2__mRNA	1.1e-45	187.6					meNOG[21]	0IXI7@euNOG,0VKSX@meNOG,11N15@NOG,13VF5@opiNOG
Smp_014430.1	6183.Smp_014410.2__mRNA	1.3e-41	176.4					meNOG[21]	0IXI7@euNOG,0VKSX@meNOG,11N15@NOG,13VF5@opiNOG
Smp_014570.1	6085.XP_002160800	2.9e-08	64.3					meNOG[21]	0VE66@meNOG,0XSI5@NOG,12SZP@opiNOG,KOG1340@euNOG	G, I	Prosaposin
Smp_014620.1	6183.Smp_014620__mRNA	2.1e-208	729.9	EIF2B2	GO:0000003,GO:0000166,GO:0001508,GO:0001541,GO:0001666,GO:0001882,GO:0001883,GO:0002119,GO:0002164,GO:0003006,GO:0003008,GO:0003674,GO:0003676,GO:0003723,GO:0003743,GO:0005085,GO:0005488,GO:0005524,GO:0005525,GO:0005575,GO:0005622,GO:0005623,GO:0005737,GO:0005829,GO:0005851,GO:0006412,GO:0006413,GO:0006417,GO:0006446,GO:0006810,GO:0006897,GO:0006898,GO:0006950,GO:0007154,GO:0007272,GO:0007275,GO:…	K03754		meNOG[21]	09Y3F@biNOG,0V90U@meNOG,12U51@opiNOG,COG1184@NOG,KOG1465@euNOG	J	Eukaryotic translation initiation factor 2B, subunit 2 beta
Smp_014650.1	6183.Smp_014650__mRNA	2.5e-66	256.5	FAU	GO:0000003,GO:0000022,GO:0000184,GO:0000226,GO:0000278,GO:0000956,GO:0002119,GO:0002164,GO:0003674,GO:0003676,GO:0003723,GO:0003735,GO:0005198,GO:0005488,GO:0005575,GO:0005622,GO:0005623,GO:0005737,GO:0005829,GO:0005840,GO:0006139,GO:0006401,GO:0006402,GO:0006412,GO:0006413,GO:0006414,GO:0006415,GO:0006605,GO:0006612,GO:0006613,GO:0006614,GO:0006725,GO:0006807,GO:0006810,GO:0006886,GO:0006996,GO:…	K02983		meNOG[21]	0A7FT@biNOG,0VIAG@meNOG,123KC@NOG,13WJJ@opiNOG,KOG0009@euNOG	J	Finkel-Biskis-Reilly murine sarcoma virus (FBR-MuSV) ubiquitously expressed
Smp_014660.1	6183.Smp_014660.2__mRNA	6.1e-112	408.7	RAB10	GO:0000003,GO:0000166,GO:0000902,GO:0000904,GO:0001738,GO:0001881,GO:0001882,GO:0001883,GO:0002009,GO:0002119,GO:0002164,GO:0003006,GO:0003674,GO:0003824,GO:0003924,GO:0005488,GO:0005515,GO:0005525,GO:0005575,GO:0005622,GO:0005623,GO:0005737,GO:0005768,GO:0005769,GO:0005783,GO:0005789,GO:0005794,GO:0005795,GO:0005797,GO:0005802,GO:0005929,GO:0006139,GO:0006152,GO:0006163,GO:0006184,GO:0006195,GO:…	K07903		meNOG[21]	09YQS@biNOG,0V9NP@meNOG,0XPUI@NOG,12RDJ@opiNOG,KOG0078@euNOG	U	member RAS oncogene family
Smp_014670.1	6183.Smp_014670.2__mRNA	0.0	1691.8					meNOG[21]	09VT8@biNOG,0V6HK@meNOG,12P0M@opiNOG,COG0235@NOG,KOG3699@euNOG	Z	Adducin 3 (Gamma)
Smp_014670.2	6183.Smp_014670.2__mRNA	0.0	1608.2					meNOG[21]	09VT8@biNOG,0V6HK@meNOG,12P0M@opiNOG,COG0235@NOG,KOG3699@euNOG	Z	Adducin 3 (Gamma)
Smp_014680.1	6183.Smp_014680__mRNA	4.6e-270	935.3	CCDC96				meNOG[21]	0A2KC@biNOG,0IFX0@euNOG,0VDGD@meNOG,0ZEWV@NOG,13J2B@opiNOG	S	coiled-coil domain containing 96
Smp_014780.1	6183.Smp_014780.2__mRNA	0.0	1811.6					meNOG[21]	09Z1X@biNOG,0V92N@meNOG,12N2S@opiNOG,COG5069@NOG,KOG0035@euNOG	Z	actinin, alpha
Smp_014800.1	6183.Smp_014800.2__mRNA	1.8e-85	320.5	ARL6IP5	GO:0003674,GO:0005488,GO:0005515,GO:0005575,GO:0005622,GO:0005623,GO:0005737,GO:0005783,GO:0005789,GO:0005856,GO:0006810,GO:0006811,GO:0006820,GO:0006835,GO:0006865,GO:0008022,GO:0008150,GO:0010033,GO:0012505,GO:0015711,GO:0015800,GO:0015807,GO:0015813,GO:0015849,GO:0016020,GO:0031090,GO:0032879,GO:0042175,GO:0042221,GO:0043226,GO:0043227,GO:0043228,GO:0043229,GO:0043231,GO:0043232,GO:0044422,GO:…			meNOG[21]	09ZXU@biNOG,0VAUG@meNOG,11MUC@NOG,13RGB@opiNOG,KOG4050@euNOG	E, T	ADP-ribosylation-like factor 6 interacting protein 5
Smp_014800.2	6183.Smp_014800.2__mRNA	2.2e-83	313.5	ARL6IP5	GO:0003674,GO:0005488,GO:0005515,GO:0005575,GO:0005622,GO:0005623,GO:0005737,GO:0005783,GO:0005789,GO:0005856,GO:0006810,GO:0006811,GO:0006820,GO:0006835,GO:0006865,GO:0008022,GO:0008150,GO:0010033,GO:0012505,GO:0015711,GO:0015800,GO:0015807,GO:0015813,GO:0015849,GO:0016020,GO:0031090,GO:0032879,GO:0042175,GO:0042221,GO:0043226,GO:0043227,GO:0043228,GO:0043229,GO:0043231,GO:0043232,GO:0044422,GO:…			meNOG[21]	09ZXU@biNOG,0VAUG@meNOG,11MUC@NOG,13RGB@opiNOG,KOG4050@euNOG	E, T	ADP-ribosylation-like factor 6 interacting protein 5
Smp_014840.1	7159.AAEL014018-PA	4e-13	82.0	YAP1	GO:0000975,GO:0000988,GO:0000989,GO:0001067,GO:0001076,GO:0001501,GO:0001568,GO:0001570,GO:0001944,GO:0002009,GO:0002011,GO:0003007,GO:0003143,GO:0003674,GO:0003676,GO:0003677,GO:0003682,GO:0003712,GO:0003713,GO:0003714,GO:0003824,GO:0004842,GO:0005488,GO:0005515,GO:0005575,GO:0005622,GO:0005623,GO:0005634,GO:0005654,GO:0005667,GO:0005737,GO:0005829,GO:0006139,GO:0006351,GO:0006352,GO:0006355,GO:…	K16687		meNOG[21]	09YND@biNOG,0V9K3@meNOG,12RB9@opiNOG,COG5021@NOG,KOG0940@euNOG	K	Yes-associated protein 1
Smp_014840.2	7159.AAEL014018-PA	1.4e-13	83.6	YAP1	GO:0000975,GO:0000988,GO:0000989,GO:0001067,GO:0001076,GO:0001501,GO:0001568,GO:0001570,GO:0001944,GO:0002009,GO:0002011,GO:0003007,GO:0003143,GO:0003674,GO:0003676,GO:0003677,GO:0003682,GO:0003712,GO:0003713,GO:0003714,GO:0003824,GO:0004842,GO:0005488,GO:0005515,GO:0005575,GO:0005622,GO:0005623,GO:0005634,GO:0005654,GO:0005667,GO:0005737,GO:0005829,GO:0006139,GO:0006351,GO:0006352,GO:0006355,GO:…	K16687		meNOG[21]	09YND@biNOG,0V9K3@meNOG,12RB9@opiNOG,COG5021@NOG,KOG0940@euNOG	K	Yes-associated protein 1
Smp_014840.3	7159.AAEL014018-PA	9.9e-14	82.8	YAP1	GO:0000975,GO:0000988,GO:0000989,GO:0001067,GO:0001076,GO:0001501,GO:0001568,GO:0001570,GO:0001944,GO:0002009,GO:0002011,GO:0003007,GO:0003143,GO:0003674,GO:0003676,GO:0003677,GO:0003682,GO:0003712,GO:0003713,GO:0003714,GO:0003824,GO:0004842,GO:0005488,GO:0005515,GO:0005575,GO:0005622,GO:0005623,GO:0005634,GO:0005654,GO:0005667,GO:0005737,GO:0005829,GO:0006139,GO:0006351,GO:0006352,GO:0006355,GO:…	K16687		meNOG[21]	09YND@biNOG,0V9K3@meNOG,12RB9@opiNOG,COG5021@NOG,KOG0940@euNOG	K	Yes-associated protein 1
Smp_014850.1	6183.Smp_014850__mRNA	5.9e-175	619.8	NCK2	GO:0000902,GO:0000904,GO:0003674,GO:0005070,GO:0005102,GO:0005158,GO:0005488,GO:0005515,GO:0005575,GO:0005622,GO:0005623,GO:0005634,GO:0005737,GO:0006928,GO:0006935,GO:0007154,GO:0007165,GO:0007166,GO:0007167,GO:0007169,GO:0007275,GO:0007399,GO:0007409,GO:0007411,GO:0008150,GO:0008286,GO:0009605,GO:0009653,GO:0009719,GO:0009725,GO:0009966,GO:0009967,GO:0009968,GO:0009987,GO:0010033,GO:0010243,GO:…	K19862		meNOG[21]	09TVZ@biNOG,0V4V4@meNOG,0XRPF@NOG,133V1@opiNOG,KOG4226@euNOG	T	NCK adaptor protein
Smp_015020.1	6183.Smp_015020__mRNA	0.0	2005.7					meNOG[21]	09VI8@biNOG,0V6HG@meNOG,12SUH@opiNOG,COG0474@NOG,KOG0203@euNOG	P	ATPase Na K transporting alpha
Smp_015050.1	6183.Smp_015050__mRNA	6.8e-240	834.7	ETNK2	GO:0001666,GO:0003008,GO:0003674,GO:0003824,GO:0004103,GO:0004305,GO:0005575,GO:0005622,GO:0005623,GO:0005737,GO:0006066,GO:0006576,GO:0006629,GO:0006644,GO:0006646,GO:0006650,GO:0006656,GO:0006657,GO:0006793,GO:0006796,GO:0006807,GO:0006950,GO:0007275,GO:0007399,GO:0007405,GO:0007417,GO:0007420,GO:0007610,GO:0007611,GO:0007612,GO:0007613,GO:0007616,GO:0007638,GO:0008150,GO:0008152,GO:0008283,GO:…	K00894		meNOG[21]	09U9G@biNOG,0V58M@meNOG,13I1V@opiNOG,COG0510@NOG,KOG4720@euNOG	I	Ethanolamine kinase
Smp_015090.1	6183.Smp_015090__mRNA	0.0	1906.3	COPB2	GO:0000003,GO:0000139,GO:0002119,GO:0002164,GO:0003006,GO:0003674,GO:0005080,GO:0005488,GO:0005515,GO:0005575,GO:0005622,GO:0005623,GO:0005737,GO:0005794,GO:0005795,GO:0005798,GO:0005829,GO:0005856,GO:0006810,GO:0006886,GO:0006888,GO:0006890,GO:0006891,GO:0006897,GO:0006898,GO:0006900,GO:0006901,GO:0006903,GO:0006915,GO:0006996,GO:0007275,GO:0007276,GO:0007281,GO:0007292,GO:0008104,GO:0008150,GO:…	K17302		meNOG[21]	09WCW@biNOG,0V7BC@meNOG,0XNNY@NOG,12S11@opiNOG,KOG0276@euNOG	U	coatomer protein complex, subunit beta 2 (beta prime)
Smp_015160.1	6183.Smp_190300__mRNA	1.1e-33	147.5					NOG[107]	11QXT@NOG
Smp_015220.1	6183.Smp_015220__mRNA	0.0	1242.3	TAF4B	GO:0000003,GO:0000428,GO:0000902,GO:0000904,GO:0001085,GO:0001091,GO:0001092,GO:0001098,GO:0001099,GO:0002119,GO:0002164,GO:0003674,GO:0005488,GO:0005515,GO:0005575,GO:0005622,GO:0005623,GO:0005634,GO:0005654,GO:0005667,GO:0005669,GO:0005737,GO:0006139,GO:0006351,GO:0006352,GO:0006355,GO:0006357,GO:0006366,GO:0006367,GO:0006464,GO:0006468,GO:0006725,GO:0006793,GO:0006796,GO:0006807,GO:0007275,GO:…	K03129		meNOG[21]	09ZNS@biNOG,0VAJG@meNOG,0XQS6@NOG,12TEE@opiNOG,KOG2341@euNOG	K	RNA polymerase II, TATA box binding protein (TBP)-associated factor
Smp_015220.2	6183.Smp_015220__mRNA	0.0	1243.0	TAF4B	GO:0000003,GO:0000428,GO:0000902,GO:0000904,GO:0001085,GO:0001091,GO:0001092,GO:0001098,GO:0001099,GO:0002119,GO:0002164,GO:0003674,GO:0005488,GO:0005515,GO:0005575,GO:0005622,GO:0005623,GO:0005634,GO:0005654,GO:0005667,GO:0005669,GO:0005737,GO:0006139,GO:0006351,GO:0006352,GO:0006355,GO:0006357,GO:0006366,GO:0006367,GO:0006464,GO:0006468,GO:0006725,GO:0006793,GO:0006796,GO:0006807,GO:0007275,GO:…	K03129		meNOG[21]	09ZNS@biNOG,0VAJG@meNOG,0XQS6@NOG,12TEE@opiNOG,KOG2341@euNOG	K	RNA polymerase II, TATA box binding protein (TBP)-associated factor
Smp_015390.1	6183.Smp_015390__mRNA	0.0	1263.1	DCAF6	GO:0000151,GO:0000988,GO:0000989,GO:0003674,GO:0003712,GO:0003713,GO:0005575,GO:0005622,GO:0005623,GO:0005634,GO:0006355,GO:0006357,GO:0006464,GO:0008150,GO:0008152,GO:0009889,GO:0009891,GO:0009893,GO:0009987,GO:0010468,GO:0010556,GO:0010557,GO:0010604,GO:0010628,GO:0016567,GO:0019219,GO:0019222,GO:0019538,GO:0030374,GO:0031323,GO:0031325,GO:0031326,GO:0031328,GO:0031461,GO:0032446,GO:0032991,GO:…	K11795		meNOG[21]	0WDX3@meNOG,0XQZP@NOG,12Q2H@opiNOG,KOG1334@euNOG	S	DDB1 and CUL4 associated factor 6
Smp_015440.1	6183.Smp_015440__mRNA	3.6e-206	722.6					euNOG[57]	0Y2MB@NOG,KOG0812@euNOG	U	Syntaxin 5
Smp_015480.1	6183.Smp_015480__mRNA	0.0	1253.0					meNOG[21]	09TR3@biNOG,0IFPJ@euNOG,0V4QC@meNOG,11F5P@NOG,12R54@opiNOG	S	asteroid homolog 1 (Drosophila)
Smp_015480.2	6183.Smp_015480__mRNA	0.0	1452.2					meNOG[21]	09TR3@biNOG,0IFPJ@euNOG,0V4QC@meNOG,11F5P@NOG,12R54@opiNOG	S	asteroid homolog 1 (Drosophila)
Smp_015490.1	6183.Smp_120900__mRNA	2.3e-10	69.3		GO:0007275,GO:0007568,GO:0008150,GO:0008340,GO:0010259,GO:0032501,GO:0032502,GO:0044699,GO:0044707,GO:0044767	K01409		euNOG[57]	COG0533@NOG,KOG2708@euNOG	O	O-sialoglycoprotein endopeptidase
Smp_015630.1	6183.Smp_015630__mRNA	1e-238	831.2					meNOG[21]	09W3H@biNOG,0V71Z@meNOG,0XPWH@NOG,12PJU@opiNOG,KOG3643@euNOG	T	Gamma-aminobutyric acid (GABA) A receptor
Smp_015670.1	6183.Smp_015670__mRNA	2.2e-120	436.8	TCF15	GO:0001071,GO:0001501,GO:0001756,GO:0003002,GO:0003008,GO:0003016,GO:0003674,GO:0003700,GO:0005575,GO:0005622,GO:0005623,GO:0005634,GO:0006355,GO:0006357,GO:0007275,GO:0007389,GO:0007423,GO:0007498,GO:0007517,GO:0007585,GO:0007610,GO:0007631,GO:0008150,GO:0009653,GO:0009790,GO:0009792,GO:0009887,GO:0009888,GO:0009889,GO:0009952,GO:0010468,GO:0010556,GO:0016265,GO:0019219,GO:0019222,GO:0031323,GO:…	K09070,K17924		meNOG[21]	09ZR9@biNOG,0VAMS@meNOG,1227D@NOG,13WR6@opiNOG,KOG4029@euNOG	K	transcription factor 15 (basic helix-loop-helix)
Smp_015710.1	6183.Smp_015710__mRNA	2.8e-266	922.5	PFKFB1	GO:0002165,GO:0003674,GO:0003824,GO:0003873,GO:0004331,GO:0005975,GO:0005996,GO:0006000,GO:0006793,GO:0006796,GO:0007275,GO:0007444,GO:0007472,GO:0007476,GO:0007552,GO:0007560,GO:0008150,GO:0008152,GO:0008443,GO:0009653,GO:0009791,GO:0009886,GO:0009887,GO:0009987,GO:0016301,GO:0016310,GO:0016311,GO:0016740,GO:0016772,GO:0016773,GO:0016787,GO:0016788,GO:0016791,GO:0019200,GO:0019203,GO:0019318,GO:…	K19028,K19029		meNOG[21]	09UK4@biNOG,0V5JD@meNOG,12R0U@opiNOG,COG0406@NOG,KOG0234@euNOG	G	6-phosphofructo-2-kinase fructose-26-biphosphatase
Smp_015720.1	6183.Smp_015720__mRNA	1.9e-231	806.6	OLA1	GO:0000166,GO:0001882,GO:0001883,GO:0003674,GO:0005488,GO:0005524,GO:0005525,GO:0005575,GO:0005622,GO:0005623,GO:0005634,GO:0005730,GO:0005737,GO:0005783,GO:0006139,GO:0006152,GO:0006163,GO:0006195,GO:0006200,GO:0006725,GO:0006753,GO:0006793,GO:0006796,GO:0006807,GO:0007275,GO:0008150,GO:0008152,GO:0009056,GO:0009116,GO:0009117,GO:0009119,GO:0009123,GO:0009125,GO:0009126,GO:0009128,GO:0009141,GO:…	K19788		meNOG[21]	0A417@biNOG,0VF5P@meNOG,12PUC@opiNOG,COG0012@NOG,KOG1491@euNOG	F	Obg-like ATPase 1
Smp_015730.1	6183.Smp_015730__mRNA	1.7e-114	417.2	NDUFB6	GO:0002119,GO:0002164,GO:0003674,GO:0003824,GO:0003954,GO:0005575,GO:0005622,GO:0005623,GO:0005737,GO:0005739,GO:0005740,GO:0005743,GO:0005746,GO:0005747,GO:0006091,GO:0006119,GO:0006120,GO:0006793,GO:0006796,GO:0006810,GO:0006897,GO:0006898,GO:0007275,GO:0007568,GO:0008150,GO:0008152,GO:0008340,GO:0009790,GO:0009791,GO:0009792,GO:0009987,GO:0010259,GO:0015980,GO:0016020,GO:0016192,GO:0016310,GO:…	K03962,K10885		meNOG[21]	0A8TX@biNOG,0VJQ9@meNOG,11RT5@NOG,13TZ5@opiNOG,KOG4633@euNOG	C	NADH dehydrogenase (ubiquinone) 1 beta subcomplex, 6
Smp_015780.1	6183.Smp_015780__mRNA	3e-102	377.1	LACE1	GO:0003674,GO:0003824,GO:0005575,GO:0005622,GO:0005623,GO:0005737,GO:0005739,GO:0006139,GO:0006152,GO:0006163,GO:0006195,GO:0006200,GO:0006725,GO:0006753,GO:0006793,GO:0006796,GO:0006807,GO:0008150,GO:0008152,GO:0009056,GO:0009116,GO:0009117,GO:0009119,GO:0009123,GO:0009125,GO:0009126,GO:0009128,GO:0009141,GO:0009143,GO:0009144,GO:0009146,GO:0009150,GO:0009154,GO:0009158,GO:0009161,GO:0009164,GO:…	K18798		meNOG[21]	0A0FJ@biNOG,0VBBQ@meNOG,12NTP@opiNOG,COG1485@NOG,KOG2383@euNOG	S	Lactation elevated 1
Smp_015780.2	6183.Smp_015780__mRNA	6.8e-87	325.9	LACE1	GO:0003674,GO:0003824,GO:0005575,GO:0005622,GO:0005623,GO:0005737,GO:0005739,GO:0006139,GO:0006152,GO:0006163,GO:0006195,GO:0006200,GO:0006725,GO:0006753,GO:0006793,GO:0006796,GO:0006807,GO:0008150,GO:0008152,GO:0009056,GO:0009116,GO:0009117,GO:0009119,GO:0009123,GO:0009125,GO:0009126,GO:0009128,GO:0009141,GO:0009143,GO:0009144,GO:0009146,GO:0009150,GO:0009154,GO:0009158,GO:0009161,GO:0009164,GO:…	K18798		meNOG[21]	0A0FJ@biNOG,0VBBQ@meNOG,12NTP@opiNOG,COG1485@NOG,KOG2383@euNOG	S	Lactation elevated 1
Smp_015800.1	6183.Smp_015800__mRNA	1.9e-195	686.8	ELP4	GO:0000003,GO:0000428,GO:0001932,GO:0003674,GO:0005575,GO:0005622,GO:0005623,GO:0005634,GO:0005654,GO:0005737,GO:0006139,GO:0006325,GO:0006351,GO:0006354,GO:0006355,GO:0006357,GO:0006366,GO:0006368,GO:0006464,GO:0006473,GO:0006475,GO:0006725,GO:0006807,GO:0006996,GO:0007275,GO:0008023,GO:0008150,GO:0008152,GO:0008607,GO:0009058,GO:0009059,GO:0009790,GO:0009792,GO:0009889,GO:0009987,GO:0010467,GO:…	K11375		meNOG[21]	09VYP@biNOG,0V6X2@meNOG,0XP5H@NOG,13HM4@opiNOG,KOG3949@euNOG	B, K	elongator acetyltransferase complex subunit 4
Smp_015820.1	6183.Smp_015820__mRNA	1e-217	761.9	NOTUM	GO:0003002,GO:0005575,GO:0005576,GO:0005615,GO:0006029,GO:0006505,GO:0006507,GO:0006629,GO:0006643,GO:0006644,GO:0006650,GO:0006664,GO:0006793,GO:0006796,GO:0007154,GO:0007165,GO:0007166,GO:0007275,GO:0007389,GO:0007444,GO:0007447,GO:0007450,GO:0008150,GO:0008152,GO:0009100,GO:0009953,GO:0009966,GO:0009968,GO:0009987,GO:0010646,GO:0010648,GO:0016055,GO:0019538,GO:0019637,GO:0023051,GO:0023052,GO:…	K19882		meNOG[21]	09V17@biNOG,0V60S@meNOG,0XQKD@NOG,12P2A@opiNOG,KOG4287@euNOG	M	notum pectinacetylesterase homolog (Drosophila)
Smp_015840.1	6183.Smp_015840__mRNA	0.0	1362.1					meNOG[21]	0AIF5@biNOG,0VVS9@meNOG,138YF@opiNOG,COG5048@NOG,KOG1721@euNOG	K	ZnF_C2H2
Smp_015850.1	6183.Smp_015850.3__mRNA	7.7e-139	498.4	LUC7L2	GO:0000375,GO:0000377,GO:0000398,GO:0005575,GO:0005622,GO:0005623,GO:0005634,GO:0005681,GO:0005685,GO:0006139,GO:0006396,GO:0006397,GO:0006725,GO:0006807,GO:0007275,GO:0008150,GO:0008152,GO:0008380,GO:0009790,GO:0009792,GO:0009987,GO:0010467,GO:0016070,GO:0016071,GO:0030529,GO:0030532,GO:0032501,GO:0032502,GO:0032991,GO:0034641,GO:0043170,GO:0043226,GO:0043227,GO:0043229,GO:0043231,GO:0044237,GO:…	K13212		meNOG[21]	09YA7@biNOG,0V97M@meNOG,12R1G@opiNOG,COG5200@NOG,KOG0796@euNOG	A	S. cerevisiae
Smp_015860.1	6183.Smp_015860__mRNA	3.8e-73	279.3	NDUFAB1	GO:0000036,GO:0002119,GO:0002164,GO:0003674,GO:0003824,GO:0003954,GO:0005488,GO:0005504,GO:0005509,GO:0005575,GO:0005622,GO:0005623,GO:0005737,GO:0005739,GO:0005740,GO:0005743,GO:0005746,GO:0005747,GO:0005759,GO:0006082,GO:0006091,GO:0006119,GO:0006120,GO:0006464,GO:0006629,GO:0006631,GO:0006633,GO:0006793,GO:0006796,GO:0006810,GO:0006897,GO:0006898,GO:0007275,GO:0007568,GO:0008137,GO:0008150,GO:…	K03955		meNOG[21]	0A8MI@biNOG,0VHMB@meNOG,13UR9@opiNOG,COG0236@NOG,KOG1748@euNOG	C	Carrier of the growing fatty acid chain in fatty acid biosynthesis (By similarity)
Smp_015880.1	6183.Smp_015880__mRNA	0.0	1171.0	ECSIT	GO:0001071,GO:0001704,GO:0001707,GO:0002376,GO:0003674,GO:0003700,GO:0003824,GO:0004871,GO:0005488,GO:0005515,GO:0005575,GO:0005622,GO:0005623,GO:0005634,GO:0005654,GO:0005667,GO:0005737,GO:0005739,GO:0006355,GO:0006357,GO:0006950,GO:0006952,GO:0006955,GO:0007154,GO:0007165,GO:0007166,GO:0007167,GO:0007178,GO:0007275,GO:0007369,GO:0007498,GO:0008063,GO:0008150,GO:0008152,GO:0009653,GO:0009790,GO:…	K04405		meNOG[21]	0A4MS@biNOG,0VG3C@meNOG,100I6@NOG,12TBW@opiNOG,KOG3941@euNOG	T	ECSIT homolog (Drosophila)
Smp_015880.2	6183.Smp_015880__mRNA	0.0	1139.0	ECSIT	GO:0001071,GO:0001704,GO:0001707,GO:0002376,GO:0003674,GO:0003700,GO:0003824,GO:0004871,GO:0005488,GO:0005515,GO:0005575,GO:0005622,GO:0005623,GO:0005634,GO:0005654,GO:0005667,GO:0005737,GO:0005739,GO:0006355,GO:0006357,GO:0006950,GO:0006952,GO:0006955,GO:0007154,GO:0007165,GO:0007166,GO:0007167,GO:0007178,GO:0007275,GO:0007369,GO:0007498,GO:0008063,GO:0008150,GO:0008152,GO:0009653,GO:0009790,GO:…	K04405		meNOG[21]	0A4MS@biNOG,0VG3C@meNOG,100I6@NOG,12TBW@opiNOG,KOG3941@euNOG	T	ECSIT homolog (Drosophila)
Smp_015900.1	6183.Smp_015900__mRNA	3.5e-132	476.1	MALSU1	GO:0005575,GO:0005622,GO:0005623,GO:0005737,GO:0005739,GO:0005759,GO:0006417,GO:0008150,GO:0009889,GO:0009890,GO:0009892,GO:0010468,GO:0010556,GO:0010558,GO:0010605,GO:0010608,GO:0010639,GO:0010821,GO:0010823,GO:0017148,GO:0019222,GO:0022613,GO:0031323,GO:0031324,GO:0031326,GO:0031327,GO:0031974,GO:0032268,GO:0032269,GO:0033043,GO:0042254,GO:0042273,GO:0043226,GO:0043227,GO:0043229,GO:0043231,GO:…			meNOG[21]	09WNT@biNOG,0V7MC@meNOG,13TI8@opiNOG,COG0799@NOG,KOG3212@euNOG	E, O	mitochondrial assembly of ribosomal large subunit 1
Smp_016050.1	6183.Smp_016050__mRNA	0.0	1466.8					meNOG[21]	09VGQ@biNOG,0IF9J@euNOG,0V6FZ@meNOG,0ZDJG@NOG,13HSQ@opiNOG	A	fragile X mental retardation
Smp_016090.1	6183.Smp_016090__mRNA	0.0	4299.2	FBXO38	GO:0005575,GO:0005622,GO:0005623,GO:0005634,GO:0005737,GO:0043226,GO:0043227,GO:0043229,GO:0043231,GO:0044424,GO:0044464	K10313		meNOG[21]	09VZQ@biNOG,0IFU5@euNOG,0V6Y6@meNOG,0XS1U@NOG,13HIG@opiNOG	S	F-box protein 38
Smp_016130.1	6183.Smp_016130__mRNA	4.4e-40	168.7	TIMM10	GO:0000003,GO:0003006,GO:0003008,GO:0003674,GO:0005215,GO:0005488,GO:0005575,GO:0005622,GO:0005623,GO:0005737,GO:0005739,GO:0005740,GO:0005743,GO:0005744,GO:0005758,GO:0006605,GO:0006626,GO:0006810,GO:0006839,GO:0006886,GO:0006996,GO:0007005,GO:0007006,GO:0007007,GO:0007275,GO:0007548,GO:0007600,GO:0007605,GO:0008104,GO:0008150,GO:0008152,GO:0008270,GO:0008320,GO:0008565,GO:0009790,GO:0009792,GO:…	K17778		meNOG[21]	0A886@biNOG,0VKB8@meNOG,12539@NOG,13WNP@opiNOG,KOG3480@euNOG	U	translocase of inner mitochondrial membrane 10 homolog (yeast)
Smp_016180.1	6183.Smp_016180.1__mRNA	0.0	2946.0					meNOG[21]	0A7G4@biNOG,0IXHB@euNOG,0VIAV@meNOG,11HXR@NOG,13RPV@opiNOG	K	branched duct epithelial cell fate determination, open tracheal system
Smp_016200.1	6183.Smp_016200.3__mRNA	1.8e-227	793.5		GO:0003674,GO:0005198,GO:0005575,GO:0005623,GO:0005886,GO:0005901,GO:0016020,GO:0016600,GO:0032991,GO:0043234,GO:0044425,GO:0044459,GO:0044464,GO:0045121,GO:0071944	K07192		meNOG[21]	09VQ4@biNOG,0VB5W@meNOG,12ZQW@opiNOG,COG2268@NOG,KOG2668@euNOG	U, Z	Flotillin
Smp_016250.1	6183.Smp_016250.2__mRNA	5.2e-207	725.3					meNOG[21]	09T5Y@biNOG,0V44R@meNOG,0XNVQ@NOG,12N3X@opiNOG,KOG0082@euNOG	T	Guanine nucleotide binding protein (G protein), alpha
Smp_016340.1	6183.Smp_016340__mRNA	3.4e-104	382.9	MED8	GO:0000003,GO:0000988,GO:0000989,GO:0001076,GO:0001104,GO:0002009,GO:0002119,GO:0002164,GO:0003674,GO:0003712,GO:0005575,GO:0005622,GO:0005623,GO:0005634,GO:0005654,GO:0006139,GO:0006351,GO:0006352,GO:0006355,GO:0006357,GO:0006366,GO:0006367,GO:0006725,GO:0006807,GO:0007275,GO:0008150,GO:0008152,GO:0009058,GO:0009059,GO:0009653,GO:0009790,GO:0009791,GO:0009792,GO:0009888,GO:0009889,GO:0009987,GO:…	K15129		meNOG[21]	09TT3@biNOG,0V4SF@meNOG,0XNQY@NOG,12NCU@opiNOG,KOG3583@euNOG	K	Mediator complex subunit 8
Smp_016380.1	6183.Smp_016380__mRNA	0.0	2151.3	SIZ	GO:0000768,GO:0002118,GO:0002121,GO:0002165,GO:0003674,GO:0005083,GO:0005085,GO:0005086,GO:0005488,GO:0005515,GO:0005575,GO:0005622,GO:0005623,GO:0005634,GO:0006949,GO:0006996,GO:0007010,GO:0007275,GO:0007399,GO:0007417,GO:0007444,GO:0007472,GO:0007476,GO:0007517,GO:0007519,GO:0007520,GO:0007552,GO:0007560,GO:0007610,GO:0008150,GO:0009653,GO:0009791,GO:0009886,GO:0009887,GO:0009888,GO:0009987,GO:…	K12495		meNOG[21]	09ZI9@biNOG,0VBE4@meNOG,12PV8@opiNOG,COG5307@NOG,KOG0931@euNOG	U	IQ motif and Sec7 domain
Smp_016410.1	6183.Smp_016410__mRNA	0.0	3134.7	RANBP2	GO:0000003,GO:0000226,GO:0000278,GO:0003006,GO:0003674,GO:0005488,GO:0005515,GO:0005575,GO:0005622,GO:0005623,GO:0005634,GO:0005635,GO:0005643,GO:0005737,GO:0005811,GO:0005856,GO:0005875,GO:0006605,GO:0006606,GO:0006607,GO:0006810,GO:0006886,GO:0006913,GO:0006928,GO:0006996,GO:0006997,GO:0007010,GO:0007017,GO:0007049,GO:0007051,GO:0007052,GO:0007154,GO:0007165,GO:0007166,GO:0007167,GO:0007178,GO:…	K12172		meNOG[21]	0A0Q9@biNOG,0VBKF@meNOG,12N77@opiNOG,COG5171@NOG,KOG0864@euNOG	U	RAN binding protein 2
Smp_016410.2	6183.Smp_016410__mRNA	0.0	3508.0	RANBP2	GO:0000003,GO:0000226,GO:0000278,GO:0003006,GO:0003674,GO:0005488,GO:0005515,GO:0005575,GO:0005622,GO:0005623,GO:0005634,GO:0005635,GO:0005643,GO:0005737,GO:0005811,GO:0005856,GO:0005875,GO:0006605,GO:0006606,GO:0006607,GO:0006810,GO:0006886,GO:0006913,GO:0006928,GO:0006996,GO:0006997,GO:0007010,GO:0007017,GO:0007049,GO:0007051,GO:0007052,GO:0007154,GO:0007165,GO:0007166,GO:0007167,GO:0007178,GO:…	K12172		meNOG[21]	0A0Q9@biNOG,0VBKF@meNOG,12N77@opiNOG,COG5171@NOG,KOG0864@euNOG	U	RAN binding protein 2
Smp_016410.3	6183.Smp_016410__mRNA	0.0	3103.9	RANBP2	GO:0000003,GO:0000226,GO:0000278,GO:0003006,GO:0003674,GO:0005488,GO:0005515,GO:0005575,GO:0005622,GO:0005623,GO:0005634,GO:0005635,GO:0005643,GO:0005737,GO:0005811,GO:0005856,GO:0005875,GO:0006605,GO:0006606,GO:0006607,GO:0006810,GO:0006886,GO:0006913,GO:0006928,GO:0006996,GO:0006997,GO:0007010,GO:0007017,GO:0007049,GO:0007051,GO:0007052,GO:0007154,GO:0007165,GO:0007166,GO:0007167,GO:0007178,GO:…	K12172		meNOG[21]	0A0Q9@biNOG,0VBKF@meNOG,12N77@opiNOG,COG5171@NOG,KOG0864@euNOG	U	RAN binding protein 2
Smp_016540.1	6183.Smp_016540__mRNA	1e-151	541.2					meNOG[21]	0VN88@meNOG,13KQP@opiNOG,COG0323@NOG,KOG1977@euNOG	L	Inherit from opiNOG: MutL homolog 3 (E coli)
Smp_016550.1	6183.Smp_016550.2__mRNA	0.0	1075.1	GTPBP6	GO:0000166,GO:0001882,GO:0001883,GO:0003674,GO:0005488,GO:0005525,GO:0017076,GO:0019001,GO:0032549,GO:0032550,GO:0032553,GO:0032555,GO:0032561,GO:0035639,GO:0036094,GO:0043167,GO:0043168,GO:0097159,GO:1901265,GO:1901363			meNOG[21]	09Y77@biNOG,0VCEM@meNOG,13HPK@opiNOG,COG2262@NOG,KOG0410@euNOG	L	GTP binding protein 6
Smp_016550.2	6183.Smp_016550.2__mRNA	3.4e-248	862.4	GTPBP6	GO:0000166,GO:0001882,GO:0001883,GO:0003674,GO:0005488,GO:0005525,GO:0017076,GO:0019001,GO:0032549,GO:0032550,GO:0032553,GO:0032555,GO:0032561,GO:0035639,GO:0036094,GO:0043167,GO:0043168,GO:0097159,GO:1901265,GO:1901363			meNOG[21]	09Y77@biNOG,0VCEM@meNOG,13HPK@opiNOG,COG2262@NOG,KOG0410@euNOG	L	GTP binding protein 6
Smp_016600.1	6183.Smp_016600__mRNA	0.0	1087.4	SLC1A2	GO:0000003,GO:0001101,GO:0003008,GO:0003333,GO:0003674,GO:0005215,GO:0005283,GO:0005310,GO:0005313,GO:0005342,GO:0005343,GO:0005416,GO:0005575,GO:0005623,GO:0005886,GO:0005887,GO:0006810,GO:0006811,GO:0006812,GO:0006814,GO:0006820,GO:0006835,GO:0006865,GO:0006950,GO:0007154,GO:0007267,GO:0007268,GO:0007275,GO:0007399,GO:0007417,GO:0007420,GO:0007568,GO:0007610,GO:0007632,GO:0008150,GO:0008324,GO:…	K05613		meNOG[21]	09UFF@biNOG,0V5ET@meNOG,12PFQ@opiNOG,COG1301@NOG,KOG3787@euNOG	E	solute carrier family 1 (glial high affinity glutamate transporter), member
Smp_016630.1	6183.Smp_016630.1__mRNA	1.1e-204	717.6	GNAO1	GO:0000003,GO:0000166,GO:0000226,GO:0000278,GO:0000280,GO:0000302,GO:0001664,GO:0001736,GO:0001737,GO:0001738,GO:0001882,GO:0001883,GO:0002009,GO:0002119,GO:0002164,GO:0002165,GO:0003006,GO:0003007,GO:0003008,GO:0003012,GO:0003674,GO:0003824,GO:0003924,GO:0004871,GO:0005102,GO:0005488,GO:0005515,GO:0005525,GO:0005575,GO:0005622,GO:0005623,GO:0005737,GO:0005834,GO:0005886,GO:0005938,GO:0006139,GO:…	K04534		meNOG[21]	09T5Y@biNOG,0V44R@meNOG,0XNVQ@NOG,12N3X@opiNOG,KOG0082@euNOG	T	Guanine nucleotide binding protein (G protein), alpha
Smp_016640.1	6183.Smp_016640__mRNA	8.8e-287	990.7					meNOG[21]	09VQX@biNOG,0V7JU@meNOG,0ZVBQ@NOG,130PG@opiNOG,KOG3720@euNOG	I	acid phosphatase
Smp_016640.2	6183.Smp_016640__mRNA	4.7e-112	409.1					meNOG[21]	09VQX@biNOG,0V7JU@meNOG,0ZVBQ@NOG,130PG@opiNOG,KOG3720@euNOG	I	acid phosphatase
Smp_016640.3	6183.Smp_016640__mRNA	2e-115	420.2					meNOG[21]	09VQX@biNOG,0V7JU@meNOG,0ZVBQ@NOG,130PG@opiNOG,KOG3720@euNOG	I	acid phosphatase
Smp_016670.1	6183.Smp_016670__mRNA	3.2e-56	222.6	PCBD1	GO:0003674,GO:0003824,GO:0005575,GO:0005622,GO:0005623,GO:0005634,GO:0005737,GO:0006461,GO:0006725,GO:0006729,GO:0006732,GO:0006807,GO:0006996,GO:0007010,GO:0008124,GO:0008150,GO:0008152,GO:0009058,GO:0009108,GO:0009653,GO:0009987,GO:0010927,GO:0016043,GO:0016829,GO:0016835,GO:0016836,GO:0018130,GO:0019438,GO:0022607,GO:0030029,GO:0030036,GO:0030154,GO:0030239,GO:0031032,GO:0031033,GO:0031034,GO:…	K01724		meNOG[21]	0A99P@biNOG,0VK68@meNOG,13UCV@opiNOG,COG2154@NOG,KOG4073@euNOG	K	Pterin-4 alpha-carbinolamine dehydratase dimerization cofactor of hepatocyte nuclear factor 1 alpha
Smp_016730.1	6183.Smp_016730__mRNA	1.5e-103	380.6	HEBP2	GO:0005575,GO:0005622,GO:0005623,GO:0005737,GO:0005739,GO:0043226,GO:0043227,GO:0043229,GO:0043231,GO:0044424,GO:0044444,GO:0044464			meNOG[21]	09VJW@biNOG,0IZTQ@euNOG,0V6J1@meNOG,0ZWW6@NOG,13JNW@opiNOG	S	Heme binding protein 2
Smp_016750.1	8049.ENSGMOP00000004369	1.1e-08	67.0	PRDM8	GO:0000981,GO:0001071,GO:0003674,GO:0003700,GO:0005575,GO:0005622,GO:0005623,GO:0005634,GO:0006139,GO:0006351,GO:0006355,GO:0006357,GO:0006366,GO:0006725,GO:0006807,GO:0007275,GO:0007399,GO:0007417,GO:0008150,GO:0008152,GO:0009058,GO:0009059,GO:0009889,GO:0009987,GO:0010001,GO:0010467,GO:0010468,GO:0010556,GO:0014003,GO:0016070,GO:0018130,GO:0019219,GO:0019222,GO:0019438,GO:0021782,GO:0022008,GO:…			fiNOG[1]	0A1HA@biNOG,0DM7E@chorNOG,0N1J5@fiNOG,0VCCT@meNOG,12QF0@opiNOG,1CW2I@veNOG,COG5048@NOG,KOG1721@euNOG,KOG2461@euNOG	K	PR domain
Smp_016780.1	6183.Smp_016780__mRNA	3.3e-267	925.6					meNOG[21]	09VHD@biNOG,0V6GK@meNOG,12P5T@opiNOG,COG5023@NOG,KOG1376@euNOG	Z	Tubulin is the major constituent of microtubules. It binds two moles of GTP, one at an exchangeable site on the beta chain and one at a non-exchangeable site on the alpha chain (By similarity)
Smp_016810.1	6183.Smp_016810__mRNA	1.7e-244	850.5	C5ORF44				meNOG[21]	09Y6R@biNOG,0V947@meNOG,0XSJK@NOG,13H75@opiNOG,KOG2625@euNOG	S	chromosome 5 open reading frame 44
Smp_016870.1	6183.Smp_016870__mRNA	1.6e-208	730.7					meNOG[21]	09VKY@biNOG,0V6K4@meNOG,0YZBK@NOG,13JHI@opiNOG,KOG4302@euNOG	D, Z	protein regulator of cytokinesis 1
Smp_016870.2	6183.Smp_016870__mRNA	0.0	1172.9					meNOG[21]	09VKY@biNOG,0V6K4@meNOG,0YZBK@NOG,13JHI@opiNOG,KOG4302@euNOG	D, Z	protein regulator of cytokinesis 1
Smp_016900.1	6183.Smp_016900__mRNA	4e-57	225.7	C7ORF50				opiNOG[43]	1268U@NOG,13SYG@opiNOG,KOG4829@euNOG	S	Chromosome 7 open reading frame 50
Smp_016910.1	6183.Smp_016910__mRNA	6.2e-67	258.5	FDX1	GO:0003674,GO:0005488,GO:0005506,GO:0005515,GO:0005575,GO:0005622,GO:0005623,GO:0005737,GO:0005739,GO:0005740,GO:0005743,GO:0005759,GO:0006091,GO:0006139,GO:0006629,GO:0006694,GO:0006725,GO:0006732,GO:0006733,GO:0006739,GO:0006753,GO:0006793,GO:0006796,GO:0006807,GO:0007275,GO:0008022,GO:0008150,GO:0008152,GO:0008202,GO:0008610,GO:0009055,GO:0009058,GO:0009117,GO:0009719,GO:0009725,GO:0009987,GO:…			meNOG[21]	0A70C@biNOG,0VI32@meNOG,13Q62@opiNOG,COG0633@NOG,KOG3309@euNOG	C	ferredoxin 1
Smp_016920.1	6183.Smp_016920__mRNA	2.1e-74	284.6	RNF11	GO:0000151,GO:0003674,GO:0003676,GO:0003677,GO:0005488,GO:0005575,GO:0005622,GO:0005623,GO:0005634,GO:0005737,GO:0005768,GO:0005769,GO:0006464,GO:0006508,GO:0006511,GO:0008150,GO:0008152,GO:0008270,GO:0009056,GO:0009057,GO:0009987,GO:0016567,GO:0019538,GO:0019941,GO:0030163,GO:0032446,GO:0032991,GO:0036211,GO:0042787,GO:0043167,GO:0043169,GO:0043170,GO:0043226,GO:0043227,GO:0043229,GO:0043231,GO:…	K11980		meNOG[21]	0A1Q6@biNOG,0VCJU@meNOG,121N2@NOG,12RH8@opiNOG,KOG0800@euNOG	O	Ring finger protein
Smp_016990.1	6183.Smp_016990__mRNA	1.9e-108	397.1	CLNS1A	GO:0000003,GO:0000375,GO:0000377,GO:0000387,GO:0000398,GO:0000902,GO:0000904,GO:0002119,GO:0002164,GO:0003008,GO:0003013,GO:0003674,GO:0005215,GO:0005216,GO:0005225,GO:0005253,GO:0005575,GO:0005622,GO:0005623,GO:0005634,GO:0005737,GO:0005829,GO:0005856,GO:0005886,GO:0006139,GO:0006396,GO:0006397,GO:0006725,GO:0006807,GO:0006810,GO:0006811,GO:0006820,GO:0006821,GO:0006884,GO:0006897,GO:0006898,GO:…	K05019		euNOG[57]	11R94@NOG,KOG3238@euNOG	P	Chloride channel, nucleotide-sensitive, 1A
Smp_017010.1	6183.Smp_017010.4__mRNA	0.0	1996.1	EIF4G3	GO:0000022,GO:0000075,GO:0000077,GO:0000082,GO:0000226,GO:0000278,GO:0000280,GO:0000339,GO:0000340,GO:0003674,GO:0003676,GO:0003723,GO:0003743,GO:0005488,GO:0005515,GO:0005575,GO:0005622,GO:0005623,GO:0005737,GO:0005829,GO:0006412,GO:0006413,GO:0006950,GO:0006974,GO:0006996,GO:0007010,GO:0007017,GO:0007049,GO:0007051,GO:0007052,GO:0007067,GO:0007093,GO:0007095,GO:0007346,GO:0008135,GO:0008150,GO:…	K03260		meNOG[21]	09WY1@biNOG,0VCAJ@meNOG,0XS4P@NOG,12TR9@opiNOG,KOG0401@euNOG	J	Eukaryotic translation initiation factor 4 gamma
Smp_017010.2	6183.Smp_017010.4__mRNA	0.0	1927.1	EIF4G3	GO:0000022,GO:0000075,GO:0000077,GO:0000082,GO:0000226,GO:0000278,GO:0000280,GO:0000339,GO:0000340,GO:0003674,GO:0003676,GO:0003723,GO:0003743,GO:0005488,GO:0005515,GO:0005575,GO:0005622,GO:0005623,GO:0005737,GO:0005829,GO:0006412,GO:0006413,GO:0006950,GO:0006974,GO:0006996,GO:0007010,GO:0007017,GO:0007049,GO:0007051,GO:0007052,GO:0007067,GO:0007093,GO:0007095,GO:0007346,GO:0008135,GO:0008150,GO:…	K03260		meNOG[21]	09WY1@biNOG,0VCAJ@meNOG,0XS4P@NOG,12TR9@opiNOG,KOG0401@euNOG	J	Eukaryotic translation initiation factor 4 gamma
Smp_017010.3	6183.Smp_017010.4__mRNA	0.0	1942.9	EIF4G3	GO:0000022,GO:0000075,GO:0000077,GO:0000082,GO:0000226,GO:0000278,GO:0000280,GO:0000339,GO:0000340,GO:0003674,GO:0003676,GO:0003723,GO:0003743,GO:0005488,GO:0005515,GO:0005575,GO:0005622,GO:0005623,GO:0005737,GO:0005829,GO:0006412,GO:0006413,GO:0006950,GO:0006974,GO:0006996,GO:0007010,GO:0007017,GO:0007049,GO:0007051,GO:0007052,GO:0007067,GO:0007093,GO:0007095,GO:0007346,GO:0008135,GO:0008150,GO:…	K03260		meNOG[21]	09WY1@biNOG,0VCAJ@meNOG,0XS4P@NOG,12TR9@opiNOG,KOG0401@euNOG	J	Eukaryotic translation initiation factor 4 gamma
Smp_017020.1	6183.Smp_017020__mRNA	1.3e-78	299.7		GO:0000122,GO:0003674,GO:0003676,GO:0003677,GO:0005488,GO:0005575,GO:0005622,GO:0005623,GO:0005634,GO:0006355,GO:0006357,GO:0008150,GO:0009889,GO:0009890,GO:0009892,GO:0010468,GO:0010556,GO:0010558,GO:0010605,GO:0010629,GO:0019219,GO:0019222,GO:0031323,GO:0031324,GO:0031326,GO:0031327,GO:0043226,GO:0043227,GO:0043229,GO:0043231,GO:0043565,GO:0044424,GO:0044464,GO:0045892,GO:0045934,GO:0048519,GO:…	K09336		meNOG[21]	0B53M@biNOG,0IRDQ@euNOG,0WHPN@meNOG,11PWF@NOG,13E2Z@opiNOG	K	homeobox
Smp_017070.1	6183.Smp_017070__mRNA	4.3e-223	778.9	PSMC6	GO:0000003,GO:0000075,GO:0000077,GO:0000082,GO:0000084,GO:0000209,GO:0000278,GO:0000502,GO:0000975,GO:0001013,GO:0001067,GO:0001163,GO:0002119,GO:0002164,GO:0002376,GO:0002474,GO:0002478,GO:0002479,GO:0003674,GO:0003676,GO:0003677,GO:0003824,GO:0005488,GO:0005515,GO:0005575,GO:0005622,GO:0005623,GO:0005634,GO:0005654,GO:0005737,GO:0005829,GO:0005838,GO:0005856,GO:0005875,GO:0005886,GO:0006139,GO:…	K03064		meNOG[21]	09XVU@biNOG,0V8TB@meNOG,12QSE@opiNOG,COG1222@NOG,KOG0651@euNOG	O	Proteasome (Prosome, macropain) 26S subunit, ATPase, 6
Smp_017070.2	6183.Smp_017070__mRNA	4e-162	575.9	PSMC6	GO:0000003,GO:0000075,GO:0000077,GO:0000082,GO:0000084,GO:0000209,GO:0000278,GO:0000502,GO:0000975,GO:0001013,GO:0001067,GO:0001163,GO:0002119,GO:0002164,GO:0002376,GO:0002474,GO:0002478,GO:0002479,GO:0003674,GO:0003676,GO:0003677,GO:0003824,GO:0005488,GO:0005515,GO:0005575,GO:0005622,GO:0005623,GO:0005634,GO:0005654,GO:0005737,GO:0005829,GO:0005838,GO:0005856,GO:0005875,GO:0005886,GO:0006139,GO:…	K03064		meNOG[21]	09XVU@biNOG,0V8TB@meNOG,12QSE@opiNOG,COG1222@NOG,KOG0651@euNOG	O	Proteasome (Prosome, macropain) 26S subunit, ATPase, 6
Smp_017070.3	6183.Smp_017070__mRNA	3.3e-32	142.5	PSMC6	GO:0000003,GO:0000075,GO:0000077,GO:0000082,GO:0000084,GO:0000209,GO:0000278,GO:0000502,GO:0000975,GO:0001013,GO:0001067,GO:0001163,GO:0002119,GO:0002164,GO:0002376,GO:0002474,GO:0002478,GO:0002479,GO:0003674,GO:0003676,GO:0003677,GO:0003824,GO:0005488,GO:0005515,GO:0005575,GO:0005622,GO:0005623,GO:0005634,GO:0005654,GO:0005737,GO:0005829,GO:0005838,GO:0005856,GO:0005875,GO:0005886,GO:0006139,GO:…	K03064		meNOG[21]	09XVU@biNOG,0V8TB@meNOG,12QSE@opiNOG,COG1222@NOG,KOG0651@euNOG	O	Proteasome (Prosome, macropain) 26S subunit, ATPase, 6
Smp_017230.1	7739.JGI288618	1.5e-174	617.8					meNOG[21]	0A1S4@biNOG,0DPEB@chorNOG,0IEB2@euNOG,0VCMR@meNOG,133FK@opiNOG,COG1488@NOG	H	Nicotinamide phosphoribosyltransferase
Smp_017280.1	6183.Smp_017280__mRNA	6.8e-84	315.1			K02977		meNOG[21]	0B6ES@biNOG,0ITMZ@euNOG,0WJ4Y@meNOG,13G3V@opiNOG,COG1998@NOG	J	Ribosomal protein S27a
Smp_017290.1	6183.Smp_017290.3__mRNA	5.1e-80	302.8	SRPRB	GO:0000003,GO:0001932,GO:0001934,GO:0002164,GO:0002165,GO:0002168,GO:0003002,GO:0003674,GO:0003824,GO:0003924,GO:0005047,GO:0005488,GO:0005575,GO:0005622,GO:0005623,GO:0005737,GO:0005783,GO:0005785,GO:0005789,GO:0005791,GO:0006139,GO:0006152,GO:0006163,GO:0006184,GO:0006195,GO:0006412,GO:0006605,GO:0006612,GO:0006613,GO:0006614,GO:0006725,GO:0006753,GO:0006793,GO:0006796,GO:0006807,GO:0006810,GO:…	K12272		meNOG[21]	0A2CH@biNOG,0VCUC@meNOG,13REI@opiNOG,COG2229@NOG,KOG0090@euNOG	U	Signal recognition particle receptor
Smp_017360.1	6183.Smp_017360__mRNA	1.2e-305	1053.5	TCP1	GO:0000003,GO:0000166,GO:0000226,GO:0000228,GO:0000242,GO:0000278,GO:0000785,GO:0000790,GO:0000792,GO:0001669,GO:0001882,GO:0001883,GO:0002064,GO:0002119,GO:0002164,GO:0002199,GO:0003006,GO:0003674,GO:0003824,GO:0005215,GO:0005488,GO:0005515,GO:0005524,GO:0005575,GO:0005622,GO:0005623,GO:0005634,GO:0005694,GO:0005720,GO:0005737,GO:0005739,GO:0005740,GO:0005743,GO:0005753,GO:0005794,GO:0005813,GO:…	K09493		meNOG[21]	09YQ2@biNOG,0V9MU@meNOG,12NNC@opiNOG,COG0459@NOG,KOG0360@euNOG	O	t-complex protein 1 subunit
Smp_017420.1	6183.Smp_134110__mRNA	2.7e-14	84.7					meNOG[21]	0IKBG@euNOG,0W1I7@meNOG,11XHU@NOG,12RFQ@opiNOG	P	Ion transport protein
Smp_017430.1	6183.Smp_017430__mRNA	5.6e-116	422.2					meNOG[21]	0A5MA@biNOG,0VDHX@meNOG,11IRY@NOG,13Q5J@opiNOG,KOG3882@euNOG	S	Cd63 molecule
Smp_017520.1	6183.Smp_017520__mRNA	7e-95	352.1	INPP1	GO:0003008,GO:0003674,GO:0003824,GO:0004441,GO:0005975,GO:0006066,GO:0006793,GO:0006796,GO:0007154,GO:0007165,GO:0007267,GO:0007268,GO:0008150,GO:0008152,GO:0009056,GO:0009987,GO:0016311,GO:0016312,GO:0016787,GO:0016788,GO:0016791,GO:0019226,GO:0019637,GO:0019751,GO:0023052,GO:0032501,GO:0035637,GO:0042578,GO:0043647,GO:0044237,GO:0044238,GO:0044262,GO:0044281,GO:0044282,GO:0044699,GO:0044700,GO:…	K01107		meNOG[21]	09VED@biNOG,0V6DI@meNOG,0XNMV@NOG,13D5C@opiNOG,KOG3099@euNOG	T	Inositol polyphosphate-1-phosphatase
Smp_017520.2	6183.Smp_017520__mRNA	2.9e-219	766.5	INPP1	GO:0003008,GO:0003674,GO:0003824,GO:0004441,GO:0005975,GO:0006066,GO:0006793,GO:0006796,GO:0007154,GO:0007165,GO:0007267,GO:0007268,GO:0008150,GO:0008152,GO:0009056,GO:0009987,GO:0016311,GO:0016312,GO:0016787,GO:0016788,GO:0016791,GO:0019226,GO:0019637,GO:0019751,GO:0023052,GO:0032501,GO:0035637,GO:0042578,GO:0043647,GO:0044237,GO:0044238,GO:0044262,GO:0044281,GO:0044282,GO:0044699,GO:0044700,GO:…	K01107		meNOG[21]	09VED@biNOG,0V6DI@meNOG,0XNMV@NOG,13D5C@opiNOG,KOG3099@euNOG	T	Inositol polyphosphate-1-phosphatase
Smp_017610.1	6183.Smp_017610__mRNA	6.7e-235	819.3	AOC2		K06698,K11182		meNOG[21]	09UEY@biNOG,0V5XD@meNOG,13HVT@opiNOG,COG3733@NOG,KOG1186@euNOG	Q	AMine oXidase
Smp_017640.1	6183.Smp_017640__mRNA	9.9e-223	777.7	NOC4L	GO:0000003,GO:0002119,GO:0002164,GO:0005575,GO:0005622,GO:0005623,GO:0005634,GO:0005635,GO:0005730,GO:0006139,GO:0006364,GO:0006396,GO:0006725,GO:0006807,GO:0006810,GO:0006897,GO:0006898,GO:0007275,GO:0007399,GO:0008150,GO:0008152,GO:0009790,GO:0009791,GO:0009792,GO:0009987,GO:0010467,GO:0012505,GO:0016020,GO:0016070,GO:0016072,GO:0016192,GO:0022008,GO:0022613,GO:0030154,GO:0031090,GO:0031965,GO:…	K14771		meNOG[21]	09YDN@biNOG,0V9B9@meNOG,0YJPG@NOG,12SFR@opiNOG,KOG2154@euNOG	J	Nucleolar complex associated 4 homolog (S. cerevisiae)
Smp_017650.1	6183.Smp_017650.2__mRNA	2.2e-131	473.8	RCE1	GO:0003674,GO:0003824,GO:0004175,GO:0004197,GO:0004222,GO:0005575,GO:0005622,GO:0005623,GO:0005737,GO:0005783,GO:0005789,GO:0005886,GO:0005887,GO:0006508,GO:0008150,GO:0008152,GO:0008233,GO:0008234,GO:0008237,GO:0009987,GO:0010467,GO:0012505,GO:0016020,GO:0016021,GO:0016485,GO:0016787,GO:0019538,GO:0030176,GO:0031090,GO:0031224,GO:0031226,GO:0031227,GO:0031300,GO:0031301,GO:0042175,GO:0043170,GO:…	K08658		meNOG[21]	0A0TF@biNOG,0VBQ1@meNOG,0YPVA@NOG,13N4A@opiNOG,KOG4130@euNOG	O	RCE1 homolog, prenyl protein protease (S. cerevisiae)
Smp_017660.1	6183.Smp_017660__mRNA	5.3e-142	508.8	PSME3	GO:0000075,GO:0000077,GO:0000082,GO:0000084,GO:0000209,GO:0000278,GO:0000375,GO:0000377,GO:0000398,GO:0000502,GO:0002039,GO:0002376,GO:0002474,GO:0002478,GO:0002479,GO:0003674,GO:0004857,GO:0004866,GO:0005488,GO:0005515,GO:0005575,GO:0005622,GO:0005623,GO:0005634,GO:0005654,GO:0005681,GO:0005694,GO:0005700,GO:0005703,GO:0005705,GO:0005737,GO:0005829,GO:0006139,GO:0006396,GO:0006397,GO:0006464,GO:…	K06698		meNOG[21]	0A00H@biNOG,0VAX6@meNOG,0XQVX@NOG,12TMP@opiNOG,KOG4470@euNOG	O	proteasome (prosome, macropain) activator subunit 3 (PA28 gamma
Smp_017710.1	6183.Smp_131900__mRNA	2.5e-66	258.5		GO:0000910,GO:0000912,GO:0000915,GO:0001709,GO:0002165,GO:0003002,GO:0003674,GO:0005488,GO:0005515,GO:0005575,GO:0005622,GO:0005623,GO:0005737,GO:0005813,GO:0005815,GO:0005856,GO:0005875,GO:0006996,GO:0007010,GO:0007017,GO:0007049,GO:0007275,GO:0007389,GO:0007423,GO:0007444,GO:0007447,GO:0007450,GO:0007472,GO:0007476,GO:0007552,GO:0007560,GO:0008017,GO:0008052,GO:0008092,GO:0008150,GO:0009653,GO:…	K12485		NOG[107]	11K32@NOG	S	RAB11 family interacting protein
Smp_017710.2	6183.Smp_131900__mRNA	2.5e-66	258.5		GO:0000910,GO:0000912,GO:0000915,GO:0001709,GO:0002165,GO:0003002,GO:0003674,GO:0005488,GO:0005515,GO:0005575,GO:0005622,GO:0005623,GO:0005737,GO:0005813,GO:0005815,GO:0005856,GO:0005875,GO:0006996,GO:0007010,GO:0007017,GO:0007049,GO:0007275,GO:0007389,GO:0007423,GO:0007444,GO:0007447,GO:0007450,GO:0007472,GO:0007476,GO:0007552,GO:0007560,GO:0008017,GO:0008052,GO:0008092,GO:0008150,GO:0009653,GO:…	K12485		NOG[107]	11K32@NOG	S	RAB11 family interacting protein
Smp_017750.1	6183.Smp_017750__mRNA	0.0	1113.2	PLAA	GO:0003674,GO:0005575,GO:0005576,GO:0005622,GO:0005623,GO:0005737,GO:0006629,GO:0006644,GO:0006793,GO:0006796,GO:0006950,GO:0006952,GO:0006954,GO:0007154,GO:0007165,GO:0007275,GO:0008047,GO:0008150,GO:0008152,GO:0009611,GO:0009790,GO:0009792,GO:0009987,GO:0016004,GO:0016005,GO:0019222,GO:0019637,GO:0023052,GO:0030234,GO:0031982,GO:0031988,GO:0032501,GO:0032502,GO:0040008,GO:0040009,GO:0040010,GO:…	K14018		meNOG[21]	09U7X@biNOG,0V571@meNOG,0XS67@NOG,12PVZ@opiNOG,KOG0301@euNOG	I	Phospholipase A2-activating protein
Smp_017860.1	6183.Smp_017860__mRNA	1.8e-152	544.3		GO:0003674,GO:0003824,GO:0005575,GO:0005622,GO:0005623,GO:0005737,GO:0005794,GO:0006464,GO:0006470,GO:0006793,GO:0006796,GO:0008150,GO:0008152,GO:0009987,GO:0016311,GO:0016787,GO:0016788,GO:0016791,GO:0019538,GO:0036211,GO:0042578,GO:0043170,GO:0043226,GO:0043227,GO:0043229,GO:0043231,GO:0043412,GO:0044237,GO:0044238,GO:0044260,GO:0044267,GO:0044424,GO:0044444,GO:0044464,GO:0071704			meNOG[21]	0A88U@biNOG,0VJ4H@meNOG,0ZM57@NOG,13RTY@opiNOG,KOG3662@euNOG	L	Inherit from KOG: Metallophosphoesterase 1
Smp_017870.1	7668.SPU_013514tr	4e-08	64.3					meNOG[21]	0J84Y@euNOG,0VP5B@meNOG,0Y72S@NOG,13ZIK@opiNOG	T	EFh
Smp_017880.1	43151.ADAR007029-PA	5.1e-10	70.1	CLC	GO:0001505,GO:0003001,GO:0003008,GO:0003674,GO:0005215,GO:0005326,GO:0005575,GO:0005622,GO:0005623,GO:0005737,GO:0005886,GO:0005905,GO:0006810,GO:0006836,GO:0006897,GO:0006900,GO:0006901,GO:0006996,GO:0007154,GO:0007267,GO:0007268,GO:0007269,GO:0008021,GO:0008150,GO:0009987,GO:0012505,GO:0012506,GO:0016020,GO:0016023,GO:0016043,GO:0016044,GO:0016050,GO:0016183,GO:0016185,GO:0016192,GO:0019226,GO:…			artNOG[6]	0377D@artNOG,09VI3@biNOG,0SU4K@inNOG,0V6HC@meNOG,11J5K@NOG,13H92@opiNOG,KOG4031@euNOG	U	Clathrin light chain
Smp_017890.1	6183.Smp_017890__mRNA	0.0	1160.6	USP39	GO:0000003,GO:0000245,GO:0000375,GO:0000377,GO:0000398,GO:0002009,GO:0002119,GO:0002164,GO:0003006,GO:0005575,GO:0005622,GO:0005623,GO:0005634,GO:0005681,GO:0006139,GO:0006396,GO:0006397,GO:0006725,GO:0006807,GO:0006810,GO:0006897,GO:0006898,GO:0007275,GO:0007399,GO:0007417,GO:0007420,GO:0007548,GO:0008150,GO:0008152,GO:0008380,GO:0009653,GO:0009790,GO:0009791,GO:0009792,GO:0009887,GO:0009888,GO:…	K12847		meNOG[21]	09YEZ@biNOG,0V9CU@meNOG,0XS41@NOG,12PQK@opiNOG,KOG2026@euNOG	O	ubiquitin specific peptidase 39
Smp_018010.1	6183.Smp_018010__mRNA	0.0	2473.0					meNOG[21]	0APZG@biNOG,0W2BN@meNOG,1307W@opiNOG,COG5069@NOG,KOG4678@euNOG	Z	CAMSAP CH domain
Smp_018020.1	6183.Smp_018020__mRNA	2.1e-94	350.1	NDUFS4	GO:0000003,GO:0001932,GO:0002119,GO:0002164,GO:0003674,GO:0003824,GO:0003954,GO:0005575,GO:0005622,GO:0005623,GO:0005737,GO:0005739,GO:0005740,GO:0005743,GO:0005746,GO:0005747,GO:0006091,GO:0006119,GO:0006120,GO:0006461,GO:0006793,GO:0006796,GO:0006996,GO:0007005,GO:0007154,GO:0007165,GO:0007275,GO:0007399,GO:0007417,GO:0007420,GO:0008137,GO:0008150,GO:0008152,GO:0008284,GO:0009719,GO:0009790,GO:…	K03937		meNOG[21]	0A5HF@biNOG,0VEKU@meNOG,11TR4@NOG,13N7B@opiNOG,KOG3389@euNOG	C	NADH dehydrogenase (ubiquinone) Fe-S protein 4, 18kDa (NADH-coenzyme Q reductase)
Smp_018030.1	6183.Smp_018030__mRNA	3.6e-206	722.6	VPS72	GO:0000122,GO:0000123,GO:0005575,GO:0005622,GO:0005623,GO:0005634,GO:0005654,GO:0006325,GO:0006338,GO:0006355,GO:0006357,GO:0006464,GO:0006473,GO:0006475,GO:0006996,GO:0008150,GO:0008152,GO:0009889,GO:0009890,GO:0009892,GO:0009987,GO:0010468,GO:0010556,GO:0010558,GO:0010605,GO:0010629,GO:0016043,GO:0016568,GO:0016569,GO:0016570,GO:0016573,GO:0018193,GO:0018205,GO:0018393,GO:0018394,GO:0019219,GO:…	K11664		meNOG[21]	09YXI@biNOG,0V9V7@meNOG,119RU@NOG,12PD9@opiNOG,KOG2897@euNOG	A	vacuolar protein sorting 72 homolog (S. cerevisiae)
Smp_018160.1	6183.Smp_018160__mRNA	1.1e-108	398.3	PIH1D1	GO:0000491,GO:0000492,GO:0005575,GO:0005622,GO:0005623,GO:0005856,GO:0005875,GO:0008150,GO:0015630,GO:0016043,GO:0022607,GO:0022613,GO:0022618,GO:0030529,GO:0032991,GO:0034622,GO:0043226,GO:0043228,GO:0043229,GO:0043232,GO:0043234,GO:0043933,GO:0044085,GO:0044422,GO:0044424,GO:0044430,GO:0044446,GO:0044464,GO:0065003,GO:0070761,GO:0071826,GO:0071840			meNOG[21]	09UYN@biNOG,0V5YI@meNOG,0XQ8C@NOG,12SBW@opiNOG,KOG4356@euNOG	S	PIH1 domain containing 1
Smp_018170.1	6183.Smp_018170__mRNA	4.2e-301	1038.5	KLF5	GO:0001071,GO:0001525,GO:0001568,GO:0001944,GO:0003674,GO:0003676,GO:0003677,GO:0003700,GO:0005488,GO:0005575,GO:0005622,GO:0005623,GO:0005634,GO:0005654,GO:0005737,GO:0005794,GO:0006139,GO:0006351,GO:0006355,GO:0006366,GO:0006725,GO:0006807,GO:0007275,GO:0007399,GO:0007517,GO:0007519,GO:0008150,GO:0008152,GO:0008284,GO:0009058,GO:0009059,GO:0009653,GO:0009719,GO:0009888,GO:0009889,GO:0009891,GO:…	K09206,K09207		meNOG[21]	09X36@biNOG,0V81M@meNOG,12NWU@opiNOG,COG5048@NOG,KOG1721@euNOG	K	Kruppel-like factor 5 (intestinal)
Smp_018210.1	6183.Smp_018210__mRNA	3.1e-198	696.0	FITM2	GO:0005575,GO:0005622,GO:0005623,GO:0005737,GO:0005739,GO:0005783,GO:0005789,GO:0006996,GO:0007010,GO:0008150,GO:0009889,GO:0009987,GO:0010866,GO:0010876,GO:0010883,GO:0010884,GO:0010889,GO:0010890,GO:0012505,GO:0016020,GO:0016021,GO:0016043,GO:0019216,GO:0019222,GO:0019725,GO:0019915,GO:0022603,GO:0022604,GO:0030176,GO:0031090,GO:0031224,GO:0031227,GO:0031300,GO:0031301,GO:0031323,GO:0031326,GO:…			meNOG[21]	09V9B@biNOG,0V68M@meNOG,11CNJ@NOG,12RRW@opiNOG,KOG3750@euNOG	I	fat storage-inducing transmembrane protein 2
Smp_018240.1	6183.Smp_018240.3__mRNA	0.0	1596.6	VCP	GO:0000003,GO:0000166,GO:0000226,GO:0000502,GO:0000578,GO:0000785,GO:0000902,GO:0000904,GO:0001654,GO:0001745,GO:0001751,GO:0001754,GO:0001882,GO:0001883,GO:0003002,GO:0003006,GO:0003674,GO:0003824,GO:0005102,GO:0005488,GO:0005515,GO:0005524,GO:0005575,GO:0005622,GO:0005623,GO:0005634,GO:0005694,GO:0005737,GO:0005783,GO:0005811,GO:0005829,GO:0005856,GO:0005875,GO:0005975,GO:0006139,GO:0006152,GO:…	K13525,K14575		meNOG[21]	09YPV@biNOG,0V9MJ@meNOG,12P7X@opiNOG,COG0464@NOG,KOG0730@euNOG	O	Spermatogenesis associated 5
Smp_018240.2	6183.Smp_018240.3__mRNA	0.0	1596.6	VCP	GO:0000003,GO:0000166,GO:0000226,GO:0000502,GO:0000578,GO:0000785,GO:0000902,GO:0000904,GO:0001654,GO:0001745,GO:0001751,GO:0001754,GO:0001882,GO:0001883,GO:0003002,GO:0003006,GO:0003674,GO:0003824,GO:0005102,GO:0005488,GO:0005515,GO:0005524,GO:0005575,GO:0005622,GO:0005623,GO:0005634,GO:0005694,GO:0005737,GO:0005783,GO:0005811,GO:0005829,GO:0005856,GO:0005875,GO:0005975,GO:0006139,GO:0006152,GO:…	K13525,K14575		meNOG[21]	09YPV@biNOG,0V9MJ@meNOG,12P7X@opiNOG,COG0464@NOG,KOG0730@euNOG	O	Spermatogenesis associated 5
Smp_018250.1	6183.Smp_018250.2__mRNA	3e-27	127.5	WUPA	GO:0000280,GO:0003674,GO:0003779,GO:0005488,GO:0005515,GO:0005523,GO:0005575,GO:0005622,GO:0005623,GO:0005737,GO:0005856,GO:0005861,GO:0005865,GO:0006996,GO:0007010,GO:0007275,GO:0007399,GO:0007507,GO:0007517,GO:0007519,GO:0007610,GO:0007631,GO:0008092,GO:0008150,GO:0009653,GO:0009790,GO:0009792,GO:0009888,GO:0009987,GO:0010927,GO:0014706,GO:0015629,GO:0016043,GO:0019725,GO:0022607,GO:0030016,GO:…			meNOG[21]	0VHIB@meNOG,0Y9IX@NOG,13PZ4@opiNOG,KOG3977@euNOG	Z	troponin I
Smp_018250.2	6183.Smp_018250.2__mRNA	2.9e-27	127.5	WUPA	GO:0000280,GO:0003674,GO:0003779,GO:0005488,GO:0005515,GO:0005523,GO:0005575,GO:0005622,GO:0005623,GO:0005737,GO:0005856,GO:0005861,GO:0005865,GO:0006996,GO:0007010,GO:0007275,GO:0007399,GO:0007507,GO:0007517,GO:0007519,GO:0007610,GO:0007631,GO:0008092,GO:0008150,GO:0009653,GO:0009790,GO:0009792,GO:0009888,GO:0009987,GO:0010927,GO:0014706,GO:0015629,GO:0016043,GO:0019725,GO:0022607,GO:0030016,GO:…			meNOG[21]	0VHIB@meNOG,0Y9IX@NOG,13PZ4@opiNOG,KOG3977@euNOG	Z	troponin I
Smp_018260.1	6183.Smp_018260__mRNA	0.0	1438.3	GYS1	GO:0002119,GO:0002164,GO:0007275,GO:0008150,GO:0009653,GO:0009790,GO:0009791,GO:0009792,GO:0010171,GO:0032501,GO:0032502,GO:0040011,GO:0044699,GO:0044707,GO:0044767,GO:0048856	K00693		meNOG[21]	09X9T@biNOG,0V7YK@meNOG,12QED@opiNOG,COG0438@NOG,KOG3742@euNOG	G	glycogen synthase
Smp_018280.1	6183.Smp_018280__mRNA	0.0	1474.5	NOL9	GO:0000003,GO:0000166,GO:0000460,GO:0001882,GO:0001883,GO:0003674,GO:0003824,GO:0005488,GO:0005524,GO:0005575,GO:0005622,GO:0005623,GO:0005634,GO:0005730,GO:0006139,GO:0006364,GO:0006396,GO:0006725,GO:0006793,GO:0006796,GO:0006807,GO:0006950,GO:0006974,GO:0008150,GO:0008152,GO:0009987,GO:0010467,GO:0016070,GO:0016072,GO:0016301,GO:0016310,GO:0016740,GO:0016772,GO:0016773,GO:0017076,GO:0019205,GO:…	K06947		meNOG[21]	09Z65@biNOG,0VA3F@meNOG,12RQX@opiNOG,COG1341@NOG,KOG2750@euNOG	S	Nucleolar protein 9
Smp_018290.1	6183.Smp_018290__mRNA	1.3e-164	584.3	STK17B	GO:0000166,GO:0001882,GO:0001883,GO:0002009,GO:0002165,GO:0003674,GO:0003824,GO:0004672,GO:0004674,GO:0005488,GO:0005524,GO:0005575,GO:0005622,GO:0005623,GO:0005634,GO:0005737,GO:0005793,GO:0005856,GO:0005886,GO:0006464,GO:0006468,GO:0006793,GO:0006796,GO:0006917,GO:0007154,GO:0007155,GO:0007165,GO:0007243,GO:0007275,GO:0007444,GO:0007472,GO:0007476,GO:0007478,GO:0007480,GO:0007552,GO:0007560,GO:…	K08804		meNOG[21]	09TQB@biNOG,0V4PJ@meNOG,0XRMJ@NOG,12TTU@opiNOG,KOG0032@euNOG	T	Serine threonine kinase
Smp_018290.2	6183.Smp_018290__mRNA	7.3e-137	491.9	STK17B	GO:0000166,GO:0001882,GO:0001883,GO:0002009,GO:0002165,GO:0003674,GO:0003824,GO:0004672,GO:0004674,GO:0005488,GO:0005524,GO:0005575,GO:0005622,GO:0005623,GO:0005634,GO:0005737,GO:0005793,GO:0005856,GO:0005886,GO:0006464,GO:0006468,GO:0006793,GO:0006796,GO:0006917,GO:0007154,GO:0007155,GO:0007165,GO:0007243,GO:0007275,GO:0007444,GO:0007472,GO:0007476,GO:0007478,GO:0007480,GO:0007552,GO:0007560,GO:…	K08804		meNOG[21]	09TQB@biNOG,0V4PJ@meNOG,0XRMJ@NOG,12TTU@opiNOG,KOG0032@euNOG	T	Serine threonine kinase
Smp_018360.1	6183.Smp_018360__mRNA	4.9e-93	345.5	PLCXD3				meNOG[21]	09UTB@biNOG,0V8J9@meNOG,0Z30Q@NOG,12ZF1@opiNOG,KOG4306@euNOG	T	Phosphatidylinositol-specific phospholipase C, X domain containing
Smp_018360.2	6183.Smp_018360__mRNA	5.7e-197	691.8	PLCXD3				meNOG[21]	09UTB@biNOG,0V8J9@meNOG,0Z30Q@NOG,12ZF1@opiNOG,KOG4306@euNOG	T	Phosphatidylinositol-specific phospholipase C, X domain containing
Smp_018360.3	6183.Smp_018360__mRNA	1.5e-92	344.0	PLCXD3				meNOG[21]	09UTB@biNOG,0V8J9@meNOG,0Z30Q@NOG,12ZF1@opiNOG,KOG4306@euNOG	T	Phosphatidylinositol-specific phospholipase C, X domain containing
Smp_018400.1	6183.Smp_018400__mRNA	1.5e-37	160.2	CIAO1	GO:0000003,GO:0001071,GO:0003674,GO:0003700,GO:0005488,GO:0005515,GO:0005575,GO:0005622,GO:0005623,GO:0005737,GO:0005819,GO:0005829,GO:0005856,GO:0006355,GO:0006357,GO:0007275,GO:0007399,GO:0008150,GO:0008152,GO:0008284,GO:0009058,GO:0009790,GO:0009792,GO:0009889,GO:0009987,GO:0010468,GO:0010556,GO:0015630,GO:0016043,GO:0016226,GO:0019219,GO:0019222,GO:0022008,GO:0022607,GO:0030154,GO:0031163,GO:…			meNOG[21]	09X8W@biNOG,0V87F@meNOG,0XRMA@NOG,12P14@opiNOG,KOG0645@euNOG	S	cytosolic iron-sulfur protein assembly
Smp_018400.2	6183.Smp_018400__mRNA	4.8e-159	565.5	CIAO1	GO:0000003,GO:0001071,GO:0003674,GO:0003700,GO:0005488,GO:0005515,GO:0005575,GO:0005622,GO:0005623,GO:0005737,GO:0005819,GO:0005829,GO:0005856,GO:0006355,GO:0006357,GO:0007275,GO:0007399,GO:0008150,GO:0008152,GO:0008284,GO:0009058,GO:0009790,GO:0009792,GO:0009889,GO:0009987,GO:0010468,GO:0010556,GO:0015630,GO:0016043,GO:0016226,GO:0019219,GO:0019222,GO:0022008,GO:0022607,GO:0030154,GO:0031163,GO:…			meNOG[21]	09X8W@biNOG,0V87F@meNOG,0XRMA@NOG,12P14@opiNOG,KOG0645@euNOG	S	cytosolic iron-sulfur protein assembly
Smp_018400.3	6183.Smp_018400__mRNA	1.5e-37	160.2	CIAO1	GO:0000003,GO:0001071,GO:0003674,GO:0003700,GO:0005488,GO:0005515,GO:0005575,GO:0005622,GO:0005623,GO:0005737,GO:0005819,GO:0005829,GO:0005856,GO:0006355,GO:0006357,GO:0007275,GO:0007399,GO:0008150,GO:0008152,GO:0008284,GO:0009058,GO:0009790,GO:0009792,GO:0009889,GO:0009987,GO:0010468,GO:0010556,GO:0015630,GO:0016043,GO:0016226,GO:0019219,GO:0019222,GO:0022008,GO:0022607,GO:0030154,GO:0031163,GO:…			meNOG[21]	09X8W@biNOG,0V87F@meNOG,0XRMA@NOG,12P14@opiNOG,KOG0645@euNOG	S	cytosolic iron-sulfur protein assembly
Smp_018400.4	7739.JGI124683	4.5e-41	172.9	CIAO1	GO:0000003,GO:0001071,GO:0003674,GO:0003700,GO:0005488,GO:0005515,GO:0005575,GO:0005622,GO:0005623,GO:0005737,GO:0005819,GO:0005829,GO:0005856,GO:0006355,GO:0006357,GO:0007275,GO:0007399,GO:0008150,GO:0008152,GO:0008284,GO:0009058,GO:0009790,GO:0009792,GO:0009889,GO:0009987,GO:0010468,GO:0010556,GO:0015630,GO:0016043,GO:0016226,GO:0019219,GO:0019222,GO:0022008,GO:0022607,GO:0030154,GO:0031163,GO:…			meNOG[21]	09X8W@biNOG,0DJUN@chorNOG,0V87F@meNOG,0XRMA@NOG,12P14@opiNOG,KOG0645@euNOG	S	cytosolic iron-sulfur protein assembly 1
Smp_018430.1	6183.Smp_018430__mRNA	2e-32	144.1	IMMP1L	GO:0005575,GO:0005622,GO:0005623,GO:0005737,GO:0005739,GO:0005740,GO:0005743,GO:0006605,GO:0006626,GO:0006627,GO:0006810,GO:0006839,GO:0006886,GO:0006996,GO:0007005,GO:0008104,GO:0008150,GO:0008152,GO:0009987,GO:0010467,GO:0015031,GO:0016020,GO:0016043,GO:0016482,GO:0016485,GO:0019538,GO:0019866,GO:0031090,GO:0031966,GO:0031967,GO:0031975,GO:0033036,GO:0033365,GO:0034613,GO:0034982,GO:0043170,GO:…	K09647		meNOG[21]	09V4X@biNOG,0V64K@meNOG,13SKC@opiNOG,COG0681@NOG,KOG0171@euNOG	U	IMP1 inner mitochondrial membrane peptidase-like (S. cerevisiae)
Smp_018430.2	6183.Smp_018430__mRNA	7.6e-85	318.5	IMMP1L	GO:0005575,GO:0005622,GO:0005623,GO:0005737,GO:0005739,GO:0005740,GO:0005743,GO:0006605,GO:0006626,GO:0006627,GO:0006810,GO:0006839,GO:0006886,GO:0006996,GO:0007005,GO:0008104,GO:0008150,GO:0008152,GO:0009987,GO:0010467,GO:0015031,GO:0016020,GO:0016043,GO:0016482,GO:0016485,GO:0019538,GO:0019866,GO:0031090,GO:0031966,GO:0031967,GO:0031975,GO:0033036,GO:0033365,GO:0034613,GO:0034982,GO:0043170,GO:…	K09647		meNOG[21]	09V4X@biNOG,0V64K@meNOG,13SKC@opiNOG,COG0681@NOG,KOG0171@euNOG	U	IMP1 inner mitochondrial membrane peptidase-like (S. cerevisiae)
Smp_018460.1	6183.Smp_018460__mRNA	0.0	1193.7	PI4K2B	GO:0003674,GO:0003824,GO:0004430,GO:0005575,GO:0005622,GO:0005623,GO:0005737,GO:0005768,GO:0005770,GO:0005802,GO:0006629,GO:0006644,GO:0006650,GO:0006793,GO:0006796,GO:0007275,GO:0008150,GO:0008152,GO:0009790,GO:0009792,GO:0009987,GO:0016301,GO:0016310,GO:0016740,GO:0016772,GO:0016773,GO:0019637,GO:0030258,GO:0032252,GO:0032501,GO:0032502,GO:0043226,GO:0043227,GO:0043229,GO:0043231,GO:0044237,GO:…	K13711		meNOG[21]	09UBC@biNOG,0V5AI@meNOG,0XP06@NOG,12NNF@opiNOG,KOG2381@euNOG	T	Phosphatidylinositol 4-kinase type 2
Smp_018500.1	6183.Smp_018500__mRNA	7.6e-86	321.6	IDNK	GO:0005575,GO:0005622,GO:0005623,GO:0005737,GO:0044424,GO:0044464	K00851		meNOG[21]	0A1CU@biNOG,0VC8C@meNOG,13UIW@opiNOG,COG3265@NOG,KOG3354@euNOG	G	idnK gluconokinase homolog (E. coli)
Smp_018530.1	6183.Smp_018530.2__mRNA	3.2e-100	369.8	NACAD	GO:0000003,GO:0000122,GO:0000988,GO:0000989,GO:0002119,GO:0002164,GO:0003006,GO:0003205,GO:0003231,GO:0003674,GO:0003712,GO:0003713,GO:0005488,GO:0005515,GO:0005575,GO:0005622,GO:0005623,GO:0005634,GO:0005737,GO:0005854,GO:0006355,GO:0006357,GO:0006928,GO:0006950,GO:0007049,GO:0007059,GO:0007126,GO:0007275,GO:0007276,GO:0007292,GO:0007317,GO:0007399,GO:0007507,GO:0007548,GO:0007568,GO:0008134,GO:…	K03626		meNOG[21]	09VRC@biNOG,0V6Q9@meNOG,12PFE@opiNOG,COG1308@NOG,KOG2239@euNOG	K	Nascent polypeptide-associated complex alpha subunit
Smp_018570.1	6183.Smp_018570__mRNA	0.0	1266.1			K15307		opiNOG[43]	0JRGW@euNOG,101BY@NOG,14FZ0@opiNOG
Smp_018580.1	6183.Smp_018580__mRNA	0.0	1247.6	WRAP73	GO:0005575,GO:0005622,GO:0005623,GO:0005737,GO:0005813,GO:0005815,GO:0005856,GO:0015630,GO:0043226,GO:0043228,GO:0043229,GO:0043232,GO:0044422,GO:0044424,GO:0044430,GO:0044446,GO:0044464			meNOG[21]	09ZSH@biNOG,0VANU@meNOG,0Y2P7@NOG,12S0H@opiNOG,KOG4497@euNOG	S	WD repeat containing, antisense to TP73
Smp_018590.1	6183.Smp_018590__mRNA	6.7e-171	606.7					meNOG[21]	09UPP@biNOG,0VA58@meNOG,12SEE@opiNOG,COG5641@NOG,KOG1601@euNOG	K	GATA binding protein
Smp_018610.1	6183.Smp_018610__mRNA	6.9e-159	565.1	MED7	GO:0000003,GO:0000988,GO:0000989,GO:0001076,GO:0001104,GO:0001703,GO:0002009,GO:0003006,GO:0003674,GO:0003712,GO:0003713,GO:0005488,GO:0005515,GO:0005575,GO:0005622,GO:0005623,GO:0005634,GO:0005654,GO:0005667,GO:0006139,GO:0006351,GO:0006352,GO:0006355,GO:0006357,GO:0006366,GO:0006367,GO:0006725,GO:0006807,GO:0007275,GO:0007276,GO:0007281,GO:0007369,GO:0007548,GO:0008150,GO:0008152,GO:0008406,GO:…	K15148		meNOG[21]	09V47@biNOG,0V63U@meNOG,0ZFRU@NOG,13EH3@opiNOG,KOG0570@euNOG	K	Component of the Mediator complex, a coactivator involved in the regulated transcription of nearly all RNA polymerase II-dependent genes. Mediator functions as a bridge to convey information from gene-specific regulatory proteins to the basal RNA polymerase II transcription machinery. Mediator is recruited to promoters by direct interactions with regulatory proteins and serves as a scaffold for t…
Smp_018620.1	6183.Smp_018620__mRNA	0.0	1238.4	SPG7	GO:0003674,GO:0003824,GO:0004175,GO:0004222,GO:0005488,GO:0005515,GO:0005575,GO:0005622,GO:0005623,GO:0005737,GO:0005739,GO:0005740,GO:0006139,GO:0006152,GO:0006163,GO:0006195,GO:0006200,GO:0006508,GO:0006725,GO:0006753,GO:0006793,GO:0006796,GO:0006807,GO:0006810,GO:0006928,GO:0006996,GO:0007005,GO:0007017,GO:0007018,GO:0007155,GO:0007275,GO:0007399,GO:0008088,GO:0008089,GO:0008150,GO:0008152,GO:…	K09552		meNOG[21]	09THV@biNOG,0V4GU@meNOG,12NNX@opiNOG,COG0465@NOG,KOG0731@euNOG	O	Spastic paraplegia 7 (Pure and complicated autosomal recessive)
Smp_018620.2	6183.Smp_018620__mRNA	0.0	1113.2	SPG7	GO:0003674,GO:0003824,GO:0004175,GO:0004222,GO:0005488,GO:0005515,GO:0005575,GO:0005622,GO:0005623,GO:0005737,GO:0005739,GO:0005740,GO:0006139,GO:0006152,GO:0006163,GO:0006195,GO:0006200,GO:0006508,GO:0006725,GO:0006753,GO:0006793,GO:0006796,GO:0006807,GO:0006810,GO:0006928,GO:0006996,GO:0007005,GO:0007017,GO:0007018,GO:0007155,GO:0007275,GO:0007399,GO:0008088,GO:0008089,GO:0008150,GO:0008152,GO:…	K09552		meNOG[21]	09THV@biNOG,0V4GU@meNOG,12NNX@opiNOG,COG0465@NOG,KOG0731@euNOG	O	Spastic paraplegia 7 (Pure and complicated autosomal recessive)
Smp_018640.1	6183.Smp_018640__mRNA	6.8e-169	599.0					meNOG[21]	0A8D1@biNOG,0J0YB@euNOG,0VJ8V@meNOG,0ZX34@NOG,13QNR@opiNOG
Smp_018680.1	6183.Smp_018680__mRNA	5.9e-190	668.7	IDH3B	GO:0003674,GO:0003824,GO:0004448,GO:0004449,GO:0005575,GO:0005622,GO:0005623,GO:0005737,GO:0005739,GO:0005759,GO:0005856,GO:0005875,GO:0005962,GO:0006082,GO:0006091,GO:0006099,GO:0006102,GO:0006103,GO:0006139,GO:0006725,GO:0006732,GO:0006733,GO:0006734,GO:0006753,GO:0006793,GO:0006796,GO:0006807,GO:0008150,GO:0008152,GO:0009055,GO:0009060,GO:0009117,GO:0009987,GO:0015630,GO:0015980,GO:0016491,GO:…	K00030		meNOG[21]	09W89@biNOG,0V76N@meNOG,12PUI@opiNOG,COG0473@NOG,KOG0784@euNOG	C	Isocitrate dehydrogenase 3 (NAD)
Smp_018710.1	6183.Smp_018710__mRNA	1.3e-218	763.8	DCAF7	GO:0000151,GO:0001501,GO:0005575,GO:0005622,GO:0005623,GO:0005634,GO:0005737,GO:0006464,GO:0007275,GO:0008150,GO:0008152,GO:0009888,GO:0009987,GO:0016567,GO:0019538,GO:0031461,GO:0032446,GO:0032501,GO:0032502,GO:0032991,GO:0036211,GO:0043170,GO:0043226,GO:0043227,GO:0043229,GO:0043231,GO:0043234,GO:0043412,GO:0044237,GO:0044238,GO:0044260,GO:0044267,GO:0044424,GO:0044464,GO:0044699,GO:0044707,GO:…	K11805		meNOG[21]	09T4X@biNOG,0V43P@meNOG,0XQ78@NOG,12N1T@opiNOG,KOG0290@euNOG	S	ddb1 and cul4 associated factor 7
Smp_018760.1	6183.Smp_018760__mRNA	0.0	2071.6	GANAB	GO:0003674,GO:0003824,GO:0004553,GO:0004558,GO:0005575,GO:0005576,GO:0005622,GO:0005623,GO:0005737,GO:0005783,GO:0005788,GO:0005794,GO:0005856,GO:0005875,GO:0005975,GO:0006457,GO:0006464,GO:0006486,GO:0006487,GO:0006491,GO:0008150,GO:0008152,GO:0009058,GO:0009059,GO:0009100,GO:0009101,GO:0009311,GO:0009987,GO:0015630,GO:0015926,GO:0016023,GO:0016787,GO:0016798,GO:0017177,GO:0018193,GO:0018196,GO:…	K05546,K12316,K12317		meNOG[21]	09T41@biNOG,0V42S@meNOG,12PAU@opiNOG,COG1501@NOG,KOG1066@euNOG	G	Glucosidase, alpha
Smp_018790.1	6183.Smp_018790__mRNA	0.0	1373.2					meNOG[21]	0A1S8@biNOG,0IHME@euNOG,0VCMV@meNOG,0XR2J@NOG,12U0J@opiNOG	T	PP2Cc
Smp_018800.1	6183.Smp_132480__mRNA	6.8e-165	585.5					euNOG[57]	0XNV7@NOG,KOG1339@euNOG	O	aspartic
Smp_018870.1	7739.JGI96490	1.8e-08	66.6					meNOG[21]	09XV7@biNOG,0DJ7N@chorNOG,0IKHI@euNOG,0V8ST@meNOG,0YKXR@NOG,13NBI@opiNOG	S	Chromosome 11 open reading frame 16
Smp_018940.1	6183.Smp_018940__mRNA	1.1e-81	307.8			K02183		euNOG[57]	COG5126@NOG,KOG0027@euNOG	T	Calcium binding protein
Smp_018950.1	6183.Smp_018950__mRNA	2.5e-251	873.2	LARP7	GO:0003674,GO:0003676,GO:0003723,GO:0005488,GO:0017069,GO:0097159,GO:0097322,GO:1901363	K15191		meNOG[21]	0B4TN@biNOG,0IQXA@euNOG,0WHCD@meNOG,11IRF@NOG,13DMT@opiNOG	A	La ribonucleoprotein domain family member 7
Smp_018950.2	6183.Smp_018950__mRNA	3e-47	194.1	LARP7	GO:0003674,GO:0003676,GO:0003723,GO:0005488,GO:0017069,GO:0097159,GO:0097322,GO:1901363	K15191		meNOG[21]	0B4TN@biNOG,0IQXA@euNOG,0WHCD@meNOG,11IRF@NOG,13DMT@opiNOG	A	La ribonucleoprotein domain family member 7
Smp_018950.3	6183.Smp_018950__mRNA	3.5e-158	562.8	LARP7	GO:0003674,GO:0003676,GO:0003723,GO:0005488,GO:0017069,GO:0097159,GO:0097322,GO:1901363	K15191		meNOG[21]	0B4TN@biNOG,0IQXA@euNOG,0WHCD@meNOG,11IRF@NOG,13DMT@opiNOG	A	La ribonucleoprotein domain family member 7
Smp_018990.1	6183.Smp_018990__mRNA	3.1e-99	366.3	RPL9	GO:0000003,GO:0000022,GO:0000184,GO:0000226,GO:0000278,GO:0000956,GO:0002119,GO:0002164,GO:0003674,GO:0003676,GO:0003723,GO:0003735,GO:0005198,GO:0005488,GO:0005575,GO:0005622,GO:0005623,GO:0005634,GO:0005730,GO:0005737,GO:0005829,GO:0005840,GO:0006139,GO:0006401,GO:0006402,GO:0006412,GO:0006413,GO:0006414,GO:0006415,GO:0006605,GO:0006612,GO:0006613,GO:0006614,GO:0006725,GO:0006807,GO:0006810,GO:…	K02940		meNOG[21]	09ZYF@biNOG,0VAV7@meNOG,12P22@opiNOG,COG0097@NOG,KOG3255@euNOG	J	ribosomal protein L9
Smp_019010.1	6183.Smp_019010__mRNA	0.0	1332.8	DPP3	GO:0003674,GO:0003824,GO:0005488,GO:0005575,GO:0005622,GO:0005623,GO:0005634,GO:0005737,GO:0005829,GO:0005886,GO:0006508,GO:0008150,GO:0008152,GO:0008233,GO:0008238,GO:0008239,GO:0008270,GO:0016020,GO:0016787,GO:0019538,GO:0043167,GO:0043169,GO:0043170,GO:0043226,GO:0043227,GO:0043229,GO:0043231,GO:0044238,GO:0044424,GO:0044444,GO:0044464,GO:0046872,GO:0046914,GO:0070011,GO:0071704,GO:0071944	K01277		meNOG[21]	09Y6Q@biNOG,0V946@meNOG,0XRK4@NOG,12TDJ@opiNOG,KOG3675@euNOG	S	Dipeptidylpeptidase 3
Smp_019030.1	6183.Smp_019030__mRNA	8.6e-284	980.7	CTSC	GO:0000323,GO:0001906,GO:0001909,GO:0001913,GO:0002250,GO:0002252,GO:0002376,GO:0002443,GO:0002449,GO:0002456,GO:0002460,GO:0003674,GO:0003824,GO:0004175,GO:0004197,GO:0004252,GO:0005488,GO:0005515,GO:0005575,GO:0005622,GO:0005623,GO:0005737,GO:0005764,GO:0005773,GO:0005783,GO:0005794,GO:0006508,GO:0006955,GO:0007275,GO:0007568,GO:0008150,GO:0008152,GO:0008233,GO:0008234,GO:0008236,GO:0009790,GO:…	K01275,K01363		meNOG[21]	09VR1@biNOG,0V6Q1@meNOG,12PF9@opiNOG,COG4870@NOG,KOG1543@euNOG	O	cathepsin C
Smp_019040.1	6183.Smp_019040__mRNA	0.0	1089.7		GO:0001071,GO:0003674,GO:0003700,GO:0005575,GO:0005622,GO:0005623,GO:0005634,GO:0006355,GO:0008150,GO:0009889,GO:0010468,GO:0010556,GO:0019219,GO:0019222,GO:0031323,GO:0031326,GO:0043226,GO:0043227,GO:0043229,GO:0043231,GO:0044424,GO:0044464,GO:0050789,GO:0050794,GO:0051171,GO:0051252,GO:0060255,GO:0065007,GO:0080090,GO:2000112,GO:2001141	K09275		meNOG[21]	09V54@biNOG,0V64U@meNOG,0XNZ6@NOG,12P4E@opiNOG,KOG4091@euNOG	K	Transcription factor
Smp_019050.1	6183.Smp_019050.2__mRNA	1.2e-50	204.1	TBCA	GO:0003674,GO:0005488,GO:0005515,GO:0005575,GO:0005622,GO:0005623,GO:0005634,GO:0005730,GO:0005737,GO:0005829,GO:0005856,GO:0006457,GO:0006458,GO:0006461,GO:0007021,GO:0007023,GO:0008150,GO:0008152,GO:0009987,GO:0015630,GO:0016043,GO:0019538,GO:0022607,GO:0031974,GO:0031981,GO:0034622,GO:0043170,GO:0043226,GO:0043227,GO:0043228,GO:0043229,GO:0043231,GO:0043232,GO:0043233,GO:0043623,GO:0043933,GO:…	K17292		meNOG[21]	0VJDI@meNOG,11Y9A@NOG,13VG0@opiNOG,KOG3470@euNOG	O	Tubulin folding cofactor A
Smp_019060.2	6183.Smp_019060__mRNA	1.1e-38	164.1	SEC61B	GO:0000060,GO:0000902,GO:0002376,GO:0002474,GO:0002478,GO:0002479,GO:0003674,GO:0005215,GO:0005575,GO:0005622,GO:0005623,GO:0005737,GO:0005783,GO:0005784,GO:0005789,GO:0005791,GO:0006412,GO:0006508,GO:0006511,GO:0006605,GO:0006606,GO:0006612,GO:0006613,GO:0006614,GO:0006616,GO:0006810,GO:0006886,GO:0006913,GO:0007275,GO:0007399,GO:0008104,GO:0008150,GO:0008152,GO:0008320,GO:0008565,GO:0009056,GO:…	K09481		meNOG[21]	0A8D2@biNOG,0VJ8W@meNOG,11UAR@NOG,13U83@opiNOG,KOG3457@euNOG	U	SEC61 beta subunit
Smp_019100.1	6183.Smp_019100__mRNA	7.6e-259	897.9					meNOG[21]	09XC5@biNOG,0V6UU@meNOG,0XYGB@NOG,12N3T@opiNOG,KOG1954@euNOG	T, U	EH-domain containing
Smp_019130.1	6183.Smp_019130__mRNA	2.1e-255	886.3	CLP1	GO:0000003,GO:0000166,GO:0000214,GO:0000375,GO:0000377,GO:0000394,GO:0000398,GO:0001882,GO:0001883,GO:0002119,GO:0002164,GO:0003006,GO:0003674,GO:0003824,GO:0005488,GO:0005524,GO:0005575,GO:0005622,GO:0005623,GO:0005634,GO:0005654,GO:0006139,GO:0006351,GO:0006353,GO:0006366,GO:0006369,GO:0006388,GO:0006396,GO:0006397,GO:0006399,GO:0006725,GO:0006793,GO:0006796,GO:0006807,GO:0007275,GO:0007399,GO:…	K14399		meNOG[21]	09V2G@biNOG,0V5TB@meNOG,12NXU@opiNOG,COG5623@NOG,KOG2749@euNOG	A	cleavage and polyadenylation factor I subunit
Smp_019170.1	6183.Smp_019170__mRNA	0.0	3354.3					meNOG[21]	09UKK@biNOG,0V5K0@meNOG,0XR9J@NOG,12NTN@opiNOG,KOG1246@euNOG	T, U	lysine (K)-specific demethylase
Smp_019190.1	6183.Smp_019190__mRNA	0.0	1379.0	SLU7	GO:0000003,GO:0000226,GO:0000245,GO:0000278,GO:0000375,GO:0000377,GO:0000380,GO:0000386,GO:0000389,GO:0000398,GO:0002119,GO:0002164,GO:0003006,GO:0003674,GO:0003676,GO:0003723,GO:0003824,GO:0005488,GO:0005575,GO:0005622,GO:0005623,GO:0005634,GO:0005654,GO:0005681,GO:0005737,GO:0006139,GO:0006376,GO:0006396,GO:0006397,GO:0006725,GO:0006807,GO:0006810,GO:0006886,GO:0006950,GO:0006996,GO:0007010,GO:…	K12819		meNOG[21]	0A0DP@biNOG,0VB9U@meNOG,0XPPP@NOG,12Y87@opiNOG,KOG2560@euNOG	A	SLU7 splicing factor homolog (S. cerevisiae)
Smp_019260.1	6183.Smp_019260.1__mRNA	7.7e-175	618.6	MPHOSPH8	GO:0000228,GO:0000785,GO:0000786,GO:0000788,GO:0000790,GO:0000792,GO:0003674,GO:0005488,GO:0005515,GO:0005575,GO:0005622,GO:0005623,GO:0005634,GO:0005694,GO:0005720,GO:0005730,GO:0005737,GO:0005886,GO:0006355,GO:0007049,GO:0008150,GO:0009889,GO:0009890,GO:0009892,GO:0009987,GO:0010468,GO:0010556,GO:0010558,GO:0010605,GO:0010629,GO:0016020,GO:0019219,GO:0019222,GO:0031323,GO:0031324,GO:0031326,GO:…			meNOG[21]	0A3QD@biNOG,0VEJ5@meNOG,13KAY@opiNOG,COG0666@NOG,KOG0504@euNOG	B	M-phase phosphoprotein 8
Smp_019280.1	6183.Smp_019280__mRNA	1.2e-118	431.8					euNOG[57]	COG0664@NOG,KOG1113@euNOG	T	protein kinase, cAMP-dependent, regulatory, type
Smp_019310.1	6183.Smp_019310__mRNA	1.2e-52	210.7					euNOG[57]	11NK2@NOG,KOG3430@euNOG	Z	Dynein light chain
Smp_019340.1	6183.Smp_019340.2__mRNA	3.2e-128	463.0	TSPAN3	GO:0005575,GO:0016020,GO:0016021,GO:0031224,GO:0044425	K17293		meNOG[21]	0A4F6@biNOG,0VEE5@meNOG,11IRY@NOG,13HG6@opiNOG,KOG3882@euNOG	S	tetraspanin-3-like
Smp_019380.1	6183.Smp_019380__mRNA	0.0	1516.1	EIF2B5	GO:0000003,GO:0001508,GO:0001541,GO:0002119,GO:0002164,GO:0003006,GO:0003008,GO:0003674,GO:0003676,GO:0003723,GO:0003743,GO:0005085,GO:0005488,GO:0005515,GO:0005575,GO:0005622,GO:0005623,GO:0005634,GO:0005737,GO:0005829,GO:0005851,GO:0006412,GO:0006413,GO:0006417,GO:0006446,GO:0006950,GO:0007154,GO:0007272,GO:0007275,GO:0007399,GO:0007417,GO:0007548,GO:0008135,GO:0008150,GO:0008152,GO:0008366,GO:…	K03240		meNOG[21]	09TRX@biNOG,0V4R8@meNOG,12QAR@opiNOG,COG1208@NOG,KOG1461@euNOG	J	eukaryotic translation initiation factor 2B, subunit 5 epsilon
Smp_019440.1	6183.Smp_019440__mRNA	1.7e-57	226.9	EIF1	GO:0000003,GO:0001666,GO:0002119,GO:0002164,GO:0003006,GO:0006412,GO:0006915,GO:0006928,GO:0006950,GO:0007275,GO:0007548,GO:0007568,GO:0008150,GO:0008152,GO:0008219,GO:0008340,GO:0008406,GO:0009058,GO:0009059,GO:0009628,GO:0009653,GO:0009790,GO:0009791,GO:0009792,GO:0009987,GO:0010171,GO:0010259,GO:0010467,GO:0012501,GO:0016265,GO:0016477,GO:0019538,GO:0022414,GO:0032501,GO:0032502,GO:0033554,GO:…	K03113		meNOG[21]	0A7GZ@biNOG,0VIAP@meNOG,13S0X@opiNOG,COG0023@NOG,KOG1770@euNOG	J	eukaryotic translation initiation factor
Smp_019490.1	6183.Smp_019490.1__mRNA	6.9e-99	365.2					meNOG[21]	09W24@biNOG,0V708@meNOG,13Q0J@opiNOG,COG5249@NOG,KOG1688@euNOG	U	RER1 retention in endoplasmic reticulum 1 homolog (S. cerevisiae)
Smp_019630.1	6183.Smp_019630__mRNA	4.3e-200	702.6	ACY1	GO:0003674,GO:0003824,GO:0004046,GO:0005575,GO:0005622,GO:0005623,GO:0005737,GO:0008150,GO:0008152,GO:0009056,GO:0009057,GO:0016787,GO:0016810,GO:0016811,GO:0019538,GO:0030163,GO:0043170,GO:0044238,GO:0044424,GO:0044464,GO:0071704,GO:1901575	K14677		meNOG[21]	09Y2F@biNOG,0VEAI@meNOG,13K2H@opiNOG,COG0624@NOG,KOG2275@euNOG	E	ec 3.5.1.14
Smp_019630.2	6183.Smp_019630__mRNA	2e-143	513.5	ACY1	GO:0003674,GO:0003824,GO:0004046,GO:0005575,GO:0005622,GO:0005623,GO:0005737,GO:0008150,GO:0008152,GO:0009056,GO:0009057,GO:0016787,GO:0016810,GO:0016811,GO:0019538,GO:0030163,GO:0043170,GO:0044238,GO:0044424,GO:0044464,GO:0071704,GO:1901575	K14677		meNOG[21]	09Y2F@biNOG,0VEAI@meNOG,13K2H@opiNOG,COG0624@NOG,KOG2275@euNOG	E	ec 3.5.1.14
Smp_019630.3	7029.ACYPI009740-PA	9.8e-33	145.2					artNOG[6]	0321D@artNOG,09Y2F@biNOG,0SRK1@inNOG,0VEAI@meNOG,13K2H@opiNOG,COG0624@NOG,KOG2275@euNOG	E	ec 3.5.1.14
Smp_019640.1	6183.Smp_019640.1__mRNA	2.4e-116	423.3					meNOG[21]	09UM8@biNOG,0V5KS@meNOG,0XRMJ@NOG,12RXD@opiNOG,KOG0032@euNOG	T	Calcyphosine-like
Smp_019680.1	6183.Smp_019680.1__mRNA	4.4e-270	935.3	WDR13	GO:0005575,GO:0005622,GO:0005623,GO:0005634,GO:0043226,GO:0043227,GO:0043229,GO:0043231,GO:0044424,GO:0044464			meNOG[21]	0B4D4@biNOG,0WGVT@meNOG,0Y3SD@NOG,13CYH@opiNOG,KOG0266@euNOG	S	WD repeat domain 13
Smp_019680.2	6183.Smp_019680.1__mRNA	0.0	1173.7	WDR13	GO:0005575,GO:0005622,GO:0005623,GO:0005634,GO:0043226,GO:0043227,GO:0043229,GO:0043231,GO:0044424,GO:0044464			meNOG[21]	0B4D4@biNOG,0WGVT@meNOG,0Y3SD@NOG,13CYH@opiNOG,KOG0266@euNOG	S	WD repeat domain 13
Smp_019690.1	6183.Smp_019690__mRNA	2.7e-297	1025.8	U2AF2	GO:0000003,GO:0000226,GO:0000245,GO:0000278,GO:0000375,GO:0000377,GO:0000381,GO:0000398,GO:0002119,GO:0002164,GO:0003006,GO:0003674,GO:0003676,GO:0003723,GO:0003727,GO:0003729,GO:0005488,GO:0005515,GO:0005575,GO:0005622,GO:0005623,GO:0005634,GO:0005654,GO:0005681,GO:0005686,GO:0006139,GO:0006351,GO:0006353,GO:0006366,GO:0006369,GO:0006396,GO:0006397,GO:0006403,GO:0006405,GO:0006406,GO:0006725,GO:…	K12837		meNOG[21]	09WNJ@biNOG,0V7M4@meNOG,0XP92@NOG,12Q19@opiNOG,KOG0120@euNOG	A	U2 small nuclear RNA auxiliary factor 2
Smp_019730.1	6183.Smp_019730.2__mRNA	7.9e-61	238.0	NDUFA7	GO:0003674,GO:0003824,GO:0003954,GO:0005575,GO:0005622,GO:0005623,GO:0005737,GO:0005739,GO:0005740,GO:0005743,GO:0005746,GO:0005747,GO:0006091,GO:0006119,GO:0006120,GO:0006793,GO:0006796,GO:0008137,GO:0008150,GO:0008152,GO:0009987,GO:0015980,GO:0016020,GO:0016310,GO:0016491,GO:0016651,GO:0016655,GO:0019866,GO:0022900,GO:0022904,GO:0030964,GO:0031090,GO:0031966,GO:0031967,GO:0031975,GO:0032991,GO:…	K03951		meNOG[21]	0A7H9@biNOG,0VIC7@meNOG,0XW5P@NOG,13R8G@opiNOG,KOG4630@euNOG	C	NADH dehydrogenase (ubiquinone) 1 alpha subcomplex
Smp_019750.1	6183.Smp_019750.2__mRNA	1.1e-96	357.8	ATP5H	GO:0000276,GO:0003674,GO:0003824,GO:0005215,GO:0005575,GO:0005622,GO:0005623,GO:0005737,GO:0005739,GO:0005740,GO:0005743,GO:0005753,GO:0005811,GO:0005856,GO:0005875,GO:0006091,GO:0006139,GO:0006152,GO:0006163,GO:0006164,GO:0006195,GO:0006200,GO:0006725,GO:0006753,GO:0006754,GO:0006793,GO:0006796,GO:0006807,GO:0006810,GO:0006811,GO:0006812,GO:0006818,GO:0006839,GO:0008150,GO:0008152,GO:0008324,GO:…	K02138		meNOG[21]	0A3GN@biNOG,0VEBM@meNOG,11IHJ@NOG,13Q7X@opiNOG,KOG3366@euNOG	C	ATP synthase, H transporting, mitochondrial Fo complex, subunit d
Smp_019760.1	6183.Smp_019760__mRNA	0.0	1629.0	HELQ	GO:0000003,GO:0000712,GO:0001709,GO:0003002,GO:0003006,GO:0003674,GO:0003678,GO:0003824,GO:0004003,GO:0004386,GO:0005488,GO:0005515,GO:0005575,GO:0005622,GO:0005623,GO:0005634,GO:0005682,GO:0005730,GO:0006139,GO:0006152,GO:0006163,GO:0006195,GO:0006200,GO:0006259,GO:0006310,GO:0006403,GO:0006417,GO:0006725,GO:0006753,GO:0006793,GO:0006796,GO:0006807,GO:0006996,GO:0007049,GO:0007059,GO:0007126,GO:…	K19178		meNOG[21]	09WTF@biNOG,0V7RM@meNOG,12TK4@opiNOG,COG1204@NOG,KOG0950@euNOG	L	Polymerase (DNA directed), theta
Smp_019790.1	6183.Smp_019790__mRNA	0.0	3164.4					meNOG[21]	0A201@biNOG,0VF6B@meNOG,13ITQ@opiNOG,COG0515@NOG,KOG4258@euNOG	T	Venus kinase receptor
Smp_019790.2	6183.Smp_019790__mRNA	0.0	3159.0					meNOG[21]	0A201@biNOG,0VF6B@meNOG,13ITQ@opiNOG,COG0515@NOG,KOG4258@euNOG	T	Venus kinase receptor
Smp_019840.1	6183.Smp_019840.2__mRNA	0.0	1543.9	LIG1	GO:0000084,GO:0000278,GO:0000302,GO:0000722,GO:0000723,GO:0000724,GO:0000725,GO:0000726,GO:0000910,GO:0003674,GO:0003676,GO:0003677,GO:0003824,GO:0003909,GO:0003910,GO:0005488,GO:0005575,GO:0005622,GO:0005623,GO:0005634,GO:0005654,GO:0005694,GO:0005737,GO:0005739,GO:0006139,GO:0006259,GO:0006260,GO:0006261,GO:0006266,GO:0006271,GO:0006273,GO:0006281,GO:0006283,GO:0006284,GO:0006289,GO:0006297,GO:…	K10747		meNOG[21]	09T5E@biNOG,0V444@meNOG,12N22@opiNOG,COG1793@NOG,KOG0967@euNOG	L	DNA ligase
Smp_019840.2	6183.Smp_019840.2__mRNA	0.0	1533.9	LIG1	GO:0000084,GO:0000278,GO:0000302,GO:0000722,GO:0000723,GO:0000724,GO:0000725,GO:0000726,GO:0000910,GO:0003674,GO:0003676,GO:0003677,GO:0003824,GO:0003909,GO:0003910,GO:0005488,GO:0005575,GO:0005622,GO:0005623,GO:0005634,GO:0005654,GO:0005694,GO:0005737,GO:0005739,GO:0006139,GO:0006259,GO:0006260,GO:0006261,GO:0006266,GO:0006271,GO:0006273,GO:0006281,GO:0006283,GO:0006284,GO:0006289,GO:0006297,GO:…	K10747		meNOG[21]	09T5E@biNOG,0V444@meNOG,12N22@opiNOG,COG1793@NOG,KOG0967@euNOG	L	DNA ligase
Smp_019880.1	6183.Smp_019880__mRNA	7.4e-130	468.4	DERL2	GO:0001558,GO:0005575,GO:0005622,GO:0005623,GO:0005737,GO:0005783,GO:0005789,GO:0006508,GO:0006511,GO:0006810,GO:0006886,GO:0006950,GO:0006952,GO:0006984,GO:0006986,GO:0007154,GO:0007165,GO:0008104,GO:0008150,GO:0008152,GO:0008284,GO:0009056,GO:0009057,GO:0009607,GO:0009617,GO:0009987,GO:0010033,GO:0010498,GO:0012505,GO:0015031,GO:0016020,GO:0016021,GO:0019538,GO:0019941,GO:0023052,GO:0030163,GO:…	K13989		meNOG[21]	09XW7@biNOG,0V8TQ@meNOG,13HIZ@opiNOG,COG5291@NOG,KOG0858@euNOG	S	derlin 2
Smp_019890.1	6183.Smp_019890__mRNA	8.1e-134	481.9	STX1A	GO:0000149,GO:0000910,GO:0001505,GO:0001948,GO:0001956,GO:0003001,GO:0003008,GO:0003012,GO:0003674,GO:0005484,GO:0005488,GO:0005515,GO:0005575,GO:0005622,GO:0005623,GO:0005737,GO:0005856,GO:0005886,GO:0006810,GO:0006836,GO:0006887,GO:0006904,GO:0006906,GO:0006936,GO:0006944,GO:0006996,GO:0007049,GO:0007154,GO:0007165,GO:0007166,GO:0007167,GO:0007169,GO:0007267,GO:0007268,GO:0007269,GO:0007271,GO:…	K04560,K08486		meNOG[21]	0A1HB@biNOG,0VC6V@meNOG,12TJV@opiNOG,COG5074@NOG,KOG0810@euNOG	U	SYNtaxin
Smp_019890.2	6183.Smp_019890__mRNA	2.1e-121	440.7	STX1A	GO:0000149,GO:0000910,GO:0001505,GO:0001948,GO:0001956,GO:0003001,GO:0003008,GO:0003012,GO:0003674,GO:0005484,GO:0005488,GO:0005515,GO:0005575,GO:0005622,GO:0005623,GO:0005737,GO:0005856,GO:0005886,GO:0006810,GO:0006836,GO:0006887,GO:0006904,GO:0006906,GO:0006936,GO:0006944,GO:0006996,GO:0007049,GO:0007154,GO:0007165,GO:0007166,GO:0007167,GO:0007169,GO:0007267,GO:0007268,GO:0007269,GO:0007271,GO:…	K04560,K08486		meNOG[21]	0A1HB@biNOG,0VC6V@meNOG,12TJV@opiNOG,COG5074@NOG,KOG0810@euNOG	U	SYNtaxin
Smp_019900.1	7739.JGI202324	3.7e-17	95.1					meNOG[21]	09UVU@biNOG,0DG58@chorNOG,0V5VG@meNOG,0Z11E@NOG,13IWP@opiNOG,KOG3919@euNOG	U	Fasciculation and elongation protein zeta 2 (Zygin II)
Smp_019980.1	6183.Smp_019980__mRNA	2.9e-235	819.3	VMP1	GO:0000003,GO:0000407,GO:0000421,GO:0005575,GO:0005622,GO:0005623,GO:0005737,GO:0005773,GO:0005774,GO:0005776,GO:0005783,GO:0005793,GO:0005886,GO:0006810,GO:0006996,GO:0007030,GO:0007155,GO:0007275,GO:0007565,GO:0007566,GO:0008104,GO:0008150,GO:0009306,GO:0009894,GO:0009987,GO:0010506,GO:0015031,GO:0016020,GO:0016043,GO:0016337,GO:0019222,GO:0022414,GO:0022607,GO:0022610,GO:0031090,GO:0031323,GO:…			meNOG[21]	09UH3@biNOG,0V5GD@meNOG,0XQHA@NOG,12NRQ@opiNOG,KOG1109@euNOG	S	vacuole membrane protein
Smp_019990.1	6183.Smp_019990__mRNA	2.9e-82	309.7					meNOG[21]	09TC3@biNOG,0V4B8@meNOG,13EHI@opiNOG,COG5030@NOG,KOG0934@euNOG	U	Adaptor-related protein complex 1, sigma
Smp_020040.1	6183.Smp_020040.2__mRNA	1.4e-218	763.8			K04457,K04461		meNOG[21]	09ZAC@biNOG,0VCUS@meNOG,12REK@opiNOG,COG0631@NOG,KOG0697@euNOG	T	protein phosphatase, Mg2 Mn2 dependent
Smp_020040.2	6183.Smp_020040.2__mRNA	2.1e-180	636.7			K04457,K04461		meNOG[21]	09ZAC@biNOG,0VCUS@meNOG,12REK@opiNOG,COG0631@NOG,KOG0697@euNOG	T	protein phosphatase, Mg2 Mn2 dependent
Smp_020050.1	6183.Smp_020050__mRNA	3.2e-251	872.5	COPS2	GO:0000003,GO:0000075,GO:0000077,GO:0000338,GO:0000910,GO:0000988,GO:0000989,GO:0003674,GO:0003712,GO:0003714,GO:0004871,GO:0005102,GO:0005488,GO:0005515,GO:0005575,GO:0005622,GO:0005623,GO:0005634,GO:0005654,GO:0005667,GO:0005737,GO:0006139,GO:0006351,GO:0006355,GO:0006366,GO:0006464,GO:0006725,GO:0006807,GO:0006810,GO:0006897,GO:0006909,GO:0006950,GO:0006974,GO:0007049,GO:0007093,GO:0007095,GO:…	K12176		meNOG[21]	09ZPF@biNOG,0VAK5@meNOG,12UEW@opiNOG,COG5159@NOG,KOG1464@euNOG	O, T	COP9 constitutive photomorphogenic homolog subunit 2 (Arabidopsis)
Smp_020060.1	6183.Smp_020060__mRNA	7e-226	788.9	NUDCD1	GO:0005575,GO:0005622,GO:0005623,GO:0005634,GO:0005737,GO:0008150,GO:0010876,GO:0019915,GO:0033036,GO:0043226,GO:0043227,GO:0043229,GO:0043231,GO:0044424,GO:0044464,GO:0051179			meNOG[21]	09YVH@biNOG,0V9TA@meNOG,0XRII@NOG,12WI0@opiNOG,KOG4379@euNOG	S	NudC domain containing 1
Smp_020080.1	6183.Smp_020080.1__mRNA	7.8e-200	701.4					meNOG[21]	09T5Y@biNOG,0V44R@meNOG,0XNVQ@NOG,12N3X@opiNOG,KOG0082@euNOG	T	Guanine nucleotide binding protein (G protein), alpha
Smp_020090.1	6183.Smp_020090__mRNA	2.7e-217	759.6		GO:0003674,GO:0003824,GO:0005575,GO:0005623,GO:0005886,GO:0008150,GO:0008152,GO:0008233,GO:0008236,GO:0016020,GO:0016021,GO:0016787,GO:0017171,GO:0031224,GO:0044425,GO:0044464,GO:0070011,GO:0071944	K02857		meNOG[21]	09XB9@biNOG,0V89P@meNOG,13I97@opiNOG,COG0705@NOG,KOG2289@euNOG	T	Rhomboid, veinlet-like
Smp_020120.1	6183.Smp_020120__mRNA	1e-67	261.2	CNEP1R1	GO:0005575,GO:0005622,GO:0005623,GO:0005634,GO:0005635,GO:0005737,GO:0008104,GO:0008150,GO:0008287,GO:0009889,GO:0009891,GO:0009893,GO:0009987,GO:0010562,GO:0010604,GO:0010866,GO:0010867,GO:0012505,GO:0016020,GO:0019216,GO:0019220,GO:0019222,GO:0031090,GO:0031323,GO:0031325,GO:0031326,GO:0031328,GO:0031399,GO:0031401,GO:0031965,GO:0031967,GO:0031975,GO:0032268,GO:0032270,GO:0032991,GO:0033036,GO:…			meNOG[21]	0A6N8@biNOG,0VHGE@meNOG,11N81@NOG,13SPY@opiNOG,KOG4606@euNOG	U	CTD nuclear envelope phosphatase 1 regulatory subunit 1
Smp_020120.2	6183.Smp_020120__mRNA	1.4e-67	260.8	CNEP1R1	GO:0005575,GO:0005622,GO:0005623,GO:0005634,GO:0005635,GO:0005737,GO:0008104,GO:0008150,GO:0008287,GO:0009889,GO:0009891,GO:0009893,GO:0009987,GO:0010562,GO:0010604,GO:0010866,GO:0010867,GO:0012505,GO:0016020,GO:0019216,GO:0019220,GO:0019222,GO:0031090,GO:0031323,GO:0031325,GO:0031326,GO:0031328,GO:0031399,GO:0031401,GO:0031965,GO:0031967,GO:0031975,GO:0032268,GO:0032270,GO:0032991,GO:0033036,GO:…			meNOG[21]	0A6N8@biNOG,0VHGE@meNOG,11N81@NOG,13SPY@opiNOG,KOG4606@euNOG	U	CTD nuclear envelope phosphatase 1 regulatory subunit 1
Smp_020200.1	6183.Smp_020200__mRNA	0.0	1610.1	DDX54	GO:0000988,GO:0000989,GO:0003674,GO:0003712,GO:0003714,GO:0003724,GO:0003824,GO:0004004,GO:0004386,GO:0005102,GO:0005488,GO:0005515,GO:0005575,GO:0005622,GO:0005623,GO:0005634,GO:0005730,GO:0006139,GO:0006152,GO:0006163,GO:0006195,GO:0006200,GO:0006396,GO:0006725,GO:0006753,GO:0006793,GO:0006796,GO:0006807,GO:0007154,GO:0007165,GO:0007275,GO:0007399,GO:0008026,GO:0008150,GO:0008152,GO:0008186,GO:…	K14808		meNOG[21]	09WXG@biNOG,0V7VR@meNOG,0XQE5@NOG,12PMJ@opiNOG,KOG0337@euNOG	A	DEAD (Asp-Glu-Ala-Asp) box polypeptide 54
Smp_020200.2	6183.Smp_020200__mRNA	0.0	1599.3	DDX54	GO:0000988,GO:0000989,GO:0003674,GO:0003712,GO:0003714,GO:0003724,GO:0003824,GO:0004004,GO:0004386,GO:0005102,GO:0005488,GO:0005515,GO:0005575,GO:0005622,GO:0005623,GO:0005634,GO:0005730,GO:0006139,GO:0006152,GO:0006163,GO:0006195,GO:0006200,GO:0006396,GO:0006725,GO:0006753,GO:0006793,GO:0006796,GO:0006807,GO:0007154,GO:0007165,GO:0007275,GO:0007399,GO:0008026,GO:0008150,GO:0008152,GO:0008186,GO:…	K14808		meNOG[21]	09WXG@biNOG,0V7VR@meNOG,0XQE5@NOG,12PMJ@opiNOG,KOG0337@euNOG	A	DEAD (Asp-Glu-Ala-Asp) box polypeptide 54
Smp_020220.1	6183.Smp_020220.2__mRNA	1.9e-82	310.5	COPZ1	GO:0000003,GO:0000139,GO:0002119,GO:0002164,GO:0003006,GO:0005575,GO:0005622,GO:0005623,GO:0005737,GO:0005794,GO:0005798,GO:0006810,GO:0006886,GO:0006891,GO:0006897,GO:0006898,GO:0006909,GO:0006915,GO:0007275,GO:0007276,GO:0007281,GO:0007292,GO:0007568,GO:0008104,GO:0008150,GO:0008219,GO:0008340,GO:0009790,GO:0009791,GO:0009792,GO:0009987,GO:0009994,GO:0010259,GO:0010883,GO:0012501,GO:0012505,GO:…			meNOG[21]	0A1FU@biNOG,0VCBD@meNOG,13MA5@opiNOG,COG5541@NOG,KOG3343@euNOG	U	Coatomer protein complex subunit zeta
Smp_020270.1	6183.Smp_020270__mRNA	0.0	1927.1					meNOG[21]	09WS0@biNOG,0V7QC@meNOG,0XNP6@NOG,12QBQ@opiNOG,KOG2301@euNOG	P	Calcium channel, voltage-dependent
Smp_020270.2	6183.Smp_020270__mRNA	0.0	1927.1					meNOG[21]	09WS0@biNOG,0V7QC@meNOG,0XNP6@NOG,12QBQ@opiNOG,KOG2301@euNOG	P	Calcium channel, voltage-dependent
Smp_020300.1	6183.Smp_020300__mRNA	0.0	1885.5					meNOG[21]	09VBI@biNOG,0V6AU@meNOG,0Y5G4@NOG,12TU6@opiNOG,KOG3571@euNOG	T	dishevelled, dsh homolog
Smp_020300.2	6183.Smp_020300__mRNA	0.0	1696.8					meNOG[21]	09VBI@biNOG,0V6AU@meNOG,0Y5G4@NOG,12TU6@opiNOG,KOG3571@euNOG	T	dishevelled, dsh homolog
Smp_020300.3	6183.Smp_020300__mRNA	0.0	1699.9					meNOG[21]	09VBI@biNOG,0V6AU@meNOG,0Y5G4@NOG,12TU6@opiNOG,KOG3571@euNOG	T	dishevelled, dsh homolog
Smp_020300.4	6183.Smp_020300__mRNA	1.8e-40	171.8					meNOG[21]	09VBI@biNOG,0V6AU@meNOG,0Y5G4@NOG,12TU6@opiNOG,KOG3571@euNOG	T	dishevelled, dsh homolog
Smp_020340.1	6183.Smp_020340__mRNA	0.0	1872.1					meNOG[21]	0APHQ@biNOG,0W1UU@meNOG,12Q2U@opiNOG,COG1501@NOG,KOG1065@euNOG	G	alpha-glucosidase
Smp_020370.1	6183.Smp_020370__mRNA	1.9e-105	387.1	RTN4	GO:0000902,GO:0000904,GO:0001525,GO:0001558,GO:0001568,GO:0001837,GO:0001944,GO:0002040,GO:0002118,GO:0002121,GO:0003007,GO:0003674,GO:0005488,GO:0005515,GO:0005575,GO:0005622,GO:0005623,GO:0005634,GO:0005635,GO:0005737,GO:0005783,GO:0005789,GO:0005790,GO:0005811,GO:0005886,GO:0006915,GO:0006928,GO:0006935,GO:0006996,GO:0007029,GO:0007154,GO:0007165,GO:0007166,GO:0007167,GO:0007169,GO:0007275,GO:…			meNOG[21]	0A2IP@biNOG,0VBVP@meNOG,0XPKH@NOG,13BRI@opiNOG,KOG1792@euNOG	U	Reticulon
Smp_020400.1	6183.Smp_020400__mRNA	2.4e-231	806.2					meNOG[21]	0A5R5@biNOG,0VGK7@meNOG,0Z615@NOG,12RHX@opiNOG,KOG4525@euNOG	G	Putative peptidase family
Smp_020400.2	6183.Smp_020400__mRNA	3.9e-284	981.9					meNOG[21]	0A5R5@biNOG,0VGK7@meNOG,0Z615@NOG,12RHX@opiNOG,KOG4525@euNOG	G	Putative peptidase family
Smp_020400.3	6183.Smp_020400__mRNA	3.1e-44	182.6					meNOG[21]	0A5R5@biNOG,0VGK7@meNOG,0Z615@NOG,12RHX@opiNOG,KOG4525@euNOG	G	Putative peptidase family
Smp_020450.1	6183.Smp_020450__mRNA	2.9e-269	932.6	UBXN6	GO:0003674,GO:0005488,GO:0005515,GO:0005575,GO:0005622,GO:0005623,GO:0005634,GO:0005730,GO:0005737,GO:0031974,GO:0031981,GO:0043226,GO:0043227,GO:0043228,GO:0043229,GO:0043231,GO:0043232,GO:0043233,GO:0044422,GO:0044424,GO:0044428,GO:0044446,GO:0044464,GO:0070013	K14011		meNOG[21]	0A0MG@biNOG,0VBHN@meNOG,0XQQK@NOG,12TBQ@opiNOG,KOG2699@euNOG	O	UBX domain protein 6
Smp_020450.2	6183.Smp_020450__mRNA	9.6e-219	764.6	UBXN6	GO:0003674,GO:0005488,GO:0005515,GO:0005575,GO:0005622,GO:0005623,GO:0005634,GO:0005730,GO:0005737,GO:0031974,GO:0031981,GO:0043226,GO:0043227,GO:0043228,GO:0043229,GO:0043231,GO:0043232,GO:0043233,GO:0044422,GO:0044424,GO:0044428,GO:0044446,GO:0044464,GO:0070013	K14011		meNOG[21]	0A0MG@biNOG,0VBHN@meNOG,0XQQK@NOG,12TBQ@opiNOG,KOG2699@euNOG	O	UBX domain protein 6
Smp_020480.1	6183.Smp_170260__mRNA	2.3e-07	63.2					meNOG[21]	09TR3@biNOG,0IFPJ@euNOG,0V4QC@meNOG,11F5P@NOG,12R54@opiNOG	S	asteroid homolog 1 (Drosophila)
Smp_020540.1	6183.Smp_020540.2__mRNA	1.6e-229	800.0	LIMS1	GO:0001700,GO:0002009,GO:0002119,GO:0002164,GO:0002165,GO:0003008,GO:0003012,GO:0003674,GO:0005488,GO:0005515,GO:0005575,GO:0005622,GO:0005623,GO:0005634,GO:0005737,GO:0005912,GO:0006461,GO:0006810,GO:0006897,GO:0006898,GO:0006936,GO:0006941,GO:0007275,GO:0007389,GO:0007391,GO:0007444,GO:0007472,GO:0007475,GO:0007476,GO:0007517,GO:0007552,GO:0007560,GO:0007600,GO:0008092,GO:0008150,GO:0008152,GO:…			meNOG[21]	09UQ4@biNOG,0V5PR@meNOG,0XP46@NOG,12TMT@opiNOG,KOG2272@euNOG	T	LIM and senescent cell antigen-like domains
Smp_020550.1	6183.Smp_020550__mRNA	0.0	1117.1					meNOG[21]	0AM3J@biNOG,0VXB3@meNOG,0XTD2@NOG,149Y7@opiNOG,KOG3509@euNOG	T	Low-density lipoprotein receptor domain class A
Smp_020550.2	6183.Smp_020550__mRNA	0.0	1117.1					meNOG[21]	0AM3J@biNOG,0VXB3@meNOG,0XTD2@NOG,149Y7@opiNOG,KOG3509@euNOG	T	Low-density lipoprotein receptor domain class A
Smp_020550.3	6183.Smp_020550__mRNA	0.0	1119.0					meNOG[21]	0AM3J@biNOG,0VXB3@meNOG,0XTD2@NOG,149Y7@opiNOG,KOG3509@euNOG	T	Low-density lipoprotein receptor domain class A
Smp_020590.1	6183.Smp_020590__mRNA	6.2e-264	914.8	PAAF1		K11887		meNOG[21]	0B4D3@biNOG,0IQ12@euNOG,0WGVS@meNOG,0XWCN@NOG,13CYG@opiNOG	S	proteasomal ATPase-associated factor 1
Smp_020760.1	6183.Smp_020760.1__mRNA	1e-243	847.4					euNOG[57]	COG0666@NOG,KOG4177@euNOG	M	Ankyrin Repeat Protein
Smp_020760.2	6183.Smp_020760.1__mRNA	7.5e-242	841.3					euNOG[57]	COG0666@NOG,KOG4177@euNOG	M	Ankyrin Repeat Protein
Smp_020770.1	6183.Smp_020770__mRNA	1.4e-69	267.3	DAD1	GO:0000003,GO:0001701,GO:0001824,GO:0002119,GO:0002164,GO:0003674,GO:0003824,GO:0004576,GO:0005575,GO:0005622,GO:0005623,GO:0005737,GO:0005783,GO:0005789,GO:0005886,GO:0005975,GO:0006464,GO:0006486,GO:0006487,GO:0006810,GO:0006897,GO:0006898,GO:0007275,GO:0007276,GO:0007292,GO:0007584,GO:0008150,GO:0008152,GO:0008250,GO:0009058,GO:0009059,GO:0009100,GO:0009101,GO:0009605,GO:0009790,GO:0009791,GO:…	K12668		meNOG[21]	0A7NZ@biNOG,0VJKX@meNOG,11Q2I@NOG,13T0P@opiNOG,KOG1746@euNOG	O	Defender against cell death 1
Smp_020800.1	6183.Smp_020800__mRNA	1.2e-205	720.7	ITGB1BP2	GO:0000003,GO:0000226,GO:0002119,GO:0002164,GO:0003006,GO:0003674,GO:0005488,GO:0006461,GO:0006810,GO:0006897,GO:0006898,GO:0006996,GO:0007010,GO:0007017,GO:0007049,GO:0007098,GO:0007275,GO:0007548,GO:0008150,GO:0008270,GO:0009653,GO:0009790,GO:0009791,GO:0009792,GO:0009987,GO:0010927,GO:0016043,GO:0016192,GO:0022402,GO:0022414,GO:0022607,GO:0030029,GO:0030036,GO:0030154,GO:0030239,GO:0031023,GO:…	K16729,K16730,K16735		meNOG[21]	09XXQ@biNOG,0V8VG@meNOG,0XPV6@NOG,12S34@opiNOG,KOG1667@euNOG	Q	cysteine and histidine-rich domain (CHORD) containing 1
Smp_020800.2	6183.Smp_020800__mRNA	1.2e-205	720.7	ITGB1BP2	GO:0000003,GO:0000226,GO:0002119,GO:0002164,GO:0003006,GO:0003674,GO:0005488,GO:0006461,GO:0006810,GO:0006897,GO:0006898,GO:0006996,GO:0007010,GO:0007017,GO:0007049,GO:0007098,GO:0007275,GO:0007548,GO:0008150,GO:0008270,GO:0009653,GO:0009790,GO:0009791,GO:0009792,GO:0009987,GO:0010927,GO:0016043,GO:0016192,GO:0022402,GO:0022414,GO:0022607,GO:0030029,GO:0030036,GO:0030154,GO:0030239,GO:0031023,GO:…	K16729,K16730,K16735		meNOG[21]	09XXQ@biNOG,0V8VG@meNOG,0XPV6@NOG,12S34@opiNOG,KOG1667@euNOG	Q	cysteine and histidine-rich domain (CHORD) containing 1
Smp_020920.1	6183.Smp_020920.1__mRNA	2.8e-172	609.8		GO:0000003,GO:0003006,GO:0007275,GO:0007548,GO:0008150,GO:0022414,GO:0032501,GO:0032502,GO:0040035,GO:0044699,GO:0044707,GO:0044767,GO:0048513,GO:0048608,GO:0048731,GO:0048806,GO:0048856,GO:0061458	K09507,K09510,K09511		meNOG[21]	09W43@biNOG,0V72E@meNOG,12PPD@opiNOG,COG0484@NOG,KOG0714@euNOG	O	DnaJ (Hsp40) homolog, subfamily B, member
Smp_020920.2	6183.Smp_020920.1__mRNA	1.2e-181	641.0		GO:0000003,GO:0003006,GO:0007275,GO:0007548,GO:0008150,GO:0022414,GO:0032501,GO:0032502,GO:0040035,GO:0044699,GO:0044707,GO:0044767,GO:0048513,GO:0048608,GO:0048731,GO:0048806,GO:0048856,GO:0061458	K09507,K09510,K09511		meNOG[21]	09W43@biNOG,0V72E@meNOG,12PPD@opiNOG,COG0484@NOG,KOG0714@euNOG	O	DnaJ (Hsp40) homolog, subfamily B, member
Smp_021040.1	6183.Smp_021040__mRNA	6.5e-58	228.4	FAM32A	GO:0005575,GO:0005622,GO:0005623,GO:0005634,GO:0005730,GO:0007275,GO:0008150,GO:0009790,GO:0009792,GO:0010876,GO:0019915,GO:0031974,GO:0031981,GO:0032501,GO:0032502,GO:0033036,GO:0040008,GO:0040009,GO:0040010,GO:0043226,GO:0043227,GO:0043228,GO:0043229,GO:0043231,GO:0043232,GO:0043233,GO:0044422,GO:0044424,GO:0044428,GO:0044446,GO:0044464,GO:0044699,GO:0044707,GO:0044767,GO:0045927,GO:0048518,GO:…	K13120		meNOG[21]	0AAJA@biNOG,0VMNF@meNOG,126B2@NOG,13WW8@opiNOG,KOG3410@euNOG	S	Family with sequence similarity 32, member A
Smp_021040.2	6183.Smp_021040__mRNA	6.5e-58	228.4	FAM32A	GO:0005575,GO:0005622,GO:0005623,GO:0005634,GO:0005730,GO:0007275,GO:0008150,GO:0009790,GO:0009792,GO:0010876,GO:0019915,GO:0031974,GO:0031981,GO:0032501,GO:0032502,GO:0033036,GO:0040008,GO:0040009,GO:0040010,GO:0043226,GO:0043227,GO:0043228,GO:0043229,GO:0043231,GO:0043232,GO:0043233,GO:0044422,GO:0044424,GO:0044428,GO:0044446,GO:0044464,GO:0044699,GO:0044707,GO:0044767,GO:0045927,GO:0048518,GO:…	K13120		meNOG[21]	0AAJA@biNOG,0VMNF@meNOG,126B2@NOG,13WW8@opiNOG,KOG3410@euNOG	S	Family with sequence similarity 32, member A
Smp_021040.3	6183.Smp_021040__mRNA	6.5e-58	228.4	FAM32A	GO:0005575,GO:0005622,GO:0005623,GO:0005634,GO:0005730,GO:0007275,GO:0008150,GO:0009790,GO:0009792,GO:0010876,GO:0019915,GO:0031974,GO:0031981,GO:0032501,GO:0032502,GO:0033036,GO:0040008,GO:0040009,GO:0040010,GO:0043226,GO:0043227,GO:0043228,GO:0043229,GO:0043231,GO:0043232,GO:0043233,GO:0044422,GO:0044424,GO:0044428,GO:0044446,GO:0044464,GO:0044699,GO:0044707,GO:0044767,GO:0045927,GO:0048518,GO:…	K13120		meNOG[21]	0AAJA@biNOG,0VMNF@meNOG,126B2@NOG,13WW8@opiNOG,KOG3410@euNOG	S	Family with sequence similarity 32, member A
Smp_021070.1	6183.Smp_021070__mRNA	1.5e-226	790.4			K14538		meNOG[21]	09WR4@biNOG,0V7PK@meNOG,1324B@opiNOG,COG1161@NOG,KOG2484@euNOG	S	guanine nucleotide binding protein-like 3
Smp_021080.1	6183.Smp_021080.1__mRNA	6.9e-170	601.7	MRPL15	GO:0000002,GO:0000313,GO:0000315,GO:0002119,GO:0002164,GO:0003674,GO:0003735,GO:0005198,GO:0005575,GO:0005622,GO:0005623,GO:0005737,GO:0005739,GO:0005759,GO:0005761,GO:0005762,GO:0005840,GO:0006412,GO:0006996,GO:0007005,GO:0007275,GO:0008150,GO:0008152,GO:0009058,GO:0009059,GO:0009790,GO:0009791,GO:0009792,GO:0009987,GO:0010467,GO:0015934,GO:0016043,GO:0019538,GO:0030529,GO:0031974,GO:0032501,GO:…	K02876		meNOG[21]	09ZB9@biNOG,0VA8F@meNOG,12RV4@opiNOG,COG0200@NOG,KOG0846@euNOG	J	mitochondrial ribosomal protein L15
Smp_021080.2	6183.Smp_021080.1__mRNA	9.4e-147	524.6	MRPL15	GO:0000002,GO:0000313,GO:0000315,GO:0002119,GO:0002164,GO:0003674,GO:0003735,GO:0005198,GO:0005575,GO:0005622,GO:0005623,GO:0005737,GO:0005739,GO:0005759,GO:0005761,GO:0005762,GO:0005840,GO:0006412,GO:0006996,GO:0007005,GO:0007275,GO:0008150,GO:0008152,GO:0009058,GO:0009059,GO:0009790,GO:0009791,GO:0009792,GO:0009987,GO:0010467,GO:0015934,GO:0016043,GO:0019538,GO:0030529,GO:0031974,GO:0032501,GO:…	K02876		meNOG[21]	09ZB9@biNOG,0VA8F@meNOG,12RV4@opiNOG,COG0200@NOG,KOG0846@euNOG	J	mitochondrial ribosomal protein L15
Smp_021100.1	7739.JGI202549	2.4e-19	104.0	SAMD4B	GO:0000288,GO:0000289,GO:0000900,GO:0000932,GO:0000956,GO:0003674,GO:0003676,GO:0003723,GO:0003729,GO:0003730,GO:0005488,GO:0005515,GO:0005575,GO:0005622,GO:0005623,GO:0005737,GO:0006139,GO:0006396,GO:0006397,GO:0006401,GO:0006402,GO:0006403,GO:0006417,GO:0006725,GO:0006807,GO:0008092,GO:0008150,GO:0008152,GO:0009056,GO:0009057,GO:0009889,GO:0009890,GO:0009892,GO:0009987,GO:0010467,GO:0010468,GO:…			meNOG[21]	09YPS@biNOG,0DK48@chorNOG,0V9MG@meNOG,0XSUP@NOG,12RCF@opiNOG,KOG3791@euNOG	J, T	sterile alpha motif domain containing
Smp_021140.1	6183.Smp_021140__mRNA	6.6e-111	405.2	RPS7	GO:0000003,GO:0000184,GO:0000910,GO:0000956,GO:0002119,GO:0002164,GO:0002376,GO:0002520,GO:0003674,GO:0003676,GO:0003723,GO:0003735,GO:0005198,GO:0005488,GO:0005575,GO:0005622,GO:0005623,GO:0005634,GO:0005730,GO:0005737,GO:0005829,GO:0005840,GO:0006139,GO:0006364,GO:0006396,GO:0006401,GO:0006402,GO:0006412,GO:0006413,GO:0006414,GO:0006415,GO:0006605,GO:0006612,GO:0006613,GO:0006614,GO:0006725,GO:…	K02993		meNOG[21]	09TGP@biNOG,0V4FN@meNOG,0ZYKB@NOG,12QYA@opiNOG,KOG3320@euNOG	J	ribosomal protein S7
Smp_021160.1	6183.Smp_021160.1__mRNA	0.0	1109.7	PPIL2	GO:0000003,GO:0000209,GO:0000375,GO:0000377,GO:0000398,GO:0000413,GO:0002376,GO:0003006,GO:0003674,GO:0003755,GO:0003824,GO:0004842,GO:0005488,GO:0005515,GO:0005575,GO:0005622,GO:0005623,GO:0005634,GO:0005681,GO:0005737,GO:0005794,GO:0005796,GO:0006139,GO:0006396,GO:0006397,GO:0006464,GO:0006725,GO:0006807,GO:0006928,GO:0006950,GO:0007275,GO:0007276,GO:0007281,GO:0007530,GO:0007596,GO:0007599,GO:…	K10598		meNOG[21]	09YI2@biNOG,0V9FU@meNOG,12RMV@opiNOG,COG0652@NOG,KOG0883@euNOG	O	Peptidylprolyl isomerase (Cyclophilin)-like 2
Smp_021170.1	6183.Smp_021170__mRNA	0.0	5001.0		GO:0006605,GO:0006623,GO:0006810,GO:0006886,GO:0007034,GO:0008104,GO:0008150,GO:0009987,GO:0015031,GO:0016482,GO:0033036,GO:0033365,GO:0034613,GO:0044699,GO:0044763,GO:0044765,GO:0045184,GO:0046907,GO:0051179,GO:0051234,GO:0051641,GO:0051649,GO:0070727,GO:0071702,GO:0072594,GO:0072665,GO:0072666	K19525		meNOG[21]	09WIM@biNOG,0V7H5@meNOG,12PEB@opiNOG,COG5043@NOG,KOG1809@euNOG	U	vacuolar protein sorting 13 homolog
Smp_021170.2	6183.Smp_021170__mRNA	0.0	6807.2		GO:0006605,GO:0006623,GO:0006810,GO:0006886,GO:0007034,GO:0008104,GO:0008150,GO:0009987,GO:0015031,GO:0016482,GO:0033036,GO:0033365,GO:0034613,GO:0044699,GO:0044763,GO:0044765,GO:0045184,GO:0046907,GO:0051179,GO:0051234,GO:0051641,GO:0051649,GO:0070727,GO:0071702,GO:0072594,GO:0072665,GO:0072666	K19525		meNOG[21]	09WIM@biNOG,0V7H5@meNOG,12PEB@opiNOG,COG5043@NOG,KOG1809@euNOG	U	vacuolar protein sorting 13 homolog
Smp_021170.3	6183.Smp_021170__mRNA	0.0	5001.0		GO:0006605,GO:0006623,GO:0006810,GO:0006886,GO:0007034,GO:0008104,GO:0008150,GO:0009987,GO:0015031,GO:0016482,GO:0033036,GO:0033365,GO:0034613,GO:0044699,GO:0044763,GO:0044765,GO:0045184,GO:0046907,GO:0051179,GO:0051234,GO:0051641,GO:0051649,GO:0070727,GO:0071702,GO:0072594,GO:0072665,GO:0072666	K19525		meNOG[21]	09WIM@biNOG,0V7H5@meNOG,12PEB@opiNOG,COG5043@NOG,KOG1809@euNOG	U	vacuolar protein sorting 13 homolog
Smp_021280.1	6183.Smp_021280__mRNA	3.2e-125	453.0	ARV1	GO:0005575,GO:0006082,GO:0006629,GO:0006810,GO:0006869,GO:0007275,GO:0008150,GO:0008152,GO:0008202,GO:0008206,GO:0009790,GO:0009792,GO:0009987,GO:0010876,GO:0015850,GO:0015918,GO:0016020,GO:0019216,GO:0019218,GO:0019222,GO:0019752,GO:0030301,GO:0032501,GO:0032502,GO:0032787,GO:0033036,GO:0043436,GO:0044237,GO:0044238,GO:0044281,GO:0044699,GO:0044707,GO:0044710,GO:0044765,GO:0044767,GO:0048856,GO:…			meNOG[21]	09W1H@biNOG,0V8GC@meNOG,13JNR@opiNOG,COG5254@NOG,KOG3134@euNOG	S	ARV1 homolog (S. cerevisiae)
Smp_021290.1	6183.Smp_021290__mRNA	1.1e-287	993.8	AGFG1		K15044		euNOG[57]	0IUM8@euNOG,11MAK@NOG	T	ArfGAP with FG repeats 1
Smp_021300.1	6183.Smp_021300__mRNA	0.0	1797.3	USP20	GO:0003674,GO:0003824,GO:0004175,GO:0004197,GO:0004221,GO:0005575,GO:0005622,GO:0005623,GO:0005737,GO:0006464,GO:0007275,GO:0007399,GO:0008150,GO:0008152,GO:0008233,GO:0008234,GO:0008277,GO:0009966,GO:0009987,GO:0010646,GO:0016567,GO:0016579,GO:0016787,GO:0016788,GO:0016790,GO:0019538,GO:0023051,GO:0032446,GO:0032501,GO:0032502,GO:0036211,GO:0043170,GO:0043412,GO:0044237,GO:0044238,GO:0044260,GO:…	K11848		meNOG[21]	09ZGX@biNOG,0VAE3@meNOG,12NEH@opiNOG,COG5560@NOG,KOG1870@euNOG	O	ubiquitin carboxyl-terminal hydrolase
Smp_021330.1	6183.Smp_021330.2__mRNA	0.0	1197.2	ADCK3	GO:0000003,GO:0003674,GO:0003824,GO:0004672,GO:0005575,GO:0005622,GO:0005623,GO:0005737,GO:0005739,GO:0006091,GO:0006119,GO:0006122,GO:0006464,GO:0006468,GO:0006732,GO:0006733,GO:0006743,GO:0006744,GO:0006793,GO:0006796,GO:0007275,GO:0007568,GO:0008150,GO:0008152,GO:0008340,GO:0009058,GO:0009108,GO:0009987,GO:0010259,GO:0015980,GO:0016301,GO:0016310,GO:0016740,GO:0016772,GO:0016773,GO:0019538,GO:…	K08869		meNOG[21]	0A0NM@biNOG,0VBIQ@meNOG,12NR4@opiNOG,COG0661@NOG,KOG1234@euNOG	S	AarF domain containing kinase
Smp_021340.1	6183.Smp_021340.2__mRNA	4.5e-156	555.8	MXD3		K09114,K10082		opiNOG[43]	0IPD0@euNOG,0Y4QE@NOG,13CCF@opiNOG	K	HLH
Smp_021370.1	6183.Smp_021370__mRNA	1.1e-185	654.4					meNOG[21]	09UP5@biNOG,0V5NP@meNOG,0ZYYA@NOG,12R9Z@opiNOG,KOG3916@euNOG	G	UDP-Gal betaGlcNAc beta 1,4- galactosyltransferase, polypeptide
Smp_021370.2	6183.Smp_021370__mRNA	4.5e-112	409.5					meNOG[21]	09UP5@biNOG,0V5NP@meNOG,0ZYYA@NOG,12R9Z@opiNOG,KOG3916@euNOG	G	UDP-Gal betaGlcNAc beta 1,4- galactosyltransferase, polypeptide
Smp_021390.1	6183.Smp_021390__mRNA	1.7e-224	783.9	IQCE	GO:0005575,GO:0005622,GO:0005623,GO:0005737,GO:0005739,GO:0043226,GO:0043227,GO:0043229,GO:0043231,GO:0044424,GO:0044444,GO:0044464			meNOG[21]	0A1WP@biNOG,0IFFR@euNOG,0VDZ0@meNOG,104K8@NOG,13P57@opiNOG	Z	IQ motif containing E
Smp_021390.2	6183.Smp_021390__mRNA	4.2e-174	616.3	IQCE	GO:0005575,GO:0005622,GO:0005623,GO:0005737,GO:0005739,GO:0043226,GO:0043227,GO:0043229,GO:0043231,GO:0044424,GO:0044444,GO:0044464			meNOG[21]	0A1WP@biNOG,0IFFR@euNOG,0VDZ0@meNOG,104K8@NOG,13P57@opiNOG	Z	IQ motif containing E
Smp_021460.1	6183.Smp_021460__mRNA	2.3e-309	1065.8					meNOG[21]	0A25X@biNOG,0VD1I@meNOG,12QI9@opiNOG,COG0174@NOG,KOG0683@euNOG	E	lengsin, lens protein with glutamine synthetase domain
Smp_021540.1	6183.Smp_021540__mRNA	6.6e-307	1057.7	SF1	GO:0000003,GO:0000245,GO:0000375,GO:0000377,GO:0000389,GO:0000398,GO:0000988,GO:0000989,GO:0001654,GO:0002009,GO:0002118,GO:0002119,GO:0002121,GO:0002164,GO:0002165,GO:0003006,GO:0003674,GO:0003676,GO:0003712,GO:0003714,GO:0003723,GO:0005488,GO:0005575,GO:0005622,GO:0005623,GO:0005634,GO:0005681,GO:0005737,GO:0005840,GO:0006139,GO:0006376,GO:0006396,GO:0006397,GO:0006725,GO:0006807,GO:0006810,GO:…	K13095		meNOG[21]	09VKU@biNOG,0V465@meNOG,12N70@opiNOG,COG5176@NOG,KOG0119@euNOG	A	splicing factor 1
Smp_021540.2	6183.Smp_021540__mRNA	1.1e-232	810.8	SF1	GO:0000003,GO:0000245,GO:0000375,GO:0000377,GO:0000389,GO:0000398,GO:0000988,GO:0000989,GO:0001654,GO:0002009,GO:0002118,GO:0002119,GO:0002121,GO:0002164,GO:0002165,GO:0003006,GO:0003674,GO:0003676,GO:0003712,GO:0003714,GO:0003723,GO:0005488,GO:0005575,GO:0005622,GO:0005623,GO:0005634,GO:0005681,GO:0005737,GO:0005840,GO:0006139,GO:0006376,GO:0006396,GO:0006397,GO:0006725,GO:0006807,GO:0006810,GO:…	K13095		meNOG[21]	09VKU@biNOG,0V465@meNOG,12N70@opiNOG,COG5176@NOG,KOG0119@euNOG	A	splicing factor 1
Smp_021550.1	6183.Smp_021550__mRNA	0.0	1252.3	XPC	GO:0000075,GO:0000077,GO:0000109,GO:0000217,GO:0000404,GO:0000405,GO:0000715,GO:0000718,GO:0003674,GO:0003676,GO:0003677,GO:0003684,GO:0003690,GO:0003697,GO:0005488,GO:0005575,GO:0005622,GO:0005623,GO:0005634,GO:0005654,GO:0005737,GO:0006139,GO:0006259,GO:0006281,GO:0006289,GO:0006308,GO:0006725,GO:0006807,GO:0006950,GO:0006974,GO:0006996,GO:0008150,GO:0008152,GO:0009056,GO:0009057,GO:0009314,GO:…	K10838		meNOG[21]	09WBG@biNOG,0V79R@meNOG,12PU7@opiNOG,COG5535@NOG,KOG2179@euNOG	L	xeroderma pigmentosum complementation group C
Smp_021590.1	6183.Smp_021590__mRNA	0.0	1191.0	RACGAP1	GO:0000003,GO:0000226,GO:0000278,GO:0000280,GO:0000281,GO:0000910,GO:0000912,GO:0000915,GO:0000920,GO:0001669,GO:0002009,GO:0002376,GO:0002478,GO:0002495,GO:0002504,GO:0003006,GO:0003674,GO:0005096,GO:0005488,GO:0005515,GO:0005575,GO:0005622,GO:0005623,GO:0005634,GO:0005737,GO:0005819,GO:0005829,GO:0005856,GO:0006140,GO:0006461,GO:0006810,GO:0006811,GO:0006820,GO:0006897,GO:0006898,GO:0006915,GO:…	K16733		meNOG[21]	09ZDI@biNOG,0VAT9@meNOG,0XPK0@NOG,12SCQ@opiNOG,KOG3564@euNOG	T	Rac GTPase activating protein 1
Smp_021590.2	6183.Smp_021590__mRNA	0.0	1176.0	RACGAP1	GO:0000003,GO:0000226,GO:0000278,GO:0000280,GO:0000281,GO:0000910,GO:0000912,GO:0000915,GO:0000920,GO:0001669,GO:0002009,GO:0002376,GO:0002478,GO:0002495,GO:0002504,GO:0003006,GO:0003674,GO:0005096,GO:0005488,GO:0005515,GO:0005575,GO:0005622,GO:0005623,GO:0005634,GO:0005737,GO:0005819,GO:0005829,GO:0005856,GO:0006140,GO:0006461,GO:0006810,GO:0006811,GO:0006820,GO:0006897,GO:0006898,GO:0006915,GO:…	K16733		meNOG[21]	09ZDI@biNOG,0VAT9@meNOG,0XPK0@NOG,12SCQ@opiNOG,KOG3564@euNOG	T	Rac GTPase activating protein 1
Smp_021600.1	6183.Smp_021600__mRNA	6.6e-172	608.6	TMEM38B	GO:0003674,GO:0005215,GO:0005216,GO:0005261,GO:0005267,GO:0005575,GO:0005622,GO:0005623,GO:0005634,GO:0005635,GO:0005737,GO:0005783,GO:0005789,GO:0006810,GO:0006811,GO:0006812,GO:0006813,GO:0008150,GO:0008324,GO:0009987,GO:0012505,GO:0015075,GO:0015077,GO:0015079,GO:0015267,GO:0015672,GO:0016020,GO:0016528,GO:0016529,GO:0022803,GO:0022838,GO:0022857,GO:0022890,GO:0022891,GO:0022892,GO:0030001,GO:…			meNOG[21]	09WWC@biNOG,0V7UI@meNOG,0XQ0P@NOG,12RUJ@opiNOG,KOG3944@euNOG	U	Transmembrane protein 38B
Smp_021600.2	6183.Smp_021600__mRNA	4.8e-103	379.0	TMEM38B	GO:0003674,GO:0005215,GO:0005216,GO:0005261,GO:0005267,GO:0005575,GO:0005622,GO:0005623,GO:0005634,GO:0005635,GO:0005737,GO:0005783,GO:0005789,GO:0006810,GO:0006811,GO:0006812,GO:0006813,GO:0008150,GO:0008324,GO:0009987,GO:0012505,GO:0015075,GO:0015077,GO:0015079,GO:0015267,GO:0015672,GO:0016020,GO:0016528,GO:0016529,GO:0022803,GO:0022838,GO:0022857,GO:0022890,GO:0022891,GO:0022892,GO:0030001,GO:…			meNOG[21]	09WWC@biNOG,0V7UI@meNOG,0XQ0P@NOG,12RUJ@opiNOG,KOG3944@euNOG	U	Transmembrane protein 38B
Smp_021600.3	6183.Smp_021600__mRNA	2.2e-86	323.6	TMEM38B	GO:0003674,GO:0005215,GO:0005216,GO:0005261,GO:0005267,GO:0005575,GO:0005622,GO:0005623,GO:0005634,GO:0005635,GO:0005737,GO:0005783,GO:0005789,GO:0006810,GO:0006811,GO:0006812,GO:0006813,GO:0008150,GO:0008324,GO:0009987,GO:0012505,GO:0015075,GO:0015077,GO:0015079,GO:0015267,GO:0015672,GO:0016020,GO:0016528,GO:0016529,GO:0022803,GO:0022838,GO:0022857,GO:0022890,GO:0022891,GO:0022892,GO:0030001,GO:…			meNOG[21]	09WWC@biNOG,0V7UI@meNOG,0XQ0P@NOG,12RUJ@opiNOG,KOG3944@euNOG	U	Transmembrane protein 38B
Smp_021750.1	6183.Smp_021750.2__mRNA	0.0	1100.9	MEPCE	GO:0000003,GO:0000122,GO:0001510,GO:0002119,GO:0002164,GO:0003674,GO:0003824,GO:0006139,GO:0006355,GO:0006357,GO:0006725,GO:0006807,GO:0007275,GO:0007346,GO:0008150,GO:0008152,GO:0008168,GO:0008173,GO:0008757,GO:0009451,GO:0009790,GO:0009791,GO:0009792,GO:0009889,GO:0009890,GO:0009892,GO:0009987,GO:0010468,GO:0010556,GO:0010558,GO:0010564,GO:0010605,GO:0010629,GO:0016070,GO:0016073,GO:0016740,GO:…	K15190		meNOG[21]	0A20U@biNOG,0VCW0@meNOG,0XZ7T@NOG,13CJ0@opiNOG,KOG2899@euNOG	K	methylphosphate capping enzyme
Smp_021760.1	6183.Smp_021760__mRNA	2.2e-97	360.1	NIP7	GO:0000003,GO:0002119,GO:0002164,GO:0003006,GO:0005575,GO:0005622,GO:0005623,GO:0005634,GO:0005730,GO:0006461,GO:0006810,GO:0006897,GO:0006898,GO:0006996,GO:0007010,GO:0007275,GO:0007548,GO:0008150,GO:0009653,GO:0009791,GO:0009987,GO:0010927,GO:0016043,GO:0016192,GO:0022414,GO:0022607,GO:0030029,GO:0030036,GO:0030154,GO:0030239,GO:0031032,GO:0031033,GO:0031034,GO:0031974,GO:0031981,GO:0032501,GO:…	K07565		meNOG[21]	0A1R6@biNOG,0VCKZ@meNOG,12TZT@opiNOG,COG1374@NOG,KOG3492@euNOG	J	Required for proper 34S pre-rRNA processing and 60S ribosome subunit assembly (By similarity)
Smp_021790.1	6183.Smp_021790.2__mRNA	1.8e-75	287.0	EFCAB10				meNOG[21]	0A7WD@biNOG,0J0UR@euNOG,0VIRC@meNOG,11UE3@NOG,13W41@opiNOG	S	EF-hand calcium binding domain 10
Smp_021800.1	6183.Smp_021800__mRNA	3.6e-95	352.8	VBP1	GO:0000003,GO:0000212,GO:0000226,GO:0000278,GO:0000280,GO:0002009,GO:0003006,GO:0003674,GO:0005488,GO:0005515,GO:0005575,GO:0005622,GO:0005623,GO:0005634,GO:0005737,GO:0005829,GO:0006457,GO:0006458,GO:0006461,GO:0006810,GO:0006897,GO:0006898,GO:0006996,GO:0007010,GO:0007017,GO:0007049,GO:0007051,GO:0007052,GO:0007067,GO:0007097,GO:0007126,GO:0007275,GO:0007338,GO:0007548,GO:0008092,GO:0008150,GO:…			meNOG[21]	0A2D0@biNOG,0VD8Q@meNOG,0XRZ8@NOG,13R8P@opiNOG,KOG3313@euNOG	O	von Hippel-Lindau binding protein 1
Smp_021830.1	6183.Smp_021830__mRNA	3.1e-207	726.1	PISD	GO:0003674,GO:0003824,GO:0004609,GO:0005575,GO:0005622,GO:0005623,GO:0005634,GO:0005737,GO:0005739,GO:0005740,GO:0005743,GO:0006629,GO:0006644,GO:0006646,GO:0006650,GO:0006793,GO:0006796,GO:0008150,GO:0008152,GO:0008610,GO:0008654,GO:0009058,GO:0009987,GO:0016020,GO:0016829,GO:0016830,GO:0016831,GO:0019637,GO:0019866,GO:0031090,GO:0031966,GO:0031967,GO:0031975,GO:0040008,GO:0040009,GO:0040010,GO:…	K01613		meNOG[21]	0A3FJ@biNOG,0VEAH@meNOG,12PCK@opiNOG,COG0688@NOG,KOG2420@euNOG	I	Phosphatidylserine decarboxylase
Smp_021830.2	6183.Smp_021830__mRNA	1.9e-78	297.0	PISD	GO:0003674,GO:0003824,GO:0004609,GO:0005575,GO:0005622,GO:0005623,GO:0005634,GO:0005737,GO:0005739,GO:0005740,GO:0005743,GO:0006629,GO:0006644,GO:0006646,GO:0006650,GO:0006793,GO:0006796,GO:0008150,GO:0008152,GO:0008610,GO:0008654,GO:0009058,GO:0009987,GO:0016020,GO:0016829,GO:0016830,GO:0016831,GO:0019637,GO:0019866,GO:0031090,GO:0031966,GO:0031967,GO:0031975,GO:0040008,GO:0040009,GO:0040010,GO:…	K01613		meNOG[21]	0A3FJ@biNOG,0VEAH@meNOG,12PCK@opiNOG,COG0688@NOG,KOG2420@euNOG	I	Phosphatidylserine decarboxylase
Smp_021830.3	6183.Smp_021830__mRNA	7.1e-120	435.3	PISD	GO:0003674,GO:0003824,GO:0004609,GO:0005575,GO:0005622,GO:0005623,GO:0005634,GO:0005737,GO:0005739,GO:0005740,GO:0005743,GO:0006629,GO:0006644,GO:0006646,GO:0006650,GO:0006793,GO:0006796,GO:0008150,GO:0008152,GO:0008610,GO:0008654,GO:0009058,GO:0009987,GO:0016020,GO:0016829,GO:0016830,GO:0016831,GO:0019637,GO:0019866,GO:0031090,GO:0031966,GO:0031967,GO:0031975,GO:0040008,GO:0040009,GO:0040010,GO:…	K01613		meNOG[21]	0A3FJ@biNOG,0VEAH@meNOG,12PCK@opiNOG,COG0688@NOG,KOG2420@euNOG	I	Phosphatidylserine decarboxylase
Smp_021910.1	6183.Smp_021910__mRNA	2.5e-113	413.7	COQ5	GO:0003674,GO:0003824,GO:0005575,GO:0005622,GO:0005623,GO:0005737,GO:0005739,GO:0006732,GO:0006733,GO:0006743,GO:0006744,GO:0007275,GO:0007568,GO:0008150,GO:0008152,GO:0008168,GO:0008169,GO:0008340,GO:0008425,GO:0009058,GO:0009108,GO:0009987,GO:0010259,GO:0016740,GO:0016741,GO:0030580,GO:0032259,GO:0032501,GO:0032502,GO:0042180,GO:0042181,GO:0042375,GO:0043226,GO:0043227,GO:0043229,GO:0043231,GO:…	K06127		meNOG[21]	09U3F@biNOG,0V52J@meNOG,13I25@opiNOG,COG2226@NOG,KOG1540@euNOG	H	coenzyme Q5 homolog, methyltransferase (S. cerevisiae)
Smp_021910.2	6183.Smp_021910__mRNA	4.2e-76	289.7	COQ5	GO:0003674,GO:0003824,GO:0005575,GO:0005622,GO:0005623,GO:0005737,GO:0005739,GO:0006732,GO:0006733,GO:0006743,GO:0006744,GO:0007275,GO:0007568,GO:0008150,GO:0008152,GO:0008168,GO:0008169,GO:0008340,GO:0008425,GO:0009058,GO:0009108,GO:0009987,GO:0010259,GO:0016740,GO:0016741,GO:0030580,GO:0032259,GO:0032501,GO:0032502,GO:0042180,GO:0042181,GO:0042375,GO:0043226,GO:0043227,GO:0043229,GO:0043231,GO:…	K06127		meNOG[21]	09U3F@biNOG,0V52J@meNOG,13I25@opiNOG,COG2226@NOG,KOG1540@euNOG	H	coenzyme Q5 homolog, methyltransferase (S. cerevisiae)
Smp_021920.1	6183.Smp_021920.1__mRNA	0.0	1416.0		GO:0005575,GO:0005622,GO:0005623,GO:0005737,GO:0030016,GO:0043226,GO:0043228,GO:0043229,GO:0043232,GO:0043292,GO:0044424,GO:0044444,GO:0044464			euNOG[57]	COG5022@NOG,KOG0161@euNOG	Z	myosin heavy chain
Smp_022020.1	6183.Smp_022020.1__mRNA	0.0	1617.8	CXXC1	GO:0001932,GO:0001934,GO:0003674,GO:0003676,GO:0003677,GO:0005488,GO:0005575,GO:0005622,GO:0005623,GO:0005634,GO:0005654,GO:0006325,GO:0006355,GO:0006464,GO:0006479,GO:0006950,GO:0006984,GO:0006986,GO:0006987,GO:0006996,GO:0007154,GO:0007165,GO:0008150,GO:0008152,GO:0008213,GO:0009889,GO:0009891,GO:0009893,GO:0009987,GO:0010033,GO:0010468,GO:0010556,GO:0010557,GO:0010562,GO:0010604,GO:0010628,GO:…	K14960		meNOG[21]	09WKX@biNOG,0V7JK@meNOG,0YG6P@NOG,12QD9@opiNOG,KOG1632@euNOG	O	CXXC finger protein 1
Smp_022090.1	6183.Smp_022090__mRNA	2.6e-178	629.8	PRPS2	GO:0000166,GO:0000287,GO:0001882,GO:0001883,GO:0002165,GO:0002189,GO:0003674,GO:0003824,GO:0004749,GO:0005488,GO:0005515,GO:0005524,GO:0005575,GO:0006015,GO:0006139,GO:0006163,GO:0006164,GO:0006167,GO:0006725,GO:0006753,GO:0006793,GO:0006796,GO:0006807,GO:0007275,GO:0007444,GO:0007472,GO:0007476,GO:0007552,GO:0007560,GO:0008150,GO:0008152,GO:0009058,GO:0009116,GO:0009117,GO:0009119,GO:0009123,GO:…	K00948		meNOG[21]	09X0C@biNOG,0V74T@meNOG,12PR3@opiNOG,COG0462@NOG,KOG1448@euNOG	F	Ribose-phosphate pyrophosphokinase
Smp_022110.1	6183.Smp_022110__mRNA	5.4e-234	815.1	PAK1IP1	GO:0005575,GO:0005622,GO:0005623,GO:0005634,GO:0005730,GO:0005886,GO:0016020,GO:0031974,GO:0031981,GO:0043226,GO:0043227,GO:0043228,GO:0043229,GO:0043231,GO:0043232,GO:0043233,GO:0044422,GO:0044424,GO:0044428,GO:0044446,GO:0044464,GO:0070013,GO:0071944	K14830		meNOG[21]	0A1Q0@biNOG,0VCJP@meNOG,0XRDQ@NOG,12X0Y@opiNOG,KOG0294@euNOG	S	PAK1 interacting protein 1
Smp_022130.1	6183.Smp_022130__mRNA	1.2e-256	890.6	TBC1D22B	GO:0003674,GO:0005096,GO:0005575,GO:0005622,GO:0005623,GO:0005737,GO:0005794,GO:0006140,GO:0006810,GO:0006897,GO:0006909,GO:0008047,GO:0008150,GO:0009118,GO:0009894,GO:0016192,GO:0019219,GO:0019220,GO:0019222,GO:0030234,GO:0030695,GO:0030811,GO:0031323,GO:0031329,GO:0033121,GO:0033124,GO:0043085,GO:0043087,GO:0043226,GO:0043227,GO:0043229,GO:0043231,GO:0043547,GO:0044093,GO:0044424,GO:0044444,GO:…	K00036		meNOG[21]	09XPU@biNOG,0V8MI@meNOG,0XQ68@NOG,12QNU@opiNOG,KOG1092@euNOG	U	TBC1 domain family member
Smp_022130.2	6183.Smp_022130__mRNA	1.4e-259	900.2	TBC1D22B	GO:0003674,GO:0005096,GO:0005575,GO:0005622,GO:0005623,GO:0005737,GO:0005794,GO:0006140,GO:0006810,GO:0006897,GO:0006909,GO:0008047,GO:0008150,GO:0009118,GO:0009894,GO:0016192,GO:0019219,GO:0019220,GO:0019222,GO:0030234,GO:0030695,GO:0030811,GO:0031323,GO:0031329,GO:0033121,GO:0033124,GO:0043085,GO:0043087,GO:0043226,GO:0043227,GO:0043229,GO:0043231,GO:0043547,GO:0044093,GO:0044424,GO:0044444,GO:…	K00036		meNOG[21]	09XPU@biNOG,0V8MI@meNOG,0XQ68@NOG,12QNU@opiNOG,KOG1092@euNOG	U	TBC1 domain family member
Smp_022140.1	6183.Smp_022140__mRNA	3.9e-239	832.4	RIOK1	GO:0000003,GO:0002119,GO:0002164,GO:0003006,GO:0003674,GO:0003824,GO:0004672,GO:0006464,GO:0006468,GO:0006793,GO:0006796,GO:0006810,GO:0006897,GO:0006898,GO:0007275,GO:0007399,GO:0007548,GO:0008150,GO:0008152,GO:0009790,GO:0009791,GO:0009792,GO:0009987,GO:0010876,GO:0016192,GO:0016301,GO:0016310,GO:0016740,GO:0016772,GO:0016773,GO:0019538,GO:0019915,GO:0022008,GO:0022414,GO:0030154,GO:0032501,GO:…	K07178		meNOG[21]	0A15A@biNOG,0VBA4@meNOG,12TF6@opiNOG,COG1718@NOG,KOG2270@euNOG	T	serine threonine-protein kinase rio1
Smp_022170.1	6334.EFV51409	5e-12	77.0	LEV-11	GO:0000003,GO:0000910,GO:0002119,GO:0002164,GO:0003006,GO:0003674,GO:0003779,GO:0005488,GO:0005515,GO:0005575,GO:0005622,GO:0005623,GO:0005737,GO:0005856,GO:0005865,GO:0006996,GO:0007010,GO:0007015,GO:0007049,GO:0007275,GO:0007276,GO:0007292,GO:0007548,GO:0007610,GO:0007617,GO:0007618,GO:0008064,GO:0008092,GO:0008150,GO:0009653,GO:0009790,GO:0009791,GO:0009792,GO:0009987,GO:0010171,GO:0010639,GO:…	K10373		nemNOG[3]	09XR3@biNOG,0V7TQ@meNOG,0XACV@nemNOG,0XR5K@NOG,12RF9@opiNOG,KOG1003@euNOG	Z	Tropomyosin, in association with the troponin complex, plays a central role in the calcium dependent regulation of muscle contraction
Smp_022320.1	6183.Smp_022320.2__mRNA	1.8e-150	537.0	HCCS	GO:0000003,GO:0002119,GO:0002164,GO:0003674,GO:0003824,GO:0004408,GO:0005575,GO:0005622,GO:0005623,GO:0005737,GO:0005739,GO:0005740,GO:0005743,GO:0006461,GO:0006464,GO:0006810,GO:0006897,GO:0006898,GO:0007275,GO:0007568,GO:0008150,GO:0008152,GO:0008340,GO:0009653,GO:0009790,GO:0009791,GO:0009792,GO:0009887,GO:0009987,GO:0010259,GO:0016020,GO:0016043,GO:0016192,GO:0016829,GO:0016846,GO:0017003,GO:…	K01764		meNOG[21]	09U6B@biNOG,0V55A@meNOG,0YAUW@NOG,12R9V@opiNOG,KOG3996@euNOG	C, O	Holocytochrome c synthase
Smp_022330.1	6183.Smp_022330__mRNA	7.9e-152	541.6	DNAJB6	GO:0005575,GO:0005622,GO:0005623,GO:0005634,GO:0005737,GO:0030016,GO:0030017,GO:0030018,GO:0031674,GO:0043226,GO:0043227,GO:0043228,GO:0043229,GO:0043231,GO:0043232,GO:0043292,GO:0044422,GO:0044424,GO:0044444,GO:0044449,GO:0044464,GO:0048471	K09512,K09513		meNOG[21]	0A084@biNOG,0VBCA@meNOG,13IV0@opiNOG,COG0484@NOG,KOG0714@euNOG	O	DNAj (Hsp40) homolog, subfamily B, member
Smp_022340.1	6183.Smp_022340__mRNA	6.7e-190	668.3	PDLIM1				meNOG[21]	09X91@biNOG,0V87K@meNOG,0XRD4@NOG,13CT0@opiNOG,KOG1703@euNOG	T, Z	PDZ and LIM domain
Smp_022400.1	6183.Smp_022400__mRNA	0.0	1110.9	GPI	GO:0002376,GO:0003008,GO:0003674,GO:0003824,GO:0004347,GO:0004616,GO:0005488,GO:0005575,GO:0005576,GO:0005622,GO:0005623,GO:0005634,GO:0005737,GO:0005811,GO:0005829,GO:0005886,GO:0005929,GO:0005975,GO:0005996,GO:0006006,GO:0006007,GO:0006081,GO:0006091,GO:0006094,GO:0006096,GO:0006793,GO:0006796,GO:0006915,GO:0006955,GO:0006959,GO:0007275,GO:0007568,GO:0007599,GO:0007610,GO:0007611,GO:0008150,GO:…	K01810		meNOG[21]	09VNK@biNOG,0V6MI@meNOG,12PDW@opiNOG,COG0166@NOG,KOG2446@euNOG	G	glucose-6-phosphate isomerase
Smp_022430.1	6183.Smp_022430__mRNA	1.6e-61	240.4	MPC1	GO:0003674,GO:0005215,GO:0005342,GO:0005575,GO:0005622,GO:0005623,GO:0005737,GO:0005739,GO:0005740,GO:0005743,GO:0006082,GO:0006090,GO:0006810,GO:0006811,GO:0006820,GO:0006839,GO:0006848,GO:0006850,GO:0008028,GO:0008150,GO:0008152,GO:0008509,GO:0008514,GO:0009987,GO:0015075,GO:0015711,GO:0015718,GO:0015849,GO:0016020,GO:0016021,GO:0019752,GO:0019866,GO:0022857,GO:0022891,GO:0022892,GO:0031090,GO:…			meNOG[21]	0A9D4@biNOG,0VKSS@meNOG,11TU9@NOG,13UUA@opiNOG,KOG1590@euNOG	S	mitochondrial pyruvate carrier 1
Smp_022430.2	6183.Smp_022430__mRNA	9.2e-30	134.0	MPC1	GO:0003674,GO:0005215,GO:0005342,GO:0005575,GO:0005622,GO:0005623,GO:0005737,GO:0005739,GO:0005740,GO:0005743,GO:0006082,GO:0006090,GO:0006810,GO:0006811,GO:0006820,GO:0006839,GO:0006848,GO:0006850,GO:0008028,GO:0008150,GO:0008152,GO:0008509,GO:0008514,GO:0009987,GO:0015075,GO:0015711,GO:0015718,GO:0015849,GO:0016020,GO:0016021,GO:0019752,GO:0019866,GO:0022857,GO:0022891,GO:0022892,GO:0031090,GO:…			meNOG[21]	0A9D4@biNOG,0VKSS@meNOG,11TU9@NOG,13UUA@opiNOG,KOG1590@euNOG	S	mitochondrial pyruvate carrier 1
Smp_022470.1	6183.Smp_022470__mRNA	1.9e-108	397.9	ERCC1	GO:0000003,GO:0000014,GO:0000109,GO:0000228,GO:0000428,GO:0000718,GO:0000720,GO:0000781,GO:0000784,GO:0000902,GO:0001085,GO:0001091,GO:0001094,GO:0001098,GO:0001099,GO:0001302,GO:0001775,GO:0002200,GO:0002204,GO:0002208,GO:0002250,GO:0002252,GO:0002263,GO:0002285,GO:0002312,GO:0002366,GO:0002376,GO:0002377,GO:0002381,GO:0002440,GO:0002443,GO:0002449,GO:0002460,GO:0002520,GO:0002562,GO:0003006,GO:…	K10849		meNOG[21]	09WI5@biNOG,0V7GP@meNOG,12PYC@opiNOG,COG5241@NOG,KOG2841@euNOG	L	Excision repair cross-complementing rodent repair deficiency, complementation group 1 (Includes overlapping antisense sequence)
Smp_022470.2	6183.Smp_022470__mRNA	1.9e-108	397.9	ERCC1	GO:0000003,GO:0000014,GO:0000109,GO:0000228,GO:0000428,GO:0000718,GO:0000720,GO:0000781,GO:0000784,GO:0000902,GO:0001085,GO:0001091,GO:0001094,GO:0001098,GO:0001099,GO:0001302,GO:0001775,GO:0002200,GO:0002204,GO:0002208,GO:0002250,GO:0002252,GO:0002263,GO:0002285,GO:0002312,GO:0002366,GO:0002376,GO:0002377,GO:0002381,GO:0002440,GO:0002443,GO:0002449,GO:0002460,GO:0002520,GO:0002562,GO:0003006,GO:…	K10849		meNOG[21]	09WI5@biNOG,0V7GP@meNOG,12PYC@opiNOG,COG5241@NOG,KOG2841@euNOG	L	Excision repair cross-complementing rodent repair deficiency, complementation group 1 (Includes overlapping antisense sequence)
Smp_022470.3	6183.Smp_022470__mRNA	1.4e-51	207.2	ERCC1	GO:0000003,GO:0000014,GO:0000109,GO:0000228,GO:0000428,GO:0000718,GO:0000720,GO:0000781,GO:0000784,GO:0000902,GO:0001085,GO:0001091,GO:0001094,GO:0001098,GO:0001099,GO:0001302,GO:0001775,GO:0002200,GO:0002204,GO:0002208,GO:0002250,GO:0002252,GO:0002263,GO:0002285,GO:0002312,GO:0002366,GO:0002376,GO:0002377,GO:0002381,GO:0002440,GO:0002443,GO:0002449,GO:0002460,GO:0002520,GO:0002562,GO:0003006,GO:…	K10849		meNOG[21]	09WI5@biNOG,0V7GP@meNOG,12PYC@opiNOG,COG5241@NOG,KOG2841@euNOG	L	Excision repair cross-complementing rodent repair deficiency, complementation group 1 (Includes overlapping antisense sequence)
Smp_022540.1	6183.Smp_022540.1__mRNA	3.2e-137	493.0	TMEM55A	GO:0000323,GO:0005575,GO:0005622,GO:0005623,GO:0005737,GO:0005764,GO:0005765,GO:0005768,GO:0005770,GO:0005773,GO:0005774,GO:0010008,GO:0016020,GO:0031090,GO:0031902,GO:0043226,GO:0043227,GO:0043229,GO:0043231,GO:0044422,GO:0044424,GO:0044437,GO:0044440,GO:0044444,GO:0044446,GO:0044464	K13084		meNOG[21]	09TDD@biNOG,0V4CH@meNOG,0XSVD@NOG,13MEY@opiNOG,KOG4684@euNOG	S	Transmembrane protein 55A
Smp_022570.1	6183.Smp_022570.1__mRNA	3.8e-126	456.1			K11363		euNOG[57]	0J61W@euNOG,0Y5C8@NOG
Smp_022640.1	6183.Smp_022640__mRNA	1.8e-108	397.1	RPL13	GO:0000003,GO:0000022,GO:0000184,GO:0000226,GO:0000278,GO:0000956,GO:0002119,GO:0002164,GO:0003674,GO:0003676,GO:0003723,GO:0003735,GO:0005198,GO:0005488,GO:0005575,GO:0005622,GO:0005623,GO:0005737,GO:0005829,GO:0005840,GO:0006139,GO:0006401,GO:0006402,GO:0006412,GO:0006413,GO:0006414,GO:0006415,GO:0006605,GO:0006612,GO:0006613,GO:0006614,GO:0006725,GO:0006807,GO:0006810,GO:0006886,GO:0006915,GO:…	K02873		meNOG[21]	09UB3@biNOG,0V5A8@meNOG,137DK@opiNOG,COG4352@NOG,KOG3295@euNOG	J	60S ribosomal protein L13
Smp_022660.1	6183.Smp_022660__mRNA	1.5e-289	1000.0	GRWD1	GO:0005575,GO:0005622,GO:0005623,GO:0005634,GO:0005730,GO:0005737,GO:0007275,GO:0008150,GO:0009790,GO:0009792,GO:0031974,GO:0031981,GO:0032501,GO:0032502,GO:0043226,GO:0043227,GO:0043228,GO:0043229,GO:0043231,GO:0043232,GO:0043233,GO:0044422,GO:0044424,GO:0044428,GO:0044446,GO:0044464,GO:0044699,GO:0044707,GO:0044767,GO:0048856,GO:0070013	K14848		meNOG[21]	09WS9@biNOG,0V7QJ@meNOG,0XPDB@NOG,12SFP@opiNOG,KOG0302@euNOG	S	Glutamate-rich WD repeat containing 1
Smp_022660.2	6183.Smp_022660__mRNA	2e-97	360.1	GRWD1	GO:0005575,GO:0005622,GO:0005623,GO:0005634,GO:0005730,GO:0005737,GO:0007275,GO:0008150,GO:0009790,GO:0009792,GO:0031974,GO:0031981,GO:0032501,GO:0032502,GO:0043226,GO:0043227,GO:0043228,GO:0043229,GO:0043231,GO:0043232,GO:0043233,GO:0044422,GO:0044424,GO:0044428,GO:0044446,GO:0044464,GO:0044699,GO:0044707,GO:0044767,GO:0048856,GO:0070013	K14848		meNOG[21]	09WS9@biNOG,0V7QJ@meNOG,0XPDB@NOG,12SFP@opiNOG,KOG0302@euNOG	S	Glutamate-rich WD repeat containing 1
Smp_022700.1	6183.Smp_022700.2__mRNA	2.1e-115	420.2	PTPLB	GO:0002119,GO:0002164,GO:0006810,GO:0007275,GO:0007568,GO:0008150,GO:0008340,GO:0009791,GO:0009987,GO:0010259,GO:0032501,GO:0032502,GO:0032940,GO:0040007,GO:0040008,GO:0040009,GO:0040010,GO:0040011,GO:0044699,GO:0044707,GO:0044763,GO:0044765,GO:0044767,GO:0045927,GO:0046903,GO:0048518,GO:0050789,GO:0051179,GO:0051234,GO:0051641,GO:0051649,GO:0065007	K10703		meNOG[21]	09X3A@biNOG,0V81R@meNOG,12QA1@opiNOG,COG5198@NOG,KOG3187@euNOG	S	protein tyrosine phosphatase-like (proline instead of catalytic arginine), member
Smp_022740.1	6183.Smp_022740__mRNA	1.8e-111	407.1	TNFAIP8L2	GO:0002682,GO:0002683,GO:0002694,GO:0002695,GO:0005575,GO:0005622,GO:0005623,GO:0005737,GO:0008150,GO:0031347,GO:0031348,GO:0032101,GO:0032102,GO:0044424,GO:0044464,GO:0048519,GO:0048523,GO:0048583,GO:0048585,GO:0050727,GO:0050728,GO:0050789,GO:0050794,GO:0050863,GO:0050865,GO:0050866,GO:0050868,GO:0051249,GO:0051250,GO:0065007,GO:0080134			meNOG[21]	0A0IR@biNOG,0IGTQ@euNOG,0VBEW@meNOG,11INB@NOG,12SWJ@opiNOG	T	Tumor necrosis factor alpha-induced protein 8-like 2
Smp_022810.1	6183.Smp_022810.1__mRNA	2.9e-120	436.4					opiNOG[43]	0XQ9X@NOG,12NT2@opiNOG,KOG0086@euNOG	U	member RAS oncogene family
Smp_022810.2	6183.Smp_022810.1__mRNA	2.1e-98	363.6					opiNOG[43]	0XQ9X@NOG,12NT2@opiNOG,KOG0086@euNOG	U	member RAS oncogene family
Smp_022850.1	6183.Smp_022850.1__mRNA	1.3e-143	514.2	MRPS31	GO:0000313,GO:0000314,GO:0003674,GO:0003735,GO:0005198,GO:0005575,GO:0005622,GO:0005623,GO:0005737,GO:0005739,GO:0005759,GO:0005761,GO:0005763,GO:0005840,GO:0006412,GO:0008150,GO:0008152,GO:0009058,GO:0009059,GO:0009987,GO:0010467,GO:0015935,GO:0019538,GO:0030529,GO:0031974,GO:0032991,GO:0034645,GO:0040008,GO:0040009,GO:0040010,GO:0043170,GO:0043226,GO:0043227,GO:0043228,GO:0043229,GO:0043231,GO:…	K17410		meNOG[21]	0A3HN@biNOG,0IHXJ@euNOG,0VE73@meNOG,11GGB@NOG,13QCN@opiNOG	J	mitochondrial ribosomal protein, S31
Smp_022870.1	6183.Smp_178740__mRNA	1.3e-33	149.8	LIN54	GO:0000003,GO:0000122,GO:0000228,GO:0000278,GO:0000785,GO:0000793,GO:0000794,GO:0000975,GO:0000976,GO:0001046,GO:0001047,GO:0001067,GO:0003006,GO:0003674,GO:0003676,GO:0003677,GO:0005488,GO:0005515,GO:0005575,GO:0005622,GO:0005623,GO:0005634,GO:0005654,GO:0005694,GO:0005700,GO:0006139,GO:0006259,GO:0006277,GO:0006355,GO:0006357,GO:0006725,GO:0006807,GO:0006810,GO:0006897,GO:0006898,GO:0006928,GO:…			meNOG[21]	0A1P6@biNOG,0VCIY@meNOG,10UR5@NOG,12SVA@opiNOG,KOG1171@euNOG	K	lin-54 homolog (C. elegans)
Smp_022960.1	6183.Smp_022960__mRNA	4e-309	1065.1	ALDH2	GO:0003674,GO:0003824,GO:0004029,GO:0005575,GO:0005622,GO:0005623,GO:0005737,GO:0005739,GO:0005759,GO:0005811,GO:0006081,GO:0006082,GO:0006090,GO:0006117,GO:0008150,GO:0008152,GO:0008774,GO:0009987,GO:0010033,GO:0016491,GO:0016620,GO:0016903,GO:0019752,GO:0031974,GO:0032787,GO:0042221,GO:0043226,GO:0043227,GO:0043229,GO:0043231,GO:0043233,GO:0043436,GO:0044237,GO:0044281,GO:0044422,GO:0044424,GO:…	K00128		meNOG[21]	09TK5@biNOG,0V4J5@meNOG,12PWF@opiNOG,COG1012@NOG,KOG2450@euNOG	C	Aldehyde dehydrogenase 1 family, member
Smp_022990.1	6183.Smp_022990__mRNA	1.6e-163	580.5					meNOG[21]	0A07K@biNOG,0V98U@meNOG,0ZBK1@NOG,12NMT@opiNOG,KOG3126@euNOG	P	Voltage-dependent anion channel
Smp_023010.1	121225.PHUM617030-PA	1.3e-09	67.0		GO:0006950,GO:0006952,GO:0008150,GO:0009607,GO:0009617,GO:0042742,GO:0050830,GO:0050896,GO:0051704,GO:0051707			artNOG[6]	038XA@artNOG,0AA8I@biNOG,0J2TJ@euNOG,0SVQU@inNOG,0VM5X@meNOG,127Z5@NOG,13XWZ@opiNOG	K	Mitochondrial ATPase inhibitor, IATP
Smp_023150.1	6183.Smp_023150__mRNA	1.4e-186	657.1	PPP6C	GO:0000082,GO:0000226,GO:0000235,GO:0000278,GO:0000280,GO:0003674,GO:0003824,GO:0004721,GO:0004722,GO:0005575,GO:0005622,GO:0005623,GO:0005737,GO:0005818,GO:0005819,GO:0005829,GO:0005856,GO:0005874,GO:0005876,GO:0005881,GO:0005938,GO:0006464,GO:0006470,GO:0006793,GO:0006796,GO:0006996,GO:0007010,GO:0007017,GO:0007049,GO:0007067,GO:0007275,GO:0008104,GO:0008150,GO:0008152,GO:0009790,GO:0009987,GO:…	K15498		meNOG[21]	09VU1@biNOG,0V4TV@meNOG,12PB5@opiNOG,COG0639@NOG,KOG0371@euNOG	D, T	serine threonine-protein phosphatase
Smp_023160.1	6183.Smp_023160__mRNA	8.5e-61	238.0	ATP6V1F	GO:0000003,GO:0000041,GO:0000221,GO:0001654,GO:0002119,GO:0002164,GO:0003674,GO:0003824,GO:0005215,GO:0005575,GO:0005622,GO:0005623,GO:0005737,GO:0005773,GO:0005774,GO:0005829,GO:0005886,GO:0006139,GO:0006152,GO:0006163,GO:0006195,GO:0006200,GO:0006725,GO:0006753,GO:0006793,GO:0006796,GO:0006807,GO:0006810,GO:0006811,GO:0006812,GO:0006818,GO:0006826,GO:0006873,GO:0006875,GO:0006879,GO:0006897,GO:…	K02151		meNOG[21]	0A7MC@biNOG,0VIFV@meNOG,13SVT@opiNOG,COG1436@NOG,KOG3432@euNOG	C	Subunit of the peripheral V1 complex of vacuolar ATPase essential for assembly or catalytic function. V-ATPase is responsible for acidifying a variety of intracellular compartments in eukaryotic cells
Smp_023230.1	6183.Smp_023230__mRNA	8.6e-133	478.4	YIF1B	GO:0000902,GO:0005575,GO:0006810,GO:0007275,GO:0007399,GO:0008104,GO:0008150,GO:0009306,GO:0009653,GO:0009987,GO:0015031,GO:0016020,GO:0016043,GO:0022008,GO:0030030,GO:0030154,GO:0030182,GO:0031175,GO:0032501,GO:0032502,GO:0032940,GO:0032989,GO:0032990,GO:0033036,GO:0044699,GO:0044707,GO:0044763,GO:0044765,GO:0044767,GO:0045184,GO:0046903,GO:0048468,GO:0048666,GO:0048699,GO:0048731,GO:0048812,GO:…			meNOG[21]	09WIJ@biNOG,0V7H3@meNOG,12R07@opiNOG,COG5197@NOG,KOG3094@euNOG	S	yip1 interacting factor homolog
Smp_023250.1	6183.Smp_023250.1__mRNA	1.5e-207	727.2	KIN	GO:0000003,GO:0000375,GO:0000377,GO:0000398,GO:0002009,GO:0002119,GO:0002164,GO:0003006,GO:0003674,GO:0003676,GO:0003677,GO:0003690,GO:0003723,GO:0005488,GO:0005575,GO:0005622,GO:0005623,GO:0005634,GO:0005681,GO:0005730,GO:0005737,GO:0006139,GO:0006259,GO:0006260,GO:0006396,GO:0006397,GO:0006725,GO:0006807,GO:0006950,GO:0006974,GO:0007275,GO:0007276,GO:0007281,GO:0008150,GO:0008152,GO:0008380,GO:…	K13102		meNOG[21]	0A0CV@biNOG,0V9IE@meNOG,0XRJ7@NOG,13J1U@opiNOG,KOG2837@euNOG	A	KIN, antigenic determinant of recA protein homolog (Mouse)
Smp_023250.2	6183.Smp_023250.1__mRNA	2.3e-121	440.3	KIN	GO:0000003,GO:0000375,GO:0000377,GO:0000398,GO:0002009,GO:0002119,GO:0002164,GO:0003006,GO:0003674,GO:0003676,GO:0003677,GO:0003690,GO:0003723,GO:0005488,GO:0005575,GO:0005622,GO:0005623,GO:0005634,GO:0005681,GO:0005730,GO:0005737,GO:0006139,GO:0006259,GO:0006260,GO:0006396,GO:0006397,GO:0006725,GO:0006807,GO:0006950,GO:0006974,GO:0007275,GO:0007276,GO:0007281,GO:0008150,GO:0008152,GO:0008380,GO:…	K13102		meNOG[21]	0A0CV@biNOG,0V9IE@meNOG,0XRJ7@NOG,13J1U@opiNOG,KOG2837@euNOG	A	KIN, antigenic determinant of recA protein homolog (Mouse)
Smp_023250.3	6183.Smp_023250.1__mRNA	6.1e-261	904.8	KIN	GO:0000003,GO:0000375,GO:0000377,GO:0000398,GO:0002009,GO:0002119,GO:0002164,GO:0003006,GO:0003674,GO:0003676,GO:0003677,GO:0003690,GO:0003723,GO:0005488,GO:0005575,GO:0005622,GO:0005623,GO:0005634,GO:0005681,GO:0005730,GO:0005737,GO:0006139,GO:0006259,GO:0006260,GO:0006396,GO:0006397,GO:0006725,GO:0006807,GO:0006950,GO:0006974,GO:0007275,GO:0007276,GO:0007281,GO:0008150,GO:0008152,GO:0008380,GO:…	K13102		meNOG[21]	0A0CV@biNOG,0V9IE@meNOG,0XRJ7@NOG,13J1U@opiNOG,KOG2837@euNOG	A	KIN, antigenic determinant of recA protein homolog (Mouse)
Smp_023270.1	6183.Smp_023270.2__mRNA	1.2e-300	1036.9	RNPC3	GO:0005575,GO:0005622,GO:0005623,GO:0005634,GO:0005681,GO:0005689,GO:0006139,GO:0006396,GO:0006725,GO:0006807,GO:0008150,GO:0008152,GO:0008380,GO:0009987,GO:0010467,GO:0016070,GO:0030529,GO:0032991,GO:0034641,GO:0043170,GO:0043226,GO:0043227,GO:0043229,GO:0043231,GO:0044237,GO:0044238,GO:0044260,GO:0044422,GO:0044424,GO:0044428,GO:0044446,GO:0044464,GO:0046483,GO:0071704,GO:0090304,GO:1901360	K13157		meNOG[21]	0B4DT@biNOG,0IQ3T@euNOG,0WGWP@meNOG,0XQEY@NOG,13D07@opiNOG	A	RRM
Smp_023360.1	6183.Smp_023360.1__mRNA	1.1e-276	957.2	HARS	GO:0000003,GO:0002119,GO:0002164,GO:0003006,GO:0003674,GO:0003824,GO:0004812,GO:0004821,GO:0005575,GO:0005622,GO:0005623,GO:0005737,GO:0005739,GO:0006082,GO:0006139,GO:0006399,GO:0006412,GO:0006418,GO:0006427,GO:0006520,GO:0006725,GO:0006807,GO:0006810,GO:0006897,GO:0006898,GO:0007275,GO:0007276,GO:0007281,GO:0008150,GO:0008152,GO:0009058,GO:0009059,GO:0009790,GO:0009791,GO:0009792,GO:0009987,GO:…	K01892		meNOG[21]	09TKV@biNOG,0V4JU@meNOG,12R96@opiNOG,COG0124@NOG,KOG1936@euNOG	J	histidyl-tRNA synthetase
Smp_023470.1	6183.Smp_023470__mRNA	4.1e-303	1045.0	KYNU	GO:0002376,GO:0003674,GO:0003824,GO:0005488,GO:0005515,GO:0005575,GO:0005622,GO:0005623,GO:0005634,GO:0005737,GO:0005739,GO:0005829,GO:0006082,GO:0006084,GO:0006520,GO:0006568,GO:0006569,GO:0006575,GO:0006576,GO:0006586,GO:0006637,GO:0006725,GO:0006732,GO:0006793,GO:0006807,GO:0006950,GO:0006952,GO:0006955,GO:0007584,GO:0008150,GO:0008152,GO:0009056,GO:0009058,GO:0009063,GO:0009072,GO:0009074,GO:…	K01556		meNOG[21]	09VNG@biNOG,0VC89@meNOG,12PWJ@opiNOG,COG3844@NOG,KOG3846@euNOG	E	Catalyzes the cleavage of L-kynurenine (L-Kyn) and L-3- hydroxykynurenine (L-3OHKyn) into anthranilic acid (AA) and 3- hydroxyanthranilic acid (3-OHAA), respectively (By similarity)
Smp_023550.1	6183.Smp_023550__mRNA	0.0	1978.0	CTNNB1	GO:0000003,GO:0000122,GO:0000578,GO:0000902,GO:0000904,GO:0000975,GO:0000988,GO:0000989,GO:0001067,GO:0001525,GO:0001568,GO:0001569,GO:0001570,GO:0001654,GO:0001655,GO:0001656,GO:0001657,GO:0001658,GO:0001667,GO:0001700,GO:0001702,GO:0001703,GO:0001704,GO:0001706,GO:0001708,GO:0001709,GO:0001711,GO:0001745,GO:0001759,GO:0001763,GO:0001822,GO:0001837,GO:0001838,GO:0001885,GO:0001889,GO:0001944,GO:…	K02105		meNOG[21]	09TXQ@biNOG,0V4WS@meNOG,12RMY@opiNOG,COG0035@NOG,KOG4203@euNOG	T, Z	Catenin (Cadherin-associated protein), beta 1, 88kDa
Smp_023620.1	6945.ISCW003928-PA	2.1e-39	169.5		GO:0003674,GO:0005488,GO:0005515,GO:0008092			artNOG[6]	0357N@artNOG,09VND@biNOG,0V6MD@meNOG,0XSWH@NOG,12RW1@opiNOG,KOG3530@euNOG	S	FERM C-terminal PH-like domain
Smp_023620.2	6945.ISCW003928-PA	4.5e-39	168.3		GO:0003674,GO:0005488,GO:0005515,GO:0008092			artNOG[6]	0357N@artNOG,09VND@biNOG,0V6MD@meNOG,0XSWH@NOG,12RW1@opiNOG,KOG3530@euNOG	S	FERM C-terminal PH-like domain
Smp_023660.1	6183.Smp_023660__mRNA	2.9e-143	513.1	MPHOSPH10	GO:0000003,GO:0000375,GO:0002119,GO:0002164,GO:0003006,GO:0005575,GO:0005622,GO:0005623,GO:0005634,GO:0005694,GO:0005730,GO:0005732,GO:0006139,GO:0006396,GO:0006725,GO:0006807,GO:0006810,GO:0006897,GO:0006898,GO:0007275,GO:0007548,GO:0008150,GO:0008152,GO:0008380,GO:0009791,GO:0009987,GO:0010467,GO:0010921,GO:0010923,GO:0016070,GO:0016192,GO:0019220,GO:0019222,GO:0022414,GO:0030529,GO:0031323,GO:…	K14559		meNOG[21]	0A0EG@biNOG,0VBAT@meNOG,13IME@opiNOG,COG5384@NOG,KOG2600@euNOG	A	M-phase phosphoprotein 10 (U3 small nucleolar ribonucleoprotein)
Smp_023700.1	6183.Smp_023700.2__mRNA	3e-99	366.3	LSM12	GO:0003674,GO:0003676,GO:0003723,GO:0005488,GO:0005575,GO:0005622,GO:0005623,GO:0005634,GO:0005737,GO:0006139,GO:0006725,GO:0006807,GO:0008150,GO:0008152,GO:0009987,GO:0010494,GO:0016070,GO:0030529,GO:0032991,GO:0034641,GO:0035770,GO:0043170,GO:0043226,GO:0043227,GO:0043228,GO:0043229,GO:0043231,GO:0043232,GO:0044237,GO:0044238,GO:0044260,GO:0044424,GO:0044444,GO:0044464,GO:0046483,GO:0071704,GO:…			euNOG[57]	0Y6A1@NOG,KOG4401@euNOG	S	LSM12 homolog (S. cerevisiae)
Smp_023940.1	6183.Smp_023940__mRNA	0.0	1901.3					meNOG[21]	0JR9W@euNOG,0W2ZT@meNOG,0XQQG@NOG,13YN7@opiNOG	U	Inherit from NOG: protein targeting to Golgi
Smp_023940.2	6183.Smp_023940__mRNA	0.0	1901.3					meNOG[21]	0JR9W@euNOG,0W2ZT@meNOG,0XQQG@NOG,13YN7@opiNOG	U	Inherit from NOG: protein targeting to Golgi
Smp_024000.1	9739.ENSTTRP00000012026	1.5e-15	90.5	VPS33B	GO:0000323,GO:0005575,GO:0005622,GO:0005623,GO:0005737,GO:0005764,GO:0005765,GO:0005768,GO:0005770,GO:0005773,GO:0005774,GO:0006810,GO:0006944,GO:0006996,GO:0008104,GO:0008150,GO:0009987,GO:0010008,GO:0015031,GO:0016020,GO:0016023,GO:0016043,GO:0016044,GO:0016050,GO:0016192,GO:0030141,GO:0031090,GO:0031091,GO:0031410,GO:0031902,GO:0031982,GO:0031988,GO:0032400,GO:0032418,GO:0033036,GO:0033059,GO:…			maNOG[6]	09TK9@biNOG,0DR9B@chorNOG,0UTRD@maNOG,0V4JA@meNOG,12NH7@opiNOG,1D0EM@veNOG,COG5158@NOG,KOG1302@euNOG	U	vacuolar protein sorting 33 homolog B (yeast)
Smp_024010.1	6183.Smp_024010__mRNA	2.9e-70	269.6	MGST1	GO:0000003,GO:0002237,GO:0003006,GO:0003674,GO:0003824,GO:0004364,GO:0004601,GO:0004602,GO:0005488,GO:0005515,GO:0005575,GO:0005622,GO:0005623,GO:0005634,GO:0005737,GO:0005739,GO:0005740,GO:0005741,GO:0005743,GO:0005777,GO:0005778,GO:0005783,GO:0005789,GO:0006082,GO:0006461,GO:0006518,GO:0006520,GO:0006575,GO:0006749,GO:0006790,GO:0006805,GO:0006807,GO:0006950,GO:0006979,GO:0006982,GO:0007275,GO:…	K00799		meNOG[21]	0A5RN@biNOG,0IXE1@euNOG,0VGJX@meNOG,11VJG@NOG,13TSN@opiNOG	S	Microsomal glutathione S-transferase
Smp_024030.1	6183.Smp_024030__mRNA	1.3e-108	397.5	MRPL49	GO:0000313,GO:0000315,GO:0002119,GO:0002164,GO:0003674,GO:0003735,GO:0005198,GO:0005575,GO:0005622,GO:0005623,GO:0005737,GO:0005739,GO:0005759,GO:0005761,GO:0005762,GO:0005840,GO:0006412,GO:0006996,GO:0007005,GO:0007275,GO:0008150,GO:0008152,GO:0009058,GO:0009059,GO:0009790,GO:0009791,GO:0009792,GO:0009987,GO:0010467,GO:0015934,GO:0016043,GO:0019538,GO:0030529,GO:0031974,GO:0032501,GO:0032502,GO:…	K17430		meNOG[21]	09WA6@biNOG,0V78H@meNOG,11N34@NOG,13RFG@opiNOG,KOG4034@euNOG	J	mitochondrial ribosomal protein, L49
Smp_024110.1	6183.Smp_024110__mRNA	1.7e-249	866.7	ENO	GO:0000003,GO:0002119,GO:0002164,GO:0003006,GO:0003674,GO:0003824,GO:0004634,GO:0005575,GO:0005622,GO:0005623,GO:0005737,GO:0005811,GO:0005975,GO:0005996,GO:0006006,GO:0006007,GO:0006091,GO:0006096,GO:0006810,GO:0006897,GO:0006898,GO:0007275,GO:0007548,GO:0007568,GO:0008150,GO:0008152,GO:0008340,GO:0009056,GO:0009790,GO:0009791,GO:0009792,GO:0009987,GO:0010259,GO:0016052,GO:0016192,GO:0016829,GO:…	K01689		meNOG[21]	09UJ9@biNOG,0V5IG@meNOG,12NHF@opiNOG,COG0148@NOG,KOG2670@euNOG	G	enolase 2, gamma, neuronal
Smp_024110.2	6183.Smp_024110__mRNA	2.2e-168	596.7	ENO	GO:0000003,GO:0002119,GO:0002164,GO:0003006,GO:0003674,GO:0003824,GO:0004634,GO:0005575,GO:0005622,GO:0005623,GO:0005737,GO:0005811,GO:0005975,GO:0005996,GO:0006006,GO:0006007,GO:0006091,GO:0006096,GO:0006810,GO:0006897,GO:0006898,GO:0007275,GO:0007548,GO:0007568,GO:0008150,GO:0008152,GO:0008340,GO:0009056,GO:0009790,GO:0009791,GO:0009792,GO:0009987,GO:0010259,GO:0016052,GO:0016192,GO:0016829,GO:…	K01689		meNOG[21]	09UJ9@biNOG,0V5IG@meNOG,12NHF@opiNOG,COG0148@NOG,KOG2670@euNOG	G	enolase 2, gamma, neuronal
Smp_024120.1	6183.Smp_024120__mRNA	1.6e-70	270.4	UQCRB	GO:0000003,GO:0002119,GO:0002164,GO:0005575,GO:0005622,GO:0005623,GO:0005737,GO:0005739,GO:0005740,GO:0005743,GO:0006915,GO:0007275,GO:0007276,GO:0007292,GO:0007568,GO:0008150,GO:0008219,GO:0008340,GO:0009653,GO:0009790,GO:0009791,GO:0009792,GO:0009987,GO:0010171,GO:0010259,GO:0012501,GO:0016020,GO:0016265,GO:0019866,GO:0019953,GO:0022414,GO:0031090,GO:0031966,GO:0031967,GO:0031975,GO:0032501,GO:…	K00417		meNOG[21]	0A7HH@biNOG,0VK91@meNOG,11V1G@NOG,13TJ2@opiNOG,KOG3440@euNOG	C	component of the ubiquinol-cytochrome c reductase complex (complex III or cytochrome b-c1 complex), which is part of the mitochondrial respiratory chain (By similarity)
Smp_024140.1	6183.Smp_024140.4__mRNA	0.0	1414.4	PABP		K13126		meNOG[21]	09WGD@biNOG,0V6NG@meNOG,0XR5X@NOG,12PB8@opiNOG,KOG0123@euNOG	A	poly(A) binding protein, cytoplasmic
Smp_024150.1	6183.Smp_024150__mRNA	1.5e-265	920.2	UBXN4	GO:0005575,GO:0005622,GO:0005623,GO:0005634,GO:0005635,GO:0005737,GO:0005783,GO:0005789,GO:0012505,GO:0016020,GO:0031090,GO:0031967,GO:0031975,GO:0042175,GO:0043226,GO:0043227,GO:0043229,GO:0043231,GO:0044422,GO:0044424,GO:0044425,GO:0044428,GO:0044432,GO:0044444,GO:0044446,GO:0044464			opiNOG[43]	0ZR21@NOG,13KF3@opiNOG,KOG2507@euNOG	O	UBX domain protein 4
Smp_024180.1	6183.Smp_024180.2__mRNA	3.2e-68	262.7					meNOG[21]	0A7EN@biNOG,0IZNB@euNOG,0VI95@meNOG,0YWYC@NOG,13T9I@opiNOG	S	placenta-specific 8
Smp_024180.2	6183.Smp_024180.2__mRNA	4.5e-70	268.9					meNOG[21]	0A7EN@biNOG,0IZNB@euNOG,0VI95@meNOG,0YWYC@NOG,13T9I@opiNOG	S	placenta-specific 8
Smp_024180.3	6183.Smp_024180.2__mRNA	3.9e-59	232.3					meNOG[21]	0A7EN@biNOG,0IZNB@euNOG,0VI95@meNOG,0YWYC@NOG,13T9I@opiNOG	S	placenta-specific 8
Smp_024240.1	6183.Smp_024240__mRNA	7.9e-252	874.4	SERGEF	GO:0003674,GO:0005083,GO:0005085,GO:0005087,GO:0005088,GO:0005575,GO:0005622,GO:0005623,GO:0005634,GO:0005730,GO:0005737,GO:0005856,GO:0007154,GO:0007165,GO:0008150,GO:0009987,GO:0019222,GO:0023052,GO:0030234,GO:0030695,GO:0031974,GO:0031981,GO:0032879,GO:0032880,GO:0043226,GO:0043227,GO:0043228,GO:0043229,GO:0043231,GO:0043232,GO:0043233,GO:0044422,GO:0044424,GO:0044428,GO:0044446,GO:0044464,GO:…	K15421		meNOG[21]	09YSC@biNOG,0V9Q8@meNOG,13NT1@opiNOG,COG5184@NOG,KOG1426@euNOG	D, U	Secretion regulating guanine nucleotide exchange factor
Smp_024240.2	6183.Smp_024240__mRNA	9.7e-121	438.0	SERGEF	GO:0003674,GO:0005083,GO:0005085,GO:0005087,GO:0005088,GO:0005575,GO:0005622,GO:0005623,GO:0005634,GO:0005730,GO:0005737,GO:0005856,GO:0007154,GO:0007165,GO:0008150,GO:0009987,GO:0019222,GO:0023052,GO:0030234,GO:0030695,GO:0031974,GO:0031981,GO:0032879,GO:0032880,GO:0043226,GO:0043227,GO:0043228,GO:0043229,GO:0043231,GO:0043232,GO:0043233,GO:0044422,GO:0044424,GO:0044428,GO:0044446,GO:0044464,GO:…	K15421		meNOG[21]	09YSC@biNOG,0V9Q8@meNOG,13NT1@opiNOG,COG5184@NOG,KOG1426@euNOG	D, U	Secretion regulating guanine nucleotide exchange factor
Smp_024360.1	6183.Smp_024360.1__mRNA	4.8e-199	698.7	TIMM50	GO:0000003,GO:0001836,GO:0003674,GO:0003824,GO:0004721,GO:0004722,GO:0004725,GO:0005102,GO:0005126,GO:0005134,GO:0005488,GO:0005515,GO:0005575,GO:0005622,GO:0005623,GO:0005634,GO:0005654,GO:0005737,GO:0005739,GO:0005740,GO:0005743,GO:0005744,GO:0006464,GO:0006470,GO:0006605,GO:0006626,GO:0006793,GO:0006796,GO:0006810,GO:0006839,GO:0006886,GO:0006915,GO:0006996,GO:0007005,GO:0007006,GO:0007154,GO:…	K17496		meNOG[21]	09TM0@biNOG,0V4JZ@meNOG,12SP4@opiNOG,COG5190@NOG,KOG2832@euNOG	U	Translocase of inner mitochondrial membrane 50 homolog (S. cerevisiae)
Smp_024360.2	6183.Smp_024360.1__mRNA	3.4e-183	646.0	TIMM50	GO:0000003,GO:0001836,GO:0003674,GO:0003824,GO:0004721,GO:0004722,GO:0004725,GO:0005102,GO:0005126,GO:0005134,GO:0005488,GO:0005515,GO:0005575,GO:0005622,GO:0005623,GO:0005634,GO:0005654,GO:0005737,GO:0005739,GO:0005740,GO:0005743,GO:0005744,GO:0006464,GO:0006470,GO:0006605,GO:0006626,GO:0006793,GO:0006796,GO:0006810,GO:0006839,GO:0006886,GO:0006915,GO:0006996,GO:0007005,GO:0007006,GO:0007154,GO:…	K17496		meNOG[21]	09TM0@biNOG,0V4JZ@meNOG,12SP4@opiNOG,COG5190@NOG,KOG2832@euNOG	U	Translocase of inner mitochondrial membrane 50 homolog (S. cerevisiae)
Smp_024380.1	6183.Smp_024380__mRNA	2.2e-203	713.4	RMT2	GO:0003674,GO:0003824,GO:0005575,GO:0005622,GO:0005623,GO:0005634,GO:0005737,GO:0005829,GO:0006464,GO:0006479,GO:0008150,GO:0008152,GO:0008168,GO:0008170,GO:0008213,GO:0008276,GO:0008757,GO:0009987,GO:0016273,GO:0016274,GO:0016740,GO:0016741,GO:0018193,GO:0018195,GO:0018216,GO:0019538,GO:0019702,GO:0022613,GO:0032259,GO:0035246,GO:0036211,GO:0042254,GO:0043170,GO:0043226,GO:0043227,GO:0043229,GO:…	K18477		opiNOG[43]	10T2S@NOG,12RT3@opiNOG,KOG1709@euNOG	E	arginine N-methyltransferase 2
Smp_024380.2	6183.Smp_024380__mRNA	5.6e-203	711.8	RMT2	GO:0003674,GO:0003824,GO:0005575,GO:0005622,GO:0005623,GO:0005634,GO:0005737,GO:0005829,GO:0006464,GO:0006479,GO:0008150,GO:0008152,GO:0008168,GO:0008170,GO:0008213,GO:0008276,GO:0008757,GO:0009987,GO:0016273,GO:0016274,GO:0016740,GO:0016741,GO:0018193,GO:0018195,GO:0018216,GO:0019538,GO:0019702,GO:0022613,GO:0032259,GO:0035246,GO:0036211,GO:0042254,GO:0043170,GO:0043226,GO:0043227,GO:0043229,GO:…	K18477		opiNOG[43]	10T2S@NOG,12RT3@opiNOG,KOG1709@euNOG	E	arginine N-methyltransferase 2
Smp_024390.1	6183.Smp_024390.3__mRNA	9.6e-104	381.3	SPCS2	GO:0000003,GO:0002119,GO:0002164,GO:0002791,GO:0003674,GO:0003824,GO:0005575,GO:0005622,GO:0005623,GO:0005737,GO:0005783,GO:0005787,GO:0005789,GO:0006091,GO:0006112,GO:0006412,GO:0006465,GO:0006518,GO:0006605,GO:0006612,GO:0006613,GO:0006614,GO:0006807,GO:0006810,GO:0006886,GO:0006897,GO:0006898,GO:0007275,GO:0008104,GO:0008150,GO:0008152,GO:0008233,GO:0009058,GO:0009059,GO:0009790,GO:0009791,GO:…	K12947		meNOG[21]	09X6Q@biNOG,0V85C@meNOG,11HIK@NOG,12U88@opiNOG,KOG4072@euNOG	U	signal peptidase complex subunit 2 homolog (S. cerevisiae)
Smp_024490.1	6183.Smp_024490__mRNA	3.5e-230	802.4					meNOG[21]	09Y19@biNOG,0V8M7@meNOG,12QJC@opiNOG,COG4286@NOG,KOG2948@euNOG	T	chromosome 12 open reading frame 10
Smp_024500.1	6183.Smp_024500.1__mRNA	2.8e-202	709.5	POLDIP2	GO:0003674,GO:0005488,GO:0005515,GO:0005575,GO:0005622,GO:0005623,GO:0005634,GO:0005737,GO:0005739,GO:0006996,GO:0007005,GO:0007275,GO:0007568,GO:0008150,GO:0008340,GO:0009653,GO:0009987,GO:0010259,GO:0016043,GO:0030674,GO:0032501,GO:0032502,GO:0032989,GO:0032990,GO:0043226,GO:0043227,GO:0043229,GO:0043231,GO:0044424,GO:0044444,GO:0044464,GO:0044699,GO:0044707,GO:0044763,GO:0044767,GO:0048856,GO:…	K17809		meNOG[21]	09ZD2@biNOG,0VAA2@meNOG,12U7C@opiNOG,COG2967@NOG,KOG4408@euNOG	P	polymerase (DNA-directed), delta interacting protein 2
Smp_024520.1	6183.Smp_024520__mRNA	1e-260	904.0					meNOG[21]	09TQ5@biNOG,0V72T@meNOG,12NUT@opiNOG,COG5044@NOG,KOG1439@euNOG	T	GDP dissociation inhibitor
Smp_024580.1	6183.Smp_024580.2__mRNA	0.0	1796.6	MOGS	GO:0003674,GO:0003824,GO:0004553,GO:0004573,GO:0005575,GO:0005622,GO:0005623,GO:0005737,GO:0005783,GO:0005789,GO:0005975,GO:0006457,GO:0006464,GO:0006486,GO:0006487,GO:0008150,GO:0008152,GO:0009058,GO:0009059,GO:0009100,GO:0009101,GO:0009987,GO:0012505,GO:0015926,GO:0016020,GO:0016787,GO:0016798,GO:0018193,GO:0018196,GO:0018279,GO:0019538,GO:0031090,GO:0034645,GO:0036211,GO:0040008,GO:0040009,GO:…	K01228		meNOG[21]	09XAZ@biNOG,0V89D@meNOG,0XTHA@NOG,130BU@opiNOG,KOG2161@euNOG	G	mannosyl-oligosaccharide glucosidase
Smp_024590.1	6183.Smp_024590__mRNA	4.4e-80	302.4	SRP19	GO:0003674,GO:0003676,GO:0003723,GO:0005488,GO:0005575,GO:0005622,GO:0005623,GO:0005634,GO:0005730,GO:0005737,GO:0005739,GO:0005786,GO:0005829,GO:0006412,GO:0006605,GO:0006612,GO:0006613,GO:0006614,GO:0006810,GO:0006886,GO:0008104,GO:0008150,GO:0008152,GO:0008312,GO:0009058,GO:0009059,GO:0009987,GO:0010467,GO:0015031,GO:0016482,GO:0019538,GO:0030529,GO:0031974,GO:0031981,GO:0032991,GO:0033036,GO:…	K03105		meNOG[21]	0A6TC@biNOG,0VHM8@meNOG,13RTM@opiNOG,COG1400@NOG,KOG3198@euNOG	U	signal recognition particle
Smp_024660.1	6183.Smp_024660__mRNA	0.0	3691.7					meNOG[21]	09X4G@biNOG,0V82Z@meNOG,0XPQS@NOG,12QAY@opiNOG,KOG4222@euNOG	T	Roundabout, axon guidance receptor, homolog
Smp_024800.1	6183.Smp_024800__mRNA	8.8e-117	424.9	N6AMT1	GO:0001558,GO:0003674,GO:0003824,GO:0005575,GO:0006464,GO:0006479,GO:0008150,GO:0008152,GO:0008168,GO:0008213,GO:0008276,GO:0009987,GO:0016740,GO:0016741,GO:0019538,GO:0030307,GO:0032259,GO:0032991,GO:0036211,GO:0040008,GO:0043170,GO:0043234,GO:0043412,GO:0043414,GO:0044237,GO:0044238,GO:0044260,GO:0044267,GO:0045927,GO:0048518,GO:0048522,GO:0050789,GO:0050794,GO:0051128,GO:0065007,GO:0071704	K19589		meNOG[21]	09ZJR@biNOG,0VEER@meNOG,13N4Z@opiNOG,COG2890@NOG,KOG3191@euNOG	J	N-6 adenine-specific DNA methyltransferase 1
Smp_024800.2	6183.Smp_024800__mRNA	5.3e-76	288.9	N6AMT1	GO:0001558,GO:0003674,GO:0003824,GO:0005575,GO:0006464,GO:0006479,GO:0008150,GO:0008152,GO:0008168,GO:0008213,GO:0008276,GO:0009987,GO:0016740,GO:0016741,GO:0019538,GO:0030307,GO:0032259,GO:0032991,GO:0036211,GO:0040008,GO:0043170,GO:0043234,GO:0043412,GO:0043414,GO:0044237,GO:0044238,GO:0044260,GO:0044267,GO:0045927,GO:0048518,GO:0048522,GO:0050789,GO:0050794,GO:0051128,GO:0065007,GO:0071704	K19589		meNOG[21]	09ZJR@biNOG,0VEER@meNOG,13N4Z@opiNOG,COG2890@NOG,KOG3191@euNOG	J	N-6 adenine-specific DNA methyltransferase 1
Smp_024820.1	6183.Smp_024820.2__mRNA	9.6e-113	411.4					meNOG[21]	09W0P@biNOG,0V6Z3@meNOG,11IRY@NOG,12PMD@opiNOG,KOG3882@euNOG	S	CD9 molecule
Smp_024850.1	6183.Smp_024850__mRNA	1e-108	397.9	RPL17	GO:0000003,GO:0000022,GO:0000226,GO:0000278,GO:0002119,GO:0002164,GO:0003674,GO:0003735,GO:0005198,GO:0005575,GO:0005622,GO:0005623,GO:0005737,GO:0005829,GO:0005840,GO:0006412,GO:0006915,GO:0006996,GO:0007010,GO:0007017,GO:0007049,GO:0007051,GO:0007052,GO:0007098,GO:0007275,GO:0007399,GO:0007413,GO:0008037,GO:0008038,GO:0008150,GO:0008152,GO:0008219,GO:0009058,GO:0009059,GO:0009790,GO:0009791,GO:…	K02880		meNOG[21]	09ZNI@biNOG,0VAJA@meNOG,12SDW@opiNOG,COG0091@NOG,KOG3353@euNOG	J	ribosomal protein L17
Smp_024850.2	6183.Smp_024850__mRNA	8.3e-82	308.1	RPL17	GO:0000003,GO:0000022,GO:0000226,GO:0000278,GO:0002119,GO:0002164,GO:0003674,GO:0003735,GO:0005198,GO:0005575,GO:0005622,GO:0005623,GO:0005737,GO:0005829,GO:0005840,GO:0006412,GO:0006915,GO:0006996,GO:0007010,GO:0007017,GO:0007049,GO:0007051,GO:0007052,GO:0007098,GO:0007275,GO:0007399,GO:0007413,GO:0008037,GO:0008038,GO:0008150,GO:0008152,GO:0008219,GO:0009058,GO:0009059,GO:0009790,GO:0009791,GO:…	K02880		meNOG[21]	09ZNI@biNOG,0VAJA@meNOG,12SDW@opiNOG,COG0091@NOG,KOG3353@euNOG	J	ribosomal protein L17
Smp_024860.1	6183.Smp_024860__mRNA	3.5e-81	307.8	HES2	GO:0000122,GO:0001071,GO:0001654,GO:0001745,GO:0001751,GO:0001754,GO:0003674,GO:0003676,GO:0003677,GO:0003690,GO:0003700,GO:0005488,GO:0005515,GO:0005575,GO:0005622,GO:0005623,GO:0005634,GO:0006355,GO:0006357,GO:0007154,GO:0007165,GO:0007166,GO:0007219,GO:0007275,GO:0007399,GO:0007423,GO:0008134,GO:0008150,GO:0009653,GO:0009887,GO:0009889,GO:0009890,GO:0009892,GO:0009987,GO:0010468,GO:0010556,GO:…	K09087,K09090		opiNOG[43]	11F0X@NOG,13TVD@opiNOG,KOG4304@euNOG	K	hairy and enhancer of split 2 (Drosophila)
Smp_024880.1	6183.Smp_024880.1__mRNA	5.7e-93	345.5	EIF1AX	GO:0000003,GO:0000022,GO:0000226,GO:0000278,GO:0003674,GO:0003676,GO:0003723,GO:0003743,GO:0005488,GO:0005575,GO:0005622,GO:0005623,GO:0005737,GO:0005829,GO:0006412,GO:0006413,GO:0006810,GO:0006897,GO:0006898,GO:0006909,GO:0006996,GO:0007010,GO:0007017,GO:0007049,GO:0007051,GO:0007052,GO:0007154,GO:0007165,GO:0007166,GO:0007224,GO:0007275,GO:0007568,GO:0008135,GO:0008150,GO:0008152,GO:0008340,GO:…	K03236		meNOG[21]	0A4ZZ@biNOG,0VFV6@meNOG,13R6Y@opiNOG,COG0361@NOG,KOG3403@euNOG	J	Seems to be required for maximal rate of protein biosynthesis. Enhances ribosome dissociation into subunits and stabilizes the binding of the initiator Met-tRNA(I) to 40 S ribosomal subunits (By similarity)
Smp_024900.1	6183.Smp_024900__mRNA	8.1e-306	1055.0	RBL1	GO:0000003,GO:0000075,GO:0000077,GO:0000122,GO:0000278,GO:0000785,GO:0000975,GO:0001012,GO:0001067,GO:0002009,GO:0002119,GO:0002164,GO:0003006,GO:0003674,GO:0003676,GO:0003677,GO:0005488,GO:0005515,GO:0005575,GO:0005622,GO:0005623,GO:0005634,GO:0005654,GO:0005667,GO:0005694,GO:0006139,GO:0006259,GO:0006260,GO:0006261,GO:0006275,GO:0006277,GO:0006355,GO:0006356,GO:0006357,GO:0006725,GO:0006807,GO:…	K04681,K16332		meNOG[21]	09WG3@biNOG,0V7EN@meNOG,0XQF7@NOG,12TRG@opiNOG,KOG1010@euNOG	D	Retinoblastoma-like
Smp_024930.1	6183.Smp_024930__mRNA	5.7e-113	412.5	ECHDC3	GO:0003674,GO:0003824,GO:0004300,GO:0005575,GO:0005622,GO:0005623,GO:0005737,GO:0005739,GO:0008150,GO:0008152,GO:0016829,GO:0016835,GO:0016836,GO:0043226,GO:0043227,GO:0043229,GO:0043231,GO:0044424,GO:0044444,GO:0044464			meNOG[21]	09WRY@biNOG,0V7QA@meNOG,0XPEY@NOG,137JT@opiNOG,KOG1682@euNOG	I	Enoyl CoA hydratase domain containing 3
Smp_024930.2	6183.Smp_024930__mRNA	2.4e-82	310.1	ECHDC3	GO:0003674,GO:0003824,GO:0004300,GO:0005575,GO:0005622,GO:0005623,GO:0005737,GO:0005739,GO:0008150,GO:0008152,GO:0016829,GO:0016835,GO:0016836,GO:0043226,GO:0043227,GO:0043229,GO:0043231,GO:0044424,GO:0044444,GO:0044464			meNOG[21]	09WRY@biNOG,0V7QA@meNOG,0XPEY@NOG,137JT@opiNOG,KOG1682@euNOG	I	Enoyl CoA hydratase domain containing 3
Smp_024970.1	6183.Smp_024970__mRNA	0.0	1104.0	CNOT2	GO:0000003,GO:0000075,GO:0000077,GO:0000288,GO:0000289,GO:0000956,GO:0000988,GO:0000989,GO:0001076,GO:0001104,GO:0002009,GO:0002119,GO:0002164,GO:0003006,GO:0003674,GO:0003712,GO:0005488,GO:0005515,GO:0005575,GO:0005622,GO:0005623,GO:0005634,GO:0005737,GO:0005829,GO:0006139,GO:0006351,GO:0006355,GO:0006357,GO:0006366,GO:0006396,GO:0006397,GO:0006401,GO:0006402,GO:0006725,GO:0006807,GO:0006810,GO:…	K12605		meNOG[21]	09ZUP@biNOG,0VAR8@meNOG,12U61@opiNOG,COG5601@NOG,KOG2151@euNOG	K	CCR4-NOT transcription complex subunit 2
Smp_025010.1	6183.Smp_025010.1__mRNA	6.8e-130	468.4	CSNK2B	GO:0000003,GO:0001932,GO:0002009,GO:0002119,GO:0002164,GO:0003006,GO:0003674,GO:0003824,GO:0004672,GO:0004674,GO:0005488,GO:0005515,GO:0005575,GO:0005622,GO:0005623,GO:0005634,GO:0005737,GO:0005829,GO:0005929,GO:0005956,GO:0006461,GO:0006464,GO:0006468,GO:0006793,GO:0006796,GO:0006996,GO:0007010,GO:0007154,GO:0007165,GO:0007243,GO:0007249,GO:0007275,GO:0007399,GO:0007417,GO:0007420,GO:0007548,GO:…	K03115		meNOG[21]	09UXR@biNOG,0V5XN@meNOG,12P0A@opiNOG,COG5041@NOG,KOG3092@euNOG	T	casein kinase
Smp_025100.1	6183.Smp_025100__mRNA	7.3e-217	758.1	SNRNP40	GO:0000278,GO:0000280,GO:0000375,GO:0000377,GO:0000398,GO:0005575,GO:0005622,GO:0005623,GO:0005634,GO:0005654,GO:0005681,GO:0005682,GO:0005732,GO:0005737,GO:0006139,GO:0006396,GO:0006397,GO:0006725,GO:0006807,GO:0006996,GO:0007049,GO:0007067,GO:0008150,GO:0008152,GO:0008380,GO:0009987,GO:0010467,GO:0016043,GO:0016070,GO:0016071,GO:0022402,GO:0030529,GO:0030532,GO:0031974,GO:0031981,GO:0032991,GO:…	K12857		meNOG[21]	09WG4@biNOG,0V7EQ@meNOG,0XSEW@NOG,12S0V@opiNOG,KOG0265@euNOG	A	small nuclear ribonucleoprotein 40kDa (U5)
Smp_025130.1	6183.Smp_025130__mRNA	1.1e-228	797.7	RBM22	GO:0000003,GO:0000060,GO:0000375,GO:0000377,GO:0000381,GO:0000398,GO:0002009,GO:0002119,GO:0002164,GO:0003006,GO:0003674,GO:0003676,GO:0003723,GO:0003729,GO:0005215,GO:0005487,GO:0005488,GO:0005575,GO:0005622,GO:0005623,GO:0005634,GO:0005681,GO:0005737,GO:0006139,GO:0006396,GO:0006397,GO:0006605,GO:0006606,GO:0006725,GO:0006807,GO:0006810,GO:0006886,GO:0006913,GO:0006950,GO:0007275,GO:0007276,GO:…	K12872		meNOG[21]	0A12Y@biNOG,0VBZ9@meNOG,0XSFK@NOG,12N9P@opiNOG,KOG0153@euNOG	A	RNA binding motif protein 22
Smp_025150.1	6183.Smp_025150.2__mRNA	1.9e-112	411.0			K07071		meNOG[21]	09VDH@biNOG,0V6CH@meNOG,12P8M@opiNOG,COG1090@NOG,KOG3019@euNOG	F	short chain dehydrogenase reductase family 39U, member 1
Smp_025150.2	6183.Smp_025150.2__mRNA	2.1e-112	411.0			K07071		meNOG[21]	09VDH@biNOG,0V6CH@meNOG,12P8M@opiNOG,COG1090@NOG,KOG3019@euNOG	F	short chain dehydrogenase reductase family 39U, member 1
Smp_025160.1	6183.Smp_025160.3__mRNA	1.7e-131	473.8	LYPLA1	GO:0003674,GO:0003824,GO:0004091,GO:0005575,GO:0005622,GO:0005623,GO:0005737,GO:0008150,GO:0008152,GO:0008474,GO:0016787,GO:0016788,GO:0016790,GO:0044424,GO:0044464,GO:0052689	K06128,K06130		meNOG[21]	09XEB@biNOG,0V8CE@meNOG,13J66@opiNOG,COG0400@NOG,KOG2112@euNOG	I	Lysophospholipase
Smp_025160.2	6183.Smp_025160.3__mRNA	2.4e-136	490.0	LYPLA1	GO:0003674,GO:0003824,GO:0004091,GO:0005575,GO:0005622,GO:0005623,GO:0005737,GO:0008150,GO:0008152,GO:0008474,GO:0016787,GO:0016788,GO:0016790,GO:0044424,GO:0044464,GO:0052689	K06128,K06130		meNOG[21]	09XEB@biNOG,0V8CE@meNOG,13J66@opiNOG,COG0400@NOG,KOG2112@euNOG	I	Lysophospholipase
Smp_025160.3	6183.Smp_025160.3__mRNA	4.4e-138	495.7	LYPLA1	GO:0003674,GO:0003824,GO:0004091,GO:0005575,GO:0005622,GO:0005623,GO:0005737,GO:0008150,GO:0008152,GO:0008474,GO:0016787,GO:0016788,GO:0016790,GO:0044424,GO:0044464,GO:0052689	K06128,K06130		meNOG[21]	09XEB@biNOG,0V8CE@meNOG,13J66@opiNOG,COG0400@NOG,KOG2112@euNOG	I	Lysophospholipase
Smp_025260.1	6183.Smp_025260__mRNA	6.1e-253	878.2	PARS2	GO:0003674,GO:0003824,GO:0004812,GO:0004827,GO:0005575,GO:0005622,GO:0005623,GO:0005737,GO:0005739,GO:0005759,GO:0006082,GO:0006139,GO:0006399,GO:0006412,GO:0006418,GO:0006433,GO:0006520,GO:0006725,GO:0006807,GO:0006810,GO:0006897,GO:0006898,GO:0008150,GO:0008152,GO:0009058,GO:0009059,GO:0009987,GO:0010467,GO:0016070,GO:0016192,GO:0016874,GO:0016875,GO:0016876,GO:0019538,GO:0019752,GO:0031974,GO:…	K01881		meNOG[21]	09X9X@biNOG,0V887@meNOG,12T6K@opiNOG,COG0442@NOG,KOG2324@euNOG	J	prolyl-tRNA synthetase 2, mitochondrial
Smp_025340.1	6183.Smp_025340__mRNA	1.6e-83	313.9	MED10	GO:0000003,GO:0000988,GO:0000989,GO:0001076,GO:0001104,GO:0002009,GO:0002119,GO:0002164,GO:0003006,GO:0003674,GO:0003712,GO:0003713,GO:0005488,GO:0005515,GO:0005575,GO:0005622,GO:0005623,GO:0005634,GO:0005654,GO:0006139,GO:0006351,GO:0006352,GO:0006355,GO:0006357,GO:0006366,GO:0006367,GO:0006725,GO:0006807,GO:0006928,GO:0007275,GO:0007507,GO:0007548,GO:0008150,GO:0008152,GO:0009058,GO:0009059,GO:…	K15151		meNOG[21]	0A6Y5@biNOG,0VHSC@meNOG,11QA2@NOG,13RD4@opiNOG,KOG3046@euNOG	K	Component of the Mediator complex, a coactivator involved in the regulated transcription of nearly all RNA polymerase II-dependent genes. Mediator functions as a bridge to convey information from gene-specific regulatory proteins to the basal RNA polymerase II transcription machinery. Mediator is recruited to promoters by direct interactions with regulatory proteins and serves as a scaffold for t…
Smp_025360.1	7260.FBpp0245047	3.9e-07	62.4			K10314		artNOG[6]	03HXN@artNOG,0B607@biNOG,0H326@dipNOG,0IT1H@euNOG,0T4AK@inNOG,0WIP8@meNOG,0XTAJ@NOG,13FJ6@opiNOG	S	FBOX
Smp_025370.1	6183.Smp_025370__mRNA	4.1e-68	262.3	CDIP1	GO:0005575,GO:0005622,GO:0005623,GO:0005634,GO:0006915,GO:0006917,GO:0006950,GO:0006974,GO:0007154,GO:0007165,GO:0007166,GO:0008150,GO:0008219,GO:0008630,GO:0009987,GO:0010033,GO:0010941,GO:0010942,GO:0012501,GO:0012502,GO:0016265,GO:0019221,GO:0023052,GO:0033209,GO:0033554,GO:0034097,GO:0034612,GO:0035556,GO:0042221,GO:0042771,GO:0042981,GO:0043065,GO:0043067,GO:0043068,GO:0043226,GO:0043227,GO:…			meNOG[21]	09YN9@biNOG,0IXMF@euNOG,0V9K1@meNOG,11SC9@NOG,13RDR@opiNOG	T	cell death-inducing p53 target 1
Smp_025380.1	6183.Smp_025410__mRNA	3.7e-18	96.7		GO:0000142,GO:0000910,GO:0000916,GO:0003674,GO:0005488,GO:0005515,GO:0005575,GO:0005622,GO:0005623,GO:0005737,GO:0005826,GO:0005856,GO:0005933,GO:0005935,GO:0005938,GO:0007049,GO:0008092,GO:0008150,GO:0009987,GO:0015629,GO:0017022,GO:0022402,GO:0030427,GO:0032153,GO:0032155,GO:0032506,GO:0036213,GO:0043226,GO:0043228,GO:0043229,GO:0043232,GO:0044422,GO:0044424,GO:0044430,GO:0044444,GO:0044446,GO:…	K02183		euNOG[57]	COG5126@NOG,KOG0027@euNOG	T	Calcium binding protein
Smp_025510.1	6183.Smp_025510__mRNA	1.5e-245	853.6	VPS4B	GO:0000003,GO:0002119,GO:0002164,GO:0003674,GO:0003824,GO:0006139,GO:0006152,GO:0006163,GO:0006195,GO:0006200,GO:0006725,GO:0006753,GO:0006793,GO:0006796,GO:0006807,GO:0006810,GO:0006886,GO:0006897,GO:0006909,GO:0006911,GO:0006915,GO:0006996,GO:0007010,GO:0007163,GO:0007275,GO:0008104,GO:0008150,GO:0008152,GO:0008219,GO:0009056,GO:0009116,GO:0009117,GO:0009119,GO:0009123,GO:0009125,GO:0009126,GO:…	K12196		meNOG[21]	09T69@biNOG,0V450@meNOG,0XRHN@NOG,12Q9A@opiNOG,KOG0739@euNOG	O	vacuolar protein sorting 4 homolog
Smp_025550.1	6183.Smp_025550__mRNA	0.0	1542.3	PRMT7	GO:0000003,GO:0000375,GO:0000377,GO:0000387,GO:0000398,GO:0003674,GO:0003824,GO:0005575,GO:0005622,GO:0005623,GO:0005634,GO:0005737,GO:0005829,GO:0006139,GO:0006259,GO:0006304,GO:0006305,GO:0006306,GO:0006325,GO:0006349,GO:0006396,GO:0006397,GO:0006464,GO:0006479,GO:0006725,GO:0006807,GO:0006996,GO:0007276,GO:0008150,GO:0008152,GO:0008168,GO:0008170,GO:0008213,GO:0008276,GO:0008380,GO:0008469,GO:…	K11438		meNOG[21]	09YEW@biNOG,0V9CR@meNOG,0XPR8@NOG,12N2G@opiNOG,KOG1501@euNOG	O	Protein arginine methyltransferase 7
Smp_025550.2	6183.Smp_025550__mRNA	0.0	1114.0	PRMT7	GO:0000003,GO:0000375,GO:0000377,GO:0000387,GO:0000398,GO:0003674,GO:0003824,GO:0005575,GO:0005622,GO:0005623,GO:0005634,GO:0005737,GO:0005829,GO:0006139,GO:0006259,GO:0006304,GO:0006305,GO:0006306,GO:0006325,GO:0006349,GO:0006396,GO:0006397,GO:0006464,GO:0006479,GO:0006725,GO:0006807,GO:0006996,GO:0007276,GO:0008150,GO:0008152,GO:0008168,GO:0008170,GO:0008213,GO:0008276,GO:0008380,GO:0008469,GO:…	K11438		meNOG[21]	09YEW@biNOG,0V9CR@meNOG,0XPR8@NOG,12N2G@opiNOG,KOG1501@euNOG	O	Protein arginine methyltransferase 7
Smp_025550.3	6183.Smp_025550__mRNA	0.0	1506.1	PRMT7	GO:0000003,GO:0000375,GO:0000377,GO:0000387,GO:0000398,GO:0003674,GO:0003824,GO:0005575,GO:0005622,GO:0005623,GO:0005634,GO:0005737,GO:0005829,GO:0006139,GO:0006259,GO:0006304,GO:0006305,GO:0006306,GO:0006325,GO:0006349,GO:0006396,GO:0006397,GO:0006464,GO:0006479,GO:0006725,GO:0006807,GO:0006996,GO:0007276,GO:0008150,GO:0008152,GO:0008168,GO:0008170,GO:0008213,GO:0008276,GO:0008380,GO:0008469,GO:…	K11438		meNOG[21]	09YEW@biNOG,0V9CR@meNOG,0XPR8@NOG,12N2G@opiNOG,KOG1501@euNOG	O	Protein arginine methyltransferase 7
Smp_025560.1	6183.Smp_025560__mRNA	2.6e-189	666.4	ZNF207	GO:0001071,GO:0003674,GO:0003700,GO:0005488,GO:0005539,GO:0005575,GO:0005622,GO:0005623,GO:0005634,GO:0006355,GO:0008150,GO:0008201,GO:0008270,GO:0009889,GO:0010468,GO:0010556,GO:0019219,GO:0019222,GO:0031323,GO:0031326,GO:0043167,GO:0043168,GO:0043169,GO:0043226,GO:0043227,GO:0043229,GO:0043231,GO:0044424,GO:0044464,GO:0046872,GO:0046914,GO:0050789,GO:0050794,GO:0051171,GO:0051252,GO:0060255,GO:…			meNOG[21]	0A0JA@biNOG,0VBFQ@meNOG,0ZJGQ@NOG,13P03@opiNOG,KOG2893@euNOG	S	zinc finger protein 207
Smp_025560.2	6183.Smp_025560__mRNA	2.6e-189	666.4	ZNF207	GO:0001071,GO:0003674,GO:0003700,GO:0005488,GO:0005539,GO:0005575,GO:0005622,GO:0005623,GO:0005634,GO:0006355,GO:0008150,GO:0008201,GO:0008270,GO:0009889,GO:0010468,GO:0010556,GO:0019219,GO:0019222,GO:0031323,GO:0031326,GO:0043167,GO:0043168,GO:0043169,GO:0043226,GO:0043227,GO:0043229,GO:0043231,GO:0044424,GO:0044464,GO:0046872,GO:0046914,GO:0050789,GO:0050794,GO:0051171,GO:0051252,GO:0060255,GO:…			meNOG[21]	0A0JA@biNOG,0VBFQ@meNOG,0ZJGQ@NOG,13P03@opiNOG,KOG2893@euNOG	S	zinc finger protein 207
Smp_025570.1	6183.Smp_025570.1__mRNA	1.1e-190	671.0	DPH5	GO:0003674,GO:0003824,GO:0004164,GO:0006464,GO:0008150,GO:0008152,GO:0008168,GO:0008757,GO:0009058,GO:0009987,GO:0016740,GO:0016741,GO:0017182,GO:0017183,GO:0018193,GO:0018202,GO:0019538,GO:0032259,GO:0036211,GO:0043170,GO:0043412,GO:0044237,GO:0044238,GO:0044249,GO:0044260,GO:0044267,GO:0071704	K00586		meNOG[21]	0A1AU@biNOG,0VC6J@meNOG,12TJJ@opiNOG,COG1798@NOG,KOG3123@euNOG	J	S-adenosyl-L-methionine-dependent methyltransferase that catalyzes the trimethylation of the amino group of the modified target histidine residue in translation elongation factor 2 (EF- 2), to form an intermediate called diphthine. The three successive methylation reactions represent the second step of diphthamide biosynthesis (By similarity)
Smp_025620.1	6183.Smp_025620__mRNA	4.3e-309	1065.1	CCDC151				meNOG[21]	09XJU@biNOG,0IFZ0@euNOG,0V9YD@meNOG,0ZD3T@NOG,12RK6@opiNOG	S	Coiled-coil domain containing 151
Smp_025680.1	6085.XP_002164086	8.7e-13	79.3	COPS8	GO:0000003,GO:0000075,GO:0000077,GO:0000338,GO:0001654,GO:0001745,GO:0002165,GO:0005575,GO:0005622,GO:0005623,GO:0005634,GO:0005737,GO:0006464,GO:0006950,GO:0006952,GO:0006974,GO:0007049,GO:0007093,GO:0007095,GO:0007275,GO:0007276,GO:0007292,GO:0007346,GO:0007423,GO:0007444,GO:0007472,GO:0007476,GO:0007552,GO:0007560,GO:0008150,GO:0008152,GO:0008180,GO:0009607,GO:0009617,GO:0009653,GO:0009791,GO:…	K12181		meNOG[21]	0VB31@meNOG,0XW9N@NOG,13CSF@opiNOG,KOG4414@euNOG	O, T	COP9 constitutive photomorphogenic homolog subunit 8 (Arabidopsis)
Smp_025700.1	6183.Smp_025700__mRNA	1.4e-284	983.4	RABEPK	GO:0005575,GO:0005622,GO:0005623,GO:0005737,GO:0005768,GO:0005886,GO:0006810,GO:0006887,GO:0006897,GO:0006898,GO:0006904,GO:0008150,GO:0009987,GO:0010008,GO:0016020,GO:0016192,GO:0022406,GO:0031090,GO:0032940,GO:0043226,GO:0043227,GO:0043229,GO:0043231,GO:0044422,GO:0044424,GO:0044440,GO:0044444,GO:0044446,GO:0044464,GO:0044699,GO:0044763,GO:0044765,GO:0046903,GO:0048278,GO:0051179,GO:0051234,GO:…			meNOG[21]	0A2YP@biNOG,0VDTX@meNOG,0Y5WM@NOG,12PJ3@opiNOG,KOG0379@euNOG	S	rab9 effector protein with kelch motifs
Smp_025740.1	6183.Smp_025740__mRNA	2.8e-191	672.9	RHOV	GO:0003674,GO:0003824,GO:0003924,GO:0005575,GO:0005622,GO:0005623,GO:0005737,GO:0005768,GO:0005886,GO:0006139,GO:0006152,GO:0006163,GO:0006184,GO:0006195,GO:0006725,GO:0006753,GO:0006793,GO:0006796,GO:0006807,GO:0007154,GO:0007165,GO:0008150,GO:0008152,GO:0009056,GO:0009116,GO:0009117,GO:0009119,GO:0009141,GO:0009143,GO:0009144,GO:0009146,GO:0009150,GO:0009154,GO:0009164,GO:0009166,GO:0009199,GO:…	K07865,K07866		euNOG[57]	COG1100@NOG,KOG0393@euNOG	Z	ras homolog family member
Smp_025830.1	13616.ENSMODP00000001201	1.8e-19	102.1	CD38	GO:0000003,GO:0001558,GO:0001666,GO:0002253,GO:0002376,GO:0002429,GO:0002682,GO:0002684,GO:0002694,GO:0002696,GO:0002757,GO:0002764,GO:0002768,GO:0002791,GO:0002793,GO:0003674,GO:0003824,GO:0003953,GO:0005575,GO:0005622,GO:0005623,GO:0005634,GO:0005737,GO:0005783,GO:0005789,GO:0005886,GO:0006355,GO:0006873,GO:0006874,GO:0006875,GO:0006915,GO:0006950,GO:0006979,GO:0007154,GO:0007165,GO:0007166,GO:…	K01242		maNOG[6]	09UGC@biNOG,0DNUA@chorNOG,0IH8E@euNOG,0UR65@maNOG,0VC2H@meNOG,11W33@NOG,12TG0@opiNOG,1CXRM@veNOG	T	CD38 molecule
Smp_025860.1	6183.Smp_025860__mRNA	4.4e-34	148.7					opiNOG[43]	0Y3I4@NOG,13VWP@opiNOG,KOG4794@euNOG	N	Thymosin beta-4 family
Smp_025860.2	6183.Smp_025860__mRNA	1.5e-29	134.0					opiNOG[43]	0Y3I4@NOG,13VWP@opiNOG,KOG4794@euNOG	N	Thymosin beta-4 family
Smp_025890.1	6183.Smp_025890__mRNA	0.0	1486.1	TBC1D5	GO:0003674,GO:0005096,GO:0005575,GO:0005622,GO:0005623,GO:0005737,GO:0006140,GO:0008047,GO:0008150,GO:0009118,GO:0009894,GO:0010876,GO:0012505,GO:0016020,GO:0019219,GO:0019220,GO:0019222,GO:0019915,GO:0030234,GO:0030695,GO:0030811,GO:0030904,GO:0031323,GO:0031329,GO:0032991,GO:0033036,GO:0033121,GO:0033124,GO:0043085,GO:0043087,GO:0043234,GO:0043547,GO:0044093,GO:0044424,GO:0044425,GO:0044464,GO:…	K18469		meNOG[21]	09ZCB@biNOG,0V90R@meNOG,0YX8Z@NOG,12P9F@opiNOG,KOG1091@euNOG	U	TBC1 domain family, member 5
Smp_026030.1	6183.Smp_026030__mRNA	0.0	1296.6	RAD54B	GO:0000003,GO:0000724,GO:0000725,GO:0003674,GO:0003678,GO:0003724,GO:0003824,GO:0004386,GO:0005575,GO:0005622,GO:0005623,GO:0005634,GO:0006139,GO:0006152,GO:0006163,GO:0006195,GO:0006200,GO:0006259,GO:0006281,GO:0006302,GO:0006310,GO:0006312,GO:0006725,GO:0006753,GO:0006793,GO:0006796,GO:0006807,GO:0006950,GO:0006974,GO:0007049,GO:0007126,GO:0007127,GO:0007131,GO:0007275,GO:0008094,GO:0008150,GO:…	K10877		meNOG[21]	09XTC@biNOG,0V8QW@meNOG,12PSK@opiNOG,COG0553@NOG,KOG0390@euNOG	L	S. cerevisiae
Smp_026090.1	6183.Smp_026090__mRNA	6.2e-239	831.6	RRAGC	GO:0001101,GO:0003674,GO:0003824,GO:0003924,GO:0005488,GO:0005515,GO:0006139,GO:0006152,GO:0006163,GO:0006184,GO:0006195,GO:0006725,GO:0006753,GO:0006793,GO:0006796,GO:0006807,GO:0007275,GO:0007568,GO:0008150,GO:0008152,GO:0008340,GO:0009056,GO:0009116,GO:0009117,GO:0009119,GO:0009141,GO:0009143,GO:0009144,GO:0009146,GO:0009150,GO:0009154,GO:0009164,GO:0009166,GO:0009199,GO:0009203,GO:0009205,GO:…	K16186		meNOG[21]	09V3B@biNOG,0V62W@meNOG,0XQS9@NOG,12PPS@opiNOG,KOG3887@euNOG	U	ras-related GTP binding
Smp_026160.1	6183.Smp_026160.1__mRNA	3e-199	699.5	GHITM	GO:0005575,GO:0005622,GO:0005623,GO:0005737,GO:0005739,GO:0005740,GO:0005743,GO:0016020,GO:0016021,GO:0019866,GO:0031090,GO:0031224,GO:0031966,GO:0031967,GO:0031975,GO:0043226,GO:0043227,GO:0043229,GO:0043231,GO:0044422,GO:0044424,GO:0044425,GO:0044429,GO:0044444,GO:0044446,GO:0044464			meNOG[21]	09X06@biNOG,0V7YC@meNOG,0XPHY@NOG,12QPQ@opiNOG,KOG1630@euNOG	T	growth hormone inducible transmembrane protein
Smp_026190.1	6183.Smp_026190__mRNA	3.5e-124	449.5	UTP11L	GO:0000003,GO:0002119,GO:0002164,GO:0005575,GO:0005576,GO:0005615,GO:0005622,GO:0005623,GO:0005634,GO:0005730,GO:0005732,GO:0005737,GO:0006139,GO:0006364,GO:0006396,GO:0006412,GO:0006725,GO:0006807,GO:0006810,GO:0006897,GO:0006898,GO:0006917,GO:0007154,GO:0007165,GO:0007166,GO:0007167,GO:0007169,GO:0007275,GO:0007399,GO:0008150,GO:0008152,GO:0009058,GO:0009059,GO:0009790,GO:0009791,GO:0009792,GO:…	K14769		meNOG[21]	09XQ8@biNOG,0V8MZ@meNOG,12RF2@opiNOG,COG5223@NOG,KOG3237@euNOG	O	UTP11-like, U3 small nucleolar ribonucleoprotein (Yeast)
Smp_026190.2	6183.Smp_026190__mRNA	4.3e-136	489.2	UTP11L	GO:0000003,GO:0002119,GO:0002164,GO:0005575,GO:0005576,GO:0005615,GO:0005622,GO:0005623,GO:0005634,GO:0005730,GO:0005732,GO:0005737,GO:0006139,GO:0006364,GO:0006396,GO:0006412,GO:0006725,GO:0006807,GO:0006810,GO:0006897,GO:0006898,GO:0006917,GO:0007154,GO:0007165,GO:0007166,GO:0007167,GO:0007169,GO:0007275,GO:0007399,GO:0008150,GO:0008152,GO:0009058,GO:0009059,GO:0009790,GO:0009791,GO:0009792,GO:…	K14769		meNOG[21]	09XQ8@biNOG,0V8MZ@meNOG,12RF2@opiNOG,COG5223@NOG,KOG3237@euNOG	O	UTP11-like, U3 small nucleolar ribonucleoprotein (Yeast)
Smp_026200.1	6183.Smp_026200__mRNA	4.8e-161	572.4					meNOG[21]	0AINV@biNOG,0JEZR@euNOG,0VW0I@meNOG,0YTAD@NOG,1480C@opiNOG
Smp_026250.1	6183.Smp_026250.3__mRNA	0.0	2018.0	NAA25	GO:0000003,GO:0000323,GO:0000902,GO:0000904,GO:0001667,GO:0002253,GO:0002376,GO:0002682,GO:0002684,GO:0003006,GO:0005575,GO:0005622,GO:0005623,GO:0005634,GO:0005737,GO:0005764,GO:0005773,GO:0006810,GO:0006897,GO:0006909,GO:0006911,GO:0006928,GO:0006935,GO:0006955,GO:0006959,GO:0007275,GO:0007276,GO:0007292,GO:0007297,GO:0007298,GO:0007399,GO:0007409,GO:0007411,GO:0008150,GO:0009605,GO:0009653,GO:…	K17973		meNOG[21]	09UHG@biNOG,0V5GR@meNOG,0XRXD@NOG,13A41@opiNOG,KOG2053@euNOG	Z	N-alpha-acetyltransferase 25, NatB auxiliary subunit
Smp_026250.2	6183.Smp_026250.3__mRNA	0.0	1803.1	NAA25	GO:0000003,GO:0000323,GO:0000902,GO:0000904,GO:0001667,GO:0002253,GO:0002376,GO:0002682,GO:0002684,GO:0003006,GO:0005575,GO:0005622,GO:0005623,GO:0005634,GO:0005737,GO:0005764,GO:0005773,GO:0006810,GO:0006897,GO:0006909,GO:0006911,GO:0006928,GO:0006935,GO:0006955,GO:0006959,GO:0007275,GO:0007276,GO:0007292,GO:0007297,GO:0007298,GO:0007399,GO:0007409,GO:0007411,GO:0008150,GO:0009605,GO:0009653,GO:…	K17973		meNOG[21]	09UHG@biNOG,0V5GR@meNOG,0XRXD@NOG,13A41@opiNOG,KOG2053@euNOG	Z	N-alpha-acetyltransferase 25, NatB auxiliary subunit
Smp_026260.1	6183.Smp_026260__mRNA	4.4e-121	439.1	RNF185	GO:0003674,GO:0003824,GO:0004842,GO:0005488,GO:0005515,GO:0005575,GO:0005622,GO:0005623,GO:0005634,GO:0005737,GO:0005739,GO:0005740,GO:0005741,GO:0006464,GO:0006508,GO:0006511,GO:0007275,GO:0007568,GO:0008150,GO:0008152,GO:0008340,GO:0009056,GO:0009057,GO:0009987,GO:0010259,GO:0016020,GO:0016567,GO:0016874,GO:0016879,GO:0016881,GO:0018996,GO:0019538,GO:0019787,GO:0019867,GO:0019941,GO:0030054,GO:…	K10666		meNOG[21]	09YG9@biNOG,0V9E3@meNOG,11IHV@NOG,13PQZ@opiNOG,KOG0823@euNOG	O	Ring finger protein
Smp_026270.1	6183.Smp_026270__mRNA	0.0	1762.7	EGR1	GO:0000003,GO:0000122,GO:0000975,GO:0000976,GO:0000981,GO:0000982,GO:0001067,GO:0001071,GO:0001556,GO:0001568,GO:0001654,GO:0001655,GO:0001656,GO:0001667,GO:0001700,GO:0001775,GO:0001822,GO:0001932,GO:0001933,GO:0001944,GO:0002376,GO:0002520,GO:0002521,GO:0003006,GO:0003674,GO:0003676,GO:0003677,GO:0003700,GO:0005488,GO:0005575,GO:0005622,GO:0005623,GO:0005634,GO:0005654,GO:0005737,GO:0006139,GO:…	K09203,K18757		meNOG[21]	09V0E@biNOG,0V606@meNOG,13IUJ@opiNOG,COG5048@NOG,KOG1721@euNOG	K	Early growth response 1
Smp_026390.1	6183.Smp_026390__mRNA	6e-127	458.8	ZFAND2A	GO:0005575,GO:0005622,GO:0005623,GO:0005634,GO:0005737,GO:0008150,GO:0040011,GO:0042221,GO:0043226,GO:0043227,GO:0043229,GO:0043231,GO:0044424,GO:0044464,GO:0046685,GO:0050896			meNOG[21]	0A2VU@biNOG,0VDR8@meNOG,11JCH@NOG,12RE3@opiNOG,KOG3183@euNOG	S	zinc finger, AN1-type domain
Smp_026390.2	6183.Smp_026390__mRNA	3.3e-127	459.5	ZFAND2A	GO:0005575,GO:0005622,GO:0005623,GO:0005634,GO:0005737,GO:0008150,GO:0040011,GO:0042221,GO:0043226,GO:0043227,GO:0043229,GO:0043231,GO:0044424,GO:0044464,GO:0046685,GO:0050896			meNOG[21]	0A2VU@biNOG,0VDR8@meNOG,11JCH@NOG,12RE3@opiNOG,KOG3183@euNOG	S	zinc finger, AN1-type domain
Smp_026400.1	6183.Smp_026400__mRNA	2e-178	630.2					euNOG[57]	0ISXK@euNOG,11WHF@NOG	K	Basic region leucine zipper
Smp_026420.1	6183.Smp_026420__mRNA	8.9e-102	374.8	CHP1	GO:0000139,GO:0000226,GO:0001578,GO:0001932,GO:0001933,GO:0002028,GO:0003674,GO:0005215,GO:0005488,GO:0005509,GO:0005515,GO:0005575,GO:0005622,GO:0005623,GO:0005634,GO:0005737,GO:0005783,GO:0005793,GO:0005794,GO:0005829,GO:0005856,GO:0005886,GO:0006109,GO:0006355,GO:0006461,GO:0006469,GO:0006611,GO:0006810,GO:0006811,GO:0006812,GO:0006813,GO:0006873,GO:0006885,GO:0006886,GO:0006887,GO:0006913,GO:…	K17610		meNOG[21]	09VF2@biNOG,0V6E5@meNOG,12U83@opiNOG,COG5126@NOG,KOG0034@euNOG	T	calcineurin-like EF hand protein 1
Smp_026440.1	6183.Smp_026440__mRNA	1e-42	177.6	DPY30	GO:0005575,GO:0005622,GO:0005623,GO:0005634,GO:0005654,GO:0005802,GO:0006325,GO:0006464,GO:0006479,GO:0006810,GO:0006996,GO:0008150,GO:0008152,GO:0008213,GO:0009987,GO:0016043,GO:0016197,GO:0016568,GO:0016569,GO:0016570,GO:0016571,GO:0019538,GO:0031974,GO:0031981,GO:0032259,GO:0032991,GO:0034708,GO:0034968,GO:0035097,GO:0036211,GO:0043170,GO:0043226,GO:0043227,GO:0043229,GO:0043231,GO:0043233,GO:…	K14965		meNOG[21]	0A8SK@biNOG,0VJP0@meNOG,123UZ@NOG,13WJW@opiNOG,KOG4109@euNOG	K	dpy-30 homolog (C. elegans)
Smp_026510.1	6183.Smp_026510__mRNA	1.5e-306	1056.6	MAP2K1	GO:0000003,GO:0000165,GO:0000187,GO:0000578,GO:0001654,GO:0001667,GO:0001703,GO:0001745,GO:0001751,GO:0001752,GO:0001754,GO:0001932,GO:0001934,GO:0002009,GO:0002119,GO:0002164,GO:0002376,GO:0003002,GO:0003006,GO:0003674,GO:0003824,GO:0004672,GO:0004674,GO:0004702,GO:0004707,GO:0004708,GO:0004712,GO:0004871,GO:0005057,GO:0005575,GO:0005622,GO:0005623,GO:0005634,GO:0005737,GO:0006355,GO:0006357,GO:…	K04368,K04369		meNOG[21]	09WH3@biNOG,0V7FK@meNOG,0XQ5A@NOG,12PXQ@opiNOG,KOG0581@euNOG	T	mitogen-activated protein kinase kinase
Smp_026540.1	6183.Smp_026540.2__mRNA	0.0	1419.8	AP2M1	GO:0000323,GO:0000902,GO:0000904,GO:0001505,GO:0002119,GO:0002164,GO:0002376,GO:0002478,GO:0002495,GO:0002504,GO:0002682,GO:0002697,GO:0002831,GO:0003001,GO:0003008,GO:0003674,GO:0005215,GO:0005575,GO:0005622,GO:0005623,GO:0005737,GO:0005739,GO:0005764,GO:0005765,GO:0005773,GO:0005774,GO:0005829,GO:0005886,GO:0005905,GO:0006403,GO:0006810,GO:0006836,GO:0006886,GO:0006897,GO:0006898,GO:0006900,GO:…	K11826		meNOG[21]	09UJ1@biNOG,0V5I9@meNOG,12NAD@opiNOG,COG0476@NOG,KOG0938@euNOG,KOG2012@euNOG	U	adaptor-related protein complex 2, mu 1 subunit
Smp_026540.2	6183.Smp_026540.2__mRNA	0.0	1410.6	AP2M1	GO:0000323,GO:0000902,GO:0000904,GO:0001505,GO:0002119,GO:0002164,GO:0002376,GO:0002478,GO:0002495,GO:0002504,GO:0002682,GO:0002697,GO:0002831,GO:0003001,GO:0003008,GO:0003674,GO:0005215,GO:0005575,GO:0005622,GO:0005623,GO:0005737,GO:0005739,GO:0005764,GO:0005765,GO:0005773,GO:0005774,GO:0005829,GO:0005886,GO:0005905,GO:0006403,GO:0006810,GO:0006836,GO:0006886,GO:0006897,GO:0006898,GO:0006900,GO:…	K11826		meNOG[21]	09UJ1@biNOG,0V5I9@meNOG,12NAD@opiNOG,COG0476@NOG,KOG0938@euNOG,KOG2012@euNOG	U	adaptor-related protein complex 2, mu 1 subunit
Smp_026560.1	6183.Smp_026560.2__mRNA	1.6e-77	293.9	CAM	GO:0000003,GO:0000226,GO:0000278,GO:0000902,GO:0000904,GO:0000922,GO:0001654,GO:0001745,GO:0001751,GO:0001754,GO:0003008,GO:0003674,GO:0005488,GO:0005509,GO:0005513,GO:0005515,GO:0005516,GO:0005575,GO:0005622,GO:0005623,GO:0005737,GO:0005813,GO:0005814,GO:0005815,GO:0005819,GO:0005856,GO:0005875,GO:0006464,GO:0006468,GO:0006793,GO:0006796,GO:0006810,GO:0006897,GO:0006898,GO:0006909,GO:0006915,GO:…	K02183		meNOG[21]	09TY2@biNOG,0V4X2@meNOG,12S0Y@opiNOG,COG5126@NOG,KOG0027@euNOG	T	calmodulin
[truncated: 10,356 more rows]
