# Supplementary material for: Weighted Gene Co-Expression Analyses Point to Long Non-Coding RNA Hub Genes at Different Schistosoma mansoni Life-Cycle Stages
Source: Front Genet. 2019 Sep 12;10:823. doi: 10.3389/fgene.2019.00823 (PMC6752179; doi:10.3389/fgene.2019.00823)
Supplement: Supplementary file 3 [file Table_3.xlsx]

## Sheet: Suppl Table S3
Supplementary Table S3: List of primers used in RT-qPCR.
lincRNAs
lincRNA description	Primer	Sequence
SmLINC158013-IBu	SmLINC158013-IBu-F	TCACATCATTATTCCAATATCCTCGT
	SmLINC158013-IBu-R	TGACAGTTTCATTAAAGTACACGAA
SmLINC123205-IBu	SmLINC123205-IBu-F	ACTAACTTCCGCATATTTTGACTATT
	SmLINC123205-IBu-R	ACGTTTGATTGTCAGCTAAAAATTGT
SmLINC123474-IBu	SmLINC123474-IBu-F	CCCATTACCCAGCAGCATCA
	SmLINC123474-IBu-R	ACTGAAACATCCACGCCCTT
SmLINC134196-IBu	SmLINC134196-IBu-F	CATCAAACAAAAGTGGAATGCC
	SmLINC134196-IBu-R	CAATCAGTTGCCCCAGACTT
SmLINC105065-IBu	SmLINC105065-IBu-F	GAACAACGCCGCTTATGTCG
	SmLINC105065-IBu-R	ACGTACCAGAAGAAAGCATTAGGA
SmLINC100046-IBu	SmLINC100046-IBu-F	TGGCTCAGACATTCCACCTC
	SmLINC100046-IBu-R	CGCCGACCATTGAACATGTC
SmLINC172396-IBu	SmLINC172396-IBu-F	TCCATTAAATTCTGTCCGTTGTTT
	SmLINC172396-IBu-R	CGAAGCATTGCACTACACATGA
SmLINC152654-IBu	SmLINC152654-IBu-F	TGGTGATCTGAAGGACAAGAGA
	SmLINC152654-IBu-R	ACTAGCCGTTCAATGCCTTT
SmLINC116523-IBu	SmLINC116523-IBu-F	AAGAGTCAACGGATGGAGCT
	SmLINC116523-IBu-R	AGGACGACACTAAAGTAGAGCC
SmLINC109028-IBu	SmLINC109028-IBu-F	TGACTCACTTGCCTTCTCCG
	SmLINC109028-IBu-R	AGATGAATTTATACCAAGCACTCGT
SmLINC116017-IBu	SmLINC116017-IBu-F	ACTGGGAACGAGTTGAAAGGA
	SmLINC116017-IBu-R	AGAGAATAACTGAACTGGGTGGT
Protein-coding genes
Gene description	Primer	Sequence	Smp gene
Tubulin	Tubulin_Smp027920_F	CGGGACGCTAGTTTTTAACC	Smp_027920
	Tubulin_Smp027920_R	TCCATGTTCGAGGCAGTAGA
Metalloprotease	Smp_044250-MP-PM-2011-F	CGTCTGGATGCTCTCCTTAAGTC	Smp_044250
	Smp_044250-MP-PM-2011-R	TTCTGAGAACTGGACAGACAAACG
Lactate Dehydrogenase	Smp_033040-LD-PM-2011-F	CGAAAAGCCTGAACAAAAACTAGTAA	Smp_033040
	Smp_033040-LD-PM-2011-R	TGTGTCATTATATCAACTGGATTTGTG
Serotonin Receptor	5HTR_Smp_126730_F	AAGTGCAGCTGGTTACAACACT	Smp_126730
	5HTR_Smp_126730_R	TGGATTGAGAAAACTGTTCACG
EggShell protein	EggShell_Smp_000430_F	GCCTACAGACAATCAGTACGGTAA	Smp_000430
	EggShell_Smp_000430_R	GACGTTGGTTGGTAATTGGAA
