# Supplementary material for: Weighted Gene Co-Expression Analyses Point to Long Non-Coding RNA Hub Genes at Different Schistosoma mansoni Life-Cycle Stages
Source: Front Genet. 2019 Sep 12;10:823. doi: 10.3389/fgene.2019.00823 (PMC6752179; doi:10.3389/fgene.2019.00823)
Supplement: Supplementary file 4 [file Table_4.xls]

## Sheet: Supplementary Table S4
Supplementary Table S4. List of all S. mansoni lncRNAs from this paper and annotation of the overlap with previously described S. mansoni lncRNAs
Transcript ID	Gene ID	Number of exons	Transcript length	Gene overlap with previously described LncRNAs
SmLINC149467-IBu	G26731	2	497	TCONS_00254221,SmLINC07022-IBu
SmLINC148998-IBu	G26436	2	627	TCONS_00253875
SmLINC149017-IBu	G26448	2	1432	TCONS_00253875
SmLINC149370-IBu	G26668	2	892	TCONS_00253875
SmLNCA148994-IBu	G26432	2	448	TCONS_00253875
SmLNCA149002-IBu	G26438	2	5167	TCONS_00253875
SmLNCA149003-IBu	G26438	3	2148	TCONS_00253875
SmLNCA149007-IBu	G26442	2	741	TCONS_00253875
SmLNCA149236-IBu	G26580	2	836	TCONS_00253875
SmLNCA149341-IBu	G26644	2	663	TCONS_00253875
SmLNCA149459-IBu	G26724	3	875	TCONS_00253875
SmLNCA149460-IBu	G26725	4	738	TCONS_00253875
SmLNCS149064-IBu	G26477	2	531	TCONS_00253875
SmLNCA117594-IBu	G9415	2	450	TCONS_00253844
SmLINC103652-IBu	G1993	2	377	TCONS_00253293
SmLINC103685-IBu	G2007	2	468	TCONS_00253293
SmLINC103686-IBu	G2007	2	952	TCONS_00253293
SmLINC103794-IBu	G2068	2	739	TCONS_00253293
SmLINC103798-IBu	G2071	2	353	TCONS_00253293
SmLINC103863-IBu	G2120	3	802	TCONS_00253293
SmLINC103867-IBu	G2123	2	705	TCONS_00253293
SmLNCA103598-IBu	G1961	2	2839	TCONS_00253293
SmLNCA103662-IBu	G1999	2	1441	TCONS_00253293
SmLNCA103793-IBu	G2067	2	552	TCONS_00253293
SmLNCA103801-IBu	G2074	2	794	TCONS_00253293
SmLNCA103818-IBu	G2084	2	367	TCONS_00253293
SmLNCA103820-IBu	G2086	2	395	TCONS_00253293
SmLNCA103821-IBu	G2087	2	2702	TCONS_00253293
SmLNCA103832-IBu	G2094	2	1606	TCONS_00253293
SmLNCA103834-IBu	G2095	2	1860	TCONS_00253293
SmLNCA103835-IBu	G2095	2	448	TCONS_00253293
SmLNCA103837-IBu	G2096	2	607	TCONS_00253293
SmLNCA103844-IBu	G2102	2	10703	TCONS_00253293
SmLNCA103852-IBu	G2110	2	777	TCONS_00253293
SmLNCA103855-IBu	G2112	2	623	TCONS_00253293
SmLNCA103894-IBu	G2144	2	477	TCONS_00253293
SmLNCA103920-IBu	G2165	2	326	TCONS_00253293
SmLNCA103943-IBu	G2176	2	1818	TCONS_00253293
SmLNCS103786-IBu	G2060	2	1490	TCONS_00253293
SmLNCS103830-IBu	G2092	2	360	TCONS_00253293
SmLNCS103872-IBu	G2127	2	745	TCONS_00253293
SmLNCS103876-IBu	G2129	2	632	TCONS_00253293
SmLNCS103877-IBu	G2129	3	731	TCONS_00253293
SmLNCA153548-IBu	G28955	2	3060	TCONS_00253124
SmLNCA153549-IBu	G28955	2	3056	TCONS_00253124
SmLNCA153550-IBu	G28955	2	3052	TCONS_00253124
SmLINC122981-IBu	G12328	3	467	TCONS_00253102,SmLINC06951-IBu
SmLINC122983-IBu	G12328	2	481	TCONS_00253102,SmLINC06951-IBu
SmLINC122986-IBu	G12328	2	2207	TCONS_00253102,SmLINC06951-IBu
SmLINC122987-IBu	G12328	4	2274	TCONS_00253102,SmLINC06951-IBu
SmLINC122935-IBu	G12311	3	989	TCONS_00253102
SmLINC122936-IBu	G12311	4	959	TCONS_00253102
SmLINC122937-IBu	G12311	3	973	TCONS_00253102
SmLINC122938-IBu	G12311	5	786	TCONS_00253102
SmLINC122939-IBu	G12311	2	1023	TCONS_00253102
SmLINC122940-IBu	G12311	4	816	TCONS_00253102
SmLINC122941-IBu	G12311	4	800	TCONS_00253102
SmLINC122942-IBu	G12311	4	943	TCONS_00253102
SmLINC122944-IBu	G12311	5	770	TCONS_00253102
SmLINC122945-IBu	G12311	5	920	TCONS_00253102
SmLINC122946-IBu	G12311	3	854	TCONS_00253102
SmLINC122982-IBu	G12328	2	401	TCONS_00253102
SmLINC122984-IBu	G12328	2	885	TCONS_00253102
SmLINC122989-IBu	G12328	3	636	TCONS_00253102
SmLINC122990-IBu	G12328	3	835	TCONS_00253102
SmLNCA149631-IBu	G26823	2	598	TCONS_00252966
SmLNCA136566-IBu	G19672	2	318	TCONS_00252892
SmLNCA136565-IBu	G19671	2	1141	TCONS_00252887
SmLINC106525-IBu	G3571	2	368	TCONS_00252436
SmLNCA104263-IBu	G2359	2	304	TCONS_00252395
SmLNCA164601-IBu	G34948	3	2586	TCONS_00252281
SmLNCA178630-IBu	G42274	2	1022	TCONS_00252013
SmLNCA135263-IBu	G18945	3	658	TCONS_00251104
SmLINC135287-IBu	G18962	2	1755	TCONS_00251103
SmLINC135288-IBu	G18962	3	887	TCONS_00251103
SmLINC135289-IBu	G18963	2	824	TCONS_00251103
SmLNCA124938-IBu	G13348	4	788	TCONS_00250933
SmLNCA124939-IBu	G13348	4	927	TCONS_00250933
SmLNCA124940-IBu	G13348	5	752	TCONS_00250933
SmLNCA124942-IBu	G13348	4	732	TCONS_00250933
SmLNCA138628-IBu	G20887	2	1557	TCONS_00249419
SmLNCA175731-IBu	G40614	2	803	TCONS_00249230
SmLINC006827-IBu	G31211	4	990	TCONS_00248738,SmLINC06826-IBu,SmLINC06827-IBu,SmLINC06825-IBu,SmLINC06824-IBu
SmLINC157557-IBu	G31211	3	1030	TCONS_00248738,SmLINC06826-IBu,SmLINC06827-IBu,SmLINC06825-IBu,SmLINC06824-IBu
SmLINC157558-IBu	G31211	2	1061	TCONS_00248738,SmLINC06826-IBu,SmLINC06827-IBu,SmLINC06825-IBu,SmLINC06824-IBu
SmLINC157560-IBu	G31211	2	2864	TCONS_00248738,SmLINC06826-IBu,SmLINC06827-IBu,SmLINC06825-IBu,SmLINC06824-IBu
SmLINC157561-IBu	G31211	3	2824	TCONS_00248738,SmLINC06826-IBu,SmLINC06827-IBu,SmLINC06825-IBu,SmLINC06824-IBu
SmLINC157562-IBu	G31211	4	611	TCONS_00248738,SmLINC06826-IBu,SmLINC06827-IBu,SmLINC06825-IBu,SmLINC06824-IBu
SmLNCA157550-IBu	G31205	2	399	TCONS_00248669
SmLNCA135147-IBu	G18887	4	825	TCONS_00248488
SmLNCA135148-IBu	G18887	4	821	TCONS_00248488
SmLNCA135149-IBu	G18887	4	782	TCONS_00248488
SmLNCA135150-IBu	G18887	2	856	TCONS_00248488
SmLNCA135151-IBu	G18887	4	894	TCONS_00248488
SmLNCA135152-IBu	G18887	2	904	TCONS_00248488
SmLNCA135153-IBu	G18887	3	890	TCONS_00248488
SmLNCA135154-IBu	G18887	3	677	TCONS_00248488
SmLNCA135155-IBu	G18887	3	894	TCONS_00248488
SmLNCA135156-IBu	G18887	2	816	TCONS_00248488
SmLNCA135157-IBu	G18887	4	898	TCONS_00248488
SmLNCA151059-IBu	G27611	2	1166	TCONS_00248257
SmLNCS151192-IBu	G27691	2	704	TCONS_00248178
SmLNCA161710-IBu	G33544	2	524	TCONS_00247983,TCONS_00247963
SmLNCA161711-IBu	G33544	4	1627	TCONS_00247983,TCONS_00247963
SmLNCA161712-IBu	G33544	4	1831	TCONS_00247983,TCONS_00247963
SmLNCA161713-IBu	G33544	3	657	TCONS_00247983,TCONS_00247963
SmLNCA161714-IBu	G33544	4	1731	TCONS_00247983,TCONS_00247963
SmLINC174573-IBu	G40015	2	655	TCONS_00247303,SmLINC06762-IBu,SmLINC06763-IBu
SmLINC174575-IBu	G40015	3	973	TCONS_00247303,SmLINC06762-IBu,SmLINC06763-IBu
SmLINC174576-IBu	G40015	3	985	TCONS_00247303,SmLINC06762-IBu,SmLINC06763-IBu
SmLINC156349-IBu	G30539	2	1436	TCONS_00246787
SmLNCA153653-IBu	G29016	2	1069	TCONS_00245357
SmLNCA129617-IBu	G15979	2	384	TCONS_00244174
SmLNCA159269-IBu	G32176	2	921	TCONS_00243954
SmLINC148584-IBu	G26198	5	613	TCONS_00243556,TCONS_00243471,SmLINC06718-IBu,SmLINC06719-IBu,SmLINC06720-IBu,SmLINC06721-IBu,SmLINC06722-IBu
SmLNCA138937-IBu	G21056	2	2357	TCONS_00243089
SmLNCA138752-IBu	G20965	2	8074	TCONS_00243085
SmLINC110226-IBu	G5526	7	391	TCONS_00241271
SmLINC110228-IBu	G5526	6	1489	TCONS_00241271
SmLINC110229-IBu	G5526	5	2099	TCONS_00241271
SmLINC110230-IBu	G5526	6	1001	TCONS_00241271
SmLNCA110227-IBu	G5526	3	1872	TCONS_00241271
SmLNCA123535-IBu	G12634	2	570	TCONS_00240655,SmLINC06626-IBu
SmLNCA123536-IBu	G12634	3	598	TCONS_00240655,SmLINC06626-IBu
SmLNCA157077-IBu	G30978	2	1118	TCONS_00240205
SmLNCA161634-IBu	G33495	2	787	TCONS_00239893
SmLNCA160826-IBu	G33086	3	608	TCONS_00239671
SmLNCA160827-IBu	G33086	3	1266	TCONS_00239671
SmLNCA160828-IBu	G33086	2	1210	TCONS_00239671
SmLNCA160794-IBu	G33069	2	997	TCONS_00239665
SmLNCA160795-IBu	G33069	3	3347	TCONS_00239665
SmLNCA144622-IBu	G24077	3	1251	TCONS_00239441
SmLNCA144623-IBu	G24077	3	1229	TCONS_00239441
SmLNCA149964-IBu	G26984	3	1423	TCONS_00237547
SmLNCA149967-IBu	G26984	5	1721	TCONS_00237547
SmLNCA149968-IBu	G26984	2	1709	TCONS_00237547
SmLNCA158761-IBu	G31899	2	322	TCONS_00237276
SmLINC161157-IBu	G33281	2	475	TCONS_00236146
SmLINC161170-IBu	G33294	2	989	TCONS_00236145
SmLNCS141663-IBu	G22544	2	336	TCONS_00235470
SmLNCA142041-IBu	G22731	3	3839	TCONS_00235353
SmLNCA161362-IBu	G33386	2	662	TCONS_00234843
SmLINC161371-IBu	G33390	2	889	TCONS_00234735
SmLINC161385-IBu	G33402	2	819	TCONS_00234735
SmLNCA147236-IBu	G25515	2	713	TCONS_00232975
SmLNCA147237-IBu	G25516	2	1777	TCONS_00232975
SmLINC129238-IBu	G15775	2	3383	TCONS_00231981,SmLINC06340-IBu,SmLINC06341-IBu
SmLINC129241-IBu	G15775	3	2864	TCONS_00231981,SmLINC06340-IBu,SmLINC06341-IBu
SmLINC129244-IBu	G15775	2	2490	TCONS_00231981,SmLINC06340-IBu,SmLINC06341-IBu
SmLNCA149404-IBu	G26688	2	323	TCONS_00231691
SmLNCA116583-IBu	G8852	2	1352	TCONS_00230273
SmLNCA116585-IBu	G8852	6	2333	TCONS_00230273
SmLNCA116586-IBu	G8852	3	1235	TCONS_00230273
SmLNCA116611-IBu	G8862	2	600	TCONS_00230272
SmLNCA147137-IBu	G25469	3	717	TCONS_00229868,TCONS_00229867
SmLNCA147138-IBu	G25469	3	495	TCONS_00229868,TCONS_00229867
SmLNCA147139-IBu	G25469	2	619	TCONS_00229868,TCONS_00229867
SmLNCA147140-IBu	G25469	3	584	TCONS_00229868,TCONS_00229867
SmLNCA147142-IBu	G25469	2	397	TCONS_00229868,TCONS_00229867
SmLNCA147143-IBu	G25469	2	486	TCONS_00229868,TCONS_00229867
SmLNCA147144-IBu	G25469	2	676	TCONS_00229868,TCONS_00229867
SmLNCA147146-IBu	G25469	4	739	TCONS_00229868,TCONS_00229867
SmLNCA147147-IBu	G25469	2	1987	TCONS_00229868,TCONS_00229867
SmLNCA147148-IBu	G25469	3	776	TCONS_00229868,TCONS_00229867
SmLNCA147149-IBu	G25469	2	759	TCONS_00229868,TCONS_00229867
SmLNCA147150-IBu	G25469	2	729	TCONS_00229868,TCONS_00229867
SmLNCA147152-IBu	G25469	3	710	TCONS_00229868,TCONS_00229867
SmLNCA147154-IBu	G25469	3	797	TCONS_00229868,TCONS_00229867
SmLINC147178-IBu	G25488	2	340	TCONS_00229858,SmLINC06276-IBu
SmLINC147179-IBu	G25488	2	927	TCONS_00229858,SmLINC06276-IBu
SmLNCA169875-IBu	G37584	2	572	TCONS_00229329
SmLNCA169735-IBu	G37500	3	1581	TCONS_00229169
SmLINC158969-IBu	G32019	2	988	TCONS_00228337,TCONS_00228835
SmLNCA158771-IBu	G31907	2	1913	TCONS_00228334
SmLNCA174336-IBu	G39880	3	1581	TCONS_00227547
SmLNCA100227487	G39876	2	582	TCONS_00227421,TCONS_00227487,SmLINC06239-IBu
SmLNCA174325-IBu	G39876	2	320	TCONS_00227421,TCONS_00227487,SmLINC06239-IBu
SmLNCA174328-IBu	G39876	2	1032	TCONS_00227421,TCONS_00227487,SmLINC06239-IBu
SmLNCA174330-IBu	G39876	2	461	TCONS_00227421,TCONS_00227487,SmLINC06239-IBu
SmLNCA174332-IBu	G39876	2	977	TCONS_00227421,TCONS_00227487,SmLINC06239-IBu
SmLNCA152756-IBu	G28535	2	316	TCONS_00227021
SmLNCA152673-IBu	G28504	5	5323	TCONS_00226832
SmLNCA152752-IBu	G28533	3	4509	TCONS_00226671
SmLNCA152753-IBu	G28533	3	1121	TCONS_00226671
SmLNCA152754-IBu	G28533	4	2086	TCONS_00226671
SmLNCA147919-IBu	G25858	2	781	TCONS_00225966
SmLINC154041-IBu	G29236	2	2076	TCONS_00225641,SmLINC06196-IBu,SmLINC06203-IBu,TCONS_00225492,TCONS_00225598,SmLINC06200-IBu,SmLINC06201-IBu,SmLINC06199-IBu,SmLINC06202-IBu,SmLINC06204-IBu,SmLINC06205-IBu,SmLINC06206-IBu,SmLINC06207-IBu,SmLINC06208-IBu,SmLINC06193-IBu,SmLINC06194-IBu,SmLINC06195-IBu,SmLINC06198-IBu,SmLINC06197-IBu
SmLINC154042-IBu	G29236	3	1551	TCONS_00225641,SmLINC06196-IBu,SmLINC06203-IBu,TCONS_00225492,TCONS_00225598,SmLINC06200-IBu,SmLINC06201-IBu,SmLINC06199-IBu,SmLINC06202-IBu,SmLINC06204-IBu,SmLINC06205-IBu,SmLINC06206-IBu,SmLINC06207-IBu,SmLINC06208-IBu,SmLINC06193-IBu,SmLINC06194-IBu,SmLINC06195-IBu,SmLINC06198-IBu,SmLINC06197-IBu
SmLINC154043-IBu	G29236	4	1255	TCONS_00225641,SmLINC06196-IBu,SmLINC06203-IBu,TCONS_00225492,TCONS_00225598,SmLINC06200-IBu,SmLINC06201-IBu,SmLINC06199-IBu,SmLINC06202-IBu,SmLINC06204-IBu,SmLINC06205-IBu,SmLINC06206-IBu,SmLINC06207-IBu,SmLINC06208-IBu,SmLINC06193-IBu,SmLINC06194-IBu,SmLINC06195-IBu,SmLINC06198-IBu,SmLINC06197-IBu
SmLINC154044-IBu	G29236	3	681	TCONS_00225641,SmLINC06196-IBu,SmLINC06203-IBu,TCONS_00225492,TCONS_00225598,SmLINC06200-IBu,SmLINC06201-IBu,SmLINC06199-IBu,SmLINC06202-IBu,SmLINC06204-IBu,SmLINC06205-IBu,SmLINC06206-IBu,SmLINC06207-IBu,SmLINC06208-IBu,SmLINC06193-IBu,SmLINC06194-IBu,SmLINC06195-IBu,SmLINC06198-IBu,SmLINC06197-IBu
SmLINC153879-IBu	G29144	2	989	TCONS_00225482
SmLINC153885-IBu	G29147	2	514	TCONS_00225482
SmLINC153912-IBu	G29161	6	1827	TCONS_00225478,TCONS_00225633,TCONS_00225588,SmLINC06188-IBu,SmLINC06181-IBu,SmLINC06182-IBu,SmLINC06183-IBu,SmLINC06185-IBu,TCONS_00225591,TCONS_00225482
SmLINC153913-IBu	G29161	7	2685	TCONS_00225478,TCONS_00225633,TCONS_00225588,SmLINC06188-IBu,SmLINC06181-IBu,SmLINC06182-IBu,SmLINC06183-IBu,SmLINC06185-IBu,TCONS_00225591,TCONS_00225482
SmLNCA166264-IBu	G35763	2	1489	TCONS_00224985
SmLINC145984-IBu	G24816	8	2524	TCONS_00224212
SmLINC146024-IBu	G24835	4	1333	TCONS_00224097,TCONS_00224068,TCONS_00224098,TCONS_00224069,TCONS_00224121,TCONS_00224205,TCONS_00224182
SmLINC146025-IBu	G24835	5	1282	TCONS_00224097,TCONS_00224068,TCONS_00224098,TCONS_00224069,TCONS_00224121,TCONS_00224205,TCONS_00224182
SmLINC146026-IBu	G24835	3	1140	TCONS_00224097,TCONS_00224068,TCONS_00224098,TCONS_00224069,TCONS_00224121,TCONS_00224205,TCONS_00224182
SmLINC146027-IBu	G24835	6	1242	TCONS_00224097,TCONS_00224068,TCONS_00224098,TCONS_00224069,TCONS_00224121,TCONS_00224205,TCONS_00224182
SmLINC146028-IBu	G24835	5	1285	TCONS_00224097,TCONS_00224068,TCONS_00224098,TCONS_00224069,TCONS_00224121,TCONS_00224205,TCONS_00224182
SmLNCA168045-IBu	G36694	3	9147	TCONS_00223367
SmLNCA174529-IBu	G39980	2	576	TCONS_00222645
SmLNCA109994-IBu	G5402	2	9015	TCONS_00222332
SmLNCA110438-IBu	G5617	3	2610	TCONS_00222142,SmLINC06095-IBu,SmLINC06096-IBu,SmLINC06099-IBu,SmLINC06100-IBu,SmLINC06097-IBu,SmLINC06098-IBu,SmLINC06101-IBu,TCONS_00222076
SmLNCA110075-IBu	G5450	2	549	TCONS_00222089
SmLNCS110030-IBu	G5424	2	404	TCONS_00221861
SmLNCA110092-IBu	G5462	2	460	TCONS_00221824
SmLNCA176020-IBu	G40794	3	1341	TCONS_00221486,TCONS_00221235
SmLNCA176021-IBu	G40794	2	3017	TCONS_00221486,TCONS_00221235
SmLNCA176022-IBu	G40794	2	1358	TCONS_00221486,TCONS_00221235
SmLNCA176023-IBu	G40794	3	1337	TCONS_00221486,TCONS_00221235
SmLNCA176024-IBu	G40794	2	974	TCONS_00221486,TCONS_00221235
SmLNCA176026-IBu	G40794	2	1354	TCONS_00221486,TCONS_00221235
SmLNCA136430-IBu	G19604	2	4749	TCONS_00221326
SmLNCS136029-IBu	G19374	2	487	TCONS_00221326
SmLNCA175799-IBu	G40648	2	5442	TCONS_00220995
SmLNCA147682-IBu	G25740	2	695	TCONS_00219631
SmLNCA147298-IBu	G25556	3	7947	TCONS_00219207
SmLNCA147422-IBu	G25612	2	856	TCONS_00219193
SmLINC147529-IBu	G25653	2	963	TCONS_00219098
SmLINC147542-IBu	G25663	4	1694	TCONS_00219098
SmLINC147613-IBu	G25695	2	597	TCONS_00219098
SmLINC147674-IBu	G25734	2	401	TCONS_00219098
SmLINC147731-IBu	G25760	2	558	TCONS_00219098
SmLINC147736-IBu	G25764	2	312	TCONS_00219098
SmLINC147737-IBu	G25765	2	497	TCONS_00219098
SmLINC147740-IBu	G25767	2	546	TCONS_00219098
SmLINC147741-IBu	G25768	2	1290	TCONS_00219098
SmLINC147754-IBu	G25777	2	712	TCONS_00219098
SmLNCA147647-IBu	G25714	2	1783	TCONS_00219098
SmLNCA147655-IBu	G25720	2	1614	TCONS_00219098
SmLNCA147664-IBu	G25729	2	404	TCONS_00219098
SmLNCA147711-IBu	G25754	2	610	TCONS_00219098
SmLNCA147713-IBu	G25754	3	1315	TCONS_00219098
SmLNCA147714-IBu	G25754	3	688	TCONS_00219098
SmLNCA147715-IBu	G25754	2	1342	TCONS_00219098
SmLNCA147716-IBu	G25754	2	526	TCONS_00219098
SmLNCA147717-IBu	G25754	3	569	TCONS_00219098
SmLNCA147718-IBu	G25754	2	645	TCONS_00219098
SmLNCA147719-IBu	G25754	2	693	TCONS_00219098
SmLNCA147738-IBu	G25765	2	532	TCONS_00219098
SmLNCA147746-IBu	G25771	2	1183	TCONS_00219098
SmLNCA147751-IBu	G25776	2	3598	TCONS_00219098
SmLNCA147758-IBu	G25780	2	3937	TCONS_00219098
SmLNCA147768-IBu	G25788	2	1129	TCONS_00219098
SmLNCA147769-IBu	G25788	3	742	TCONS_00219098
SmLNCA147774-IBu	G25793	2	564	TCONS_00219098
SmLNCA147780-IBu	G25796	2	582	TCONS_00219098
SmLNCA147781-IBu	G25796	2	578	TCONS_00219098
SmLNCA147782-IBu	G25796	2	574	TCONS_00219098
SmLNCA147783-IBu	G25796	2	740	TCONS_00219098
SmLNCA147784-IBu	G25796	2	736	TCONS_00219098
SmLNCA147785-IBu	G25796	2	604	TCONS_00219098
SmLNCA147786-IBu	G25796	3	514	TCONS_00219098
SmLNCA147787-IBu	G25796	2	600	TCONS_00219098
SmLNCA147788-IBu	G25796	2	608	TCONS_00219098
SmLNCA147789-IBu	G25796	3	518	TCONS_00219098
SmLNCA147790-IBu	G25796	3	676	TCONS_00219098
SmLNCA147791-IBu	G25796	2	554	TCONS_00219098
SmLNCA147792-IBu	G25796	3	544	TCONS_00219098
SmLNCA147793-IBu	G25796	2	660	TCONS_00219098
SmLNCA147794-IBu	G25796	3	680	TCONS_00219098
SmLNCA147795-IBu	G25796	2	664	TCONS_00219098
SmLNCA147797-IBu	G25796	3	604	TCONS_00219098
SmLNCA147798-IBu	G25796	3	540	TCONS_00219098
SmLNCA147799-IBu	G25796	2	744	TCONS_00219098
SmLNCA147800-IBu	G25796	2	668	TCONS_00219098
SmLNCA147801-IBu	G25796	2	506	TCONS_00219098
SmLNCA147802-IBu	G25796	3	548	TCONS_00219098
SmLNCA147803-IBu	G25796	4	478	TCONS_00219098
SmLNCA147804-IBu	G25796	3	600	TCONS_00219098
SmLNCA147805-IBu	G25796	2	1189	TCONS_00219098
SmLNCA147808-IBu	G25799	2	1151	TCONS_00219098
SmLNCA147930-IBu	G25865	2	2750	TCONS_00219098
SmLNCS147673-IBu	G25733	2	669	TCONS_00219098
SmLNCS147739-IBu	G25766	2	1209	TCONS_00219098
SmLNCS147838-IBu	G25815	2	445	TCONS_00219098
SmLNCA142180-IBu	G22811	2	693	TCONS_00219094
SmLNCA142321-IBu	G22883	2	509	TCONS_00219094
SmLNCS147686-IBu	G25743	2	715	TCONS_00219035
SmLNCA151122-IBu	G27647	2	520	TCONS_00218577
SmLINC150891-IBu	G27519	3	982	TCONS_00218400
SmLINC150892-IBu	G27519	4	943	TCONS_00218400
SmLINC150893-IBu	G27519	4	952	TCONS_00218400
SmLINC150894-IBu	G27519	5	913	TCONS_00218400
SmLINC151475-IBu	G27827	3	556	TCONS_00218400
SmLINC151476-IBu	G27827	2	423	TCONS_00218400
SmLINC151477-IBu	G27827	2	804	TCONS_00218400
SmLINC151478-IBu	G27827	2	731	TCONS_00218400
SmLINC151479-IBu	G27827	3	483	TCONS_00218400
SmLINC151480-IBu	G27827	3	385	TCONS_00218400
SmLINC150964-IBu	G27567	3	524	TCONS_00218284,SmLINC05916-IBu,SmLINC05917-IBu
SmLINC150965-IBu	G27567	2	427	TCONS_00218284,SmLINC05916-IBu,SmLINC05917-IBu
SmLINC150966-IBu	G27567	5	633	TCONS_00218284,SmLINC05916-IBu,SmLINC05917-IBu
SmLNCS150973-IBu	G27572	2	382	TCONS_00218175
SmLNCA177866-IBu	G41847	2	833	TCONS_00217020
SmLNCA116374-IBu	G8766	2	800	TCONS_00216437
SmLNCS116939-IBu	G9016	2	4804	TCONS_00216411
SmLNCA116534-IBu	G8828	2	1478	TCONS_00216196
SmLNCA138433-IBu	G20766	4	2547	TCONS_00215210,SmLINC05860-IBu
SmLNCA129794-IBu	G16072	2	2103	TCONS_00213801
SmLNCA129795-IBu	G16072	4	2253	TCONS_00213801
SmLNCA129796-IBu	G16072	4	2030	TCONS_00213801
SmLNCA130500-IBu	G16460	7	3004	TCONS_00213210
SmLNCA129845-IBu	G16085	2	827	TCONS_00212738
SmLNCA129846-IBu	G16085	2	2169	TCONS_00212738
SmLINC124764-IBu	G13274	3	661	TCONS_00212718
SmLINC124765-IBu	G13274	2	1276	TCONS_00212718
SmLNCA125023-IBu	G13400	4	918	TCONS_00212710
SmLNCA103325-IBu	G1841	2	2615	TCONS_00211637
SmLNCA170251-IBu	G37778	2	2250	TCONS_00210471
SmLNCA103576-IBu	G1944	2	465	TCONS_00210423
SmLNCA103577-IBu	G1944	2	870	TCONS_00210423
SmLNCA170016-IBu	G37654	3	4811	TCONS_00210117
SmLNCA104054-IBu	G2242	3	555	TCONS_00209806
SmLNCA170017-IBu	G37654	2	6299	TCONS_00209789
SmLNCA170429-IBu	G37866	2	536	TCONS_00209777
SmLNCA170287-IBu	G37796	2	1345	TCONS_00209647
SmLNCA170289-IBu	G37796	3	502	TCONS_00209647
SmLNCA170290-IBu	G37796	3	1306	TCONS_00209647
SmLNCA170291-IBu	G37796	2	3589	TCONS_00209647
SmLNCA170292-IBu	G37796	3	1214	TCONS_00209647
SmLNCA170293-IBu	G37796	2	1073	TCONS_00209647
SmLNCA171986-IBu	G38726	2	397	TCONS_00209547
SmLNCS171967-IBu	G38712	2	511	TCONS_00209547
SmLINC162281-IBu	G33852	2	413	TCONS_00208498,SmLINC05635-IBu,SmLINC05636-IBu
SmLINC162282-IBu	G33852	2	353	TCONS_00208498,SmLINC05635-IBu,SmLINC05636-IBu
SmLINC162283-IBu	G33852	2	556	TCONS_00208498,SmLINC05635-IBu,SmLINC05636-IBu
SmLINC162284-IBu	G33852	2	449	TCONS_00208498,SmLINC05635-IBu,SmLINC05636-IBu
SmLINC164919-IBu	G35103	3	1263	TCONS_00193360
SmLINC164920-IBu	G35103	2	1297	TCONS_00193360
SmLINC164921-IBu	G35103	3	1228	TCONS_00193360
SmLINC164922-IBu	G35103	5	997	TCONS_00193360
SmLINC164923-IBu	G35103	4	835	TCONS_00193360
SmLNCA175820-IBu	G40663	2	805	TCONS_00191837
SmLNCA165551-IBu	G35417	2	429	TCONS_00188748
SmLNCA164632-IBu	G34954	2	1194	TCONS_00188678
SmLNCA168302-IBu	G36838	2	6318	TCONS_00186812
SmLINC167269-IBu	G36307	2	538	TCONS_00186797
SmLINC160015-IBu	G32580	3	473	TCONS_00186767
SmLNCA164381-IBu	G34841	2	1164	TCONS_00186625
SmLINC176038-IBu	G40802	2	516	TCONS_00186379
SmLINC174175-IBu	G39819	2	902	TCONS_00186321,SmLINC05469-IBu,SmLINC05473-IBu,SmLINC05477-IBu,SmLINC05475-IBu,SmLINC05476-IBu,SmLINC05474-IBu
SmLINC174176-IBu	G39819	3	998	TCONS_00186321,SmLINC05469-IBu,SmLINC05473-IBu,SmLINC05477-IBu,SmLINC05475-IBu,SmLINC05476-IBu,SmLINC05474-IBu
SmLINC174178-IBu	G39819	2	1163	TCONS_00186321,SmLINC05469-IBu,SmLINC05473-IBu,SmLINC05477-IBu,SmLINC05475-IBu,SmLINC05476-IBu,SmLINC05474-IBu
SmLINC174180-IBu	G39819	3	1107	TCONS_00186321,SmLINC05469-IBu,SmLINC05473-IBu,SmLINC05477-IBu,SmLINC05475-IBu,SmLINC05476-IBu,SmLINC05474-IBu
SmLNCA174181-IBu	G39819	3	744	TCONS_00186321,SmLINC05469-IBu,SmLINC05473-IBu,SmLINC05477-IBu,SmLINC05475-IBu,SmLINC05476-IBu,SmLINC05474-IBu
SmLNCA173788-IBu	G39616	2	476	TCONS_00186307
SmLNCA173790-IBu	G39616	2	420	TCONS_00186307
SmLNCA171413-IBu	G38405	3	2593	TCONS_00186144
SmLNCA171414-IBu	G38405	2	3179	TCONS_00186144
SmLNCA165374-IBu	G35319	3	2875	TCONS_00185757
SmLNCA165375-IBu	G35319	3	2569	TCONS_00185757
SmLNCA164947-IBu	G35112	2	2447	TCONS_00185725,SmLINC04729-IBu,SmLINC04728-IBu
SmLNCA164949-IBu	G35112	2	2498	TCONS_00185725,SmLINC04729-IBu,SmLINC04728-IBu
SmLNCA164951-IBu	G35112	3	2497	TCONS_00185725,SmLINC04729-IBu,SmLINC04728-IBu
SmLNCA164953-IBu	G35112	2	2711	TCONS_00185725,SmLINC04729-IBu,SmLINC04728-IBu
SmLNCA164950-IBu	G35112	2	973	TCONS_00185725
SmLNCA169692-IBu	G37470	2	15865	TCONS_00184817
SmLNCA175765-IBu	G40630	3	7059	TCONS_00184533,SmLINC05559-IBu,SmLINC05558-IBu,SmLINC05557-IBu,SmLINC05560-IBu
SmLNCA175767-IBu	G40630	4	2465	TCONS_00184533,SmLINC05559-IBu,SmLINC05558-IBu,SmLINC05557-IBu,SmLINC05560-IBu
SmLNCA175769-IBu	G40630	5	2781	TCONS_00184533,SmLINC05559-IBu,SmLINC05558-IBu,SmLINC05557-IBu,SmLINC05560-IBu
SmLNCA175770-IBu	G40630	4	2637	TCONS_00184533,SmLINC05559-IBu,SmLINC05558-IBu,SmLINC05557-IBu,SmLINC05560-IBu
SmLNCA175771-IBu	G40630	4	2723	TCONS_00184533,SmLINC05559-IBu,SmLINC05558-IBu,SmLINC05557-IBu,SmLINC05560-IBu
SmLINC175763-IBu	G40630	2	1186	TCONS_00184533,SmLINC05559-IBu,SmLINC05558-IBu,SmLINC05557-IBu
SmLINC175766-IBu	G40630	2	996	TCONS_00184533,SmLINC05559-IBu,SmLINC05558-IBu,SmLINC05557-IBu
SmLINC175768-IBu	G40630	3	1146	TCONS_00184533,SmLINC05559-IBu,SmLINC05558-IBu,SmLINC05557-IBu
SmLNCA164902-IBu	G35091	2	579	TCONS_00184084
SmLNCS162175-IBu	G33787	2	782	TCONS_00183967
SmLINC177081-IBu	G41401	2	642	TCONS_00182639,TCONS_00179012,TCONS_00165375
SmLINC177082-IBu	G41401	2	914	TCONS_00182639,TCONS_00179012,TCONS_00165375
SmLINC177083-IBu	G41401	2	648	TCONS_00182639,TCONS_00179012,TCONS_00165375
SmLINC177084-IBu	G41401	2	741	TCONS_00182639,TCONS_00179012,TCONS_00165375
SmLNCA169265-IBu	G37266	3	16183	TCONS_00182364
SmLNCA176240-IBu	G40925	2	963	TCONS_00182016,SmLINC05565-IBu,SmLINC05564-IBu
SmLNCA176242-IBu	G40925	3	922	TCONS_00182016,SmLINC05565-IBu,SmLINC05564-IBu
SmLNCA176244-IBu	G40925	2	1184	TCONS_00182016,SmLINC05565-IBu,SmLINC05564-IBu
SmLINC176126-IBu	G40859	3	1256	TCONS_00182016
SmLINC176128-IBu	G40859	2	1317	TCONS_00182016
SmLINC176129-IBu	G40859	3	1267	TCONS_00182016
SmLINC176130-IBu	G40859	3	826	TCONS_00182016
SmLINC176131-IBu	G40859	3	1263	TCONS_00182016
SmLINC176133-IBu	G40861	2	369	TCONS_00182016
SmLINC176135-IBu	G40863	3	712	TCONS_00182016
SmLINC176136-IBu	G40863	2	567	TCONS_00182016
SmLINC176137-IBu	G40863	3	560	TCONS_00182016
SmLINC176192-IBu	G40901	2	483	TCONS_00182016
SmLINC176194-IBu	G40903	2	343	TCONS_00182016
SmLINC176207-IBu	G40909	4	1473	TCONS_00182016
SmLINC176208-IBu	G40909	2	966	TCONS_00182016
SmLNCA176119-IBu	G40853	6	1349	TCONS_00182016
SmLNCA176120-IBu	G40854	2	377	TCONS_00182016
SmLNCA176138-IBu	G40863	3	536	TCONS_00182016
SmLNCA176184-IBu	G40898	2	3041	TCONS_00182016
SmLNCA176185-IBu	G40898	2	3050	TCONS_00182016
SmLNCA176209-IBu	G40910	2	491	TCONS_00182016
SmLNCA176210-IBu	G40911	2	707	TCONS_00182016
SmLNCA176211-IBu	G40912	2	477	TCONS_00182016
SmLNCA176212-IBu	G40912	2	480	TCONS_00182016
SmLNCA176213-IBu	G40912	3	1880	TCONS_00182016
SmLNCA176214-IBu	G40912	2	464	TCONS_00182016
SmLNCA176216-IBu	G40912	3	1464	TCONS_00182016
SmLNCA176217-IBu	G40912	2	471	TCONS_00182016
SmLNCA176218-IBu	G40912	3	1867	TCONS_00182016
SmLNCA176219-IBu	G40913	2	3994	TCONS_00182016
SmLNCA176220-IBu	G40914	2	1055	TCONS_00182016
SmLNCA176221-IBu	G40914	2	3567	TCONS_00182016
SmLNCA176222-IBu	G40914	2	1114	TCONS_00182016
SmLNCA176223-IBu	G40914	2	939	TCONS_00182016
SmLNCA176224-IBu	G40914	2	11251	TCONS_00182016
SmLNCA176380-IBu	G41018	2	1725	TCONS_00182016
SmLNCS176280-IBu	G40950	2	719	TCONS_00182016
SmLNCS176291-IBu	G40959	2	852	TCONS_00182016
SmLNCS176367-IBu	G41006	2	583	TCONS_00182016
SmLINC177091-IBu	G41406	2	3438	TCONS_00179012
SmLINC174189-IBu	G39825	2	359	TCONS_00178908,SmLINC05471-IBu,SmLINC05470-IBu
SmLINC174190-IBu	G39825	2	579	TCONS_00178908,SmLINC05471-IBu,SmLINC05470-IBu
SmLINC174192-IBu	G39825	2	1120	TCONS_00178908,SmLINC05471-IBu,SmLINC05470-IBu
SmLNCA172147-IBu	G38808	2	740	TCONS_00178831
SmLNCA172344-IBu	G38895	2	736	TCONS_00178818
SmLNCA165619-IBu	G35453	2	983	TCONS_00178516,TCONS_00182207
SmLNCA165641-IBu	G35453	2	844	TCONS_00178516,TCONS_00182207
SmLINC163065-IBu	G34209	2	329	TCONS_00178402
SmLNCA163064-IBu	G34209	2	538	TCONS_00178402
SmLNCA164908-IBu	G35096	3	996	TCONS_00177339
SmLNCA164909-IBu	G35096	2	843	TCONS_00177339
SmLNCA177564-IBu	G41690	4	6579	TCONS_00175183
SmLNCA174331-IBu	G39877	2	4913	TCONS_00175026
SmLNCA170072-IBu	G37684	2	1225	TCONS_00174865
SmLNCA170073-IBu	G37684	2	602	TCONS_00174865
SmLNCA170075-IBu	G37684	2	1439	TCONS_00174865
SmLNCA169319-IBu	G37292	4	800	TCONS_00174832
SmLNCA169397-IBu	G37318	2	341	TCONS_00174814
SmLINC167964-IBu	G36646	2	354	TCONS_00174750
SmLNCA167966-IBu	G36646	2	466	TCONS_00174750
SmLNCA164404-IBu	G34854	3	1503	TCONS_00174584
SmLNCA164405-IBu	G34855	2	318	TCONS_00174584
SmLNCA163375-IBu	G34370	3	13375	TCONS_00174538
SmLNCA163377-IBu	G34370	2	12904	TCONS_00174538
SmLNCA163627-IBu	G34488	4	3858	TCONS_00174520,TCONS_00191990
SmLNCA175023-IBu	G40231	2	967	TCONS_00174247
SmLNCA175024-IBu	G40231	3	1259	TCONS_00174247
SmLNCA175026-IBu	G40231	2	932	TCONS_00174247
SmLINC167765-IBu	G36547	2	398	TCONS_00173780
SmLNCA160487-IBu	G32881	2	659	TCONS_00173680
SmLNCS160446-IBu	G32854	2	1489	TCONS_00173680
SmLINC177241-IBu	G41499	3	455	TCONS_00170374,TCONS_00165371,SmLINC05604-IBu,SmLINC05603-IBu
SmLNCA176326-IBu	G40980	3	983	TCONS_00170323
SmLNCA176331-IBu	G40983	2	725	TCONS_00170323
SmLNCA171746-IBu	G38575	2	1147	TCONS_00170094
SmLNCA164293-IBu	G34789	2	671	TCONS_00169675
SmLNCA164294-IBu	G34789	2	614	TCONS_00169675
SmLINC161866-IBu	G33617	2	653	TCONS_00169587,SmLINC04504-IBu,SmLINC04493-IBu,TCONS_00164255,SmLINC04495-IBu,SmLINC04499-IBu,SmLINC04494-IBu,TCONS_00164256,SmLINC04500-IBu,SmLINC04501-IBu,SmLINC04502-IBu,SmLINC04503-IBu,SmLINC04497-IBu,SmLINC04498-IBu,SmLINC04496-IBu,SmLINC04492-IBu,SmLINC04491-IBu,SmLINC04490-IBu,SmLINC04489-IBu
SmLINC161865-IBu	G33617	2	449	TCONS_00169587,SmLINC04504-IBu,SmLINC04493-IBu,TCONS_00164255,SmLINC04495-IBu,SmLINC04499-IBu,SmLINC04494-IBu,TCONS_00164256,SmLINC04500-IBu,SmLINC04501-IBu,SmLINC04502-IBu,SmLINC04497-IBu,SmLINC04498-IBu,SmLINC04492-IBu,SmLINC04491-IBu,SmLINC04490-IBu,SmLINC04489-IBu
SmLINC161867-IBu	G33617	2	491	TCONS_00169587,SmLINC04504-IBu,SmLINC04493-IBu,TCONS_00164255,SmLINC04495-IBu,SmLINC04499-IBu,SmLINC04494-IBu,TCONS_00164256,SmLINC04500-IBu,SmLINC04501-IBu,SmLINC04502-IBu,SmLINC04497-IBu,SmLINC04498-IBu,SmLINC04492-IBu,SmLINC04491-IBu,SmLINC04490-IBu,SmLINC04489-IBu
SmLINC161862-IBu	G33617	2	535	TCONS_00169587,SmLINC04504-IBu,SmLINC04493-IBu,TCONS_00164255,SmLINC04495-IBu,SmLINC04499-IBu,SmLINC04494-IBu,TCONS_00164256,SmLINC04500-IBu,SmLINC04501-IBu,SmLINC04502-IBu,SmLINC04497-IBu,SmLINC04498-IBu,SmLINC04492-IBu,SmLINC04491-IBu,SmLINC04490-IBu
SmLNCA160886-IBu	G33116	2	5356	TCONS_00169557
SmLINC173882-IBu	G39666	5	499	TCONS_00169029,TCONS_00163797
SmLNCA166479-IBu	G35882	2	607	TCONS_00167744
SmLNCA164958-IBu	G35116	4	1840	TCONS_00167472
SmLNCA161148-IBu	G33272	2	566	TCONS_00167067
SmLNCA177295-IBu	G41536	2	11665	TCONS_00165400
SmLNCA177347-IBu	G41570	3	532	TCONS_00165398
SmLNCA177348-IBu	G41570	2	571	TCONS_00165398
SmLINC177092-IBu	G41407	3	1454	TCONS_00165375
SmLINC177185-IBu	G41466	2	430	TCONS_00165373
SmLINC177186-IBu	G41466	2	498	TCONS_00165373
SmLNCA177181-IBu	G41464	2	590	TCONS_00165373
SmLNCA177201-IBu	G41473	4	795	TCONS_00165372,SmLINC05598-IBu,SmLINC05600-IBu,SmLINC05599-IBu
SmLNCA177202-IBu	G41473	4	690	TCONS_00165372,SmLINC05598-IBu,SmLINC05600-IBu,SmLINC05599-IBu
SmLNCA177203-IBu	G41473	3	483	TCONS_00165372,SmLINC05598-IBu,SmLINC05600-IBu,SmLINC05599-IBu
SmLNCA177199-IBu	G41473	3	680	TCONS_00165372
SmLINC177586-IBu	G41703	2	561	TCONS_00165272
SmLNCS173876-IBu	G39660	2	422	TCONS_00165139
SmLNCA172971-IBu	G39189	2	1546	TCONS_00165068
SmLNCA172222-IBu	G38852	3	3181	TCONS_00165014
SmLNCA172223-IBu	G38852	2	3219	TCONS_00165014
SmLNCA172224-IBu	G38852	3	3296	TCONS_00165014
SmLNCA172225-IBu	G38852	4	3071	TCONS_00165014
SmLNCA172226-IBu	G38852	3	3452	TCONS_00165014
SmLNCA172227-IBu	G38852	2	3329	TCONS_00165014
SmLNCA172228-IBu	G38852	5	3376	TCONS_00165014
SmLNCA172229-IBu	G38852	2	2890	TCONS_00165014
SmLNCA172230-IBu	G38852	3	2604	TCONS_00165014
SmLNCA172231-IBu	G38852	4	3074	TCONS_00165014
SmLNCA172232-IBu	G38852	3	2739	TCONS_00165014
SmLNCA172233-IBu	G38852	2	2717	TCONS_00165014
SmLNCA172234-IBu	G38852	5	3219	TCONS_00165014
SmLNCA172235-IBu	G38852	3	3249	TCONS_00165014
SmLNCA172236-IBu	G38852	6	3210	TCONS_00165014
SmLNCA172237-IBu	G38852	5	3155	TCONS_00165014
SmLNCA172238-IBu	G38852	5	3748	TCONS_00165014
SmLNCA172239-IBu	G38852	4	3116	TCONS_00165014
SmLNCA172240-IBu	G38852	2	3341	TCONS_00165014
SmLNCA172241-IBu	G38852	4	3079	TCONS_00165014
SmLNCA171148-IBu	G38271	2	1417	TCONS_00164927
SmLNCA171151-IBu	G38271	3	1910	TCONS_00164927
SmLNCA171145-IBu	G38271	3	2065	TCONS_00164925
SmLNCA171149-IBu	G38271	4	2014	TCONS_00164925
SmLNCA171444-IBu	G38421	3	551	TCONS_00164920
SmLNCA171445-IBu	G38422	2	899	TCONS_00164920
SmLNCA169836-IBu	G37566	2	1372	TCONS_00164833
SmLNCA169544-IBu	G37394	2	1652	TCONS_00164764
SmLNCA169546-IBu	G37395	2	642	TCONS_00164763
SmLNCA169547-IBu	G37396	3	752	TCONS_00164763
SmLNCA169548-IBu	G37396	3	755	TCONS_00164763
SmLNCA169549-IBu	G37396	2	564	TCONS_00164763
SmLNCA169551-IBu	G37397	2	528	TCONS_00164763
SmLNCS169425-IBu	G37331	2	1462	TCONS_00164759
SmLNCA168392-IBu	G36874	3	628	TCONS_00164724
SmLNCA159898-IBu	G32520	2	4555	TCONS_00164598
SmLNCA159895-IBu	G32517	2	754	TCONS_00164595
SmLINC166845-IBu	G36079	2	766	TCONS_00164560,TCONS_00164561,SmLINC04880-IBu,SmLINC04879-IBu,SmLINC04871-IBu,SmLINC04869-IBu,SmLINC04870-IBu,SmLINC04868-IBu,SmLINC04867-IBu,SmLINC04866-IBu,SmLINC04877-IBu,SmLINC04874-IBu,SmLINC04873-IBu,SmLINC04876-IBu,SmLINC04875-IBu,SmLINC04872-IBu,SmLINC04878-IBu,SmLINC04883-IBu,SmLINC04886-IBu,SmLINC04882-IBu,SmLINC04885-IBu,SmLINC04887-IBu,SmLINC04881-IBu,SmLINC04884-IBu
SmLNCS165738-IBu	G35521	2	2250	TCONS_00164488
SmLINC165615-IBu	G35453	3	2198	TCONS_00164473,TCONS_00178516,TCONS_00182207
SmLINC165617-IBu	G35453	2	3146	TCONS_00164473,TCONS_00178516,TCONS_00182207
SmLNCA165614-IBu	G35453	6	2428	TCONS_00164473,TCONS_00178516,TCONS_00182207
SmLNCA165616-IBu	G35453	7	1422	TCONS_00164473,TCONS_00178516,TCONS_00182207
SmLNCA165618-IBu	G35453	6	2444	TCONS_00164473,TCONS_00178516,TCONS_00182207
SmLNCA165621-IBu	G35453	6	1433	TCONS_00164473,TCONS_00178516,TCONS_00182207
SmLNCA165623-IBu	G35453	8	1368	TCONS_00164473,TCONS_00178516,TCONS_00182207
SmLNCA165624-IBu	G35453	6	1465	TCONS_00164473,TCONS_00178516,TCONS_00182207
SmLNCA165625-IBu	G35453	6	2787	TCONS_00164473,TCONS_00178516,TCONS_00182207
SmLNCA165626-IBu	G35453	5	1301	TCONS_00164473,TCONS_00178516,TCONS_00182207
SmLNCA165627-IBu	G35453	6	3337	TCONS_00164473,TCONS_00178516,TCONS_00182207
SmLNCA165629-IBu	G35453	9	1717	TCONS_00164473,TCONS_00178516,TCONS_00182207
SmLNCA165630-IBu	G35453	5	1285	TCONS_00164473,TCONS_00178516,TCONS_00182207
SmLNCA165631-IBu	G35453	2	2123	TCONS_00164473,TCONS_00178516,TCONS_00182207
SmLNCA165632-IBu	G35453	7	1719	TCONS_00164473,TCONS_00178516,TCONS_00182207
SmLNCA165633-IBu	G35453	6	1743	TCONS_00164473,TCONS_00178516,TCONS_00182207
SmLNCA165634-IBu	G35453	8	1649	TCONS_00164473,TCONS_00178516,TCONS_00182207
SmLNCA165635-IBu	G35453	7	1703	TCONS_00164473,TCONS_00178516,TCONS_00182207
SmLNCA165637-IBu	G35453	7	2465	TCONS_00164473,TCONS_00178516,TCONS_00182207
SmLNCA165638-IBu	G35453	5	2895	TCONS_00164473,TCONS_00178516,TCONS_00182207
SmLNCA165639-IBu	G35453	5	1244	TCONS_00164473,TCONS_00178516,TCONS_00182207
SmLNCA165640-IBu	G35453	5	2463	TCONS_00164473,TCONS_00178516,TCONS_00182207
SmLNCA164260-IBu	G34774	5	1968	TCONS_00164373
SmLNCA164261-IBu	G34774	8	2458	TCONS_00164373
SmLNCA164262-IBu	G34774	6	2830	TCONS_00164373
SmLNCA164263-IBu	G34774	4	2143	TCONS_00164373
SmLNCA163374-IBu	G34369	2	1432	TCONS_00164323
SmLNCA163376-IBu	G34369	3	4209	TCONS_00164323
SmLNCA163378-IBu	G34369	2	1478	TCONS_00164323
SmLNCA163379-IBu	G34369	2	2224	TCONS_00164323
SmLNCA163380-IBu	G34369	3	6293	TCONS_00164323
SmLNCA163381-IBu	G34369	4	4177	TCONS_00164323
SmLNCA163382-IBu	G34369	3	1400	TCONS_00164323
SmLNCA163383-IBu	G34371	2	2307	TCONS_00164323
SmLINC176853-IBu	G41286	3	3902	TCONS_00164179
SmLNCA177207-IBu	G41474	2	431	TCONS_00164117
SmLNCA175208-IBu	G40329	2	348	TCONS_00163870
SmLNCA172967-IBu	G39185	3	917	TCONS_00163638,TCONS_00174100,SmLINC05334-IBu
SmLNCA172972-IBu	G39190	2	1293	TCONS_00163638
SmLNCS172921-IBu	G39167	2	2611	TCONS_00163638
SmLNCA172027-IBu	G38758	2	1485	TCONS_00163574
SmLNCA170372-IBu	G37844	3	1058	TCONS_00163363
SmLNCA170821-IBu	G38095	2	1307	TCONS_00163333
SmLINC170535-IBu	G37935	3	951	TCONS_00163331,SmLINC05135-IBu,SmLINC05136-IBu
SmLINC170537-IBu	G37935	3	1191	TCONS_00163331,SmLINC05135-IBu,SmLINC05136-IBu
SmLNCA170683-IBu	G38014	2	430	TCONS_00163319
SmLNCA170786-IBu	G38074	2	874	TCONS_00163313
SmLNCA168857-IBu	G37082	2	2366	TCONS_00163240
SmLNCS160133-IBu	G32656	2	489	TCONS_00162935
SmLNCA165072-IBu	G35172	2	708	TCONS_00162688,SmLINC04738-IBu
SmLNCA163315-IBu	G34337	2	2991	TCONS_00162409
SmLNCA157618-IBu	G31241	4	1048	TCONS_00161528
SmLNCS157750-IBu	G31312	2	372	TCONS_00161247
SmLNCA157357-IBu	G31136	2	1523	TCONS_00159153
SmLNCA157361-IBu	G31136	4	2086	TCONS_00159153
SmLNCA158704-IBu	G31867	2	1936	TCONS_00158311
SmLNCA158705-IBu	G31867	3	1264	TCONS_00158311
SmLNCA158706-IBu	G31867	3	730	TCONS_00158311
SmLINC157422-IBu	G31156	4	757	TCONS_00158264,SmLINC04346-IBu,SmLINC04345-IBu
SmLINC157423-IBu	G31156	2	1128	TCONS_00158264,SmLINC04346-IBu,SmLINC04345-IBu
SmLINC157424-IBu	G31156	3	1120	TCONS_00158264,SmLINC04346-IBu,SmLINC04345-IBu
SmLINC157425-IBu	G31156	2	922	TCONS_00158264,SmLINC04346-IBu,SmLINC04345-IBu
SmLINC157426-IBu	G31156	3	588	TCONS_00158264,SmLINC04346-IBu,SmLINC04345-IBu
SmLINC157428-IBu	G31156	3	794	TCONS_00158264,SmLINC04346-IBu,SmLINC04345-IBu
SmLNCA157032-IBu	G30949	2	3694	TCONS_00157131
SmLNCA157826-IBu	G31354	2	3311	TCONS_00156689
SmLNCA157174-IBu	G31028	2	1015	TCONS_00156621
SmLNCA158667-IBu	G31853	2	364	TCONS_00155555
SmLNCA158911-IBu	G31990	2	4236	TCONS_00155539
SmLNCA158912-IBu	G31990	3	1923	TCONS_00155539
SmLNCA158913-IBu	G31990	2	1550	TCONS_00155539
SmLNCA157479-IBu	G31174	2	748	TCONS_00155485
SmLNCA157480-IBu	G31174	2	876	TCONS_00155485
SmLNCA157481-IBu	G31174	4	920	TCONS_00155485
SmLNCA157482-IBu	G31174	4	986	TCONS_00155485
SmLNCA157199-IBu	G31044	2	975	TCONS_00155269
SmLNCA157352-IBu	G31133	2	409	TCONS_00155229
SmLINC156977-IBu	G30918	2	509	TCONS_00155222
SmLNCA156552-IBu	G30674	4	536	TCONS_00155162
SmLNCA152628-IBu	G28473	2	658	TCONS_00152171
SmLINC154210-IBu	G29340	2	1077	TCONS_00151209
SmLINC154211-IBu	G29340	3	1044	TCONS_00151209
SmLINC154212-IBu	G29340	3	1031	TCONS_00151209
SmLINC154213-IBu	G29340	4	730	TCONS_00151209
SmLNCA154299-IBu	G29374	2	498	TCONS_00149109
SmLNCS151764-IBu	G27978	2	727	TCONS_00148927
SmLNCA155384-IBu	G29992	2	776	TCONS_00148762
SmLNCA153179-IBu	G28765	2	1366	TCONS_00146508
SmLINC152104-IBu	G28197	2	402	TCONS_00146422,TCONS_00145133
SmLINC152105-IBu	G28197	2	396	TCONS_00146422,TCONS_00145133
SmLINC152106-IBu	G28197	2	927	TCONS_00146422,TCONS_00145133
SmLINC152107-IBu	G28197	2	921	TCONS_00146422,TCONS_00145133
SmLINC152108-IBu	G28197	2	619	TCONS_00146422,TCONS_00145133
SmLINC152109-IBu	G28197	2	1138	TCONS_00146422,TCONS_00145133
SmLINC152111-IBu	G28197	2	613	TCONS_00146422,TCONS_00145133
SmLNCA155665-IBu	G30142	3	5334	TCONS_00145720
SmLNCA154436-IBu	G29450	2	531	TCONS_00145660
SmLNCS154703-IBu	G29576	3	1403	TCONS_00145660
SmLNCA153127-IBu	G28731	5	2217	TCONS_00145600
SmLNCA153128-IBu	G28731	4	3297	TCONS_00145600
SmLNCA155345-IBu	G29974	2	954	TCONS_00145446
SmLINC154538-IBu	G29515	3	1299	TCONS_00145371
SmLINC154539-IBu	G29515	2	1272	TCONS_00145371
SmLINC152046-IBu	G28157	2	972	TCONS_00145088
SmLNCA155465-IBu	G30037	2	2828	TCONS_00144252
SmLNCA152096-IBu	G28192	3	5291	TCONS_00144066
SmLNCA152097-IBu	G28193	2	4211	TCONS_00144066
SmLNCA152010-IBu	G28131	2	5385	TCONS_00143346
SmLNCA153281-IBu	G28821	2	2333	TCONS_00142450
SmLINC152406-IBu	G28356	8	1082	TCONS_00142428,SmLINC04011-IBu
SmLINC152407-IBu	G28356	2	650	TCONS_00142428,SmLINC04011-IBu
SmLINC152408-IBu	G28356	4	675	TCONS_00142428,SmLINC04011-IBu
SmLINC152409-IBu	G28356	5	1814	TCONS_00142428,SmLINC04011-IBu
SmLINC152410-IBu	G28356	5	487	TCONS_00142428,SmLINC04011-IBu
SmLINC152411-IBu	G28356	5	740	TCONS_00142428,SmLINC04011-IBu
SmLNCS152041-IBu	G28154	2	328	TCONS_00142406
SmLNCA152307-IBu	G28291	2	2007	TCONS_00142368
SmLNCA152308-IBu	G28291	3	1685	TCONS_00142368
SmLNCA154974-IBu	G29761	2	1000	TCONS_00142180
SmLINC154873-IBu	G29690	3	408	TCONS_00142170,TCONS_00143817
SmLINC154875-IBu	G29690	3	389	TCONS_00142170,TCONS_00143817
SmLNCA154571-IBu	G29531	2	453	TCONS_00142126
SmLNCA153715-IBu	G29054	2	772	TCONS_00141974
SmLNCA152917-IBu	G28610	2	664	TCONS_00141902
SmLNCA152915-IBu	G28610	2	664	TCONS_00141901
SmLNCA152918-IBu	G28610	3	499	TCONS_00141901
SmLINC134195-IBu	G18359	2	799	TCONS_00141732
SmLINC134196-IBu	G18359	3	826	TCONS_00141732
SmLINC134207-IBu	G18364	3	449	TCONS_00141732
SmLINC134209-IBu	G18366	2	310	TCONS_00141732
SmLINC134253-IBu	G18388	2	575	TCONS_00141732
SmLINC134282-IBu	G18405	2	330	TCONS_00141732
SmLNCA134165-IBu	G18343	2	1545	TCONS_00141732
SmLNCA134166-IBu	G18343	3	1493	TCONS_00141732
SmLNCA134167-IBu	G18343	3	1518	TCONS_00141732
SmLNCA134222-IBu	G18372	2	8017	TCONS_00141732
SmLNCA134281-IBu	G18404	2	442	TCONS_00141732
SmLNCA134420-IBu	G18480	2	367	TCONS_00141732
SmLINC152102-IBu	G28196	2	938	TCONS_00141632
SmLNCA152103-IBu	G28196	2	2350	TCONS_00141632
SmLNCA152126-IBu	G28206	2	1468	TCONS_00141632
SmLNCA152127-IBu	G28206	2	2205	TCONS_00141632
SmLNCA152128-IBu	G28206	2	1424	TCONS_00141632
SmLNCA152129-IBu	G28206	2	1345	TCONS_00141632
SmLNCA152130-IBu	G28206	2	2111	TCONS_00141632
SmLNCA152131-IBu	G28206	3	2087	TCONS_00141632
SmLNCA148316-IBu	G26062	3	8681	TCONS_00138650
SmLNCA147970-IBu	G25880	2	317	TCONS_00138240
SmLNCA148302-IBu	G26052	2	3285	TCONS_00137511
SmLNCA149240-IBu	G26584	2	5204	TCONS_00137465
SmLNCS149122-IBu	G26506	2	340	TCONS_00137176
SmLINC145985-IBu	G24817	2	1340	TCONS_00136691
SmLINC145986-IBu	G24817	2	1327	TCONS_00136691
SmLINC145987-IBu	G24817	2	1961	TCONS_00136691
SmLINC145989-IBu	G24817	2	1626	TCONS_00136691
SmLINC145990-IBu	G24817	2	1639	TCONS_00136691
SmLINC146007-IBu	G24826	2	1265	TCONS_00136691
SmLNCA145970-IBu	G24811	2	715	TCONS_00136691
SmLNCA146100-IBu	G24868	2	838	TCONS_00136691
SmLNCA149124-IBu	G26507	2	1766	TCONS_00136648
SmLINC150446-IBu	G27277	2	355	TCONS_00135889
SmLNCA149817-IBu	G26925	3	3092	TCONS_00135861
SmLINC003840-IBu	G26863	7	996	TCONS_00135338,TCONS_00134559,TCONS_00134558,SmLINC03838-IBu,TCONS_00134557,SmLINC03840-IBu,SmLINC03839-IBu,SmLINC03837-IBu,SmLINC03835-IBu,SmLINC03836-IBu,SmLINC03833-IBu,SmLINC03834-IBu,SmLINC03832-IBu,SmLINC03831-IBu,SmLINC03830-IBu
SmLINC149691-IBu	G26863	6	2774	TCONS_00135338,TCONS_00134559,TCONS_00134558,SmLINC03838-IBu,TCONS_00134557,SmLINC03840-IBu,SmLINC03839-IBu,SmLINC03837-IBu,SmLINC03835-IBu,SmLINC03836-IBu,SmLINC03833-IBu,SmLINC03834-IBu,SmLINC03832-IBu,SmLINC03831-IBu,SmLINC03830-IBu
SmLNCA150258-IBu	G27157	2	421	TCONS_00135193
SmLNCA150264-IBu	G27161	2	1719	TCONS_00135193
SmLNCA150266-IBu	G27162	2	391	TCONS_00135193
SmLNCA149204-IBu	G26558	2	1396	TCONS_00134969
SmLNCA149206-IBu	G26558	2	473	TCONS_00134969
SmLNCS150508-IBu	G27310	2	321	TCONS_00134606
SmLNCA149414-IBu	G26693	2	3853	TCONS_00134538
SmLNCA149018-IBu	G26449	2	371	TCONS_00134512
SmLINC148987-IBu	G26427	2	1075	TCONS_00134488
SmLNCA148279-IBu	G26039	2	3038	TCONS_00134484,SmLINC03782-IBu,SmLINC03780-IBu,SmLINC03781-IBu
SmLINC147947-IBu	G25872	6	876	TCONS_00134451
SmLINC147948-IBu	G25872	5	812	TCONS_00134451
SmLINC147949-IBu	G25872	4	777	TCONS_00134451
SmLINC147956-IBu	G25874	2	393	TCONS_00134450
SmLINC148936-IBu	G26393	5	685	TCONS_00134275
SmLINC148937-IBu	G26393	4	592	TCONS_00134275
SmLINC148938-IBu	G26393	4	579	TCONS_00134275
SmLINC148939-IBu	G26393	4	495	TCONS_00134275
SmLINC003777-IBu	G25953	2	3130	TCONS_00134170,SmLINC03777-IBu,SmLINC03776-IBu
SmLINC148111-IBu	G25953	2	438	TCONS_00134170,SmLINC03777-IBu,SmLINC03776-IBu
SmLINC148112-IBu	G25953	2	388	TCONS_00134170,SmLINC03777-IBu,SmLINC03776-IBu
SmLINC148114-IBu	G25953	3	391	TCONS_00134170,SmLINC03777-IBu,SmLINC03776-IBu
SmLINC148661-IBu	G26238	2	401	TCONS_00134141
SmLNCA139797-IBu	G21560	4	1328	TCONS_00133454
SmLNCA139798-IBu	G21561	2	612	TCONS_00133454
SmLNCA139584-IBu	G21441	3	673	TCONS_00133056
SmLNCA139590-IBu	G21441	4	2063	TCONS_00133056
SmLNCA139244-IBu	G21242	2	417	TCONS_00132001
SmLNCA140693-IBu	G22078	2	396	TCONS_00127175
SmLNCS140869-IBu	G22149	2	2425	TCONS_00126597
SmLINC159813-IBu	G32475	2	357	TCONS_00125965
SmLINC159818-IBu	G32478	3	1541	TCONS_00125965
SmLINC159820-IBu	G32478	2	975	TCONS_00125965
SmLINC159901-IBu	G32522	3	1238	TCONS_00125965
SmLINC159902-IBu	G32523	2	342	TCONS_00125965
SmLINC159907-IBu	G32528	4	589	TCONS_00125965
SmLINC159939-IBu	G32542	2	386	TCONS_00125965
SmLINC160030-IBu	G32590	2	443	TCONS_00125965
SmLINC160194-IBu	G32699	2	1322	TCONS_00125965
SmLINC160263-IBu	G32746	2	604	TCONS_00125965
SmLNCA159723-IBu	G32430	2	643	TCONS_00125965
SmLNCA159724-IBu	G32431	2	592	TCONS_00125965
SmLNCA159725-IBu	G32432	2	331	TCONS_00125965
SmLNCA159786-IBu	G32462	2	1184	TCONS_00125965
SmLNCA159788-IBu	G32462	2	2076	TCONS_00125965
SmLNCA160032-IBu	G32592	2	866	TCONS_00125965
SmLNCA160033-IBu	G32593	2	1711	TCONS_00125965
SmLNCA160230-IBu	G32725	3	513	TCONS_00125965
SmLNCA160231-IBu	G32725	2	954	TCONS_00125965
SmLNCA160259-IBu	G32744	2	1136	TCONS_00125965
SmLNCA160261-IBu	G32744	2	1133	TCONS_00125965
SmLNCS159795-IBu	G32468	2	452	TCONS_00125965
SmLNCS160143-IBu	G32662	2	377	TCONS_00125965
SmLNCS160186-IBu	G32693	3	906	TCONS_00125965
SmLNCS145500-IBu	G24562	2	335	TCONS_00125231,TCONS_00112271,TCONS_00117043
SmLNCS145507-IBu	G24562	2	330	TCONS_00125231,TCONS_00112271,TCONS_00117043
SmLNCA145530-IBu	G24567	2	9329	TCONS_00125231
SmLNCS144778-IBu	G24153	2	483	TCONS_00125222
SmLNCA146271-IBu	G24966	3	1343	TCONS_00124077
SmLNCA159728-IBu	G32434	4	1619	TCONS_00122712
SmLNCS139161-IBu	G21190	2	316	TCONS_00122546
SmLNCS139204-IBu	G21216	2	929	TCONS_00122546
SmLNCA119962-IBu	G10748	2	7242	TCONS_00122486
SmLNCA119963-IBu	G10748	3	7204	TCONS_00122486
SmLNCA119964-IBu	G10748	3	7181	TCONS_00122486
SmLINC140018-IBu	G21677	2	1484	TCONS_00121662,TCONS_00111843
SmLNCA145638-IBu	G24627	4	1008	TCONS_00121580
SmLNCA142826-IBu	G23151	2	6156	TCONS_00121453
SmLNCA140849-IBu	G22137	2	3059	TCONS_00121333
SmLNCA146808-IBu	G25282	2	874	TCONS_00120397,SmLINC03708-IBu,SmLINC03710-IBu,SmLINC03709-IBu
SmLNCA146809-IBu	G25282	3	2433	TCONS_00120397,SmLINC03708-IBu,SmLINC03710-IBu
SmLNCA141164-IBu	G22288	2	2761	TCONS_00119981
SmLNCA144929-IBu	G24237	3	2230	TCONS_00118947
SmLNCA142797-IBu	G23130	2	472	TCONS_00118850
SmLNCA145893-IBu	G24768	5	1452	TCONS_00118691
SmLNCA145895-IBu	G24768	4	1177	TCONS_00118691
SmLNCA140478-IBu	G21947	2	558	TCONS_00118205
SmLNCA140479-IBu	G21948	2	535	TCONS_00118205
SmLINC140580-IBu	G22006	2	946	TCONS_00118190
SmLNCA143160-IBu	G23325	2	905	TCONS_00116909
SmLNCS144879-IBu	G24219	2	915	TCONS_00116573,SmLINC03551-IBu,SmLINC03550-IBu,SmLINC03552-IBu
SmLNCS144880-IBu	G24219	3	871	TCONS_00116573,SmLINC03551-IBu,SmLINC03550-IBu,SmLINC03552-IBu
SmLNCA143200-IBu	G23350	4	900	TCONS_00116401
SmLNCA143371-IBu	G23469	2	529	TCONS_00114554
SmLNCA145706-IBu	G24664	2	2520	TCONS_00114154
SmLNCA146239-IBu	G24950	4	2593	TCONS_00114140
SmLNCA144510-IBu	G24022	2	338	TCONS_00113958
SmLNCA159888-IBu	G32514	2	628	TCONS_00113856
SmLNCS160176-IBu	G32684	2	365	TCONS_00113856
SmLNCA141982-IBu	G22697	2	5709	TCONS_00113552
SmLNCA141983-IBu	G22697	3	7966	TCONS_00113552
SmLINC146420-IBu	G25052	3	2482	TCONS_00112388
SmLNCA144786-IBu	G24160	2	616	TCONS_00112245
SmLNCA143991-IBu	G23763	2	699	TCONS_00112160
SmLNCA143280-IBu	G23407	4	747	TCONS_00112114
SmLNCA143281-IBu	G23407	2	859	TCONS_00112114
SmLNCA143282-IBu	G23407	4	742	TCONS_00112114
SmLINC142444-IBu	G22939	2	698	TCONS_00112019,SmLINC03305-IBu,SmLINC03308-IBu,SmLINC03306-IBu,SmLINC03307-IBu,TCONS_00116866,SmLINC03304-IBu,SmLINC03302-IBu,SmLINC03303-IBu,SmLINC03301-IBu,SmLINC03300-IBu
SmLNCA141831-IBu	G22630	3	1201	TCONS_00111953
SmLNCS141739-IBu	G22585	2	470	TCONS_00111953
SmLNCS141740-IBu	G22586	2	324	TCONS_00111953
SmLNCA146382-IBu	G25027	2	6301	TCONS_00111777
SmLNCA119836-IBu	G10682	2	5062	TCONS_00111720
SmLNCA144643-IBu	G24091	2	531	TCONS_00111575
SmLNCA145476-IBu	G24550	2	7058	TCONS_00111559
SmLNCA144810-IBu	G24176	2	511	TCONS_00111549
SmLINC144944-IBu	G24248	2	959	TCONS_00111538,SmLINC03515-IBu,SmLINC03518-IBu,SmLINC03517-IBu,SmLINC03516-IBu,SmLINC03522-IBu,SmLINC03531-IBu,SmLINC03519-IBu,SmLINC03528-IBu,SmLINC03521-IBu,SmLINC03529-IBu,SmLINC03526-IBu,SmLINC03523-IBu,SmLINC03530-IBu,SmLINC03524-IBu,SmLINC03532-IBu,SmLINC03535-IBu,SmLINC03534-IBu,SmLINC03536-IBu
SmLINC144945-IBu	G24248	4	744	TCONS_00111538,SmLINC03515-IBu,SmLINC03518-IBu,SmLINC03517-IBu,SmLINC03516-IBu,SmLINC03522-IBu,SmLINC03531-IBu,SmLINC03519-IBu,SmLINC03528-IBu,SmLINC03521-IBu,SmLINC03529-IBu,SmLINC03526-IBu,SmLINC03523-IBu,SmLINC03530-IBu,SmLINC03524-IBu,SmLINC03532-IBu,SmLINC03535-IBu,SmLINC03534-IBu,SmLINC03536-IBu
SmLNCS145694-IBu	G24656	2	598	TCONS_00111502
SmLNCA143972-IBu	G23750	3	648	TCONS_00111413
SmLNCA159577-IBu	G32358	2	843	TCONS_00111374
SmLNCA142767-IBu	G23122	4	1224	TCONS_00111263
SmLNCA142768-IBu	G23122	4	2160	TCONS_00111263
SmLNCA142770-IBu	G23122	3	1056	TCONS_00111263
SmLNCA142771-IBu	G23122	4	1418	TCONS_00111263
SmLNCA142772-IBu	G23122	3	684	TCONS_00111263
SmLNCA142773-IBu	G23122	2	521	TCONS_00111263
SmLNCA142774-IBu	G23122	3	1115	TCONS_00111263
SmLNCA142775-IBu	G23122	2	3433	TCONS_00111263
SmLNCA142777-IBu	G23122	4	1283	TCONS_00111263
SmLNCA142778-IBu	G23122	3	1177	TCONS_00111263
SmLNCA142779-IBu	G23122	2	602	TCONS_00111263
SmLNCA142781-IBu	G23122	3	689	TCONS_00111263
SmLNCA142782-IBu	G23122	5	1145	TCONS_00111263
SmLNCA142783-IBu	G23122	3	883	TCONS_00111263
SmLNCA142784-IBu	G23122	3	3601	TCONS_00111263
SmLNCA142785-IBu	G23122	2	1457	TCONS_00111263
SmLINC140697-IBu	G22080	2	1918	TCONS_00110996,TCONS_00113349
SmLNCA140692-IBu	G22077	2	322	TCONS_00110959
SmLNCA128567-IBu	G15413	2	3613	TCONS_00110706
SmLNCA161666-IBu	G33520	2	5695	TCONS_00110429
SmLNCA128937-IBu	G15640	2	545	TCONS_00109837
SmLNCA128889-IBu	G15609	2	3631	TCONS_00109310
SmLNCA129518-IBu	G15943	2	3441	TCONS_00108723
SmLNCA129358-IBu	G15842	3	7776	TCONS_00108649
SmLNCA129359-IBu	G15842	5	5151	TCONS_00108649
SmLNCA129360-IBu	G15842	5	5760	TCONS_00108649
SmLNCA129196-IBu	G15753	2	513	TCONS_00108622
SmLNCS117675-IBu	G9469	2	658	TCONS_00108212
SmLINC118167-IBu	G9730	5	6005	TCONS_00107778
SmLINC100107304	G9874	2	1434	TCONS_00107304,TCONS_00107303,TCONS_00107074,SmLINC02974-IBu
SmLINC118400-IBu	G9867	3	999	TCONS_00107303,TCONS_00107074
SmLINC118507-IBu	G9924	2	383	TCONS_00107303
SmLINC118508-IBu	G9924	2	393	TCONS_00107303
SmLNCA118402-IBu	G9868	2	336	TCONS_00107303
SmLINC118413-IBu	G9877	2	391	TCONS_00107172,SmLINC02971-IBu,SmLINC02972-IBu,SmLINC02970-IBu,SmLINC02968-IBu
SmLINC129077-IBu	G15701	2	508	TCONS_00107171
SmLNCA129002-IBu	G15689	2	476	TCONS_00107171
SmLNCS128973-IBu	G15668	2	833	TCONS_00107171
SmLNCA135774-IBu	G19229	2	677	TCONS_00105794
SmLNCA135903-IBu	G19313	2	2224	TCONS_00105598
SmLNCA136267-IBu	G19530	3	7640	TCONS_00105305
SmLNCA136268-IBu	G19531	2	406	TCONS_00105305
SmLNCA136035-IBu	G19378	2	758	TCONS_00105093
SmLNCA130769-IBu	G16632	2	1854	TCONS_00100643
SmLNCA136980-IBu	G19920	2	4647	TCONS_00100297
SmLNCA136981-IBu	G19921	2	482	TCONS_00100297
SmLINC130559-IBu	G16499	2	385	TCONS_00100162
SmLNCA133028-IBu	G17749	2	903	TCONS_00098818
SmLNCS133136-IBu	G17809	2	316	TCONS_00098818
SmLNCA134050-IBu	G18282	2	356	TCONS_00098607
SmLNCA134254-IBu	G18389	2	1524	TCONS_00097738
SmLINC131201-IBu	G16842	2	1048	TCONS_00097613
SmLINC132379-IBu	G17443	2	564	TCONS_00096357
SmLINC132380-IBu	G17443	2	2711	TCONS_00096357
SmLINC132381-IBu	G17443	3	524	TCONS_00096357
SmLINC132382-IBu	G17443	3	2301	TCONS_00096357
SmLNCA133563-IBu	G18023	2	4457	TCONS_00096034
SmLINC132166-IBu	G17333	2	1363	TCONS_00095969,SmLINC02618-IBu
SmLNCA131159-IBu	G16821	2	568	TCONS_00095455
SmLNCA134548-IBu	G18547	2	485	TCONS_00094429
SmLNCA130745-IBu	G16614	3	3005	TCONS_00094280
SmLNCA130746-IBu	G16615	2	2213	TCONS_00094280
SmLNCA131134-IBu	G16800	2	587	TCONS_00093880
SmLNCS135390-IBu	G19013	2	407	TCONS_00092766
SmLINC132710-IBu	G17600	2	496	TCONS_00092658,TCONS_00088354
SmLNCA156152-IBu	G30443	2	6660	TCONS_00092517
SmLNCA156153-IBu	G30443	3	802	TCONS_00092517
SmLNCA156154-IBu	G30443	4	5049	TCONS_00092517
SmLNCA137075-IBu	G19981	3	533	TCONS_00092482
SmLNCA132275-IBu	G17393	2	427	TCONS_00090806
SmLNCA131234-IBu	G16856	3	680	TCONS_00090739
SmLNCA131240-IBu	G16858	2	363	TCONS_00090739
SmLNCA130751-IBu	G16618	2	843	TCONS_00090713
SmLNCA130577-IBu	G16513	2	1253	TCONS_00090701
SmLNCA135425-IBu	G19029	2	3464	TCONS_00090550
SmLINC135015-IBu	G18815	3	361	TCONS_00088540
SmLINC135016-IBu	G18815	3	634	TCONS_00088540
SmLINC135017-IBu	G18815	2	353	TCONS_00088540
SmLINC135018-IBu	G18815	3	386	TCONS_00088540
SmLNCS134546-IBu	G18545	2	1448	TCONS_00088498
SmLNCA133331-IBu	G17898	3	14751	TCONS_00088407
SmLNCA133332-IBu	G17898	3	7463	TCONS_00088407
SmLNCA130217-IBu	G16305	2	875	TCONS_00088192
SmLNCA130218-IBu	G16305	2	806	TCONS_00088192
SmLNCA133618-IBu	G18051	2	4831	TCONS_00087684
SmLNCA133283-IBu	G17874	5	1177	TCONS_00087606
SmLNCA133284-IBu	G17874	4	1215	TCONS_00087606
SmLNCA133285-IBu	G17874	3	1264	TCONS_00087606
SmLNCA133286-IBu	G17874	4	1524	TCONS_00087606
SmLNCA133287-IBu	G17874	2	1611	TCONS_00087606
SmLNCA133288-IBu	G17874	3	1573	TCONS_00087606
SmLNCA133289-IBu	G17874	4	1440	TCONS_00087606
SmLNCA133132-IBu	G17805	2	716	TCONS_00087578
SmLNCA131832-IBu	G17164	5	1710	TCONS_00087393,TCONS_00095193,TCONS_00085175,TCONS_00090221,TCONS_00085174,TCONS_00095942
SmLNCA131833-IBu	G17164	6	1830	TCONS_00087393,TCONS_00095193,TCONS_00085175,TCONS_00090221,TCONS_00085174,TCONS_00095942
SmLNCA131834-IBu	G17164	3	5301	TCONS_00087393,TCONS_00095193,TCONS_00085175,TCONS_00090221,TCONS_00085174,TCONS_00095942
SmLNCA131052-IBu	G16764	2	1150	TCONS_00087301
SmLNCA131053-IBu	G16764	3	1111	TCONS_00087301
SmLNCA131054-IBu	G16764	5	1696	TCONS_00087301
SmLNCA131055-IBu	G16764	4	1530	TCONS_00087301
SmLNCA131056-IBu	G16764	4	2238	TCONS_00087301
SmLNCA131057-IBu	G16764	3	2262	TCONS_00087301
SmLNCA131058-IBu	G16764	5	1680	TCONS_00087301
SmLNCA131059-IBu	G16764	3	2086	TCONS_00087301
SmLNCA131245-IBu	G16861	2	840	TCONS_00087272
SmLNCA105832-IBu	G3202	2	2040	TCONS_00086289
SmLNCA105517-IBu	G3045	4	5783	TCONS_00086288
SmLNCA105518-IBu	G3045	7	5646	TCONS_00086288
SmLNCA105519-IBu	G3045	4	6425	TCONS_00086288
SmLNCA105520-IBu	G3045	7	5717	TCONS_00086288
SmLNCA105521-IBu	G3045	8	5676	TCONS_00086288
SmLNCA105522-IBu	G3045	3	6482	TCONS_00086288
SmLNCA105523-IBu	G3045	3	6463	TCONS_00086288
SmLNCA105524-IBu	G3045	3	7448	TCONS_00086288
SmLNCS136481-IBu	G19630	2	839	TCONS_00086268
SmLNCA135536-IBu	G19097	2	1028	TCONS_00086248
SmLINC133371-IBu	G17920	3	371	TCONS_00086088
SmLNCA132513-IBu	G17513	5	2363	TCONS_00086043
SmLNCA132514-IBu	G17513	5	2163	TCONS_00086043
SmLNCS132900-IBu	G17678	2	375	TCONS_00086013
SmLNCA131397-IBu	G16941	2	3322	TCONS_00085912
SmLNCA136959-IBu	G19906	2	1917	TCONS_00085745
SmLNCA136881-IBu	G19859	2	2965	TCONS_00085681
SmLNCA134995-IBu	G18801	2	344	TCONS_00085596
SmLNCA134879-IBu	G18741	2	467	TCONS_00085570
SmLNCA133791-IBu	G18140	2	1426	TCONS_00085514
SmLNCA133328-IBu	G17895	2	731	TCONS_00085341
SmLNCA132867-IBu	G17657	2	3662	TCONS_00085246
SmLNCA131196-IBu	G16838	5	1018	TCONS_00085096
SmLINC131547-IBu	G17029	4	385	TCONS_00085038,TCONS_00085039,TCONS_00087232
SmLINC131549-IBu	G17029	3	504	TCONS_00085038,TCONS_00085039,TCONS_00087232
SmLINC131550-IBu	G17029	3	687	TCONS_00085038,TCONS_00085039,TCONS_00087232
SmLINC131551-IBu	G17029	2	805	TCONS_00085038,TCONS_00085039,TCONS_00087232
SmLNCA131806-IBu	G17145	2	3384	TCONS_00085028
SmLNCA118888-IBu	G10125	2	2367	TCONS_00084458
SmLNCS122749-IBu	G12215	2	400	TCONS_00083453
SmLINC122883-IBu	G12296	3	1224	TCONS_00083364,TCONS_00083222,TCONS_00083223
SmLINC122884-IBu	G12296	3	1250	TCONS_00083364,TCONS_00083222,TCONS_00083223
SmLINC122885-IBu	G12296	3	574	TCONS_00083364,TCONS_00083222,TCONS_00083223
SmLINC122887-IBu	G12296	3	1020	TCONS_00083364,TCONS_00083222,TCONS_00083223
SmLINC122889-IBu	G12296	3	992	TCONS_00083364,TCONS_00083222,TCONS_00083223
SmLINC122890-IBu	G12296	2	1281	TCONS_00083364,TCONS_00083222,TCONS_00083223
SmLINC122891-IBu	G12296	2	1003	TCONS_00083364,TCONS_00083222,TCONS_00083223
SmLINC122892-IBu	G12296	5	947	TCONS_00083364,TCONS_00083222,TCONS_00083223
SmLINC122895-IBu	G12296	2	390	TCONS_00083364,TCONS_00083222,TCONS_00083223
SmLINC122896-IBu	G12296	2	1408	TCONS_00083364,TCONS_00083222,TCONS_00083223
SmLINC122897-IBu	G12296	4	961	TCONS_00083364,TCONS_00083222,TCONS_00083223
SmLINC122898-IBu	G12296	2	1488	TCONS_00083364,TCONS_00083222,TCONS_00083223
SmLINC122899-IBu	G12296	2	1682	TCONS_00083364,TCONS_00083222,TCONS_00083223
SmLINC122902-IBu	G12296	2	1306	TCONS_00083364,TCONS_00083222,TCONS_00083223
SmLINC122903-IBu	G12296	2	1399	TCONS_00083364,TCONS_00083222,TCONS_00083223
SmLINC122904-IBu	G12296	4	673	TCONS_00083364,TCONS_00083222,TCONS_00083223
SmLINC122905-IBu	G12296	4	952	TCONS_00083364,TCONS_00083222,TCONS_00083223
SmLINC122906-IBu	G12296	4	1017	TCONS_00083364,TCONS_00083222,TCONS_00083223
SmLINC122907-IBu	G12296	2	280	TCONS_00083364,TCONS_00083222,TCONS_00083223
SmLINC122908-IBu	G12296	2	1080	TCONS_00083364,TCONS_00083222,TCONS_00083223
SmLINC122909-IBu	G12296	2	1051	TCONS_00083364,TCONS_00083222,TCONS_00083223
SmLINC122910-IBu	G12296	3	1048	TCONS_00083364,TCONS_00083222,TCONS_00083223
SmLINC122911-IBu	G12296	2	999	TCONS_00083364,TCONS_00083222,TCONS_00083223
SmLINC122912-IBu	G12296	5	921	TCONS_00083364,TCONS_00083222,TCONS_00083223
SmLINC122913-IBu	G12296	3	1075	TCONS_00083364,TCONS_00083222,TCONS_00083223
SmLINC122886-IBu	G12296	2	467	TCONS_00083364,TCONS_00083222
SmLINC122894-IBu	G12296	2	641	TCONS_00083364,TCONS_00083222
SmLINC122901-IBu	G12296	2	475	TCONS_00083364,TCONS_00083222
SmLNCA122644-IBu	G12172	2	6524	TCONS_00083231
SmLNCA122608-IBu	G12157	2	313	TCONS_00083229
SmLNCS123332-IBu	G12529	2	897	TCONS_00083175
SmLNCA107045-IBu	G3853	2	997	TCONS_00082713
SmLNCA107643-IBu	G4148	3	6110	TCONS_00082644
SmLNCA107644-IBu	G4148	3	5219	TCONS_00082644
SmLNCA107646-IBu	G4148	3	6384	TCONS_00082644
SmLNCA107143-IBu	G3910	2	6859	TCONS_00082296
SmLNCA107205-IBu	G3945	3	552	TCONS_00082294
SmLNCS107203-IBu	G3943	2	604	TCONS_00082294
SmLNCA107268-IBu	G3975	2	913	TCONS_00082284
SmLNCA107269-IBu	G3975	3	2019	TCONS_00082284
SmLNCA119174-IBu	G10314	2	1229	TCONS_00076325
SmLNCA119187-IBu	G10322	2	695	TCONS_00076325
SmLINC125982-IBu	G13945	3	1245	TCONS_00074019
SmLINC125996-IBu	G13954	2	318	TCONS_00074019
SmLINC120149-IBu	G10832	3	1406	TCONS_00073194
SmLNCA120144-IBu	G10832	2	1618	TCONS_00073194
SmLNCA120145-IBu	G10832	5	1527	TCONS_00073194
SmLNCA120147-IBu	G10832	3	2615	TCONS_00073194
SmLNCA120980-IBu	G11303	2	636	TCONS_00071725
SmLINC117350-IBu	G9293	3	595	TCONS_00071698,SmLINC02146-IBu
SmLINC117353-IBu	G9293	2	1383	TCONS_00071698,SmLINC02146-IBu
SmLINC117354-IBu	G9293	2	754	TCONS_00071698,SmLINC02146-IBu
SmLNCA121662-IBu	G11642	3	929	TCONS_00071666
SmLNCA121663-IBu	G11642	3	1333	TCONS_00071666
SmLNCA121665-IBu	G11642	3	2176	TCONS_00071666
SmLNCA121666-IBu	G11642	2	3992	TCONS_00071666
SmLNCA122853-IBu	G12277	2	318	TCONS_00071626,TCONS_00059290
SmLNCA124354-IBu	G13090	2	6849	TCONS_00071600
SmLNCA125325-IBu	G13572	4	667	TCONS_00071552
SmLINC123030-IBu	G12357	3	1672	TCONS_00071246,TCONS_00071247,SmLINC02036-IBu
SmLNCA124407-IBu	G13119	3	1555	TCONS_00071124
SmLNCA124408-IBu	G13119	7	1708	TCONS_00071124
SmLNCA124410-IBu	G13119	6	1633	TCONS_00071124
SmLNCA123258-IBu	G12486	2	469	TCONS_00069295
SmLNCA123259-IBu	G12486	2	850	TCONS_00069295
SmLNCA123260-IBu	G12486	2	691	TCONS_00069295
SmLNCA123261-IBu	G12486	2	863	TCONS_00069295
SmLNCA127638-IBu	G14926	2	2115	TCONS_00069174
SmLNCA117211-IBu	G9197	2	529	TCONS_00068993
SmLNCA117212-IBu	G9197	3	1046	TCONS_00068993
SmLNCS117150-IBu	G9151	2	334	TCONS_00068974
SmLINC123076-IBu	G12382	3	418	TCONS_00068814
SmLNCA123073-IBu	G12382	4	7403	TCONS_00068814
SmLNCA123074-IBu	G12382	3	1424	TCONS_00068814
SmLNCA117338-IBu	G9284	3	1673	TCONS_00067359
SmLNCA121761-IBu	G11694	2	4103	TCONS_00067332
SmLNCA124975-IBu	G13373	2	473	TCONS_00067239
SmLINC002029-IBu	G12294	2	965	TCONS_00065000,SmLINC02029-IBu,SmLINC02028-IBu,SmLINC02030-IBu
SmLINC123031-IBu	G12358	2	518	TCONS_00065000
SmLNCA124693-IBu	G13242	2	1538	TCONS_00064927
SmLNCA126318-IBu	G14142	2	1852	TCONS_00064887
SmLNCA125997-IBu	G13955	3	765	TCONS_00064870
SmLNCA125998-IBu	G13955	2	865	TCONS_00064870
SmLINC128606-IBu	G15424	3	643	TCONS_00064812
SmLINC128607-IBu	G15424	2	555	TCONS_00064812
SmLINC128608-IBu	G15424	3	639	TCONS_00064812
SmLINC128609-IBu	G15424	2	722	TCONS_00064812
SmLNCA124300-IBu	G13061	2	2609	TCONS_00064284
SmLNCA119788-IBu	G10651	2	1753	TCONS_00062423
SmLNCA120810-IBu	G11214	2	2832	TCONS_00062396
SmLNCA124386-IBu	G13106	4	1375	TCONS_00062188
SmLNCS126256-IBu	G14100	2	349	TCONS_00062066
SmLNCA126563-IBu	G14272	3	1213	TCONS_00062018
SmLNCA126564-IBu	G14272	3	495	TCONS_00062018
SmLNCS128014-IBu	G15135	2	1161	TCONS_00061978
SmLNCA120644-IBu	G11107	2	664	TCONS_00061627
SmLNCA121922-IBu	G11775	5	912	TCONS_00061437,TCONS_00066852
SmLNCA122959-IBu	G12318	2	6957	TCONS_00061228
SmLNCA123832-IBu	G12769	2	441	TCONS_00061124
SmLNCA124258-IBu	G13045	4	917	TCONS_00060963
SmLNCA127349-IBu	G14724	2	4446	TCONS_00060507
SmLNCA127573-IBu	G14884	2	7872	TCONS_00060442
SmLNCA119547-IBu	G10500	2	1936	TCONS_00059498
SmLNCA119741-IBu	G10628	2	1707	TCONS_00059480
SmLNCA117253-IBu	G9227	2	1366	TCONS_00059408
SmLINC121232-IBu	G11419	2	673	TCONS_00059369
SmLINC123463-IBu	G12598	3	674	TCONS_00059269
SmLNCS123868-IBu	G12797	2	598	TCONS_00059223
SmLINC100059064	G14051	2	888	TCONS_00059064,SmLINC01746-IBu,SmLINC01745-IBu
SmLNCA119314-IBu	G10393	2	1109	TCONS_00058929
SmLNCA119316-IBu	G10393	2	4823	TCONS_00058929
SmLNCA119471-IBu	G10459	2	880	TCONS_00058895
SmLINC100058691	G9302	2	1460	TCONS_00058689,TCONS_00075204,TCONS_00058691
SmLNCS117379-IBu	G9302	4	2262	TCONS_00058689,TCONS_00075204,TCONS_00058691
SmLNCA117298-IBu	G9253	2	715	TCONS_00058654
SmLNCA121262-IBu	G11429	2	3142	TCONS_00058619
SmLNCA121558-IBu	G11586	2	669	TCONS_00058561
SmLINC121557-IBu	G11585	2	364	TCONS_00058559
SmLINC121573-IBu	G11596	2	578	TCONS_00058559
SmLINC121574-IBu	G11596	2	565	TCONS_00058559
SmLINC121575-IBu	G11597	2	778	TCONS_00058559
SmLINC121598-IBu	G11609	2	385	TCONS_00058559
SmLINC121754-IBu	G11689	2	520	TCONS_00058559
SmLINC121924-IBu	G11777	2	1849	TCONS_00058559
SmLNCA121599-IBu	G11610	2	461	TCONS_00058559
SmLNCA121658-IBu	G11638	5	468	TCONS_00058559
SmLNCA121680-IBu	G11651	2	2203	TCONS_00058559
SmLNCA121966-IBu	G11807	2	614	TCONS_00058559
SmLNCA121978-IBu	G11814	2	879	TCONS_00058559
SmLNCS121601-IBu	G11612	2	709	TCONS_00058559
SmLNCS121755-IBu	G11690	2	447	TCONS_00058559
SmLNCS122508-IBu	G12099	2	1265	TCONS_00058559
SmLNCA121932-IBu	G11785	2	617	TCONS_00058509
SmLNCA121937-IBu	G11789	2	2729	TCONS_00058509
SmLNCA123005-IBu	G12343	2	1158	TCONS_00058386
SmLNCS123649-IBu	G12684	2	306	TCONS_00058345
SmLNCA123936-IBu	G12851	2	2141	TCONS_00058333
SmLNCA125433-IBu	G13620	2	1310	TCONS_00058119
SmLNCA125633-IBu	G13744	2	1026	TCONS_00058033
SmLNCA100057923	G13956	2	739	TCONS_00057923
SmLNCA126052-IBu	G13985	2	569	TCONS_00057910
SmLNCA126838-IBu	G14414	2	869	TCONS_00057863
SmLNCA126839-IBu	G14415	2	955	TCONS_00057863
SmLNCA127880-IBu	G15050	2	400	TCONS_00057704
SmLNCA106877-IBu	G3773	2	4367	TCONS_00057498
SmLINC102528-IBu	G1418	2	1722	TCONS_00056766
SmLINC147109-IBu	G25450	2	383	TCONS_00055857
SmLINC147114-IBu	G25453	3	1477	TCONS_00055857
SmLNCA139182-IBu	G21202	2	1019	TCONS_00055501
SmLNCA139706-IBu	G21500	2	611	TCONS_00055501
SmLNCA138958-IBu	G21064	2	305	TCONS_00054974
SmLNCA138960-IBu	G21066	2	2054	TCONS_00054926
SmLNCA117838-IBu	G9558	2	1681	TCONS_00053648
SmLNCA117840-IBu	G9558	2	525	TCONS_00053316
SmLNCA119083-IBu	G10247	2	492	TCONS_00053128
SmLNCS118524-IBu	G9936	2	351	TCONS_00053067
SmLNCA118902-IBu	G10130	2	1566	TCONS_00053004,TCONS_00053003,TCONS_00053001
SmLNCA119092-IBu	G10251	2	1794	TCONS_00053001
SmLINC117948-IBu	G9618	2	512	TCONS_00052998
SmLNCA116761-IBu	G8935	2	475	TCONS_00051809
SmLNCA116763-IBu	G8935	2	472	TCONS_00051809
SmLNCA116766-IBu	G8935	2	546	TCONS_00051809
SmLNCA116767-IBu	G8935	2	505	TCONS_00051809
SmLNCA116768-IBu	G8935	2	502	TCONS_00051809
SmLNCA167929-IBu	G36622	2	3879	TCONS_00051806
SmLNCS117052-IBu	G9092	2	625	TCONS_00051644
SmLNCA116943-IBu	G9018	2	1434	TCONS_00051440,SmLINC01601-IBu
SmLNCA116858-IBu	G8982	2	927	TCONS_00051438
SmLNCS116985-IBu	G9051	2	1666	TCONS_00051438
SmLNCA109345-IBu	G5022	2	936	TCONS_00050729
SmLNCA109094-IBu	G4911	4	1128	TCONS_00048791
SmLNCA109095-IBu	G4911	5	1079	TCONS_00048791
SmLNCA109096-IBu	G4911	2	531	TCONS_00048791
SmLNCA109320-IBu	G5009	2	2603	TCONS_00048780
SmLNCA109323-IBu	G5009	2	3295	TCONS_00048780
SmLNCA109324-IBu	G5009	2	2935	TCONS_00048780
SmLNCA109325-IBu	G5009	2	2463	TCONS_00048780
SmLNCA109326-IBu	G5009	2	3155	TCONS_00048780
SmLNCA109328-IBu	G5009	2	2681	TCONS_00048780
SmLNCA109741-IBu	G5247	2	341	TCONS_00048769,SmLINC01514-IBu
SmLNCA101023-IBu	G613	2	476	TCONS_00045764
SmLNCA110974-IBu	G5923	2	3460	TCONS_00040849
SmLNCA107419-IBu	G4039	2	764	TCONS_00038287
SmLNCA104650-IBu	G2541	2	10907	TCONS_00036476
SmLNCA111256-IBu	G6092	2	2237	TCONS_00034938
SmLNCA158237-IBu	G31574	2	1003	TCONS_00033554
SmLNCA105957-IBu	G3248	2	6627	TCONS_00033394
SmLINC101803-IBu	G1050	2	982	TCONS_00033241
SmLNCA101826-IBu	G1063	2	1425	TCONS_00033241
SmLNCA101828-IBu	G1063	4	1355	TCONS_00033241
SmLNCA101831-IBu	G1063	4	1494	TCONS_00033241
SmLNCA101833-IBu	G1063	4	1471	TCONS_00033241
SmLNCA101835-IBu	G1063	2	1120	TCONS_00033241
SmLNCA107777-IBu	G4216	2	506	TCONS_00032754
SmLNCA138373-IBu	G20728	2	331	TCONS_00030319
SmLNCA114436-IBu	G7705	2	612	TCONS_00030150
SmLNCS115459-IBu	G8249	2	385	TCONS_00027796
SmLNCA110903-IBu	G5874	3	2508	TCONS_00027533
SmLINC112055-IBu	G6517	2	1776	TCONS_00026802
SmLINC112056-IBu	G6517	3	1505	TCONS_00026802
SmLINC112057-IBu	G6517	2	2124	TCONS_00026802
SmLNCA105142-IBu	G2845	2	546	TCONS_00025205
SmLNCA158522-IBu	G31752	2	720	TCONS_00024765
SmLNCA111126-IBu	G6012	2	679	TCONS_00022610
SmLNCA110906-IBu	G5876	2	699	TCONS_00022601
SmLNCA106234-IBu	G3418	2	1425	TCONS_00022493
SmLNCS107660-IBu	G4155	2	371	TCONS_00021554
SmLNCA105996-IBu	G3264	2	2662	TCONS_00021443
SmLNCA104924-IBu	G2717	2	1361	TCONS_00021358
SmLNCA104925-IBu	G2717	2	999	TCONS_00021358
SmLNCS115215-IBu	G8118	2	740	TCONS_00018740
SmLNCA114342-IBu	G7645	2	1712	TCONS_00018699
SmLNCS114350-IBu	G7651	2	797	TCONS_00018676
SmLNCS111346-IBu	G6132	2	560	TCONS_00018572
SmLNCA108365-IBu	G4512	2	679	TCONS_00018448
SmLNCA106363-IBu	G3476	2	1877	TCONS_00018387
SmLNCA101616-IBu	G948	3	4355	TCONS_00018145
SmLNCA100656-IBu	G397	3	351	TCONS_00018108
SmLINC106953-IBu	G3810	4	1811	TCONS_00017185,SmLINC00468-IBu,SmLINC00466-IBu,SmLINC00467-IBu,SmLINC00469-IBu,SmLINC00470-IBu
SmLNCA106042-IBu	G3299	3	512	TCONS_00017140
SmLNCA106043-IBu	G3299	2	480	TCONS_00017140
SmLNCA104832-IBu	G2657	2	520	TCONS_00016981
SmLNCA101138-IBu	G672	2	3359	TCONS_00016675
SmLNCA102611-IBu	G1472	3	1150	TCONS_00016649
SmLNCA102612-IBu	G1472	3	1141	TCONS_00016649
SmLNCA102613-IBu	G1472	2	1179	TCONS_00016649
SmLNCA102614-IBu	G1472	2	1188	TCONS_00016649
SmLNCA115478-IBu	G8258	2	449	TCONS_00014379
SmLNCA115479-IBu	G8258	3	576	TCONS_00014379
SmLNCA115480-IBu	G8258	2	618	TCONS_00014379
SmLNCA115481-IBu	G8258	3	572	TCONS_00014379
SmLNCA115482-IBu	G8258	2	1539	TCONS_00014379
SmLNCA123238-IBu	G12474	2	7321	TCONS_00014345
SmLNCA111398-IBu	G6163	2	558	TCONS_00014180
SmLNCA111399-IBu	G6163	2	641	TCONS_00014180
SmLNCA111400-IBu	G6163	2	345	TCONS_00014180
SmLNCA111401-IBu	G6164	2	314	TCONS_00014180
SmLNCA107713-IBu	G4182	2	1285	TCONS_00014028
SmLNCA107716-IBu	G4182	3	1275	TCONS_00014028
SmLNCA105840-IBu	G3204	2	451	TCONS_00013929
SmLNCA105808-IBu	G3182	3	3168	TCONS_00013886
SmLNCA105809-IBu	G3182	2	2650	TCONS_00013886
SmLNCA101157-IBu	G687	2	1447	TCONS_00013710
SmLNCA111909-IBu	G6442	2	578	TCONS_00013168
SmLNCA107760-IBu	G4209	2	4164	TCONS_00012864
SmLNCA101868-IBu	G1085	2	1906	TCONS_00012391
SmLNCA115962-IBu	G8534	2	328	TCONS_00009047
SmLNCA114668-IBu	G7834	2	729	TCONS_00008978
SmLNCA113215-IBu	G7080	3	5229	TCONS_00008855
SmLNCA100879-IBu	G521	2	1220	TCONS_00008787
SmLNCA106029-IBu	G3286	2	375	TCONS_00008412
SmLNCA104475-IBu	G2471	5	2153	TCONS_00008314
SmLNCA115440-IBu	G8236	2	4971	TCONS_00007909
SmLNCA115441-IBu	G8236	3	4138	TCONS_00007909
SmLNCS111286-IBu	G6108	6	1626	TCONS_00006976
SmLNCS111289-IBu	G6108	5	1675	TCONS_00006976
SmLNCS111291-IBu	G6108	3	1782	TCONS_00006976
SmLNCS111292-IBu	G6108	4	1732	TCONS_00006976
SmLNCS111297-IBu	G6108	7	1554	TCONS_00006976
SmLNCA101822-IBu	G1061	3	929	TCONS_00005619
SmLNCA101823-IBu	G1061	2	1233	TCONS_00005619
SmLINC137659-IBu	G20321	2	762	TCONS_00003535,SmLINC01476-IBu,SmLINC01477-IBu,SmLINC01475-IBu
SmLNCA112720-IBu	G6841	2	1068	TCONS_00003244
SmLNCA112433-IBu	G6676	2	3590	TCONS_00003138
SmLNCA111511-IBu	G6219	2	1423	TCONS_00003111
SmLNCS111752-IBu	G6367	3	1373	TCONS_00003073
SmLNCA111858-IBu	G6413	2	1724	TCONS_00003058
SmLNCA158187-IBu	G31546	3	1087	TCONS_00003024
SmLNCA158188-IBu	G31546	2	872	TCONS_00003024
SmLNCS158236-IBu	G31573	2	1420	TCONS_00003024
SmLNCA110533-IBu	G5666	2	1071	TCONS_00002970
SmLNCA110775-IBu	G5808	2	1044	TCONS_00002963
SmLNCA107974-IBu	G4322	5	1428	TCONS_00002864
SmLNCA107975-IBu	G4322	4	2355	TCONS_00002864
SmLNCA107915-IBu	G4296	2	536	TCONS_00002860
SmLNCA107916-IBu	G4296	2	425	TCONS_00002860
SmLINC107585-IBu	G4117	2	6718	TCONS_00002837
SmLNCA106912-IBu	G3789	2	3151	TCONS_00002715
SmLINC106794-IBu	G3721	2	1779	TCONS_00002712
SmLINC102248-IBu	G1272	2	768	TCONS_00002421
SmLINC102249-IBu	G1272	2	778	TCONS_00002421
SmLNCA101906-IBu	G1100	2	908	TCONS_00002375
SmLNCA100793-IBu	G469	2	5824	TCONS_00002295
SmLNCA100795-IBu	G469	2	9306	TCONS_00002295
SmLNCA113966-IBu	G7457	3	2444	TCONS_00002245
SmLNCA114139-IBu	G7553	2	4941	TCONS_00001821
SmLNCA112928-IBu	G6939	2	3726	TCONS_00001599
SmLNCA158753-IBu	G31895	2	1488	TCONS_00001367
SmLNCA110575-IBu	G5690	3	776	TCONS_00001235
SmLNCA110506-IBu	G5655	2	1239	TCONS_00001219
SmLNCA108574-IBu	G4619	2	4578	TCONS_00001124
SmLNCA105891-IBu	G3241	2	402	TCONS_00000821
SmLNCA105892-IBu	G3241	2	421	TCONS_00000821
SmLINC106555-IBu	G3584	2	5392	TCONS_00000812
SmLINC100000794	G3221	2	646	TCONS_00000794
SmLNCA105379-IBu	G2978	2	1415	TCONS_00000699
SmLNCA105380-IBu	G2978	2	525	TCONS_00000699
SmLNCA105381-IBu	G2978	3	537	TCONS_00000699
SmLNCA105382-IBu	G2978	3	753	TCONS_00000699
SmLINC105292-IBu	G2924	2	1716	TCONS_00000697
SmLNCA104388-IBu	G2429	2	919	TCONS_00000502
SmLNCA103356-IBu	G1852	2	397	TCONS_00000419
SmLNCA101686-IBu	G989	2	4955	TCONS_00000237
SmLNCA101569-IBu	G928	2	9195	TCONS_00000193
SmLNCA101570-IBu	G928	3	9153	TCONS_00000193
SmLNCA101571-IBu	G928	2	6079	TCONS_00000193
SmLNCA101572-IBu	G928	3	8614	TCONS_00000193
SmLNCS100802-IBu	G473	2	1055	TCONS_00000116
SmLINC100246-IBu	G152	3	500	TCONS_00000073
SmLNCA100335-IBu	G205	2	1057	TCONS_00000048
SmLNCA100336-IBu	G205	3	2641	TCONS_00000048
SmLNCA100337-IBu	G205	4	2777	TCONS_00000048
SmLNCA100338-IBu	G205	3	2756	TCONS_00000048
SmLNCA100339-IBu	G206	2	519	TCONS_00000048
SmLNCA121045-IBu	G11333	2	3047	SmLINC07024-IBu
SmLNCA163126-IBu	G34242	2	1796	SmLINC07006-IBu,SmLINC07005-IBu
SmLNCA163128-IBu	G34242	3	2240	SmLINC07006-IBu,SmLINC07005-IBu
SmLNCS163119-IBu	G34236	2	614	SmLINC07006-IBu
SmLNCA163127-IBu	G34242	4	1313	SmLINC07005-IBu
SmLNCA163129-IBu	G34242	2	1049	SmLINC07005-IBu
SmLNCA166885-IBu	G36101	3	700	SmLINC07003-IBu,SmLINC07004-IBu
SmLNCA160533-IBu	G32904	7	8349	SmLINC06995-IBu
SmLNCA160534-IBu	G32904	2	6268	SmLINC06995-IBu
SmLINC161094-IBu	G33244	2	713	SmLINC06989-IBu,SmLINC06988-IBu,SmLINC06987-IBu,SmLINC06990-IBu
SmLNCA129525-IBu	G15950	2	1348	SmLINC06983-IBu
SmLNCA147760-IBu	G25782	2	1017	SmLINC06981-IBu
SmLNCA147761-IBu	G25782	2	1572	SmLINC06981-IBu
SmLNCA164568-IBu	G34931	2	5220	SmLINC06980-IBu
SmLINC147755-IBu	G25777	2	1194	SmLINC06972-IBu
SmLINC143874-IBu	G23696	2	690	SmLINC06971-IBu,SmLINC03447-IBu
SmLNCA167639-IBu	G36487	2	1238	SmLINC06970-IBu
SmLNCA171226-IBu	G38318	2	421	SmLINC06966-IBu,SmLINC06967-IBu,SmLINC06968-IBu,SmLINC06965-IBu
SmLNCA171228-IBu	G38318	2	604	SmLINC06966-IBu,SmLINC06967-IBu,SmLINC06968-IBu,SmLINC06965-IBu
SmLNCA171227-IBu	G38318	2	622	SmLINC06965-IBu
SmLINC152332-IBu	G28306	2	841	SmLINC06955-IBu,SmLINC06957-IBu,SmLINC06958-IBu,SmLINC06956-IBu
SmLNCS152333-IBu	G28306	5	1623	SmLINC06955-IBu,SmLINC06957-IBu,SmLINC06958-IBu,SmLINC06956-IBu
SmLINC149462-IBu	G26726	2	521	SmLINC06954-IBu,SmLINC06953-IBu
SmLNCA153140-IBu	G28739	2	350	SmLINC06948-IBu
SmLINC112882-IBu	G6921	3	934	SmLINC06939-IBu,SmLINC06937-IBu,SmLINC06936-IBu,SmLINC06945-IBu
SmLINC167904-IBu	G36610	3	459	SmLINC06930-IBu,SmLINC06931-IBu,SmLINC06932-IBu,TCONS_00252754,TCONS_00252755,TCONS_00252757
SmLINC167905-IBu	G36610	3	1422	SmLINC06930-IBu,SmLINC06931-IBu,SmLINC06932-IBu,TCONS_00252754,TCONS_00252755,TCONS_00252757
SmLINC167906-IBu	G36610	2	499	SmLINC06930-IBu,SmLINC06931-IBu,SmLINC06932-IBu,TCONS_00252754,TCONS_00252755,TCONS_00252757
SmLINC167907-IBu	G36610	4	549	SmLINC06930-IBu,SmLINC06931-IBu,SmLINC06932-IBu,TCONS_00252754,TCONS_00252755,TCONS_00252757
SmLINC128521-IBu	G15393	3	500	SmLINC06925-IBu,SmLINC06926-IBu,SmLINC06924-IBu
SmLNCA169295-IBu	G37284	2	1017	SmLINC06923-IBu
SmLNCA169296-IBu	G37284	3	876	SmLINC06923-IBu
SmLNCA169297-IBu	G37284	3	891	SmLINC06923-IBu
SmLINC175706-IBu	G40597	2	1192	SmLINC06922-IBu,SmLINC06921-IBu
SmLINC175707-IBu	G40597	2	1203	SmLINC06922-IBu,SmLINC06921-IBu
SmLINC175711-IBu	G40601	2	611	SmLINC06921-IBu
SmLINC175712-IBu	G40601	3	624	SmLINC06921-IBu
SmLINC115043-IBu	G8015	2	997	SmLINC06917-IBu,SmLINC06920-IBu,SmLINC06916-IBu
SmLINC114960-IBu	G7981	2	868	SmLINC06915-IBu
SmLINC114961-IBu	G7981	2	1604	SmLINC06915-IBu
SmLINC137881-IBu	G20471	3	560	SmLINC06908-IBu
SmLINC137883-IBu	G20473	2	842	SmLINC06908-IBu
SmLINC178120-IBu	G41992	2	1538	SmLINC06899-IBu,SmLINC06900-IBu,SmLINC06901-IBu
SmLINC178121-IBu	G41992	3	1481	SmLINC06899-IBu,SmLINC06900-IBu,SmLINC06901-IBu
SmLINC178122-IBu	G41992	3	1751	SmLINC06899-IBu,SmLINC06900-IBu,SmLINC06901-IBu
SmLINC178138-IBu	G42002	2	679	SmLINC06899-IBu,SmLINC06900-IBu,SmLINC06901-IBu
SmLINC178139-IBu	G42002	2	584	SmLINC06899-IBu,SmLINC06900-IBu,SmLINC06901-IBu
SmLINC178140-IBu	G42002	2	768	SmLINC06899-IBu,SmLINC06900-IBu,SmLINC06901-IBu
SmLINC178142-IBu	G42002	2	658	SmLINC06899-IBu,SmLINC06900-IBu,SmLINC06901-IBu
SmLINC178143-IBu	G42002	2	563	SmLINC06899-IBu,SmLINC06900-IBu,SmLINC06901-IBu
SmLINC178144-IBu	G42002	2	747	SmLINC06899-IBu,SmLINC06900-IBu,SmLINC06901-IBu
SmLNCA173891-IBu	G39674	3	495	SmLINC06897-IBu,SmLINC06898-IBu,SmLINC06896-IBu,SmLINC06819-IBu
SmLNCA173897-IBu	G39674	2	380	SmLINC06897-IBu,SmLINC06898-IBu,SmLINC06896-IBu,SmLINC06819-IBu
SmLNCA173899-IBu	G39674	3	475	SmLINC06897-IBu,SmLINC06898-IBu,SmLINC06896-IBu,SmLINC06819-IBu
SmLNCA173890-IBu	G39674	2	575	SmLINC06897-IBu,SmLINC06898-IBu,SmLINC06896-IBu
SmLNCA173895-IBu	G39674	3	604	SmLINC06897-IBu,SmLINC06898-IBu,SmLINC06896-IBu
SmLNCS108895-IBu	G4800	2	538	SmLINC06891-IBu
SmLINC136248-IBu	G19515	4	4526	SmLINC06887-IBu
SmLINC136240-IBu	G19512	2	1098	SmLINC06886-IBu,SmLINC06887-IBu,SmLINC06888-IBu
SmLINC136241-IBu	G19512	2	691	SmLINC06886-IBu,SmLINC06887-IBu
SmLNCS136246-IBu	G19515	3	2623	SmLINC06886-IBu
SmLINC142336-IBu	G22891	2	1476	SmLINC06880-IBu,SmLINC06882-IBu,SmLINC06883-IBu,SmLINC06881-IBu
SmLNCA142338-IBu	G22891	3	1779	SmLINC06880-IBu,SmLINC06882-IBu,SmLINC06883-IBu,SmLINC06881-IBu
SmLINC142474-IBu	G22959	2	1021	SmLINC06868-IBu,SmLINC06874-IBu,SmLINC06875-IBu,SmLINC06879-IBu,SmLINC06872-IBu,SmLINC06870-IBu,SmLINC06871-IBu,SmLINC06873-IBu,SmLINC06878-IBu,SmLINC06877-IBu,SmLINC06876-IBu
SmLNCA106405-IBu	G3508	2	581	SmLINC06867-IBu
SmLNCA106406-IBu	G3508	2	490	SmLINC06867-IBu
SmLNCA106407-IBu	G3508	2	1891	SmLINC06867-IBu
SmLNCA106408-IBu	G3508	3	1012	SmLINC06867-IBu
SmLNCA106409-IBu	G3508	3	698	SmLINC06867-IBu
SmLNCA106410-IBu	G3508	3	712	SmLINC06867-IBu
SmLNCA106411-IBu	G3508	2	974	SmLINC06867-IBu
SmLINC116748-IBu	G8926	2	627	SmLINC06865-IBu
SmLINC116749-IBu	G8927	3	426	SmLINC06865-IBu
SmLINC116754-IBu	G8931	2	334	SmLINC06865-IBu
SmLNCA116746-IBu	G8926	3	680	SmLINC06865-IBu
SmLINC170709-IBu	G38031	4	1608	SmLINC06861-IBu
SmLINC170710-IBu	G38031	3	962	SmLINC06861-IBu
SmLINC170711-IBu	G38031	2	2766	SmLINC06861-IBu
SmLNCS148728-IBu	G26279	2	434	SmLINC06858-IBu
SmLNCA148720-IBu	G26277	3	1119	SmLINC06857-IBu
SmLNCA148721-IBu	G26277	4	871	SmLINC06857-IBu
SmLNCA148722-IBu	G26277	4	1063	SmLINC06857-IBu
SmLNCA148723-IBu	G26277	5	1013	SmLINC06857-IBu
SmLNCA148725-IBu	G26277	2	821	SmLINC06857-IBu
SmLINC128321-IBu	G15298	3	380	SmLINC06854-IBu
SmLINC128315-IBu	G15293	2	666	SmLINC06853-IBu
SmLINC128317-IBu	G15295	3	628	SmLINC06853-IBu
SmLINC128318-IBu	G15296	2	1759	SmLINC06853-IBu
SmLINC128568-IBu	G15414	2	752	SmLINC06853-IBu
SmLINC128601-IBu	G15420	2	452	SmLINC06853-IBu
SmLNCA128319-IBu	G15297	2	3560	SmLINC06853-IBu
SmLNCA128320-IBu	G15297	3	3558	SmLINC06853-IBu
SmLNCA128323-IBu	G15299	2	1317	SmLINC06853-IBu
SmLNCA128339-IBu	G15313	4	671	SmLINC06853-IBu
SmLNCA128340-IBu	G15313	2	468	SmLINC06853-IBu
SmLNCA128341-IBu	G15313	2	543	SmLINC06853-IBu
SmLNCA128342-IBu	G15313	2	1373	SmLINC06853-IBu
SmLNCA128343-IBu	G15313	3	577	SmLINC06853-IBu
SmLNCA128344-IBu	G15313	2	458	SmLINC06853-IBu
SmLNCA128345-IBu	G15313	4	667	SmLINC06853-IBu
SmLNCA128346-IBu	G15313	4	641	SmLINC06853-IBu
SmLNCA128347-IBu	G15313	2	414	SmLINC06853-IBu
SmLNCA128348-IBu	G15313	4	663	SmLINC06853-IBu
SmLNCA128386-IBu	G15328	2	632	SmLINC06853-IBu
SmLNCA128387-IBu	G15328	2	418	SmLINC06853-IBu
SmLNCA128399-IBu	G15339	3	8705	SmLINC06853-IBu
SmLNCA128404-IBu	G15342	2	552	SmLINC06853-IBu
SmLNCA128408-IBu	G15346	2	1184	SmLINC06853-IBu
SmLNCA128690-IBu	G15486	2	745	SmLINC06853-IBu
SmLNCA128843-IBu	G15574	2	895	SmLINC06853-IBu
SmLNCA129121-IBu	G15723	2	534	SmLINC06853-IBu
SmLNCS128875-IBu	G15599	2	425	SmLINC06853-IBu
SmLNCS129113-IBu	G15719	2	676	SmLINC06853-IBu
SmLINC166647-IBu	G35968	2	1038	SmLINC06851-IBu,SmLINC06850-IBu,SmLINC06849-IBu
SmLINC166165-IBu	G35710	3	1192	SmLINC06843-IBu,SmLINC06842-IBu,SmLINC06844-IBu,SmLINC06846-IBu,SmLINC06845-IBu,SmLINC06847-IBu
SmLINC138229-IBu	G20665	2	760	SmLINC06841-IBu
SmLINC138230-IBu	G20665	2	702	SmLINC06841-IBu
SmLINC138231-IBu	G20665	2	758	SmLINC06841-IBu
SmLINC138232-IBu	G20665	3	716	SmLINC06841-IBu
SmLINC138233-IBu	G20665	2	966	SmLINC06841-IBu
SmLINC138235-IBu	G20667	2	716	SmLINC06841-IBu
SmLINC138286-IBu	G20693	2	1722	SmLINC06841-IBu
SmLINC138287-IBu	G20693	2	604	SmLINC06841-IBu
SmLINC175384-IBu	G40418	2	325	SmLINC06831-IBu,SmLINC06830-IBu
SmLINC175382-IBu	G40416	2	704	SmLINC06830-IBu
SmLINC143494-IBu	G23530	2	387	SmLINC06829-IBu
SmLNCA173892-IBu	G39674	2	586	SmLINC06819-IBu
SmLNCA173894-IBu	G39674	2	394	SmLINC06819-IBu
SmLINC161530-IBu	G33457	2	1184	SmLINC06809-IBu,SmLINC06810-IBu,SmLINC06808-IBu,SmLINC06811-IBu,SmLINC06807-IBu,SmLINC06812-IBu,SmLINC06813-IBu,SmLINC06806-IBu
SmLINC161515-IBu	G33457	3	1263	SmLINC06809-IBu,SmLINC06810-IBu,SmLINC06808-IBu,SmLINC06811-IBu,SmLINC06807-IBu,SmLINC06812-IBu,SmLINC06813-IBu,SmLINC06805-IBu,SmLINC06806-IBu
SmLINC161516-IBu	G33457	4	1231	SmLINC06809-IBu,SmLINC06810-IBu,SmLINC06808-IBu,SmLINC06811-IBu,SmLINC06807-IBu,SmLINC06812-IBu,SmLINC06813-IBu,SmLINC06805-IBu,SmLINC06806-IBu
SmLINC161517-IBu	G33457	3	1633	SmLINC06809-IBu,SmLINC06810-IBu,SmLINC06808-IBu,SmLINC06811-IBu,SmLINC06807-IBu,SmLINC06812-IBu,SmLINC06813-IBu,SmLINC06805-IBu,SmLINC06806-IBu
SmLINC161518-IBu	G33457	2	2335	SmLINC06809-IBu,SmLINC06810-IBu,SmLINC06808-IBu,SmLINC06811-IBu,SmLINC06807-IBu,SmLINC06812-IBu,SmLINC06813-IBu,SmLINC06805-IBu,SmLINC06806-IBu
SmLINC161519-IBu	G33457	4	1227	SmLINC06809-IBu,SmLINC06810-IBu,SmLINC06808-IBu,SmLINC06811-IBu,SmLINC06807-IBu,SmLINC06812-IBu,SmLINC06813-IBu,SmLINC06805-IBu,SmLINC06806-IBu
SmLINC161520-IBu	G33457	5	1673	SmLINC06809-IBu,SmLINC06810-IBu,SmLINC06808-IBu,SmLINC06811-IBu,SmLINC06807-IBu,SmLINC06812-IBu,SmLINC06813-IBu,SmLINC06805-IBu,SmLINC06806-IBu
SmLINC161521-IBu	G33457	2	1191	SmLINC06809-IBu,SmLINC06810-IBu,SmLINC06808-IBu,SmLINC06811-IBu,SmLINC06807-IBu,SmLINC06812-IBu,SmLINC06813-IBu,SmLINC06805-IBu,SmLINC06806-IBu
SmLINC161522-IBu	G33457	3	1637	SmLINC06809-IBu,SmLINC06810-IBu,SmLINC06808-IBu,SmLINC06811-IBu,SmLINC06807-IBu,SmLINC06812-IBu,SmLINC06813-IBu,SmLINC06805-IBu,SmLINC06806-IBu
SmLINC161523-IBu	G33457	2	1828	SmLINC06809-IBu,SmLINC06810-IBu,SmLINC06808-IBu,SmLINC06811-IBu,SmLINC06807-IBu,SmLINC06812-IBu,SmLINC06813-IBu,SmLINC06805-IBu,SmLINC06806-IBu
SmLINC161524-IBu	G33457	4	1275	SmLINC06809-IBu,SmLINC06810-IBu,SmLINC06808-IBu,SmLINC06811-IBu,SmLINC06807-IBu,SmLINC06812-IBu,SmLINC06813-IBu,SmLINC06805-IBu,SmLINC06806-IBu
SmLINC161525-IBu	G33457	5	1532	SmLINC06809-IBu,SmLINC06810-IBu,SmLINC06808-IBu,SmLINC06811-IBu,SmLINC06807-IBu,SmLINC06812-IBu,SmLINC06813-IBu,SmLINC06805-IBu,SmLINC06806-IBu
SmLINC161526-IBu	G33457	3	2901	SmLINC06809-IBu,SmLINC06810-IBu,SmLINC06808-IBu,SmLINC06811-IBu,SmLINC06807-IBu,SmLINC06812-IBu,SmLINC06813-IBu,SmLINC06805-IBu,SmLINC06806-IBu
SmLINC161527-IBu	G33457	2	1825	SmLINC06809-IBu,SmLINC06810-IBu,SmLINC06808-IBu,SmLINC06811-IBu,SmLINC06807-IBu,SmLINC06812-IBu,SmLINC06813-IBu,SmLINC06805-IBu,SmLINC06806-IBu
SmLINC161528-IBu	G33457	4	1385	SmLINC06809-IBu,SmLINC06810-IBu,SmLINC06808-IBu,SmLINC06811-IBu,SmLINC06807-IBu,SmLINC06812-IBu,SmLINC06813-IBu,SmLINC06805-IBu,SmLINC06806-IBu
SmLINC161529-IBu	G33457	4	1123	SmLINC06809-IBu,SmLINC06810-IBu,SmLINC06808-IBu,SmLINC06811-IBu,SmLINC06807-IBu,SmLINC06812-IBu,SmLINC06813-IBu,SmLINC06805-IBu,SmLINC06806-IBu
SmLINC161531-IBu	G33457	4	2611	SmLINC06809-IBu,SmLINC06810-IBu,SmLINC06808-IBu,SmLINC06811-IBu,SmLINC06807-IBu,SmLINC06812-IBu,SmLINC06813-IBu,SmLINC06805-IBu,SmLINC06806-IBu
SmLINC161532-IBu	G33457	4	1008	SmLINC06809-IBu,SmLINC06810-IBu,SmLINC06808-IBu,SmLINC06811-IBu,SmLINC06807-IBu,SmLINC06812-IBu,SmLINC06813-IBu,SmLINC06805-IBu,SmLINC06806-IBu
SmLINC161533-IBu	G33457	6	954	SmLINC06809-IBu,SmLINC06810-IBu,SmLINC06808-IBu,SmLINC06811-IBu,SmLINC06807-IBu,SmLINC06812-IBu,SmLINC06813-IBu,SmLINC06805-IBu,SmLINC06806-IBu
SmLINC161534-IBu	G33457	5	990	SmLINC06809-IBu,SmLINC06810-IBu,SmLINC06808-IBu,SmLINC06811-IBu,SmLINC06807-IBu,SmLINC06812-IBu,SmLINC06813-IBu,SmLINC06805-IBu,SmLINC06806-IBu
SmLINC161535-IBu	G33457	5	1349	SmLINC06809-IBu,SmLINC06810-IBu,SmLINC06808-IBu,SmLINC06811-IBu,SmLINC06807-IBu,SmLINC06812-IBu,SmLINC06813-IBu,SmLINC06805-IBu,SmLINC06806-IBu
SmLINC161536-IBu	G33457	3	2105	SmLINC06809-IBu,SmLINC06810-IBu,SmLINC06808-IBu,SmLINC06811-IBu,SmLINC06807-IBu,SmLINC06812-IBu,SmLINC06813-IBu,SmLINC06805-IBu,SmLINC06806-IBu
SmLINC161493-IBu	G33443	2	494	SmLINC06809-IBu
SmLINC161494-IBu	G33443	3	442	SmLINC06809-IBu
SmLINC161495-IBu	G33443	3	455	SmLINC06809-IBu
SmLINC161512-IBu	G33455	2	450	SmLINC06809-IBu
SmLINC161513-IBu	G33455	2	413	SmLINC06809-IBu
SmLNCA161497-IBu	G33445	2	630	SmLINC06809-IBu
SmLNCA161498-IBu	G33445	3	977	SmLINC06809-IBu
SmLNCA161499-IBu	G33446	2	394	SmLINC06809-IBu
SmLNCA161599-IBu	G33476	2	507	SmLINC06809-IBu
SmLNCS161596-IBu	G33473	3	410	SmLINC06809-IBu
SmLNCS178808-IBu	G42336	2	386	SmLINC06799-IBu
SmLNCA129592-IBu	G15965	3	454	SmLINC06779-IBu,SmLINC06778-IBu,SmLINC06777-IBu,SmLINC06776-IBu,SmLINC06775-IBu,SmLINC06780-IBu,SmLINC06795-IBu,SmLINC06791-IBu,SmLINC06785-IBu,SmLINC06787-IBu,SmLINC06789-IBu,SmLINC06792-IBu,SmLINC06786-IBu,SmLINC06793-IBu,SmLINC06788-IBu,SmLINC06794-IBu,SmLINC06782-IBu,SmLINC06781-IBu,SmLINC06790-IBu,SmLINC06783-IBu,SmLINC06784-IBu,SmLINC06797-IBu,SmLINC06798-IBu,SmLINC06796-IBu,SmLINC06773-IBu…
SmLNCA129597-IBu	G15965	4	831	SmLINC06779-IBu,SmLINC06778-IBu,SmLINC06777-IBu,SmLINC06776-IBu,SmLINC06775-IBu,SmLINC06780-IBu,SmLINC06795-IBu,SmLINC06791-IBu,SmLINC06785-IBu,SmLINC06787-IBu,SmLINC06789-IBu,SmLINC06792-IBu,SmLINC06786-IBu,SmLINC06793-IBu,SmLINC06788-IBu,SmLINC06794-IBu,SmLINC06782-IBu,SmLINC06781-IBu,SmLINC06790-IBu,SmLINC06783-IBu,SmLINC06784-IBu,SmLINC06797-IBu,SmLINC06798-IBu,SmLINC06796-IBu,SmLINC06773-IBu…
SmLNCA129582-IBu	G15964	2	4038	SmLINC06768-IBu,SmLINC06769-IBu
SmLNCS129639-IBu	G15990	2	2819	SmLINC06767-IBu
SmLNCA129809-IBu	G16079	3	1612	SmLINC06766-IBu
SmLNCA129811-IBu	G16079	2	1103	SmLINC06766-IBu
SmLNCA129812-IBu	G16079	4	1782	SmLINC06766-IBu
SmLNCA129813-IBu	G16079	3	1831	SmLINC06766-IBu
SmLNCA129815-IBu	G16079	4	1786	SmLINC06766-IBu
SmLINC174552-IBu	G40002	2	1836	SmLINC06763-IBu
SmLINC174553-IBu	G40003	2	898	SmLINC06761-IBu
SmLINC174554-IBu	G40003	4	788	SmLINC06761-IBu
SmLINC174555-IBu	G40003	3	619	SmLINC06761-IBu
SmLINC174556-IBu	G40003	2	365	SmLINC06761-IBu
SmLNCS175644-IBu	G40561	2	432	SmLINC06760-IBu
SmLINC136655-IBu	G19720	2	744	SmLINC06759-IBu
SmLINC137057-IBu	G19971	4	1859	SmLINC06758-IBu
SmLINC137058-IBu	G19971	2	4474	SmLINC06758-IBu
SmLINC136412-IBu	G19598	2	704	SmLINC06757-IBu
SmLINC136413-IBu	G19598	3	649	SmLINC06757-IBu
SmLINC136414-IBu	G19598	2	586	SmLINC06757-IBu
SmLINC136252-IBu	G19519	2	567	SmLINC06756-IBu
SmLINC136250-IBu	G19517	2	417	SmLINC06755-IBu
SmLNCS116190-IBu	G8669	3	3507	SmLINC06753-IBu
SmLINC171419-IBu	G38407	3	621	SmLINC06752-IBu,SmLINC06751-IBu,SmLINC06750-IBu
SmLINC138269-IBu	G20683	2	1189	SmLINC06749-IBu,SmLINC06748-IBu
SmLINC138270-IBu	G20683	4	1483	SmLINC06749-IBu,SmLINC06748-IBu
SmLINC117094-IBu	G9121	2	738	SmLINC06746-IBu
SmLINC117098-IBu	G9125	2	845	SmLINC06746-IBu
SmLINC117107-IBu	G9133	2	680	SmLINC06746-IBu
SmLNCA117109-IBu	G9135	2	1341	SmLINC06746-IBu
SmLNCA129437-IBu	G15893	2	3253	SmLINC06743-IBu
SmLNCA129440-IBu	G15896	2	8720	SmLINC06742-IBu
SmLNCS130204-IBu	G16294	2	593	SmLINC06742-IBu
SmLNCA148568-IBu	G26194	4	658	SmLINC06740-IBu,SmLINC06739-IBu,TCONS_00243485
SmLNCA148569-IBu	G26194	4	628	SmLINC06740-IBu,SmLINC06739-IBu,TCONS_00243485
SmLNCA148570-IBu	G26194	3	692	SmLINC06740-IBu,SmLINC06739-IBu,TCONS_00243485
SmLNCA148572-IBu	G26194	2	347	SmLINC06740-IBu,SmLINC06739-IBu,TCONS_00243485
SmLNCA148573-IBu	G26194	2	726	SmLINC06740-IBu,SmLINC06739-IBu,TCONS_00243485
SmLNCA148574-IBu	G26194	3	692	SmLINC06740-IBu,SmLINC06739-IBu,TCONS_00243485
SmLNCA148575-IBu	G26194	4	622	SmLINC06740-IBu,SmLINC06739-IBu,TCONS_00243485
SmLNCA148576-IBu	G26194	3	662	SmLINC06740-IBu,SmLINC06739-IBu,TCONS_00243485
SmLNCA148577-IBu	G26194	3	656	SmLINC06740-IBu,SmLINC06739-IBu,TCONS_00243485
SmLNCA148578-IBu	G26194	2	347	SmLINC06740-IBu,SmLINC06739-IBu,TCONS_00243485
SmLINC148606-IBu	G26205	3	1825	SmLINC06727-IBu,SmLINC06728-IBu,SmLINC06726-IBu,SmLINC06725-IBu,SmLINC06724-IBu,SmLINC06723-IBu,SmLINC06735-IBu,SmLINC06731-IBu,SmLINC06732-IBu,SmLINC06730-IBu,SmLINC06729-IBu,SmLINC06733-IBu,SmLINC06734-IBu,SmLINC06736-IBu
SmLINC148608-IBu	G26205	4	2930	SmLINC06727-IBu,SmLINC06728-IBu,SmLINC06726-IBu,SmLINC06725-IBu,SmLINC06724-IBu,SmLINC06723-IBu,SmLINC06735-IBu,SmLINC06731-IBu,SmLINC06732-IBu,SmLINC06730-IBu,SmLINC06729-IBu,SmLINC06733-IBu,SmLINC06734-IBu,SmLINC06736-IBu
SmLINC148609-IBu	G26205	2	3542	SmLINC06727-IBu,SmLINC06728-IBu,SmLINC06726-IBu,SmLINC06725-IBu,SmLINC06724-IBu,SmLINC06723-IBu,SmLINC06735-IBu,SmLINC06731-IBu,SmLINC06732-IBu,SmLINC06730-IBu,SmLINC06729-IBu,SmLINC06733-IBu,SmLINC06734-IBu,SmLINC06736-IBu
SmLINC148610-IBu	G26205	2	2957	SmLINC06727-IBu,SmLINC06728-IBu,SmLINC06726-IBu,SmLINC06725-IBu,SmLINC06724-IBu,SmLINC06723-IBu,SmLINC06735-IBu,SmLINC06731-IBu,SmLINC06732-IBu,SmLINC06730-IBu,SmLINC06729-IBu,SmLINC06733-IBu,SmLINC06734-IBu,SmLINC06736-IBu
SmLINC148611-IBu	G26205	3	3618	SmLINC06727-IBu,SmLINC06728-IBu,SmLINC06726-IBu,SmLINC06725-IBu,SmLINC06724-IBu,SmLINC06723-IBu,SmLINC06735-IBu,SmLINC06731-IBu,SmLINC06732-IBu,SmLINC06730-IBu,SmLINC06729-IBu,SmLINC06733-IBu,SmLINC06734-IBu,SmLINC06736-IBu
SmLINC148612-IBu	G26205	2	2585	SmLINC06727-IBu,SmLINC06728-IBu,SmLINC06726-IBu,SmLINC06725-IBu,SmLINC06724-IBu,SmLINC06723-IBu,SmLINC06735-IBu,SmLINC06731-IBu,SmLINC06732-IBu,SmLINC06730-IBu,SmLINC06729-IBu,SmLINC06733-IBu,SmLINC06734-IBu,SmLINC06736-IBu
SmLINC148613-IBu	G26205	3	3084	SmLINC06727-IBu,SmLINC06728-IBu,SmLINC06726-IBu,SmLINC06725-IBu,SmLINC06724-IBu,SmLINC06723-IBu,SmLINC06735-IBu,SmLINC06731-IBu,SmLINC06732-IBu,SmLINC06730-IBu,SmLINC06729-IBu,SmLINC06733-IBu,SmLINC06734-IBu,SmLINC06736-IBu
SmLINC148614-IBu	G26205	4	3045	SmLINC06727-IBu,SmLINC06728-IBu,SmLINC06726-IBu,SmLINC06725-IBu,SmLINC06724-IBu,SmLINC06723-IBu,SmLINC06735-IBu,SmLINC06731-IBu,SmLINC06732-IBu,SmLINC06730-IBu,SmLINC06729-IBu,SmLINC06733-IBu,SmLINC06734-IBu,SmLINC06736-IBu
SmLINC148615-IBu	G26205	3	3495	SmLINC06727-IBu,SmLINC06728-IBu,SmLINC06726-IBu,SmLINC06725-IBu,SmLINC06724-IBu,SmLINC06723-IBu,SmLINC06735-IBu,SmLINC06731-IBu,SmLINC06732-IBu,SmLINC06730-IBu,SmLINC06729-IBu,SmLINC06733-IBu,SmLINC06734-IBu,SmLINC06736-IBu
SmLINC148586-IBu	G26200	2	954	SmLINC06716-IBu,SmLINC06717-IBu,TCONS_00243585
SmLINC148588-IBu	G26200	2	1052	SmLINC06716-IBu,SmLINC06717-IBu,TCONS_00243585
SmLINC148589-IBu	G26200	2	1933	SmLINC06716-IBu,SmLINC06717-IBu,TCONS_00243585
SmLINC148590-IBu	G26200	4	1319	SmLINC06716-IBu,SmLINC06717-IBu,TCONS_00243585
SmLINC148591-IBu	G26200	5	1617	SmLINC06716-IBu,SmLINC06717-IBu,TCONS_00243585
SmLNCA111789-IBu	G6387	2	515	SmLINC06706-IBu
SmLNCA111970-IBu	G6462	2	5823	SmLINC06705-IBu,SmLINC06704-IBu
SmLNCA111969-IBu	G6462	5	3689	SmLINC06704-IBu
SmLNCA111971-IBu	G6462	3	6848	SmLINC06704-IBu
SmLINC139021-IBu	G21094	3	1755	SmLINC06692-IBu,SmLINC06693-IBu,SmLINC06691-IBu,SmLINC06690-IBu
SmLINC139018-IBu	G21094	2	1065	SmLINC06692-IBu,SmLINC06693-IBu
SmLINC139020-IBu	G21094	2	1153	SmLINC06692-IBu,SmLINC06691-IBu
SmLINC139019-IBu	G21094	3	1302	SmLINC06691-IBu,SmLINC06690-IBu
SmLINC139022-IBu	G21094	4	1257	SmLINC06691-IBu,SmLINC06690-IBu
SmLINC127033-IBu	G14531	2	533	SmLINC06689-IBu
SmLINC160407-IBu	G32831	2	652	SmLINC06688-IBu
SmLNCA160401-IBu	G32828	4	1854	SmLINC06686-IBu
SmLNCA160402-IBu	G32828	4	2124	SmLINC06686-IBu
SmLNCA160400-IBu	G32827	6	1350	SmLINC06685-IBu,SmLINC06686-IBu
SmLNCA110415-IBu	G5613	4	969	SmLINC06668-IBu,SmLINC06667-IBu,SmLINC06669-IBu,TCONS_00241154,SmLINC06665-IBu,SmLINC06666-IBu
SmLNCA110416-IBu	G5613	4	941	SmLINC06668-IBu,SmLINC06667-IBu,SmLINC06669-IBu,TCONS_00241154,SmLINC06665-IBu,SmLINC06666-IBu
SmLNCA110423-IBu	G5613	3	860	SmLINC06668-IBu,SmLINC06667-IBu,SmLINC06669-IBu,TCONS_00241154,SmLINC06665-IBu,SmLINC06666-IBu
SmLNCA110425-IBu	G5613	5	964	SmLINC06668-IBu,SmLINC06667-IBu,SmLINC06669-IBu,TCONS_00241154,SmLINC06665-IBu,SmLINC06666-IBu
SmLNCA110411-IBu	G5613	3	709	SmLINC06668-IBu,SmLINC06667-IBu,SmLINC06669-IBu,TCONS_00241154
SmLNCA110412-IBu	G5613	2	740	SmLINC06668-IBu,SmLINC06667-IBu,SmLINC06669-IBu,TCONS_00241154
SmLNCA110413-IBu	G5613	4	670	SmLINC06668-IBu,SmLINC06667-IBu,SmLINC06669-IBu,TCONS_00241154
SmLNCA110420-IBu	G5613	2	775	SmLINC06668-IBu,SmLINC06667-IBu,SmLINC06669-IBu,TCONS_00241154
SmLINC110417-IBu	G5613	2	2882	SmLINC06665-IBu,SmLINC06666-IBu
SmLINC110418-IBu	G5613	2	2963	SmLINC06665-IBu,SmLINC06666-IBu
SmLINC110424-IBu	G5613	3	4477	SmLINC06665-IBu,SmLINC06666-IBu
SmLNCA110419-IBu	G5613	3	1252	SmLINC06665-IBu,SmLINC06666-IBu
SmLNCA110421-IBu	G5613	3	1225	SmLINC06665-IBu,SmLINC06666-IBu
SmLNCA110422-IBu	G5613	3	1224	SmLINC06665-IBu,SmLINC06666-IBu
SmLINC110535-IBu	G5668	2	2190	SmLINC06657-IBu,SmLINC06659-IBu,SmLINC06653-IBu,SmLINC06662-IBu,SmLINC06663-IBu,SmLINC06664-IBu,SmLINC06658-IBu,SmLINC06655-IBu,SmLINC06656-IBu,SmLINC06654-IBu
SmLINC110537-IBu	G5668	2	2192	SmLINC06657-IBu,SmLINC06659-IBu,SmLINC06653-IBu,SmLINC06662-IBu,SmLINC06663-IBu,SmLINC06664-IBu,SmLINC06658-IBu,SmLINC06655-IBu,SmLINC06656-IBu,SmLINC06654-IBu
SmLINC110538-IBu	G5668	4	1169	SmLINC06657-IBu,SmLINC06659-IBu,SmLINC06653-IBu,SmLINC06662-IBu,SmLINC06663-IBu,SmLINC06664-IBu,SmLINC06658-IBu,SmLINC06655-IBu,SmLINC06656-IBu,SmLINC06654-IBu
SmLINC110539-IBu	G5668	3	2018	SmLINC06657-IBu,SmLINC06659-IBu,SmLINC06653-IBu,SmLINC06662-IBu,SmLINC06663-IBu,SmLINC06664-IBu,SmLINC06658-IBu,SmLINC06655-IBu,SmLINC06656-IBu,SmLINC06654-IBu
SmLINC110426-IBu	G5614	2	1208	SmLINC06651-IBu
SmLINC110427-IBu	G5614	2	697	SmLINC06651-IBu
SmLINC110492-IBu	G5647	2	3136	SmLINC06643-IBu,SmLINC06638-IBu,TCONS_00241195,SmLINC06639-IBu,SmLINC06642-IBu,TCONS_00241141,TCONS_00241263,SmLINC06645-IBu,SmLINC06644-IBu,SmLINC06640-IBu,SmLINC06641-IBu,SmLINC06633-IBu,SmLINC06634-IBu,SmLINC06630-IBu,SmLINC06632-IBu,SmLINC06631-IBu,SmLINC06635-IBu,SmLINC06636-IBu,SmLINC06637-IBu
SmLINC123474-IBu	G12599	2	1993	SmLINC06625-IBu,SmLINC06621-IBu
SmLINC123454-IBu	G12593	2	1734	SmLINC06624-IBu,SmLINC06623-IBu
SmLINC123455-IBu	G12593	2	454	SmLINC06624-IBu,SmLINC06623-IBu
SmLINC123493-IBu	G12607	2	360	SmLINC06616-IBu,SmLINC06615-IBu,SmLINC06617-IBu,SmLINC06618-IBu,SmLINC06619-IBu,SmLINC06620-IBu
SmLINC123495-IBu	G12608	4	2726	SmLINC06616-IBu,SmLINC06615-IBu,SmLINC06617-IBu,SmLINC06618-IBu,SmLINC06619-IBu,SmLINC06620-IBu
SmLINC123497-IBu	G12608	4	2738	SmLINC06616-IBu,SmLINC06615-IBu,SmLINC06617-IBu,SmLINC06618-IBu,SmLINC06619-IBu,SmLINC06620-IBu
SmLINC123498-IBu	G12608	2	3019	SmLINC06616-IBu,SmLINC06615-IBu,SmLINC06617-IBu,SmLINC06618-IBu,SmLINC06619-IBu,SmLINC06620-IBu
SmLINC156473-IBu	G30625	2	839	SmLINC06609-IBu
SmLINC156387-IBu	G30562	2	463	SmLINC06607-IBu,SmLINC06608-IBu
SmLNCA156386-IBu	G30561	2	552	SmLINC06606-IBu
SmLINC156549-IBu	G30671	3	925	SmLINC06603-IBu,SmLINC06606-IBu,SmLINC06604-IBu,SmLINC06605-IBu
SmLNCA161633-IBu	G33494	4	1175	SmLINC06602-IBu,SmLINC06600-IBu,SmLINC06599-IBu,SmLINC06601-IBu
SmLNCA162108-IBu	G33741	2	2142	SmLINC06597-IBu,SmLINC06598-IBu
SmLNCA162109-IBu	G33741	2	1397	SmLINC06597-IBu,SmLINC06598-IBu
SmLNCA162110-IBu	G33741	3	2005	SmLINC06597-IBu,SmLINC06598-IBu
SmLNCA162111-IBu	G33741	4	1179	SmLINC06597-IBu,SmLINC06598-IBu
SmLNCA162112-IBu	G33741	4	1362	SmLINC06597-IBu,SmLINC06598-IBu
SmLNCA162113-IBu	G33741	3	1233	SmLINC06597-IBu,SmLINC06598-IBu
SmLNCA162114-IBu	G33741	2	1156	SmLINC06597-IBu,SmLINC06598-IBu
SmLNCA162115-IBu	G33741	3	1983	SmLINC06597-IBu,SmLINC06598-IBu
SmLNCS161916-IBu	G33641	2	1306	SmLINC06588-IBu,SmLINC06594-IBu,SmLINC06592-IBu,SmLINC06590-IBu,SmLINC06591-IBu,SmLINC06593-IBu,SmLINC06595-IBu
SmLINC161554-IBu	G33466	2	394	SmLINC06583-IBu,SmLINC06581-IBu,SmLINC06585-IBu,SmLINC06584-IBu,SmLINC06582-IBu
SmLINC161539-IBu	G33460	3	1079	SmLINC06579-IBu
SmLINC161540-IBu	G33460	4	900	SmLINC06579-IBu
SmLINC160702-IBu	G33004	2	495	SmLINC06577-IBu
SmLNCA160792-IBu	G33067	2	475	SmLINC06577-IBu
SmLNCS160742-IBu	G33037	2	492	SmLINC06577-IBu
SmLNCS160743-IBu	G33037	3	440	SmLINC06577-IBu
SmLNCS160744-IBu	G33037	3	453	SmLINC06577-IBu
SmLNCS160757-IBu	G33044	2	555	SmLINC06577-IBu
SmLNCA165835-IBu	G35569	2	1419	SmLINC06572-IBu,SmLINC06573-IBu,SmLINC06571-IBu,SmLINC06570-IBu
SmLNCA165836-IBu	G35569	2	1415	SmLINC06572-IBu,SmLINC06573-IBu,SmLINC06571-IBu,SmLINC06570-IBu
SmLNCA165837-IBu	G35569	3	1373	SmLINC06572-IBu,SmLINC06573-IBu,SmLINC06571-IBu,SmLINC06570-IBu
SmLNCA165838-IBu	G35569	3	1382	SmLINC06572-IBu,SmLINC06573-IBu,SmLINC06571-IBu,SmLINC06570-IBu
SmLNCA165839-IBu	G35569	3	1386	SmLINC06572-IBu,SmLINC06573-IBu,SmLINC06571-IBu,SmLINC06570-IBu
SmLNCA165840-IBu	G35569	3	1375	SmLINC06572-IBu,SmLINC06573-IBu,SmLINC06571-IBu,SmLINC06570-IBu
SmLNCA165841-IBu	G35569	2	1426	SmLINC06572-IBu,SmLINC06573-IBu,SmLINC06571-IBu,SmLINC06570-IBu
SmLINC165823-IBu	G35560	2	544	SmLINC06567-IBu,SmLINC06568-IBu,SmLINC06569-IBu
SmLNCA165797-IBu	G35549	3	747	SmLINC06565-IBu
SmLNCS170159-IBu	G37744	2	573	SmLINC06564-IBu
SmLINC170252-IBu	G37779	3	1911	SmLINC06561-IBu,SmLINC06560-IBu,SmLINC06558-IBu,SmLINC06559-IBu,SmLINC06562-IBu
SmLINC170257-IBu	G37779	4	1867	SmLINC06561-IBu,SmLINC06560-IBu,SmLINC06558-IBu,SmLINC06559-IBu,SmLINC06562-IBu
SmLINC170253-IBu	G37779	2	1173	SmLINC06561-IBu,SmLINC06560-IBu,SmLINC06558-IBu,SmLINC06559-IBu
SmLINC170254-IBu	G37779	3	1127	SmLINC06561-IBu,SmLINC06560-IBu,SmLINC06558-IBu,SmLINC06559-IBu
SmLINC170255-IBu	G37779	4	1210	SmLINC06561-IBu,SmLINC06560-IBu,SmLINC06558-IBu,SmLINC06559-IBu
SmLINC170256-IBu	G37779	3	1254	SmLINC06561-IBu,SmLINC06560-IBu,SmLINC06558-IBu,SmLINC06559-IBu
SmLINC170258-IBu	G37779	4	1083	SmLINC06561-IBu,SmLINC06560-IBu,SmLINC06558-IBu,SmLINC06559-IBu
SmLINC170259-IBu	G37779	3	1129	SmLINC06561-IBu,SmLINC06560-IBu,SmLINC06558-IBu,SmLINC06559-IBu
SmLNCS159611-IBu	G32377	2	4210	SmLINC06555-IBu,SmLINC06556-IBu,SmLINC06554-IBu
SmLINC132027-IBu	G17268	3	828	SmLINC06548-IBu,SmLINC06547-IBu
SmLINC132028-IBu	G17268	3	864	SmLINC06548-IBu,SmLINC06547-IBu
SmLINC132029-IBu	G17268	2	1752	SmLINC06548-IBu,SmLINC06547-IBu
SmLINC132030-IBu	G17268	3	788	SmLINC06548-IBu,SmLINC06547-IBu
SmLINC132031-IBu	G17268	3	895	SmLINC06548-IBu,SmLINC06547-IBu
SmLINC132032-IBu	G17268	3	824	SmLINC06548-IBu,SmLINC06547-IBu
SmLINC132033-IBu	G17268	2	3546	SmLINC06548-IBu,SmLINC06547-IBu
SmLINC132034-IBu	G17268	2	690	SmLINC06548-IBu,SmLINC06547-IBu
SmLINC132035-IBu	G17268	2	927	SmLINC06548-IBu,SmLINC06547-IBu
SmLINC132036-IBu	G17268	2	650	SmLINC06548-IBu,SmLINC06547-IBu
SmLINC132037-IBu	G17268	2	1034	SmLINC06548-IBu,SmLINC06547-IBu
SmLNCA150170-IBu	G27102	2	430	SmLINC06544-IBu
SmLNCA150171-IBu	G27102	3	413	SmLINC06544-IBu
SmLINC159214-IBu	G32143	3	602	SmLINC06532-IBu
SmLINC159266-IBu	G32173	2	442	SmLINC06532-IBu
SmLNCA159217-IBu	G32146	2	595	SmLINC06532-IBu
SmLINC006520-IBu	G11915	2	738	SmLINC06516-IBu,SmLINC06517-IBu,SmLINC06518-IBu,SmLINC06522-IBu,SmLINC06521-IBu,SmLINC06530-IBu,SmLINC06529-IBu,SmLINC06528-IBu,SmLINC06519-IBu,SmLINC06520-IBu,SmLINC06525-IBu,SmLINC06524-IBu,SmLINC06526-IBu,SmLINC06523-IBu,SmLINC06527-IBu
SmLINC122197-IBu	G11915	3	705	SmLINC06516-IBu,SmLINC06517-IBu,SmLINC06518-IBu,SmLINC06522-IBu,SmLINC06521-IBu,SmLINC06530-IBu,SmLINC06529-IBu,SmLINC06528-IBu,SmLINC06519-IBu,SmLINC06520-IBu,SmLINC06525-IBu,SmLINC06524-IBu,SmLINC06526-IBu,SmLINC06523-IBu,SmLINC06527-IBu
SmLINC006522-IBu	G11915	2	1464	SmLINC06516-IBu,SmLINC06517-IBu,SmLINC06518-IBu,SmLINC06522-IBu,SmLINC06521-IBu,SmLINC06530-IBu,SmLINC06529-IBu,SmLINC06528-IBu,SmLINC06519-IBu,SmLINC06520-IBu,SmLINC06525-IBu,SmLINC06524-IBu,SmLINC06526-IBu,SmLINC06523-IBu
SmLINC122196-IBu	G11915	3	1431	SmLINC06516-IBu,SmLINC06517-IBu,SmLINC06518-IBu,SmLINC06522-IBu,SmLINC06521-IBu,SmLINC06530-IBu,SmLINC06529-IBu,SmLINC06528-IBu,SmLINC06519-IBu,SmLINC06520-IBu,SmLINC06525-IBu,SmLINC06524-IBu,SmLINC06526-IBu,SmLINC06523-IBu
SmLINC122199-IBu	G11915	4	884	SmLINC06516-IBu,SmLINC06517-IBu,SmLINC06518-IBu,SmLINC06522-IBu,SmLINC06521-IBu,SmLINC06530-IBu,SmLINC06529-IBu,SmLINC06528-IBu,SmLINC06519-IBu,SmLINC06520-IBu,SmLINC06525-IBu,SmLINC06524-IBu,SmLINC06526-IBu
SmLINC122328-IBu	G11990	3	614	SmLINC06516-IBu
SmLINC122329-IBu	G11990	3	635	SmLINC06516-IBu
SmLNCA122117-IBu	G11878	2	490	SmLINC06515-IBu
SmLINC122112-IBu	G11876	2	1156	SmLINC06513-IBu,SmLINC06512-IBu
SmLNCS122111-IBu	G11876	4	1177	SmLINC06513-IBu,SmLINC06512-IBu
SmLNCA122275-IBu	G11955	2	1591	SmLINC06510-IBu
SmLNCA122276-IBu	G11955	2	1751	SmLINC06510-IBu
SmLINC148957-IBu	G26407	2	346	SmLINC06494-IBu,SmLINC06493-IBu,TCONS_00236621,SmLINC06488-IBu,SmLINC06491-IBu,SmLINC06489-IBu,SmLINC06490-IBu,SmLINC06492-IBu
SmLNCA161176-IBu	G33299	4	4038	SmLINC06480-IBu,SmLINC06475-IBu,SmLINC06477-IBu,SmLINC06476-IBu,SmLINC06478-IBu,SmLINC06473-IBu,SmLINC06474-IBu,SmLINC06485-IBu,SmLINC06487-IBu,SmLINC06483-IBu,SmLINC06484-IBu,SmLINC06486-IBu,SmLINC06481-IBu,SmLINC06482-IBu,SmLINC06479-IBu,SmLINC06471-IBu,SmLINC06472-IBu,SmLINC06470-IBu,SmLINC06469-IBu,SmLINC06468-IBu,SmLINC06467-IBu,SmLINC06466-IBu
SmLNCA161177-IBu	G33299	4	847	SmLINC06480-IBu,SmLINC06475-IBu,SmLINC06477-IBu,SmLINC06476-IBu,SmLINC06478-IBu,SmLINC06473-IBu,SmLINC06474-IBu,SmLINC06485-IBu,SmLINC06487-IBu,SmLINC06483-IBu,SmLINC06484-IBu,SmLINC06486-IBu,SmLINC06481-IBu,SmLINC06482-IBu,SmLINC06479-IBu,SmLINC06471-IBu,SmLINC06472-IBu,SmLINC06470-IBu,SmLINC06469-IBu,SmLINC06468-IBu,SmLINC06467-IBu,SmLINC06466-IBu
SmLNCA161178-IBu	G33299	6	1163	SmLINC06480-IBu,SmLINC06475-IBu,SmLINC06477-IBu,SmLINC06476-IBu,SmLINC06478-IBu,SmLINC06473-IBu,SmLINC06474-IBu,SmLINC06485-IBu,SmLINC06487-IBu,SmLINC06483-IBu,SmLINC06484-IBu,SmLINC06486-IBu,SmLINC06481-IBu,SmLINC06482-IBu,SmLINC06479-IBu,SmLINC06471-IBu,SmLINC06472-IBu,SmLINC06470-IBu,SmLINC06469-IBu,SmLINC06468-IBu,SmLINC06467-IBu,SmLINC06466-IBu
SmLNCA161179-IBu	G33299	5	1209	SmLINC06480-IBu,SmLINC06475-IBu,SmLINC06477-IBu,SmLINC06476-IBu,SmLINC06478-IBu,SmLINC06473-IBu,SmLINC06474-IBu,SmLINC06485-IBu,SmLINC06487-IBu,SmLINC06483-IBu,SmLINC06484-IBu,SmLINC06486-IBu,SmLINC06481-IBu,SmLINC06482-IBu,SmLINC06479-IBu,SmLINC06471-IBu,SmLINC06472-IBu,SmLINC06470-IBu,SmLINC06469-IBu,SmLINC06468-IBu,SmLINC06467-IBu,SmLINC06466-IBu
SmLNCA161180-IBu	G33299	6	1143	SmLINC06480-IBu,SmLINC06475-IBu,SmLINC06477-IBu,SmLINC06476-IBu,SmLINC06478-IBu,SmLINC06473-IBu,SmLINC06474-IBu,SmLINC06485-IBu,SmLINC06487-IBu,SmLINC06483-IBu,SmLINC06484-IBu,SmLINC06486-IBu,SmLINC06481-IBu,SmLINC06482-IBu,SmLINC06479-IBu,SmLINC06471-IBu,SmLINC06472-IBu,SmLINC06470-IBu,SmLINC06469-IBu,SmLINC06468-IBu,SmLINC06467-IBu,SmLINC06466-IBu
SmLNCA161181-IBu	G33299	5	1380	SmLINC06480-IBu,SmLINC06475-IBu,SmLINC06477-IBu,SmLINC06476-IBu,SmLINC06478-IBu,SmLINC06473-IBu,SmLINC06474-IBu,SmLINC06485-IBu,SmLINC06487-IBu,SmLINC06483-IBu,SmLINC06484-IBu,SmLINC06486-IBu,SmLINC06481-IBu,SmLINC06482-IBu,SmLINC06479-IBu,SmLINC06471-IBu,SmLINC06472-IBu,SmLINC06470-IBu,SmLINC06469-IBu,SmLINC06468-IBu,SmLINC06467-IBu,SmLINC06466-IBu
SmLNCA161182-IBu	G33299	6	1427	SmLINC06480-IBu,SmLINC06475-IBu,SmLINC06477-IBu,SmLINC06476-IBu,SmLINC06478-IBu,SmLINC06473-IBu,SmLINC06474-IBu,SmLINC06485-IBu,SmLINC06487-IBu,SmLINC06483-IBu,SmLINC06484-IBu,SmLINC06486-IBu,SmLINC06481-IBu,SmLINC06482-IBu,SmLINC06479-IBu,SmLINC06471-IBu,SmLINC06472-IBu,SmLINC06470-IBu,SmLINC06469-IBu,SmLINC06468-IBu,SmLINC06467-IBu,SmLINC06466-IBu
SmLNCA161184-IBu	G33299	5	11474	SmLINC06480-IBu,SmLINC06475-IBu,SmLINC06477-IBu,SmLINC06476-IBu,SmLINC06478-IBu,SmLINC06473-IBu,SmLINC06474-IBu,SmLINC06485-IBu,SmLINC06487-IBu,SmLINC06483-IBu,SmLINC06484-IBu,SmLINC06486-IBu,SmLINC06481-IBu,SmLINC06482-IBu,SmLINC06479-IBu,SmLINC06471-IBu,SmLINC06472-IBu,SmLINC06470-IBu,SmLINC06469-IBu,SmLINC06468-IBu,SmLINC06467-IBu,SmLINC06466-IBu
SmLNCA161185-IBu	G33299	4	872	SmLINC06480-IBu,SmLINC06475-IBu,SmLINC06477-IBu,SmLINC06476-IBu,SmLINC06478-IBu,SmLINC06473-IBu,SmLINC06474-IBu,SmLINC06485-IBu,SmLINC06487-IBu,SmLINC06483-IBu,SmLINC06484-IBu,SmLINC06486-IBu,SmLINC06481-IBu,SmLINC06482-IBu,SmLINC06479-IBu,SmLINC06471-IBu,SmLINC06472-IBu,SmLINC06470-IBu,SmLINC06469-IBu,SmLINC06468-IBu,SmLINC06467-IBu,SmLINC06466-IBu
SmLNCA161186-IBu	G33299	2	10565	SmLINC06480-IBu,SmLINC06475-IBu,SmLINC06477-IBu,SmLINC06476-IBu,SmLINC06478-IBu,SmLINC06473-IBu,SmLINC06474-IBu,SmLINC06485-IBu,SmLINC06487-IBu,SmLINC06483-IBu,SmLINC06484-IBu,SmLINC06486-IBu,SmLINC06481-IBu,SmLINC06482-IBu,SmLINC06479-IBu,SmLINC06471-IBu,SmLINC06472-IBu,SmLINC06470-IBu,SmLINC06469-IBu,SmLINC06468-IBu,SmLINC06467-IBu,SmLINC06466-IBu
SmLNCA161187-IBu	G33299	5	10493	SmLINC06480-IBu,SmLINC06475-IBu,SmLINC06477-IBu,SmLINC06476-IBu,SmLINC06478-IBu,SmLINC06473-IBu,SmLINC06474-IBu,SmLINC06485-IBu,SmLINC06487-IBu,SmLINC06483-IBu,SmLINC06484-IBu,SmLINC06486-IBu,SmLINC06481-IBu,SmLINC06482-IBu,SmLINC06479-IBu,SmLINC06471-IBu,SmLINC06472-IBu,SmLINC06470-IBu,SmLINC06469-IBu,SmLINC06468-IBu,SmLINC06467-IBu,SmLINC06466-IBu
SmLNCA161188-IBu	G33299	6	1439	SmLINC06480-IBu,SmLINC06475-IBu,SmLINC06477-IBu,SmLINC06476-IBu,SmLINC06478-IBu,SmLINC06473-IBu,SmLINC06474-IBu,SmLINC06485-IBu,SmLINC06487-IBu,SmLINC06483-IBu,SmLINC06484-IBu,SmLINC06486-IBu,SmLINC06481-IBu,SmLINC06482-IBu,SmLINC06479-IBu,SmLINC06471-IBu,SmLINC06472-IBu,SmLINC06470-IBu,SmLINC06469-IBu,SmLINC06468-IBu,SmLINC06467-IBu,SmLINC06466-IBu
SmLNCA161189-IBu	G33299	4	3277	SmLINC06480-IBu,SmLINC06475-IBu,SmLINC06477-IBu,SmLINC06476-IBu,SmLINC06478-IBu,SmLINC06473-IBu,SmLINC06474-IBu,SmLINC06485-IBu,SmLINC06487-IBu,SmLINC06483-IBu,SmLINC06484-IBu,SmLINC06486-IBu,SmLINC06481-IBu,SmLINC06482-IBu,SmLINC06479-IBu,SmLINC06471-IBu,SmLINC06472-IBu,SmLINC06470-IBu,SmLINC06469-IBu,SmLINC06468-IBu,SmLINC06467-IBu,SmLINC06466-IBu
SmLNCA161191-IBu	G33299	5	13365	SmLINC06480-IBu,SmLINC06475-IBu,SmLINC06477-IBu,SmLINC06476-IBu,SmLINC06478-IBu,SmLINC06473-IBu,SmLINC06474-IBu,SmLINC06485-IBu,SmLINC06487-IBu,SmLINC06483-IBu,SmLINC06484-IBu,SmLINC06486-IBu,SmLINC06481-IBu,SmLINC06482-IBu,SmLINC06479-IBu,SmLINC06471-IBu,SmLINC06472-IBu,SmLINC06470-IBu,SmLINC06469-IBu,SmLINC06468-IBu,SmLINC06467-IBu,SmLINC06466-IBu
SmLINC161183-IBu	G33299	2	1019	SmLINC06475-IBu,SmLINC06477-IBu,SmLINC06485-IBu,SmLINC06487-IBu,SmLINC06483-IBu,SmLINC06471-IBu,SmLINC06472-IBu,SmLINC06469-IBu,SmLINC06470-IBu,SmLINC06468-IBu
SmLINC161137-IBu	G33265	2	442	SmLINC06475-IBu
SmLINC161192-IBu	G33300	2	1367	SmLINC06475-IBu
SmLINC161193-IBu	G33301	2	805	SmLINC06475-IBu
SmLINC161138-IBu	G33266	2	10794	SmLINC06471-IBu
SmLINC161031-IBu	G33220	3	888	SmLINC06457-IBu,SmLINC06461-IBu,SmLINC06458-IBu,SmLINC06464-IBu,SmLINC06462-IBu,SmLINC06463-IBu,SmLINC06465-IBu,SmLINC06459-IBu,SmLINC06460-IBu
SmLINC161032-IBu	G33220	4	1169	SmLINC06457-IBu,SmLINC06461-IBu,SmLINC06458-IBu,SmLINC06464-IBu,SmLINC06462-IBu,SmLINC06463-IBu,SmLINC06465-IBu,SmLINC06459-IBu,SmLINC06460-IBu
SmLINC161033-IBu	G33220	4	962	SmLINC06457-IBu,SmLINC06461-IBu,SmLINC06458-IBu,SmLINC06464-IBu,SmLINC06462-IBu,SmLINC06463-IBu,SmLINC06465-IBu,SmLINC06459-IBu,SmLINC06460-IBu
SmLINC161034-IBu	G33220	4	1474	SmLINC06457-IBu,SmLINC06461-IBu,SmLINC06458-IBu,SmLINC06464-IBu,SmLINC06462-IBu,SmLINC06463-IBu,SmLINC06465-IBu,SmLINC06459-IBu,SmLINC06460-IBu
SmLINC161035-IBu	G33220	4	899	SmLINC06457-IBu,SmLINC06461-IBu,SmLINC06458-IBu,SmLINC06464-IBu,SmLINC06462-IBu,SmLINC06463-IBu,SmLINC06465-IBu,SmLINC06459-IBu,SmLINC06460-IBu
SmLINC120873-IBu	G11247	3	1372	SmLINC06454-IBu
SmLINC120845-IBu	G11235	3	599	SmLINC06451-IBu,SmLINC06452-IBu,SmLINC06453-IBu,SmLINC06450-IBu
SmLINC120846-IBu	G11235	2	633	SmLINC06451-IBu,SmLINC06452-IBu,SmLINC06453-IBu,SmLINC06450-IBu
SmLINC120847-IBu	G11235	3	602	SmLINC06451-IBu,SmLINC06452-IBu,SmLINC06453-IBu,SmLINC06450-IBu
SmLINC120848-IBu	G11235	3	740	SmLINC06451-IBu,SmLINC06452-IBu,SmLINC06453-IBu,SmLINC06450-IBu
SmLINC120849-IBu	G11235	2	636	SmLINC06451-IBu,SmLINC06452-IBu,SmLINC06453-IBu,SmLINC06450-IBu
SmLINC120850-IBu	G11235	4	696	SmLINC06451-IBu,SmLINC06452-IBu,SmLINC06453-IBu,SmLINC06450-IBu
SmLINC120851-IBu	G11235	3	641	SmLINC06451-IBu,SmLINC06452-IBu,SmLINC06453-IBu,SmLINC06450-IBu
SmLINC120852-IBu	G11235	2	646	SmLINC06451-IBu,SmLINC06452-IBu,SmLINC06453-IBu,SmLINC06450-IBu
SmLINC120853-IBu	G11235	3	612	SmLINC06451-IBu,SmLINC06452-IBu,SmLINC06453-IBu,SmLINC06450-IBu
SmLINC120854-IBu	G11235	2	598	SmLINC06451-IBu,SmLINC06452-IBu,SmLINC06453-IBu,SmLINC06450-IBu
SmLINC120836-IBu	G11229	3	5383	SmLINC06450-IBu
SmLINC120838-IBu	G11231	2	767	SmLINC06450-IBu
SmLINC120839-IBu	G11231	2	670	SmLINC06450-IBu
SmLINC120840-IBu	G11231	2	822	SmLINC06450-IBu
SmLINC161283-IBu	G33345	2	562	SmLINC06446-IBu
SmLINC161286-IBu	G33345	2	726	SmLINC06446-IBu
SmLINC161393-IBu	G33410	2	553	SmLINC06446-IBu
SmLINC161394-IBu	G33410	2	322	SmLINC06446-IBu
SmLINC161396-IBu	G33410	3	576	SmLINC06446-IBu
SmLINC161397-IBu	G33410	2	481	SmLINC06446-IBu
SmLINC161399-IBu	G33410	2	684	SmLINC06446-IBu
SmLINC161400-IBu	G33410	2	434	SmLINC06446-IBu
SmLINC161401-IBu	G33410	2	873	SmLINC06446-IBu
SmLINC161402-IBu	G33410	2	998	SmLINC06446-IBu
SmLINC161403-IBu	G33410	2	616	SmLINC06446-IBu
SmLINC161404-IBu	G33410	3	743	SmLINC06446-IBu
SmLINC161405-IBu	G33410	2	555	SmLINC06446-IBu
SmLINC161406-IBu	G33410	2	1119	SmLINC06446-IBu
SmLNCA131108-IBu	G16794	2	810	SmLINC06440-IBu
SmLNCA131109-IBu	G16794	2	625	SmLINC06440-IBu
SmLINC131018-IBu	G16747	3	705	SmLINC06437-IBu
SmLINC131021-IBu	G16748	2	1269	SmLINC06436-IBu
SmLINC131024-IBu	G16748	2	1272	SmLINC06436-IBu
SmLINC006435-IBu	G16748	2	2212	SmLINC06435-IBu,SmLINC06436-IBu
SmLINC131022-IBu	G16748	2	1495	SmLINC06435-IBu,SmLINC06436-IBu
SmLINC131023-IBu	G16748	3	2143	SmLINC06435-IBu,SmLINC06436-IBu
SmLINC132022-IBu	G17264	2	1118	SmLINC06434-IBu,SmLINC06432-IBu,SmLINC06433-IBu
SmLINC131796-IBu	G17138	2	1543	SmLINC06412-IBu
SmLNCA131798-IBu	G17140	3	1301	SmLINC06398-IBu
SmLNCA131799-IBu	G17140	3	1487	SmLINC06398-IBu
SmLNCA131870-IBu	G17188	2	562	SmLINC06396-IBu,SmLINC06397-IBu
SmLINC172597-IBu	G39024	2	399	SmLINC06395-IBu
SmLINC172488-IBu	G38970	5	1097	SmLINC06394-IBu,SmLINC06393-IBu
SmLINC172489-IBu	G38970	5	911	SmLINC06394-IBu,SmLINC06393-IBu
SmLINC172487-IBu	G38969	2	563	SmLINC06394-IBu
SmLNCA172707-IBu	G39094	2	472	SmLINC06389-IBu
SmLNCA172708-IBu	G39094	4	2781	SmLINC06389-IBu
SmLNCA172709-IBu	G39094	2	608	SmLINC06389-IBu
SmLNCA172711-IBu	G39094	2	565	SmLINC06389-IBu
SmLINC172840-IBu	G39130	2	8114	SmLINC06385-IBu,SmLINC06386-IBu,SmLINC06387-IBu
SmLINC148460-IBu	G26141	3	1565	SmLINC06381-IBu,SmLINC06380-IBu
SmLINC148461-IBu	G26141	5	1018	SmLINC06381-IBu,SmLINC06380-IBu
SmLINC148462-IBu	G26141	8	1951	SmLINC06381-IBu,SmLINC06380-IBu
SmLINC148129-IBu	G25965	2	1078	SmLINC06381-IBu
SmLINC148130-IBu	G25965	2	376	SmLINC06381-IBu
SmLINC148131-IBu	G25965	2	636	SmLINC06381-IBu
SmLINC148132-IBu	G25965	2	436	SmLINC06381-IBu
SmLINC148133-IBu	G25965	2	408	SmLINC06381-IBu
SmLINC148134-IBu	G25965	4	1319	SmLINC06381-IBu
SmLINC148135-IBu	G25965	2	471	SmLINC06381-IBu
SmLINC147195-IBu	G25496	2	1125	SmLINC06379-IBu
SmLINC147196-IBu	G25496	2	1261	SmLINC06379-IBu
SmLINC147197-IBu	G25496	3	1086	SmLINC06379-IBu
SmLINC147198-IBu	G25496	4	1264	SmLINC06379-IBu
SmLINC147203-IBu	G25498	2	3354	SmLINC06368-IBu,SmLINC06367-IBu,SmLINC06376-IBu,SmLINC06374-IBu,SmLINC06378-IBu,SmLINC06373-IBu,SmLINC06370-IBu,SmLINC06369-IBu,SmLINC06372-IBu,SmLINC06371-IBu
SmLINC006374-IBu	G25498	3	970	SmLINC06368-IBu,SmLINC06367-IBu,SmLINC06375-IBu,SmLINC06377-IBu,SmLINC06376-IBu,SmLINC06374-IBu,SmLINC06378-IBu,SmLINC06373-IBu,SmLINC06370-IBu,SmLINC06369-IBu,SmLINC06372-IBu,SmLINC06371-IBu
SmLINC147205-IBu	G25498	5	1275	SmLINC06368-IBu,SmLINC06367-IBu,SmLINC06375-IBu,SmLINC06377-IBu,SmLINC06376-IBu,SmLINC06374-IBu,SmLINC06378-IBu,SmLINC06373-IBu,SmLINC06370-IBu,SmLINC06369-IBu,SmLINC06372-IBu,SmLINC06371-IBu
SmLINC147208-IBu	G25498	3	723	SmLINC06368-IBu,SmLINC06367-IBu,SmLINC06375-IBu,SmLINC06377-IBu,SmLINC06376-IBu,SmLINC06374-IBu,SmLINC06378-IBu,SmLINC06373-IBu,SmLINC06370-IBu,SmLINC06369-IBu,SmLINC06372-IBu,SmLINC06371-IBu
SmLINC147206-IBu	G25498	4	3130	SmLINC06368-IBu,SmLINC06367-IBu
SmLINC147211-IBu	G25502	2	1608	SmLINC06368-IBu
SmLINC147212-IBu	G25502	2	1644	SmLINC06368-IBu
SmLINC143811-IBu	G23657	2	689	SmLINC06346-IBu,SmLINC06347-IBu,SmLINC06348-IBu
SmLINC143812-IBu	G23657	3	1622	SmLINC06346-IBu,SmLINC06347-IBu,SmLINC06348-IBu
SmLINC143813-IBu	G23657	3	809	SmLINC06346-IBu,SmLINC06347-IBu,SmLINC06348-IBu
SmLINC143814-IBu	G23657	2	1158	SmLINC06346-IBu,SmLINC06347-IBu,SmLINC06348-IBu
SmLINC143815-IBu	G23657	4	1742	SmLINC06346-IBu,SmLINC06347-IBu,SmLINC06348-IBu
SmLNCA143870-IBu	G23696	2	440	SmLINC06342-IBu,SmLINC06971-IBu,SmLINC03447-IBu
SmLNCA143871-IBu	G23696	2	630	SmLINC06342-IBu,SmLINC06971-IBu,SmLINC03447-IBu
SmLNCA143872-IBu	G23696	3	504	SmLINC06342-IBu,SmLINC06971-IBu,SmLINC03447-IBu
SmLNCA143873-IBu	G23696	2	473	SmLINC06342-IBu,SmLINC06971-IBu,SmLINC03447-IBu
SmLNCA143875-IBu	G23696	3	408	SmLINC06342-IBu,SmLINC06971-IBu,SmLINC03447-IBu
SmLNCA143876-IBu	G23696	5	1634	SmLINC06342-IBu,SmLINC06343-IBu,SmLINC06971-IBu,SmLINC03447-IBu
SmLINC128989-IBu	G15681	2	378	SmLINC06335-IBu
SmLINC128990-IBu	G15682	2	300	SmLINC06335-IBu
SmLINC129007-IBu	G15692	4	1070	SmLINC06322-IBu,SmLINC06321-IBu,SmLINC06324-IBu,SmLINC06328-IBu,SmLINC06320-IBu,SmLINC06329-IBu,SmLINC06325-IBu,SmLINC06326-IBu,SmLINC06327-IBu,SmLINC06330-IBu,SmLINC06333-IBu,SmLINC06331-IBu,SmLINC06334-IBu,SmLINC06323-IBu,SmLINC06332-IBu
SmLINC129008-IBu	G15692	5	1589	SmLINC06322-IBu,SmLINC06321-IBu,SmLINC06324-IBu,SmLINC06328-IBu,SmLINC06320-IBu,SmLINC06329-IBu,SmLINC06325-IBu,SmLINC06326-IBu,SmLINC06327-IBu,SmLINC06330-IBu,SmLINC06333-IBu,SmLINC06331-IBu,SmLINC06334-IBu,SmLINC06323-IBu,SmLINC06332-IBu
SmLINC129009-IBu	G15692	3	812	SmLINC06322-IBu,SmLINC06321-IBu,SmLINC06324-IBu,SmLINC06328-IBu,SmLINC06320-IBu,SmLINC06329-IBu,SmLINC06325-IBu,SmLINC06326-IBu,SmLINC06327-IBu,SmLINC06330-IBu,SmLINC06333-IBu,SmLINC06331-IBu,SmLINC06334-IBu,SmLINC06323-IBu,SmLINC06332-IBu
SmLINC129010-IBu	G15692	4	759	SmLINC06322-IBu,SmLINC06321-IBu,SmLINC06324-IBu,SmLINC06328-IBu,SmLINC06320-IBu,SmLINC06329-IBu,SmLINC06325-IBu,SmLINC06326-IBu,SmLINC06327-IBu,SmLINC06330-IBu,SmLINC06333-IBu,SmLINC06331-IBu,SmLINC06334-IBu,SmLINC06323-IBu,SmLINC06332-IBu
SmLINC129011-IBu	G15692	5	1092	SmLINC06322-IBu,SmLINC06321-IBu,SmLINC06324-IBu,SmLINC06328-IBu,SmLINC06320-IBu,SmLINC06329-IBu,SmLINC06325-IBu,SmLINC06326-IBu,SmLINC06327-IBu,SmLINC06330-IBu,SmLINC06333-IBu,SmLINC06331-IBu,SmLINC06334-IBu,SmLINC06323-IBu,SmLINC06332-IBu
SmLINC129012-IBu	G15692	5	985	SmLINC06322-IBu,SmLINC06321-IBu,SmLINC06324-IBu,SmLINC06328-IBu,SmLINC06320-IBu,SmLINC06329-IBu,SmLINC06325-IBu,SmLINC06326-IBu,SmLINC06327-IBu,SmLINC06330-IBu,SmLINC06333-IBu,SmLINC06331-IBu,SmLINC06334-IBu,SmLINC06323-IBu,SmLINC06332-IBu
SmLINC129014-IBu	G15692	7	1481	SmLINC06322-IBu,SmLINC06321-IBu,SmLINC06324-IBu,SmLINC06328-IBu,SmLINC06320-IBu,SmLINC06329-IBu,SmLINC06325-IBu,SmLINC06326-IBu,SmLINC06327-IBu,SmLINC06330-IBu,SmLINC06333-IBu,SmLINC06331-IBu,SmLINC06334-IBu,SmLINC06323-IBu,SmLINC06332-IBu
SmLINC129015-IBu	G15692	4	1220	SmLINC06322-IBu,SmLINC06321-IBu,SmLINC06324-IBu,SmLINC06328-IBu,SmLINC06320-IBu,SmLINC06329-IBu,SmLINC06325-IBu,SmLINC06326-IBu,SmLINC06327-IBu,SmLINC06330-IBu,SmLINC06333-IBu,SmLINC06331-IBu,SmLINC06334-IBu,SmLINC06323-IBu,SmLINC06332-IBu
SmLINC129016-IBu	G15692	4	1531	SmLINC06322-IBu,SmLINC06321-IBu,SmLINC06324-IBu,SmLINC06328-IBu,SmLINC06320-IBu,SmLINC06329-IBu,SmLINC06325-IBu,SmLINC06326-IBu,SmLINC06327-IBu,SmLINC06330-IBu,SmLINC06333-IBu,SmLINC06331-IBu,SmLINC06334-IBu,SmLINC06323-IBu,SmLINC06332-IBu
SmLINC129017-IBu	G15692	6	1429	SmLINC06322-IBu,SmLINC06321-IBu,SmLINC06324-IBu,SmLINC06328-IBu,SmLINC06320-IBu,SmLINC06329-IBu,SmLINC06325-IBu,SmLINC06326-IBu,SmLINC06327-IBu,SmLINC06330-IBu,SmLINC06333-IBu,SmLINC06331-IBu,SmLINC06334-IBu,SmLINC06323-IBu,SmLINC06332-IBu
SmLINC129013-IBu	G15692	3	650	SmLINC06322-IBu,SmLINC06321-IBu,SmLINC06324-IBu,SmLINC06328-IBu,SmLINC06320-IBu,SmLINC06329-IBu,SmLINC06325-IBu,SmLINC06326-IBu,SmLINC06327-IBu,SmLINC06330-IBu,SmLINC06333-IBu,SmLINC06331-IBu,SmLINC06334-IBu
SmLINC129116-IBu	G15721	3	1114	SmLINC06319-IBu
SmLINC129117-IBu	G15721	3	515	SmLINC06319-IBu
SmLNCS129135-IBu	G15732	2	1799	SmLINC06318-IBu
SmLNCA149427-IBu	G26700	3	974	SmLINC06315-IBu,SmLINC06316-IBu
SmLINC130308-IBu	G16344	2	1331	SmLINC06312-IBu
SmLINC151815-IBu	G28016	3	1037	SmLINC06297-IBu
SmLINC151299-IBu	G27726	2	431	SmLINC06296-IBu
SmLINC151300-IBu	G27726	2	1733	SmLINC06296-IBu
SmLINC151301-IBu	G27726	2	425	SmLINC06296-IBu
SmLINC151309-IBu	G27728	2	756	SmLINC06296-IBu
SmLINC151310-IBu	G27728	3	528	SmLINC06296-IBu
SmLINC151312-IBu	G27730	2	692	SmLINC06296-IBu
SmLINC151809-IBu	G28011	4	748	SmLINC06296-IBu
SmLINC151810-IBu	G28011	4	428	SmLINC06296-IBu
SmLNCS151512-IBu	G27845	2	840	SmLINC06296-IBu
SmLINC151295-IBu	G27724	8	1246	SmLINC06295-IBu
SmLINC151296-IBu	G27724	6	1067	SmLINC06295-IBu
SmLINC116718-IBu	G8913	2	1499	SmLINC06291-IBu,SmLINC06290-IBu,SmLINC06294-IBu,SmLINC06293-IBu,SmLINC06292-IBu
SmLINC116811-IBu	G8956	2	660	SmLINC06289-IBu
SmLINC116685-IBu	G8899	2	345	SmLINC06288-IBu
SmLINC116779-IBu	G8942	2	2214	SmLINC06286-IBu,SmLINC06287-IBu
SmLINC116781-IBu	G8942	3	1859	SmLINC06286-IBu,SmLINC06287-IBu
SmLNCA117029-IBu	G9082	3	577	SmLINC06284-IBu,SmLINC06283-IBu
SmLINC116657-IBu	G8882	5	1425	SmLINC06279-IBu,SmLINC06280-IBu,SmLINC06278-IBu
SmLINC116658-IBu	G8882	6	1375	SmLINC06279-IBu,SmLINC06280-IBu,SmLINC06278-IBu
SmLINC116659-IBu	G8882	7	1770	SmLINC06279-IBu,SmLINC06280-IBu,SmLINC06278-IBu
SmLINC116660-IBu	G8882	2	448	SmLINC06278-IBu
SmLNCA147303-IBu	G25560	2	1648	SmLINC06277-IBu
SmLNCA147304-IBu	G25560	3	1821	SmLINC06277-IBu
SmLNCA147305-IBu	G25560	3	1638	SmLINC06277-IBu
SmLINC169617-IBu	G37438	3	916	SmLINC06271-IBu,SmLINC06272-IBu,SmLINC06213-IBu
SmLNCA169763-IBu	G37509	3	459	SmLINC06268-IBu
SmLNCA169730-IBu	G37500	2	570	SmLINC06266-IBu,SmLINC06267-IBu,SmLINC06264-IBu,SmLINC06265-IBu,SmLINC06260-IBu,SmLINC06259-IBu,SmLINC06262-IBu,SmLINC06263-IBu,SmLINC06261-IBu,SmLINC06258-IBu
SmLNCA169731-IBu	G37500	2	839	SmLINC06266-IBu,SmLINC06267-IBu,SmLINC06264-IBu,SmLINC06265-IBu,SmLINC06260-IBu,SmLINC06259-IBu,SmLINC06262-IBu,SmLINC06263-IBu,SmLINC06261-IBu,SmLINC06258-IBu
SmLNCA169732-IBu	G37500	2	1000	SmLINC06266-IBu,SmLINC06267-IBu,SmLINC06264-IBu,SmLINC06265-IBu,SmLINC06260-IBu,SmLINC06259-IBu,SmLINC06262-IBu,SmLINC06263-IBu,SmLINC06261-IBu,SmLINC06258-IBu
SmLNCA169734-IBu	G37500	3	1143	SmLINC06266-IBu,SmLINC06267-IBu,SmLINC06264-IBu,SmLINC06265-IBu,SmLINC06260-IBu,SmLINC06259-IBu,SmLINC06262-IBu,SmLINC06263-IBu,SmLINC06261-IBu,SmLINC06258-IBu
SmLNCA169736-IBu	G37500	4	1928	SmLINC06266-IBu,SmLINC06267-IBu,SmLINC06264-IBu,SmLINC06265-IBu,SmLINC06260-IBu,SmLINC06259-IBu,SmLINC06262-IBu,SmLINC06263-IBu,SmLINC06261-IBu,SmLINC06258-IBu
SmLNCA169737-IBu	G37500	2	605	SmLINC06266-IBu,SmLINC06267-IBu,SmLINC06264-IBu,SmLINC06265-IBu,SmLINC06260-IBu,SmLINC06259-IBu,SmLINC06262-IBu,SmLINC06263-IBu,SmLINC06261-IBu,SmLINC06258-IBu
SmLNCA169738-IBu	G37500	2	2096	SmLINC06266-IBu,SmLINC06267-IBu,SmLINC06264-IBu,SmLINC06265-IBu,SmLINC06260-IBu,SmLINC06259-IBu,SmLINC06262-IBu,SmLINC06263-IBu,SmLINC06261-IBu,SmLINC06258-IBu
SmLINC128880-IBu	G15603	3	914	SmLINC06255-IBu,SmLINC06253-IBu,SmLINC06256-IBu,SmLINC06254-IBu,SmLINC06249-IBu,SmLINC06250-IBu,SmLINC06247-IBu,SmLINC06248-IBu,SmLINC06246-IBu,SmLINC06251-IBu,SmLINC06252-IBu
SmLNCA128811-IBu	G15554	2	3044	SmLINC06242-IBu
SmLINC173583-IBu	G39516	2	4071	SmLINC06240-IBu
SmLINC173628-IBu	G39533	2	364	SmLINC06240-IBu
SmLINC173985-IBu	G39732	2	3371	SmLINC06240-IBu
SmLINC174338-IBu	G39882	2	3057	SmLINC06240-IBu
SmLNCA173585-IBu	G39517	3	732	SmLINC06240-IBu
SmLNCA173586-IBu	G39518	2	727	SmLINC06240-IBu
SmLNCA173587-IBu	G39518	2	594	SmLINC06240-IBu
SmLNCA173737-IBu	G39590	2	4397	SmLINC06240-IBu
SmLNCA173784-IBu	G39612	2	11014	SmLINC06240-IBu
SmLNCA173843-IBu	G39633	2	553	SmLINC06240-IBu
SmLNCA173880-IBu	G39664	2	659	SmLINC06240-IBu
SmLNCS173631-IBu	G39536	2	371	SmLINC06240-IBu
SmLNCS173632-IBu	G39537	2	327	SmLINC06240-IBu
SmLNCS173633-IBu	G39538	2	406	SmLINC06240-IBu
SmLINC173522-IBu	G39479	2	1034	SmLINC06228-IBu
SmLINC173527-IBu	G39483	4	798	SmLINC06223-IBu,SmLINC06232-IBu,SmLINC06231-IBu,SmLINC06224-IBu
SmLINC173532-IBu	G39483	2	561	SmLINC06223-IBu,SmLINC06232-IBu,SmLINC06231-IBu,SmLINC06224-IBu
SmLINC173534-IBu	G39483	3	844	SmLINC06223-IBu,SmLINC06232-IBu,SmLINC06231-IBu,SmLINC06224-IBu
SmLNCA173529-IBu	G39483	3	1149	SmLINC06223-IBu,SmLINC06232-IBu,SmLINC06231-IBu,SmLINC06224-IBu
SmLINC173537-IBu	G39486	3	1019	SmLINC06223-IBu
SmLINC173538-IBu	G39486	3	1068	SmLINC06223-IBu
SmLNCA152751-IBu	G28533	2	2261	SmLINC06222-IBu
SmLNCA152757-IBu	G28536	2	2599	SmLINC06221-IBu
SmLINC169558-IBu	G37403	3	573	SmLINC06213-IBu
SmLINC169559-IBu	G37403	3	647	SmLINC06213-IBu
SmLINC153964-IBu	G29192	4	1610	SmLINC06208-IBu
SmLINC153966-IBu	G29193	2	359	SmLINC06207-IBu
SmLNCA154027-IBu	G29231	4	2162	SmLINC06192-IBu,SmLINC06191-IBu
SmLNCA154028-IBu	G29231	4	2087	SmLINC06192-IBu,SmLINC06191-IBu
SmLNCA154029-IBu	G29231	5	1746	SmLINC06192-IBu,SmLINC06191-IBu
SmLNCA154030-IBu	G29231	6	2016	SmLINC06192-IBu,SmLINC06191-IBu
SmLNCA154031-IBu	G29231	4	1785	SmLINC06192-IBu,SmLINC06191-IBu
SmLINC153914-IBu	G29162	2	381	SmLINC06190-IBu
SmLINC153911-IBu	G29161	4	1178	SmLINC06188-IBu,SmLINC06181-IBu,SmLINC06182-IBu,SmLINC06183-IBu,SmLINC06185-IBu,TCONS_00225591,TCONS_00225482
SmLINC155918-IBu	G30301	3	1093	SmLINC06184-IBu
SmLINC155919-IBu	G30301	3	1059	SmLINC06184-IBu
SmLINC155920-IBu	G30301	2	1059	SmLINC06184-IBu
SmLINC155921-IBu	G30301	3	1096	SmLINC06184-IBu
SmLINC155922-IBu	G30302	2	332	SmLINC06184-IBu
SmLNCA153915-IBu	G29163	3	1408	SmLINC06181-IBu,SmLINC06182-IBu,SmLINC06183-IBu,SmLINC04103-IBu
SmLINC153887-IBu	G29149	5	556	SmLINC06181-IBu
SmLINC153970-IBu	G29197	2	621	SmLINC06181-IBu
SmLINC153973-IBu	G29200	2	767	SmLINC06181-IBu
SmLNCA153972-IBu	G29199	2	434	SmLINC06181-IBu
SmLNCA153974-IBu	G29201	2	604	SmLINC06181-IBu
SmLNCA153975-IBu	G29201	3	747	SmLINC06181-IBu
SmLNCA153976-IBu	G29202	2	511	SmLINC06181-IBu
SmLNCA154130-IBu	G29295	2	619	SmLINC06181-IBu
SmLNCA154131-IBu	G29295	3	639	SmLINC06181-IBu
SmLNCA166025-IBu	G35650	3	602	SmLINC06177-IBu
SmLNCA166026-IBu	G35650	3	606	SmLINC06177-IBu
SmLNCA166027-IBu	G35650	3	540	SmLINC06177-IBu
SmLINC145971-IBu	G24812	2	479	SmLINC06171-IBu,SmLINC06170-IBu
SmLINC145974-IBu	G24812	3	12498	SmLINC06171-IBu,SmLINC06170-IBu
SmLINC145975-IBu	G24812	2	471	SmLINC06171-IBu,SmLINC06170-IBu
SmLINC145972-IBu	G24812	3	678	SmLINC06170-IBu
SmLINC145973-IBu	G24812	2	629	SmLINC06170-IBu
SmLINC145976-IBu	G24812	2	537	SmLINC06170-IBu
SmLINC167467-IBu	G36411	2	978	SmLINC06168-IBu
SmLINC167468-IBu	G36411	2	568	SmLINC06168-IBu
SmLINC167469-IBu	G36411	2	599	SmLINC06168-IBu
SmLINC167470-IBu	G36411	2	1072	SmLINC06168-IBu
SmLINC167667-IBu	G36503	2	546	SmLINC06167-IBu
SmLINC167668-IBu	G36503	2	317	SmLINC06167-IBu
SmLINC167669-IBu	G36503	2	1630	SmLINC06167-IBu
SmLINC167670-IBu	G36503	3	494	SmLINC06167-IBu
SmLINC167671-IBu	G36503	3	507	SmLINC06167-IBu
SmLNCA167324-IBu	G36334	2	1571	SmLINC06153-IBu
SmLINC006141-IBu	G39970	2	1743	SmLINC06141-IBu,SmLINC06140-IBu,SmLINC06139-IBu
SmLINC174341-IBu	G39885	2	377	SmLINC06138-IBu
SmLINC174342-IBu	G39885	3	492	SmLINC06138-IBu
SmLINC174343-IBu	G39885	3	872	SmLINC06138-IBu
SmLINC174344-IBu	G39885	3	537	SmLINC06138-IBu
SmLINC174345-IBu	G39885	2	518	SmLINC06138-IBu
SmLINC006131-IBu	G39858	3	1133	SmLINC06136-IBu,SmLINC06134-IBu,SmLINC06133-IBu,SmLINC06132-IBu,SmLINC06130-IBu,SmLINC06131-IBu,SmLINC06137-IBu,SmLINC06135-IBu
SmLINC006137-IBu	G39858	3	669	SmLINC06136-IBu,SmLINC06134-IBu,SmLINC06133-IBu,SmLINC06132-IBu,SmLINC06130-IBu,SmLINC06131-IBu,SmLINC06137-IBu,SmLINC06135-IBu
SmLINC174271-IBu	G39858	2	598	SmLINC06136-IBu,SmLINC06134-IBu,SmLINC06133-IBu,SmLINC06132-IBu,SmLINC06130-IBu,SmLINC06131-IBu,SmLINC06137-IBu,SmLINC06135-IBu
SmLINC174272-IBu	G39858	2	348	SmLINC06136-IBu,SmLINC06134-IBu,SmLINC06133-IBu,SmLINC06132-IBu,SmLINC06130-IBu,SmLINC06131-IBu,SmLINC06137-IBu
SmLINC174265-IBu	G39854	2	1310	SmLINC06136-IBu
SmLNCA174799-IBu	G40114	6	17369	SmLINC06127-IBu,SmLINC06128-IBu,SmLINC06129-IBu,SmLINC06126-IBu
SmLNCA174800-IBu	G40114	8	13025	SmLINC06127-IBu,SmLINC06128-IBu,SmLINC06129-IBu,SmLINC06126-IBu
SmLNCA174801-IBu	G40114	6	17367	SmLINC06127-IBu,SmLINC06128-IBu,SmLINC06129-IBu,SmLINC06126-IBu
SmLINC174794-IBu	G40113	4	928	SmLINC06114-IBu,SmLINC06115-IBu,SmLINC06118-IBu,SmLINC06120-IBu,SmLINC06124-IBu,TCONS_00222542,SmLINC06116-IBu,SmLINC06117-IBu,SmLINC06121-IBu,SmLINC06119-IBu,SmLINC06122-IBu,SmLINC06123-IBu
SmLINC174795-IBu	G40113	5	1189	SmLINC06114-IBu,SmLINC06115-IBu,SmLINC06118-IBu,SmLINC06120-IBu,SmLINC06124-IBu,TCONS_00222542,SmLINC06116-IBu,SmLINC06117-IBu,SmLINC06121-IBu,SmLINC06119-IBu,SmLINC06122-IBu,SmLINC06123-IBu
SmLINC174796-IBu	G40113	5	1476	SmLINC06114-IBu,SmLINC06115-IBu,SmLINC06118-IBu,SmLINC06120-IBu,SmLINC06124-IBu,TCONS_00222542,SmLINC06116-IBu,SmLINC06117-IBu,SmLINC06121-IBu,SmLINC06119-IBu,SmLINC06122-IBu,SmLINC06123-IBu
SmLINC174797-IBu	G40113	3	989	SmLINC06114-IBu,SmLINC06115-IBu,SmLINC06118-IBu,SmLINC06120-IBu,SmLINC06124-IBu,TCONS_00222542,SmLINC06116-IBu,SmLINC06117-IBu,SmLINC06121-IBu,SmLINC06119-IBu,SmLINC06122-IBu,SmLINC06123-IBu
SmLINC174798-IBu	G40113	2	611	SmLINC06114-IBu,SmLINC06115-IBu,SmLINC06118-IBu,SmLINC06120-IBu,SmLINC06124-IBu,SmLINC06116-IBu,SmLINC06117-IBu,SmLINC06121-IBu,SmLINC06119-IBu,SmLINC06122-IBu,SmLINC06123-IBu
SmLINC174802-IBu	G40115	2	688	SmLINC06112-IBu,SmLINC06109-IBu,SmLINC06108-IBu
SmLINC174803-IBu	G40116	2	1118	SmLINC06111-IBu
SmLINC174804-IBu	G40117	3	823	SmLINC06108-IBu,SmLINC06107-IBu,SmLINC06113-IBu,SmLINC06106-IBu
SmLINC174422-IBu	G39930	2	2398	SmLINC06107-IBu
SmLINC174423-IBu	G39931	2	23180	SmLINC06106-IBu
SmLNCA110436-IBu	G5617	4	757	SmLINC06094-IBu,TCONS_00222142,SmLINC06095-IBu,SmLINC06096-IBu,SmLINC06099-IBu,SmLINC06097-IBu,SmLINC06100-IBu,SmLINC06098-IBu,SmLINC06101-IBu,TCONS_00222076
SmLNCA110437-IBu	G5617	2	849	SmLINC06094-IBu,TCONS_00222142,SmLINC06095-IBu,SmLINC06096-IBu,SmLINC06099-IBu,SmLINC06097-IBu,SmLINC06100-IBu,SmLINC06098-IBu,SmLINC06101-IBu,TCONS_00222076
SmLNCA110440-IBu	G5617	2	1220	SmLINC06094-IBu,TCONS_00222142,SmLINC06095-IBu,SmLINC06096-IBu,SmLINC06099-IBu,SmLINC06097-IBu,SmLINC06100-IBu,SmLINC06098-IBu,SmLINC06101-IBu,TCONS_00222076
SmLNCA110441-IBu	G5617	3	1184	SmLINC06094-IBu,TCONS_00222142,SmLINC06095-IBu,SmLINC06096-IBu,SmLINC06099-IBu,SmLINC06097-IBu,SmLINC06100-IBu,SmLINC06098-IBu,SmLINC06101-IBu,TCONS_00222076
SmLINC110084-IBu	G5455	3	1935	SmLINC06086-IBu,SmLINC06087-IBu,TCONS_00221858,SmLINC06088-IBu,SmLINC06080-IBu,SmLINC06082-IBu,SmLINC06084-IBu,SmLINC06083-IBu,SmLINC06081-IBu,SmLINC06085-IBu,TCONS_00222097,TCONS_00222032,TCONS_00222031,TCONS_00222030,SmLINC06090-IBu,SmLINC06091-IBu,SmLINC06089-IBu,SmLINC06079-IBu
SmLINC109948-IBu	G5371	3	783	SmLINC06076-IBu,SmLINC06077-IBu,SmLINC06074-IBu,SmLINC06073-IBu,SmLINC06078-IBu,SmLINC06075-IBu,SmLINC06071-IBu,SmLINC06068-IBu,SmLINC06069-IBu,SmLINC06072-IBu,SmLINC06067-IBu,SmLINC06066-IBu,SmLINC06070-IBu
SmLINC109949-IBu	G5371	4	2868	SmLINC06076-IBu,SmLINC06077-IBu,SmLINC06074-IBu,SmLINC06073-IBu,SmLINC06078-IBu,SmLINC06075-IBu,SmLINC06071-IBu,SmLINC06068-IBu,SmLINC06069-IBu,SmLINC06072-IBu,SmLINC06067-IBu,SmLINC06066-IBu,SmLINC06070-IBu
SmLINC109956-IBu	G5375	2	972	SmLINC06066-IBu
SmLINC109952-IBu	G5372	2	1666	SmLINC06062-IBu,SmLINC06064-IBu,SmLINC06063-IBu,SmLINC06059-IBu,SmLINC06065-IBu,SmLINC06060-IBu
SmLINC109951-IBu	G5372	3	1270	SmLINC06062-IBu,SmLINC06063-IBu,SmLINC06064-IBu,SmLINC06060-IBu
SmLINC109954-IBu	G5373	2	479	SmLINC06062-IBu
SmLINC109953-IBu	G5372	2	1074	SmLINC06059-IBu,SmLINC06065-IBu
SmLINC109983-IBu	G5392	2	2153	SmLINC06058-IBu
SmLINC110040-IBu	G5433	4	672	SmLINC06049-IBu
SmLINC110041-IBu	G5433	3	685	SmLINC06049-IBu
SmLNCA110137-IBu	G5487	2	451	SmLINC06033-IBu,SmLINC06032-IBu,SmLINC06031-IBu,SmLINC06035-IBu,SmLINC06034-IBu
SmLNCA110139-IBu	G5487	2	478	SmLINC06033-IBu,SmLINC06032-IBu,SmLINC06031-IBu,SmLINC06035-IBu,SmLINC06034-IBu
SmLNCA110140-IBu	G5487	2	395	SmLINC06033-IBu,SmLINC06032-IBu,SmLINC06031-IBu,SmLINC06035-IBu,SmLINC06034-IBu
SmLNCA110138-IBu	G5487	2	654	SmLINC06030-IBu,SmLINC06032-IBu,SmLINC06033-IBu,SmLINC06031-IBu,SmLINC06035-IBu,SmLINC06034-IBu
SmLINC175776-IBu	G40635	2	386	SmLINC06029-IBu
SmLNCA176025-IBu	G40794	4	1240	SmLINC06028-IBu,SmLINC06026-IBu,SmLINC06027-IBu,TCONS_00221486,TCONS_00221235
SmLNCA176027-IBu	G40794	4	1532	SmLINC06028-IBu,SmLINC06026-IBu,SmLINC06027-IBu,TCONS_00221486,TCONS_00221235
SmLNCA164422-IBu	G34861	4	1629	SmLINC06014-IBu,SmLINC06015-IBu,SmLINC06017-IBu,SmLINC06016-IBu,SmLINC06013-IBu,SmLINC06012-IBu
SmLNCA164378-IBu	G34839	2	496	SmLINC06006-IBu
SmLNCA164428-IBu	G34867	2	846	SmLINC06006-IBu
SmLINC163877-IBu	G34614	2	1249	SmLINC06004-IBu,SmLINC06003-IBu,SmLINC06005-IBu,SmLINC06001-IBu,SmLINC06002-IBu
SmLINC163878-IBu	G34614	2	1165	SmLINC06004-IBu,SmLINC06003-IBu,SmLINC06005-IBu,SmLINC06001-IBu,SmLINC06002-IBu
SmLINC163879-IBu	G34614	2	1437	SmLINC06004-IBu,SmLINC06003-IBu,SmLINC06005-IBu,SmLINC06001-IBu,SmLINC06002-IBu
SmLINC163880-IBu	G34614	2	892	SmLINC06004-IBu,SmLINC06003-IBu,SmLINC06005-IBu,SmLINC06001-IBu,SmLINC06002-IBu
SmLINC163869-IBu	G34608	3	1321	SmLINC05996-IBu
SmLINC163914-IBu	G34634	2	882	SmLINC05995-IBu
SmLINC163911-IBu	G34631	4	1100	SmLINC05994-IBu,SmLINC05995-IBu,SmLINC05997-IBu
SmLINC163907-IBu	G34630	2	393	SmLINC05993-IBu,SmLINC05999-IBu,SmLINC05992-IBu,SmLINC05994-IBu,SmLINC05996-IBu
SmLINC163909-IBu	G34630	2	386	SmLINC05993-IBu,SmLINC05999-IBu,SmLINC05992-IBu,SmLINC05994-IBu,SmLINC05996-IBu
SmLINC163906-IBu	G34630	3	651	SmLINC05993-IBu,SmLINC05999-IBu,SmLINC05992-IBu,SmLINC05994-IBu,SmLINC05995-IBu,SmLINC05996-IBu,SmLINC05997-IBu
SmLINC163908-IBu	G34630	3	644	SmLINC05993-IBu,SmLINC05999-IBu,SmLINC05992-IBu,SmLINC05994-IBu,SmLINC05995-IBu,SmLINC05996-IBu,SmLINC05997-IBu
SmLINC163910-IBu	G34630	2	686	SmLINC05993-IBu,SmLINC05999-IBu,SmLINC05992-IBu,SmLINC05994-IBu,SmLINC05995-IBu,SmLINC05996-IBu,SmLINC05997-IBu
SmLINC163870-IBu	G34609	2	305	SmLINC05992-IBu
SmLINC164111-IBu	G34732	3	739	SmLINC05987-IBu,SmLINC05988-IBu,SmLINC05991-IBu,SmLINC05990-IBu,SmLINC05989-IBu
SmLINC164112-IBu	G34732	3	339	SmLINC05987-IBu,SmLINC05988-IBu,SmLINC05991-IBu,SmLINC05990-IBu,SmLINC05989-IBu
SmLINC164113-IBu	G34732	2	858	SmLINC05987-IBu,SmLINC05988-IBu,SmLINC05991-IBu,SmLINC05990-IBu,SmLINC05989-IBu
SmLINC164114-IBu	G34732	3	825	SmLINC05987-IBu,SmLINC05988-IBu,SmLINC05991-IBu,SmLINC05990-IBu,SmLINC05989-IBu
SmLINC164115-IBu	G34732	2	1496	SmLINC05987-IBu,SmLINC05988-IBu,SmLINC05991-IBu,SmLINC05990-IBu,SmLINC05989-IBu
SmLINC164116-IBu	G34732	3	367	SmLINC05987-IBu,SmLINC05988-IBu,SmLINC05991-IBu,SmLINC05990-IBu,SmLINC05989-IBu
SmLNCA147588-IBu	G25677	3	4199	SmLINC05974-IBu
SmLINC147380-IBu	G25593	2	588	SmLINC05973-IBu
SmLINC147416-IBu	G25608	2	957	SmLINC05973-IBu
SmLINC147500-IBu	G25642	7	2477	SmLINC05973-IBu
SmLINC147585-IBu	G25677	3	1071	SmLINC05973-IBu
SmLINC147586-IBu	G25677	3	1202	SmLINC05973-IBu
SmLINC147587-IBu	G25677	3	1067	SmLINC05973-IBu
SmLINC147638-IBu	G25706	2	695	SmLINC05973-IBu
SmLNCA147415-IBu	G25607	2	3039	SmLINC05973-IBu
SmLNCA147610-IBu	G25692	2	1676	SmLINC05973-IBu
SmLNCA147663-IBu	G25728	2	382	SmLINC05973-IBu
SmLNCS147365-IBu	G25586	2	437	SmLINC05973-IBu
SmLNCS147988-IBu	G25887	2	347	SmLINC05973-IBu
SmLINC147465-IBu	G25627	4	707	SmLINC05968-IBu
SmLINC147466-IBu	G25627	2	505	SmLINC05968-IBu
SmLNCA005967-IBu	G25629	3	1073	SmLINC05967-IBu
SmLINC147486-IBu	G25638	3	417	SmLINC05964-IBu,SmLINC05965-IBu,SmLINC05963-IBu,SmLINC05961-IBu,SmLINC05962-IBu,SmLINC05966-IBu,SmLINC05959-IBu,SmLINC05960-IBu,SmLINC05958-IBu,TCONS_00219485
SmLINC147487-IBu	G25638	6	609	SmLINC05964-IBu,SmLINC05965-IBu,SmLINC05963-IBu,SmLINC05961-IBu,SmLINC05962-IBu,SmLINC05966-IBu,SmLINC05959-IBu,SmLINC05960-IBu,SmLINC05958-IBu,TCONS_00219485
SmLINC147488-IBu	G25638	4	1953	SmLINC05964-IBu,SmLINC05965-IBu,SmLINC05963-IBu,SmLINC05961-IBu,SmLINC05962-IBu,SmLINC05966-IBu,SmLINC05959-IBu,SmLINC05960-IBu,SmLINC05958-IBu,TCONS_00219485
SmLINC147508-IBu	G25644	2	4221	SmLINC05950-IBu
SmLINC147479-IBu	G25635	3	1429	SmLINC05943-IBu
SmLINC147480-IBu	G25635	3	1433	SmLINC05943-IBu
SmLNCA147530-IBu	G25654	2	4916	SmLINC05933-IBu
SmLINC147543-IBu	G25664	5	1657	SmLINC05925-IBu,SmLINC05924-IBu,TCONS_00219786
SmLINC147544-IBu	G25664	5	2709	SmLINC05925-IBu,SmLINC05924-IBu,TCONS_00219786
SmLINC147545-IBu	G25664	5	571	SmLINC05925-IBu,SmLINC05924-IBu,TCONS_00219786
SmLINC147546-IBu	G25664	6	1342	SmLINC05925-IBu,SmLINC05924-IBu,TCONS_00219786
SmLINC147547-IBu	G25664	3	2831	SmLINC05925-IBu,SmLINC05924-IBu,TCONS_00219786
SmLINC147548-IBu	G25664	4	406	SmLINC05925-IBu,SmLINC05924-IBu,TCONS_00219786
SmLINC147549-IBu	G25664	5	408	SmLINC05925-IBu,SmLINC05924-IBu,TCONS_00219786
SmLINC147550-IBu	G25664	2	2947	SmLINC05925-IBu,SmLINC05924-IBu,TCONS_00219786
SmLINC147605-IBu	G25688	2	4664	SmLINC05925-IBu
SmLINC147606-IBu	G25688	2	4107	SmLINC05925-IBu
SmLINC005918-IBu	G27541	2	1112	SmLINC05918-IBu
SmLINC150975-IBu	G27574	2	513	SmLINC05917-IBu
SmLINC150972-IBu	G27571	2	786	SmLINC05915-IBu
SmLINC005909-IBu	G41113	2	3022	SmLINC05912-IBu,SmLINC05910-IBu,SmLINC05911-IBu,SmLINC05909-IBu
SmLINC176565-IBu	G41130	2	889	SmLINC05912-IBu
SmLINC176566-IBu	G41130	2	881	SmLINC05912-IBu
SmLINC176568-IBu	G41130	2	885	SmLINC05912-IBu
SmLINC176433-IBu	G41053	2	2518	SmLINC05907-IBu,SmLINC05906-IBu
SmLINC176434-IBu	G41053	2	2435	SmLINC05907-IBu,SmLINC05906-IBu
SmLINC176438-IBu	G41056	2	668	SmLINC05906-IBu
SmLINC176663-IBu	G41164	3	996	SmLINC05905-IBu,SmLINC05904-IBu
SmLINC176664-IBu	G41164	2	786	SmLINC05905-IBu,SmLINC05904-IBu
SmLINC176665-IBu	G41164	2	990	SmLINC05905-IBu,SmLINC05904-IBu
SmLINC176667-IBu	G41166	2	813	SmLINC05904-IBu
SmLINC176668-IBu	G41167	2	1523	SmLINC05904-IBu
SmLINC176669-IBu	G41168	2	345	SmLINC05904-IBu
SmLINC116116-IBu	G8628	4	1023	SmLINC05900-IBu
SmLINC116117-IBu	G8628	6	1139	SmLINC05900-IBu
SmLINC116118-IBu	G8628	5	605	SmLINC05900-IBu
SmLINC116119-IBu	G8628	5	682	SmLINC05900-IBu
SmLINC116120-IBu	G8628	5	898	SmLINC05900-IBu
SmLNCA116441-IBu	G8785	2	2430	SmLINC05895-IBu
SmLNCA116528-IBu	G8828	4	762	SmLINC05889-IBu
SmLNCA116531-IBu	G8828	7	2178	SmLINC05889-IBu
SmLINC116526-IBu	G8827	2	436	SmLINC05888-IBu,SmLINC05887-IBu,SmLINC05886-IBu
SmLINC116540-IBu	G8832	2	575	SmLINC05888-IBu,SmLINC05887-IBu,SmLINC05886-IBu
SmLINC116541-IBu	G8832	2	549	SmLINC05888-IBu,SmLINC05887-IBu,SmLINC05886-IBu
SmLINC116542-IBu	G8832	2	528	SmLINC05888-IBu,SmLINC05887-IBu,SmLINC05886-IBu
SmLINC116527-IBu	G8827	2	428	SmLINC05888-IBu
SmLINC116523-IBu	G8824	2	1036	SmLINC05886-IBu
SmLINC116557-IBu	G8837	4	1027	SmLINC05884-IBu,SmLINC05885-IBu
SmLINC116576-IBu	G8848	3	940	SmLINC05882-IBu,SmLINC05883-IBu
SmLINC116582-IBu	G8851	2	1149	SmLINC05880-IBu
SmLINC116522-IBu	G8823	3	846	SmLINC05878-IBu,SmLINC05880-IBu,SmLINC05879-IBu,SmLINC05877-IBu,SmLINC05881-IBu
SmLINC116525-IBu	G8826	3	491	SmLINC05878-IBu,SmLINC05880-IBu,SmLINC05879-IBu,SmLINC05877-IBu,SmLINC05881-IBu
SmLINC116366-IBu	G8762	3	1363	SmLINC05874-IBu,TCONS_00216405,SmLINC05876-IBu,SmLINC05875-IBu
SmLINC116367-IBu	G8762	5	1476	SmLINC05874-IBu,TCONS_00216405,SmLINC05876-IBu,SmLINC05875-IBu
SmLINC116626-IBu	G8868	3	1369	SmLINC05873-IBu
SmLINC116623-IBu	G8866	4	2063	SmLINC05872-IBu
SmLINC116625-IBu	G8867	2	957	SmLINC05871-IBu,SmLINC05873-IBu
SmLNCA116678-IBu	G8892	2	888	SmLINC05868-IBu,SmLINC05869-IBu
SmLINC175321-IBu	G40383	2	721	SmLINC05865-IBu
SmLINC100216589	G40487	3	599	SmLINC05864-IBu,TCONS_00216055,TCONS_00215774,TCONS_00216589,TCONS_00216150,TCONS_00216148,SmLINC05863-IBu
SmLINC175508-IBu	G40487	5	818	SmLINC05864-IBu,TCONS_00216055,TCONS_00215774,TCONS_00216589,TCONS_00216150,TCONS_00216148,SmLINC05863-IBu
SmLINC175510-IBu	G40487	3	595	SmLINC05864-IBu,TCONS_00216055,TCONS_00215774,TCONS_00216589,TCONS_00216150,TCONS_00216148,SmLINC05863-IBu
SmLINC175511-IBu	G40487	5	814	SmLINC05864-IBu,TCONS_00216055,TCONS_00215774,TCONS_00216589,TCONS_00216150,TCONS_00216148,SmLINC05863-IBu
SmLINC175512-IBu	G40487	3	583	SmLINC05864-IBu,TCONS_00216055,TCONS_00215774,TCONS_00216589,TCONS_00216150,TCONS_00216148,SmLINC05863-IBu
SmLINC175513-IBu	G40487	4	641	SmLINC05864-IBu,TCONS_00216055,TCONS_00215774,TCONS_00216589,TCONS_00216150,TCONS_00216148,SmLINC05863-IBu
SmLINC175514-IBu	G40487	5	821	SmLINC05864-IBu,TCONS_00216055,TCONS_00215774,TCONS_00216589,TCONS_00216150,TCONS_00216148,SmLINC05863-IBu
SmLINC175515-IBu	G40487	5	749	SmLINC05864-IBu,TCONS_00216055,TCONS_00215774,TCONS_00216589,TCONS_00216150,TCONS_00216148,SmLINC05863-IBu
SmLINC175516-IBu	G40487	4	849	SmLINC05864-IBu,TCONS_00216055,TCONS_00215774,TCONS_00216589,TCONS_00216150,TCONS_00216148,SmLINC05863-IBu
SmLINC175517-IBu	G40487	5	808	SmLINC05864-IBu,TCONS_00216055,TCONS_00215774,TCONS_00216589,TCONS_00216150,TCONS_00216148,SmLINC05863-IBu
SmLINC175518-IBu	G40487	3	676	SmLINC05864-IBu,TCONS_00216055,TCONS_00215774,TCONS_00216589,TCONS_00216150,TCONS_00216148,SmLINC05863-IBu
SmLINC175519-IBu	G40487	4	849	SmLINC05864-IBu,TCONS_00216055,TCONS_00215774,TCONS_00216589,TCONS_00216150,TCONS_00216148,SmLINC05863-IBu
SmLINC175520-IBu	G40487	3	511	SmLINC05864-IBu,TCONS_00216055,TCONS_00215774,TCONS_00216589,TCONS_00216150,TCONS_00216148,SmLINC05863-IBu
SmLINC175521-IBu	G40487	5	804	SmLINC05864-IBu,TCONS_00216055,TCONS_00215774,TCONS_00216589,TCONS_00216150,TCONS_00216148,SmLINC05863-IBu
SmLINC175522-IBu	G40487	3	576	SmLINC05864-IBu,TCONS_00216055,TCONS_00215774,TCONS_00216589,TCONS_00216150,TCONS_00216148,SmLINC05863-IBu
SmLINC175523-IBu	G40487	3	579	SmLINC05864-IBu,TCONS_00216055,TCONS_00215774,TCONS_00216589,TCONS_00216150,TCONS_00216148,SmLINC05863-IBu
SmLINC175524-IBu	G40487	2	651	SmLINC05864-IBu,TCONS_00216055,TCONS_00215774,TCONS_00216589,TCONS_00216150,TCONS_00216148,SmLINC05863-IBu
SmLINC175525-IBu	G40487	3	676	SmLINC05864-IBu,TCONS_00216055,TCONS_00215774,TCONS_00216589,TCONS_00216150,TCONS_00216148,SmLINC05863-IBu
SmLINC175526-IBu	G40487	4	685	SmLINC05864-IBu,TCONS_00216055,TCONS_00215774,TCONS_00216589,TCONS_00216150,TCONS_00216148,SmLINC05863-IBu
SmLINC175527-IBu	G40487	4	853	SmLINC05864-IBu,TCONS_00216055,TCONS_00215774,TCONS_00216589,TCONS_00216150,TCONS_00216148,SmLINC05863-IBu
SmLINC175528-IBu	G40487	3	979	SmLINC05864-IBu,TCONS_00216055,TCONS_00215774,TCONS_00216589,TCONS_00216150,TCONS_00216148,SmLINC05863-IBu
SmLINC175529-IBu	G40487	3	580	SmLINC05864-IBu,TCONS_00216055,TCONS_00215774,TCONS_00216589,TCONS_00216150,TCONS_00216148,SmLINC05863-IBu
SmLINC175530-IBu	G40487	4	644	SmLINC05864-IBu,TCONS_00216055,TCONS_00215774,TCONS_00216589,TCONS_00216150,TCONS_00216148,SmLINC05863-IBu
SmLINC175322-IBu	G40384	2	457	SmLINC05864-IBu
SmLNCA138465-IBu	G20790	2	866	SmLINC05862-IBu
SmLINC138220-IBu	G20661	4	2630	SmLINC05852-IBu,SmLINC05853-IBu,SmLINC05854-IBu,SmLINC05856-IBu,SmLINC05855-IBu
SmLINC138222-IBu	G20661	4	1939	SmLINC05852-IBu,SmLINC05853-IBu,SmLINC05854-IBu,SmLINC05856-IBu,SmLINC05855-IBu
SmLINC138219-IBu	G20661	2	732	SmLINC05852-IBu,SmLINC05853-IBu,SmLINC05854-IBu,SmLINC05856-IBu
SmLINC138223-IBu	G20661	3	703	SmLINC05852-IBu,SmLINC05853-IBu,SmLINC05854-IBu,SmLINC05856-IBu
SmLINC138134-IBu	G20622	2	2602	SmLINC05851-IBu,SmLINC05850-IBu
SmLINC138123-IBu	G20615	2	459	SmLINC05850-IBu
SmLNCA124766-IBu	G13275	2	6221	SmLINC05846-IBu,SmLINC05847-IBu
SmLINC124767-IBu	G13275	2	4942	SmLINC05846-IBu
SmLINC125031-IBu	G13404	2	4120	SmLINC05844-IBu,SmLINC05845-IBu,TCONS_00213737,SmLINC05843-IBu,SmLINC05842-IBu,SmLINC05841-IBu,SmLINC05840-IBu,SmLINC05839-IBu,SmLINC05838-IBu
SmLINC125033-IBu	G13406	2	535	SmLINC05839-IBu,SmLINC05838-IBu
SmLINC124761-IBu	G13273	2	452	SmLINC05839-IBu
SmLINC124763-IBu	G13273	2	552	SmLINC05839-IBu
SmLINC005836-IBu	G13205	2	1369	SmLINC05836-IBu
SmLNCA124632-IBu	G13205	4	8594	SmLINC05836-IBu
SmLNCA124633-IBu	G13205	3	7771	SmLINC05836-IBu
SmLNCA129734-IBu	G16038	3	2859	SmLINC05834-IBu
SmLNCA129735-IBu	G16038	5	1114	SmLINC05834-IBu
SmLNCA129736-IBu	G16038	4	2137	SmLINC05834-IBu
SmLNCA129737-IBu	G16038	4	2346	SmLINC05834-IBu
SmLNCA129738-IBu	G16038	6	763	SmLINC05834-IBu
SmLNCA129739-IBu	G16038	5	1276	SmLINC05834-IBu
SmLINC129661-IBu	G16002	2	863	SmLINC05833-IBu,SmLINC05831-IBu,SmLINC05832-IBu
SmLINC129851-IBu	G16090	3	2291	SmLINC05825-IBu,SmLINC05819-IBu,SmLINC05818-IBu,SmLINC05815-IBu,SmLINC05817-IBu,SmLINC05811-IBu,SmLINC05813-IBu,SmLINC05820-IBu,SmLINC05821-IBu,SmLINC05822-IBu,SmLINC05816-IBu,SmLINC05814-IBu,SmLINC05812-IBu,SmLINC05823-IBu
SmLINC129853-IBu	G16092	2	2659	SmLINC05824-IBu
SmLINC129852-IBu	G16091	2	1953	SmLINC05823-IBu
SmLINC129535-IBu	G15956	5	1770	SmLINC05808-IBu,SmLINC05806-IBu,SmLINC05807-IBu,SmLINC05810-IBu,SmLINC05809-IBu
SmLINC129498-IBu	G15931	2	803	SmLINC05789-IBu
SmLINC129730-IBu	G16036	3	1595	SmLINC05788-IBu
SmLNCA129797-IBu	G16072	2	7025	SmLINC05775-IBu
[truncated: 14,585 more rows]
