# Supplementary material for: Weighted Gene Co-Expression Analyses Point to Long Non-Coding RNA Hub Genes at Different Schistosoma mansoni Life-Cycle Stages
Source: Front Genet. 2019 Sep 12;10:823. doi: 10.3389/fgene.2019.00823 (PMC6752179; doi:10.3389/fgene.2019.00823)
Supplement: Supplementary file 5 [file Table_5.xls]

## Sheet: TSS_mark
Supplementary Table S5. Lists of lncRNAs with histone marks at their TSS. Each column shows one intersection set; the heading of each column shows the histone marks combination that is found in that set, followed by the number of lncRNAs belonging to that intersection set.
				H3K27me3_S	H3K27me3_A	H3K27me3_C	H3K4me3_S	H3K27me3_A H3K27me3_S	H3K27me3_A H3K27me3_C	H3K27me3_C H3K27me3_S	H3K27me3_C H3K4me3_C	H3K4me3_C	H3K27me3_A H3K27me3_C H3K27me3_S	H3K4me3_A	H3K27me3_A H3K27me3_C H3K4me3_C	H3K27me3_C H3K27me3_S H3K4me3_C	H3K4me3_A H3K4me3_S	H3K4me3_A H3K4me3_C H3K4me3_S	H3K27me3_A H3K27me3_C H3K27me3_S H3K4me3_C	H3K27me3_S H3K4me3_S	H3K27me3_C H3K4me3_S	H3K4me3_C H3K4me3_S	H3K27me3_C H3K4me3_C H3K4me3_S	H3K27me3_A H3K4me3_S	H3K4me3_A H3K4me3_C	H3K27me3_C H3K4me3_A H3K4me3_C H3K4me3_S	H3K27me3_C H3K27me3_S H3K4me3_S	H3K27me3_A H3K4me3_C	H3K27me3_A H3K4me3_A H3K4me3_C H3K4me3_S	H3K27me3_A H3K27me3_C H3K4me3_S	H3K27me3_A H3K27me3_S H3K4me3_S	H3K27me3_C H3K4me3_A	H3K27me3_C H3K4me3_A H3K4me3_C	H3K27me3_S H3K4me3_C	H3K27me3_A H3K4me3_A	H3K27me3_A H3K27me3_C H3K4me3_C H3K4me3_S	H3K27me3_A H3K27me3_C H3K4me3_A H3K4me3_C H3K4me3_S	H3K27me3_S H3K4me3_A H3K4me3_S	H3K27me3_C H3K27me3_S H3K4me3_C H3K4me3_S	H3K27me3_S H3K4me3_A	H3K27me3_A H3K27me3_C H3K4me3_A H3K4me3_C	H3K27me3_S H3K4me3_A H3K4me3_C H3K4me3_S	H3K27me3_A H3K27me3_C H3K27me3_S H3K4me3_S	H3K27me3_A H3K4me3_C H3K4me3_S	H3K27me3_A H3K27me3_S H3K4me3_C	H3K27me3_C H3K4me3_A H3K4me3_S	H3K27me3_A H3K27me3_C H3K27me3_S H3K4me3_C H3K4me3_S	H3K27me3_C H3K27me3_S H3K4me3_A	H3K27me3_A H3K4me3_A H3K4me3_S
				1334	1147	1024	740	659	396	381	316	282	268	214	157	141	128	125	120	119	117	91	82	68	67	51	42	34	34	31	31	30	30	26	26	26	24	23	23	20	19	15	14	13	12	11	11	10	10
				SmLNCA100637-IBu	SmLNCA171150-IBu	SmLNCA119768-IBu	SmLNCA149067-IBu	SmLINC111608-IBu	SmLINC100923-IBu	SmLNCS127395-IBu	SmLINC104939-IBu	SmLINC153236-IBu	SmLINC109013-IBu	SmLNCA120110-IBu	SmLNCA163322-IBu	SmLNCA152236-IBu	SmLNCA141726-IBu	SmLNCS135982-IBu	SmLNCA169713-IBu	SmLNCA103314-IBu	SmLINC138635-IBu	SmLINC172880-IBu	SmLNCA104244-IBu	SmLINC002093-IBu	SmLNCA146570-IBu	SmLNCA118406-IBu	SmLNCA139964-IBu	SmLNCA159847-IBu	SmLINC106555-IBu	SmLNCA155570-IBu	SmLNCA168330-IBu	SmLINC151576-IBu	SmLINC115254-IBu	SmLNCA118574-IBu	SmLNCS168793-IBu	SmLINC142557-IBu	SmLINC167252-IBu	SmLNCA175897-IBu	SmLNCS108534-IBu	SmLINC169097-IBu	SmLNCA167912-IBu	SmLNCS132235-IBu	SmLNCA143161-IBu	SmLNCA113762-IBu	SmLINC160461-IBu	SmLNCA150078-IBu	SmLINC172363-IBu	SmLNCA104769-IBu	SmLNCA120723-IBu
				SmLINC148418-IBu	SmLINC110128-IBu	SmLINC151943-IBu	SmLNCA169870-IBu	SmLNCA114006-IBu	SmLNCS131792-IBu	SmLNCA139225-IBu	SmLNCA115224-IBu	SmLINC176433-IBu	SmLNCA130168-IBu	SmLNCA172688-IBu	SmLNCA132025-IBu	SmLNCA156716-IBu	SmLNCA104925-IBu	SmLNCS177985-IBu	SmLNCA175221-IBu	SmLINC138862-IBu	SmLINC141478-IBu	SmLINC148781-IBu	SmLNCA124375-IBu	SmLNCS117627-IBu	SmLNCA108965-IBu	SmLNCA133078-IBu	SmLNCA132876-IBu	SmLNCA150080-IBu	SmLNCA145110-IBu	SmLNCA110075-IBu	SmLNCA156656-IBu	SmLNCA147805-IBu	SmLINC106525-IBu	SmLNCA125048-IBu	SmLNCA107292-IBu	SmLNCA146575-IBu	SmLNCA124583-IBu	SmLINC123137-IBu	SmLINC159409-IBu	SmLINC116754-IBu	SmLNCA113151-IBu	SmLINC140309-IBu	SmLINC122367-IBu	SmLNCA114768-IBu	SmLNCA155830-IBu	SmLNCS154756-IBu	SmLNCA104340-IBu	SmLNCS172921-IBu	SmLNCA100762-IBu
				SmLINC102891-IBu	SmLNCA168978-IBu	SmLNCA139652-IBu	SmLNCA102188-IBu	SmLNCS177503-IBu	SmLNCA140404-IBu	SmLINC121408-IBu	SmLNCA121045-IBu	SmLNCA117838-IBu	SmLNCA139080-IBu	SmLINC155515-IBu	SmLINC160477-IBu	SmLINC136311-IBu	SmLINC153864-IBu	SmLNCA134995-IBu	SmLNCS116190-IBu	SmLNCA160828-IBu	SmLINC164711-IBu	SmLNCA165072-IBu	SmLNCA138923-IBu	SmLINC148067-IBu	SmLNCS147673-IBu	SmLINC166444-IBu	SmLINC139776-IBu	SmLNCS127358-IBu	SmLNCA137980-IBu	SmLNCA110188-IBu	SmLINC144620-IBu	SmLINC117054-IBu	SmLINC122980-IBu	SmLNCA175609-IBu	SmLINC161371-IBu	SmLNCA118917-IBu	SmLINC122851-IBu	SmLNCA161880-IBu	SmLNCA143658-IBu	SmLINC136161-IBu	SmLINC162802-IBu	SmLNCA165913-IBu	SmLNCA129811-IBu	SmLINC164440-IBu	SmLINC175084-IBu	SmLNCA134876-IBu	SmLINC163939-IBu	SmLNCA114779-IBu	SmLNCA102853-IBu
				SmLNCA165710-IBu	SmLNCS114949-IBu	SmLNCA145379-IBu	SmLNCA110436-IBu	SmLINC160621-IBu	SmLNCA170473-IBu	SmLINC126333-IBu	SmLNCS154787-IBu	SmLINC135031-IBu	SmLNCA146761-IBu	SmLNCA101963-IBu	SmLNCA111195-IBu	SmLNCS106012-IBu	SmLINC127881-IBu	SmLNCA126123-IBu	SmLNCA164381-IBu	SmLNCA104317-IBu	SmLINC112105-IBu	SmLINC121368-IBu	SmLNCA116900-IBu	SmLNCA104964-IBu	SmLINC127028-IBu	SmLNCA128863-IBu	SmLINC121840-IBu	SmLNCA127917-IBu	SmLNCA104832-IBu	SmLINC161015-IBu	SmLNCS116648-IBu	SmLINC169433-IBu	SmLNCA139246-IBu	SmLNCA120147-IBu	SmLINC144956-IBu	SmLNCS172339-IBu	SmLNCA172696-IBu	SmLNCS106849-IBu	SmLNCA117058-IBu	SmLNCA123636-IBu	SmLNCA157464-IBu	SmLNCA136993-IBu	SmLNCA158665-IBu	SmLNCA130172-IBu	SmLINC156760-IBu	SmLNCA140754-IBu	SmLINC100908-IBu	SmLINC109778-IBu	SmLNCA156413-IBu
				SmLNCA109694-IBu	SmLNCA163064-IBu	SmLNCA144687-IBu	SmLINC118485-IBu	SmLNCS107617-IBu	SmLNCA150817-IBu	SmLNCA126927-IBu	SmLNCA168885-IBu	SmLINC102377-IBu	SmLNCA101377-IBu	SmLNCS103313-IBu	SmLNCA114015-IBu	SmLNCA128344-IBu	SmLINC147348-IBu	SmLNCA128891-IBu	SmLNCA140222-IBu	SmLNCA158503-IBu	SmLNCS106009-IBu	SmLINC166676-IBu	SmLNCA105142-IBu	SmLNCA123801-IBu	SmLNCA152917-IBu	SmLNCA161599-IBu	SmLNCA101049-IBu	SmLNCA130512-IBu	SmLNCA133441-IBu	SmLNCS119313-IBu	SmLNCA172663-IBu	SmLNCS154774-IBu	SmLNCS178808-IBu	SmLNCA161206-IBu	SmLNCA140543-IBu	SmLINC144305-IBu	SmLNCA131876-IBu	SmLINC118081-IBu	SmLNCA109431-IBu	SmLNCA111036-IBu	SmLNCA146404-IBu	SmLNCA136619-IBu	SmLNCA005967-IBu	SmLINC141202-IBu	SmLINC136795-IBu	SmLNCA104640-IBu	SmLNCA153974-IBu	SmLINC145953-IBu	SmLNCS176113-IBu
				SmLNCA175093-IBu	SmLINC104901-IBu	SmLNCA154463-IBu	SmLNCS155066-IBu	SmLNCS142895-IBu	SmLINC130478-IBu	SmLNCS108918-IBu	SmLINC000215-IBu	SmLINC132379-IBu	SmLNCA128981-IBu	SmLINC148692-IBu	SmLINC130855-IBu	SmLINC160814-IBu	SmLNCA113443-IBu	SmLINC100154-IBu	SmLNCA104946-IBu	SmLNCA125625-IBu	SmLINC119373-IBu	SmLINC176303-IBu	SmLNCA120865-IBu	SmLINC130414-IBu	SmLNCA163121-IBu	SmLINC134139-IBu	SmLINC137682-IBu	SmLINC101899-IBu	SmLINC148345-IBu	SmLNCA130367-IBu	SmLNCS120623-IBu	SmLNCA110440-IBu	SmLINC173442-IBu	SmLNCA125816-IBu	SmLINC144483-IBu	SmLINC137684-IBu	SmLNCA101941-IBu	SmLNCA165391-IBu	SmLNCA147220-IBu	SmLNCA149531-IBu	SmLINC174032-IBu	SmLINC160644-IBu	SmLINC122929-IBu	SmLINC133371-IBu	SmLNCA111095-IBu	SmLINC115660-IBu	SmLNCS177011-IBu	SmLINC121232-IBu	SmLNCA138315-IBu
				SmLINC142143-IBu	SmLINC121363-IBu	SmLINC127567-IBu	SmLINC164672-IBu	SmLINC127855-IBu	SmLINC123885-IBu	SmLNCA112864-IBu	SmLNCA143400-IBu	SmLINC177755-IBu	SmLNCA105238-IBu	SmLINC178326-IBu	SmLNCS117090-IBu	SmLNCA102619-IBu	SmLNCA111398-IBu	SmLNCA156795-IBu	SmLNCS106956-IBu	SmLNCS177932-IBu	SmLNCS110459-IBu	SmLNCA116553-IBu	SmLNCA153977-IBu	SmLINC177092-IBu	SmLINC142140-IBu	SmLNCS165504-IBu	SmLNCA103976-IBu	SmLNCA104465-IBu	SmLNCA133141-IBu	SmLNCA148722-IBu	SmLNCA102058-IBu	SmLINC161401-IBu	SmLINC176842-IBu	SmLINC000198-IBu	SmLNCA161390-IBu	SmLINC141624-IBu	SmLNCS101421-IBu	SmLNCA142797-IBu	SmLINC132260-IBu	SmLINC169590-IBu	SmLNCA135139-IBu	SmLNCA104841-IBu	SmLNCA101143-IBu	SmLNCA115264-IBu	SmLINC113793-IBu	SmLNCA134420-IBu	SmLNCA176963-IBu	SmLNCA175820-IBu	SmLINC100244-IBu
				SmLNCS111607-IBu	SmLNCA165465-IBu	SmLNCA124076-IBu	SmLNCA165460-IBu	SmLINC105035-IBu	SmLNCS130204-IBu	SmLNCA100795-IBu	SmLNCA126563-IBu	SmLINC164120-IBu	SmLINC105038-IBu	SmLNCA164776-IBu	SmLNCS149062-IBu	SmLNCA132242-IBu	SmLNCS104759-IBu	SmLINC162650-IBu	SmLINC114429-IBu	SmLINC170484-IBu	SmLINC134200-IBu	SmLINC144955-IBu	SmLINC112358-IBu	SmLINC125104-IBu	SmLNCA160379-IBu	SmLNCA166510-IBu	SmLINC149847-IBu	SmLNCA116552-IBu	SmLINC115671-IBu	SmLINC161512-IBu	SmLNCA123402-IBu	SmLNCA130472-IBu	SmLINC158129-IBu	SmLNCA123903-IBu	SmLINC158412-IBu	SmLINC170727-IBu	SmLNCA145755-IBu	SmLNCA139150-IBu	SmLNCA104956-IBu	SmLNCA152040-IBu	SmLNCA143833-IBu	SmLINC172986-IBu	SmLNCA137554-IBu	SmLNCS150973-IBu	SmLNCA116529-IBu	SmLNCA100289-IBu	SmLINC142965-IBu	SmLINC110668-IBu	SmLNCA145228-IBu
				SmLNCA144349-IBu	SmLNCA174003-IBu	SmLINC142565-IBu	SmLINC130301-IBu	SmLNCA157390-IBu	SmLNCA105403-IBu	SmLINC148904-IBu	SmLNCA100818-IBu	SmLINC114818-IBu	SmLNCA138433-IBu	SmLNCA155216-IBu	SmLNCA135695-IBu	SmLINC134334-IBu	SmLINC152179-IBu	SmLNCS121755-IBu	SmLINC135814-IBu	SmLNCA156864-IBu	SmLINC110713-IBu	SmLINC139916-IBu	SmLINC136163-IBu	SmLNCA175255-IBu	SmLNCA124495-IBu	SmLNCA171631-IBu	SmLNCS127192-IBu	SmLNCA176816-IBu	SmLINC129498-IBu	SmLNCS150685-IBu	SmLNCA153869-IBu	SmLINC178740-IBu	SmLNCA125011-IBu	SmLNCA124000-IBu	SmLINC140580-IBu	SmLNCA125316-IBu	SmLINC173750-IBu	SmLINC158074-IBu	SmLNCA175945-IBu	SmLINC121950-IBu	SmLNCA109741-IBu	SmLNCA103817-IBu	SmLNCA131387-IBu	SmLNCA129407-IBu	SmLNCA110942-IBu	SmLINC127357-IBu	SmLNCA131838-IBu	SmLNCA148415-IBu	SmLINC178548-IBu
				SmLINC109550-IBu	SmLINC111495-IBu	SmLINC135198-IBu	SmLINC138836-IBu	SmLNCA133859-IBu	SmLNCA139462-IBu	SmLNCS134547-IBu	SmLNCA151527-IBu	SmLINC174881-IBu	SmLINC143035-IBu	SmLNCA177348-IBu	SmLINC130376-IBu	SmLNCA172455-IBu	SmLINC158162-IBu	SmLNCA153749-IBu	SmLNCS157028-IBu	SmLNCA126149-IBu	SmLNCS109465-IBu	SmLINC159141-IBu	SmLINC101255-IBu	SmLINC163684-IBu	SmLINC164599-IBu	SmLINC158345-IBu	SmLNCA139179-IBu	SmLNCA146809-IBu	SmLINC177897-IBu	SmLINC149795-IBu	SmLNCA166885-IBu	SmLNCA160467-IBu	SmLINC137465-IBu	SmLNCA110441-IBu	SmLINC139694-IBu	SmLINC102396-IBu	SmLNCS155945-IBu	SmLNCA115435-IBu	SmLNCA114762-IBu	SmLNCA175081-IBu	SmLINC105451-IBu	SmLNCA158522-IBu	SmLINC117014-IBu	SmLNCA104821-IBu	SmLINC116749-IBu	SmLINC173021-IBu	SmLINC171428-IBu	SmLNCS150904-IBu	SmLINC110654-IBu
				SmLNCS153836-IBu	SmLNCA136635-IBu	SmLNCS100553-IBu	SmLNCA132872-IBu	SmLNCA171020-IBu	SmLINC142207-IBu	SmLINC112774-IBu	SmLNCA101621-IBu	SmLINC138717-IBu	SmLINC139374-IBu	SmLNCA135155-IBu	SmLINC107192-IBu	SmLNCA127408-IBu	SmLNCA176430-IBu	SmLNCA113809-IBu	SmLNCA127362-IBu	SmLNCA127204-IBu	SmLNCA154595-IBu	SmLINC127519-IBu	SmLINC110074-IBu	SmLINC157019-IBu	SmLINC148370-IBu	SmLNCA138469-IBu	SmLNCA139926-IBu	SmLINC127390-IBu	SmLNCA122852-IBu	SmLINC101411-IBu	SmLNCA111037-IBu	SmLINC150546-IBu	SmLNCA105856-IBu	SmLINC153821-IBu	SmLNCA105812-IBu	SmLNCA136489-IBu	SmLNCA119596-IBu	SmLNCA172045-IBu	SmLNCA128811-IBu	SmLNCA104090-IBu	SmLINC178470-IBu	SmLNCA171741-IBu	SmLNCA109689-IBu	SmLNCA101364-IBu	SmLNCA103023-IBu	SmLNCS149637-IBu	SmLNCA116901-IBu
				SmLINC138712-IBu	SmLNCS140274-IBu	SmLNCS119047-IBu	SmLINC153947-IBu	SmLINC114359-IBu	SmLNCA123158-IBu	SmLNCA173843-IBu	SmLNCA149222-IBu	SmLINC163872-IBu	SmLNCA158143-IBu	SmLNCA120502-IBu	SmLINC173229-IBu	SmLINC110704-IBu	SmLNCA139962-IBu	SmLNCS173176-IBu	SmLNCA178637-IBu	SmLNCS124414-IBu	SmLNCA116567-IBu	SmLINC137334-IBu	SmLNCA143818-IBu	SmLNCA174421-IBu	SmLINC159907-IBu	SmLINC138359-IBu	SmLNCA163803-IBu	SmLNCA101191-IBu	SmLNCA134894-IBu	SmLNCA100505-IBu	SmLNCS132129-IBu	SmLNCA145179-IBu	SmLNCA164564-IBu	SmLINC156296-IBu	SmLINC120019-IBu	SmLNCA138711-IBu	SmLNCS106599-IBu	SmLNCS152340-IBu	SmLINC172040-IBu	SmLINC166762-IBu	SmLNCS111416-IBu	SmLINC120759-IBu	SmLINC102798-IBu	SmLNCS129269-IBu	SmLNCA121405-IBu
Continued from Figure 4 – Hundreds of S. mansoni lncRNAs have histone transcriptional activating or repressive marks at their TSS exclusively in one life-cycle stage. The UpSet intersection diagram shows the number of S. mansoni lncRNAs (y-axis) that have been detected in each of the intersection sets, indicated by the connected points in the lower part of the plot, as having the H3K4me3 transcri…				SmLINC161610-IBu	SmLINC120840-IBu	SmLNCA147711-IBu	SmLNCS122661-IBu	SmLNCA162762-IBu	SmLINC141275-IBu	SmLNCA170249-IBu	SmLINC163979-IBu	SmLINC159607-IBu	SmLNCA150017-IBu	SmLNCA155365-IBu	SmLINC160184-IBu	SmLINC136982-IBu	SmLINC115519-IBu	SmLINC138047-IBu	SmLNCA153587-IBu	SmLINC157521-IBu	SmLNCA129172-IBu	SmLINC159360-IBu	SmLINC101186-IBu	SmLNCA175601-IBu	SmLINC167858-IBu	SmLNCA177210-IBu	SmLNCA152735-IBu	SmLINC170600-IBu	SmLNCA134806-IBu	SmLNCS131085-IBu	SmLNCA139763-IBu	SmLINC177444-IBu	SmLNCA127315-IBu	SmLINC149785-IBu	SmLNCA163333-IBu	SmLNCA119953-IBu	SmLNCS171047-IBu	SmLNCA172517-IBu	SmLNCS103815-IBu	SmLINC176297-IBu	SmLNCA173473-IBu	SmLNCA102232-IBu	SmLNCA136075-IBu	SmLNCA143817-IBu
				SmLINC148412-IBu	SmLINC170504-IBu	SmLNCA141029-IBu	SmLNCA174444-IBu	SmLNCA147237-IBu	SmLINC125720-IBu	SmLINC119997-IBu	SmLNCA131735-IBu	SmLNCA113393-IBu	SmLNCA119219-IBu	SmLNCA111148-IBu	SmLINC124825-IBu	SmLNCA107580-IBu	SmLINC130475-IBu	SmLINC126640-IBu	SmLNCA153438-IBu	SmLNCA124643-IBu	SmLINC119446-IBu	SmLNCA149253-IBu	SmLINC117768-IBu	SmLNCA169974-IBu	SmLNCA147716-IBu	SmLNCA119911-IBu	SmLNCA109096-IBu	SmLINC129244-IBu	SmLNCA139664-IBu	SmLNCA143056-IBu	SmLNCA115549-IBu	SmLINC153973-IBu	SmLINC126401-IBu	SmLINC134040-IBu	SmLINC138615-IBu	SmLINC140265-IBu	SmLNCA140200-IBu	SmLNCA142705-IBu	SmLNCA124092-IBu	SmLINC110702-IBu	SmLINC146420-IBu	SmLNCA170389-IBu	SmLNCA124741-IBu
				SmLINC142016-IBu	SmLNCA171453-IBu	SmLNCA104846-IBu	SmLNCS120346-IBu	SmLNCS144621-IBu	SmLNCA114782-IBu	SmLNCA137668-IBu	SmLINC130712-IBu	SmLINC120080-IBu	SmLINC115445-IBu	SmLNCA144408-IBu	SmLNCS139352-IBu	SmLNCA103662-IBu	SmLNCA153429-IBu	SmLNCA123880-IBu	SmLNCS125643-IBu	SmLNCA131840-IBu	SmLINC137057-IBu	SmLINC114881-IBu	SmLINC160107-IBu	SmLNCA151632-IBu	SmLNCA158616-IBu	SmLNCS157750-IBu	SmLINC124061-IBu	SmLNCA171039-IBu	SmLNCA149018-IBu	SmLINC160340-IBu	SmLNCA126245-IBu	SmLINC154608-IBu	SmLINC177586-IBu	SmLINC173537-IBu	SmLNCA170508-IBu	SmLINC154256-IBu	SmLNCA108991-IBu	SmLNCA144191-IBu	SmLNCA115800-IBu	SmLINC161953-IBu	SmLNCS124645-IBu	SmLNCA132874-IBu
				SmLINC114755-IBu	SmLINC150972-IBu	SmLNCA129266-IBu	SmLINC107118-IBu	SmLINC177005-IBu	SmLINC106782-IBu	SmLINC122086-IBu	SmLNCA107508-IBu	SmLNCA165797-IBu	SmLINC155433-IBu	SmLINC103128-IBu	SmLNCA139382-IBu	SmLNCA171444-IBu	SmLNCA141480-IBu	SmLNCS163036-IBu	SmLNCA177134-IBu	SmLNCA106746-IBu	SmLNCA154273-IBu	SmLNCA123196-IBu	SmLINC168505-IBu	SmLINC118253-IBu	SmLINC164710-IBu	SmLINC164995-IBu	SmLINC105821-IBu	SmLINC130482-IBu	SmLNCA139875-IBu	SmLINC161138-IBu	SmLNCA105111-IBu	SmLNCA105676-IBu	SmLNCA136747-IBu	SmLINC163685-IBu	SmLNCA157617-IBu	SmLNCA110675-IBu	SmLNCS159611-IBu	SmLNCA135451-IBu	SmLINC173882-IBu	SmLNCS120844-IBu	SmLINC130987-IBu
				SmLINC170521-IBu	SmLINC147165-IBu	SmLNCA102207-IBu	SmLNCA134777-IBu	SmLNCA112669-IBu	SmLINC120600-IBu	SmLNCS133868-IBu	SmLINC171141-IBu	SmLINC176203-IBu	SmLNCA176830-IBu	SmLINC167345-IBu	SmLINC138869-IBu	SmLINC154210-IBu	SmLNCA158602-IBu	SmLINC156125-IBu	SmLNCA100431-IBu	SmLNCA124628-IBu	SmLINC104407-IBu	SmLNCA134254-IBu	SmLINC117781-IBu	SmLNCA125860-IBu	SmLNCA145359-IBu	SmLINC138489-IBu	SmLNCS112339-IBu	SmLINC164692-IBu	SmLNCA166148-IBu	SmLNCA109976-IBu	SmLNCA170558-IBu	SmLINC152436-IBu	SmLNCS119780-IBu	SmLNCA152096-IBu	SmLINC167674-IBu	SmLNCA144735-IBu	SmLNCA103946-IBu	SmLNCS104708-IBu	SmLNCA139826-IBu	SmLNCA132406-IBu	SmLNCS171668-IBu
				SmLNCA137239-IBu	SmLNCA103855-IBu	SmLNCA148577-IBu	SmLNCA118628-IBu	SmLNCA108736-IBu	SmLNCA134402-IBu	SmLNCA106388-IBu	SmLINC171131-IBu	SmLINC146359-IBu	SmLINC135780-IBu	SmLNCA142535-IBu	SmLINC155110-IBu	SmLINC125031-IBu	SmLNCS105573-IBu	SmLNCS142289-IBu	SmLNCS135884-IBu	SmLINC142003-IBu	SmLNCA150212-IBu	SmLINC106770-IBu	SmLNCS133533-IBu	SmLINC165220-IBu	SmLINC178625-IBu	SmLINC164041-IBu	SmLNCA171148-IBu	SmLNCS109426-IBu	SmLINC109601-IBu	SmLNCA155398-IBu	SmLNCA132275-IBu	SmLNCA164024-IBu	SmLNCA127690-IBu	SmLINC173509-IBu	SmLNCS163119-IBu	SmLNCA172610-IBu	SmLNCA118727-IBu	SmLINC144945-IBu	SmLINC159455-IBu	SmLINC143976-IBu	SmLNCA104762-IBu
				SmLINC105373-IBu	SmLNCA137217-IBu	SmLNCA107628-IBu	SmLNCA170933-IBu	SmLNCA135152-IBu	SmLINC116493-IBu	SmLNCA106556-IBu	SmLNCA113971-IBu	SmLINC162360-IBu	SmLNCA127149-IBu	SmLNCA167021-IBu	SmLNCA131555-IBu	SmLNCA142615-IBu	SmLNCA112703-IBu	SmLNCA153106-IBu	SmLNCA130745-IBu	SmLNCA149967-IBu	SmLINC128745-IBu	SmLNCA154981-IBu	SmLINC176949-IBu	SmLINC125105-IBu	SmLNCA168200-IBu	SmLINC161432-IBu	SmLINC155435-IBu	SmLNCA152507-IBu	SmLNCA163107-IBu	SmLINC100835-IBu	SmLNCA163494-IBu	SmLINC111864-IBu	SmLNCA129525-IBu	SmLINC104381-IBu	SmLINC100002121	SmLNCA110649-IBu	SmLINC119915-IBu	SmLNCA155342-IBu	SmLINC136359-IBu	SmLNCA176331-IBu	SmLNCA143155-IBu
				SmLINC134638-IBu	SmLINC131767-IBu	SmLNCA119673-IBu	SmLNCA170410-IBu	SmLINC115043-IBu	SmLINC152195-IBu	SmLINC143013-IBu	SmLNCA133601-IBu	SmLINC176301-IBu	SmLNCS130698-IBu	SmLINC106621-IBu	SmLNCA111102-IBu	SmLINC168796-IBu	SmLINC146360-IBu	SmLNCA135536-IBu	SmLINC138692-IBu	SmLNCA158668-IBu	SmLNCA118629-IBu	SmLINC149133-IBu	SmLINC108864-IBu	SmLINC154218-IBu	SmLINC112110-IBu	SmLINC165896-IBu	SmLNCA002339-IBu	SmLNCS138897-IBu	SmLNCA105832-IBu	SmLINC115489-IBu	SmLNCS148442-IBu	SmLINC147754-IBu	SmLINC159310-IBu	SmLNCA165353-IBu	SmLINC102416-IBu	SmLNCA143819-IBu	SmLNCS177144-IBu	SmLINC125387-IBu	SmLNCA126283-IBu	SmLNCA105987-IBu
				SmLINC167884-IBu	SmLNCA154985-IBu	SmLINC120143-IBu	SmLNCA160794-IBu	SmLNCA130883-IBu	SmLNCA177530-IBu	SmLNCA121421-IBu	SmLNCA123184-IBu	SmLNCA108803-IBu	SmLNCA137410-IBu	SmLINC159218-IBu	SmLNCA123617-IBu	SmLINC103888-IBu	SmLNCA111126-IBu	SmLNCA102807-IBu	SmLNCA175302-IBu	SmLINC107251-IBu	SmLNCA123479-IBu	SmLINC118621-IBu	SmLNCA144255-IBu	SmLINC166098-IBu	SmLINC121574-IBu	SmLINC156438-IBu	SmLNCS151621-IBu	SmLNCA113217-IBu	SmLNCA104169-IBu	SmLNCA129196-IBu	SmLNCA103747-IBu	SmLINC144322-IBu	SmLNCA115837-IBu	SmLNCA143963-IBu	SmLINC152437-IBu	SmLINC110587-IBu	SmLNCA142234-IBu	SmLNCA120652-IBu	SmLNCA136106-IBu
				SmLNCS130945-IBu	SmLNCS135088-IBu	SmLNCA140542-IBu	SmLNCA107269-IBu	SmLNCA153959-IBu	SmLNCA107990-IBu	SmLNCA105595-IBu	SmLNCA126097-IBu	SmLNCA158709-IBu	SmLNCA125649-IBu	SmLNCA162019-IBu	SmLINC158610-IBu	SmLNCA146881-IBu	SmLINC104383-IBu	SmLNCA122176-IBu	SmLNCA116065-IBu	SmLNCA118563-IBu	SmLNCS106521-IBu	SmLINC152576-IBu	SmLINC162281-IBu	SmLNCS166703-IBu	SmLINC119080-IBu	SmLNCS128766-IBu	SmLNCA108718-IBu	SmLINC155586-IBu	SmLNCA163554-IBu	SmLNCA116200-IBu	SmLNCS106063-IBu	SmLNCS141745-IBu	SmLINC111476-IBu	SmLINC110599-IBu	SmLNCA169665-IBu	SmLNCA119222-IBu	SmLINC112613-IBu	SmLNCA108888-IBu	SmLNCA114062-IBu
				SmLNCA111134-IBu	SmLNCA141983-IBu	SmLINC122987-IBu	SmLINC136679-IBu	SmLINC148656-IBu	SmLINC121657-IBu	SmLNCA156379-IBu	SmLNCA109214-IBu	SmLINC003067-IBu	SmLNCA140296-IBu	SmLINC177581-IBu	SmLNCA120817-IBu	SmLNCA113072-IBu	SmLNCA142071-IBu	SmLNCA121978-IBu	SmLNCA155340-IBu	SmLNCA132400-IBu	SmLNCA125436-IBu	SmLNCA140844-IBu	SmLINC146050-IBu	SmLINC134086-IBu	SmLINC158377-IBu	SmLINC143832-IBu	SmLINC106205-IBu	SmLNCA106471-IBu	SmLNCS135004-IBu	SmLINC170458-IBu	SmLINC154253-IBu	SmLINC173748-IBu	SmLINC158444-IBu	SmLINC130398-IBu	SmLINC167269-IBu	SmLNCA172749-IBu	SmLNCS167827-IBu	SmLNCS169288-IBu	SmLNCA116919-IBu
				SmLNCS114990-IBu	SmLNCA106619-IBu	SmLINC170501-IBu	SmLINC137835-IBu	SmLNCA110227-IBu	SmLNCA155875-IBu	SmLNCA124303-IBu	SmLINC113345-IBu	SmLINC118631-IBu	SmLINC122756-IBu	SmLINC127114-IBu	SmLINC117871-IBu	SmLNCA121330-IBu	SmLINC108436-IBu	SmLNCA104714-IBu	SmLNCA110123-IBu	SmLNCA152462-IBu	SmLINC116336-IBu	SmLINC134263-IBu	SmLNCA151602-IBu	SmLNCA150502-IBu	SmLNCA154337-IBu	SmLNCS136358-IBu	SmLINC136129-IBu	SmLINC173628-IBu	SmLNCA150162-IBu	SmLNCA107130-IBu	SmLNCS164720-IBu	SmLNCA131196-IBu	SmLNCA124258-IBu	SmLNCS138416-IBu	SmLINC118907-IBu	SmLNCA170359-IBu	SmLNCS158631-IBu
				SmLINC110790-IBu	SmLNCA176907-IBu	SmLNCA128827-IBu	SmLNCA136211-IBu	SmLNCA101686-IBu	SmLINC120271-IBu	SmLNCA137671-IBu	SmLNCA144695-IBu	SmLNCS104269-IBu	SmLINC142986-IBu	SmLINC133256-IBu	SmLNCA142534-IBu	SmLNCA100973-IBu	SmLINC131570-IBu	SmLNCA169883-IBu	SmLINC155146-IBu	SmLINC155516-IBu	SmLINC156248-IBu	SmLINC130401-IBu	SmLINC101659-IBu	SmLINC161212-IBu	SmLNCA156348-IBu	SmLNCA160812-IBu	SmLNCA176116-IBu	SmLNCA123999-IBu	SmLNCA132991-IBu	SmLNCA120566-IBu	SmLNCA148926-IBu	SmLNCA135568-IBu	SmLNCA174230-IBu	SmLINC113261-IBu	SmLINC116333-IBu	SmLINC159845-IBu
				SmLINC147543-IBu	SmLNCA171656-IBu	SmLNCA106008-IBu	SmLINC102409-IBu	SmLNCA142995-IBu	SmLINC126589-IBu	SmLINC112057-IBu	SmLNCA154866-IBu	SmLNCA101231-IBu	SmLNCS177700-IBu	SmLNCA111587-IBu	SmLINC176192-IBu	SmLINC154223-IBu	SmLNCS126070-IBu	SmLINC127843-IBu	SmLNCS150931-IBu	SmLINC121878-IBu	SmLINC121198-IBu	SmLINC110397-IBu	SmLINC130381-IBu	SmLNCA168742-IBu	SmLINC154919-IBu	SmLNCA175265-IBu	SmLNCA131222-IBu	SmLNCS137501-IBu	SmLNCS162175-IBu	SmLNCS127683-IBu	SmLNCA177921-IBu	SmLINC116141-IBu	SmLNCS131797-IBu	SmLNCA152433-IBu	SmLNCA172966-IBu	SmLNCA102122-IBu
				SmLINC173491-IBu	SmLNCA153549-IBu	SmLNCA109345-IBu	SmLNCA154246-IBu	SmLINC130290-IBu	SmLINC175938-IBu	SmLNCA119055-IBu	SmLINC164530-IBu	SmLNCA121004-IBu	SmLNCA101822-IBu	SmLINC154043-IBu	SmLNCA161003-IBu	SmLNCA153400-IBu	SmLINC100230-IBu	SmLINC107959-IBu	SmLNCS117167-IBu	SmLNCA103809-IBu	SmLINC132184-IBu	SmLINC119883-IBu	SmLNCS160757-IBu	SmLNCA107185-IBu	SmLNCA130551-IBu	SmLNCA174579-IBu	SmLINC119921-IBu	SmLINC133559-IBu	SmLINC128642-IBu	SmLINC157548-IBu	SmLNCA112895-IBu	SmLINC166125-IBu	SmLINC165357-IBu
				SmLINC135985-IBu	SmLINC154092-IBu	SmLNCA145561-IBu	SmLINC145487-IBu	SmLNCA116834-IBu	SmLINC103810-IBu	SmLINC147487-IBu	SmLINC140325-IBu	SmLNCA175746-IBu	SmLINC147488-IBu	SmLNCA172226-IBu	SmLINC171955-IBu	SmLINC170529-IBu	SmLINC143249-IBu	SmLNCA151460-IBu	SmLINC170663-IBu	SmLNCA145625-IBu	SmLINC151010-IBu	SmLINC133403-IBu	SmLNCA145884-IBu	SmLNCA109095-IBu	SmLNCA106612-IBu	SmLNCS137629-IBu	SmLNCA123042-IBu	SmLINC149786-IBu	SmLNCA108180-IBu	SmLINC120854-IBu	SmLNCA176919-IBu	SmLINC119493-IBu	SmLINC144683-IBu
				SmLNCA147647-IBu	SmLINC128601-IBu	SmLNCA173890-IBu	SmLNCA113975-IBu	SmLINC120849-IBu	SmLINC111772-IBu	SmLNCA111678-IBu	SmLINC167344-IBu	SmLINC140710-IBu	SmLNCS177312-IBu	SmLNCA110067-IBu	SmLNCA157618-IBu	SmLNCA160458-IBu	SmLNCA140080-IBu	SmLNCS107781-IBu	SmLINC158195-IBu	SmLNCA157821-IBu	SmLNCA100057923	SmLINC161406-IBu	SmLNCA100723-IBu	SmLINC148030-IBu	SmLNCA127525-IBu	SmLINC168854-IBu	SmLNCS132900-IBu	SmLNCA109105-IBu	SmLNCS109863-IBu	SmLNCA154158-IBu	SmLNCA160068-IBu	SmLNCS156466-IBu	SmLNCA140479-IBu
				SmLINC166777-IBu	SmLNCA145387-IBu	SmLINC114184-IBu	SmLINC126179-IBu	SmLNCA109699-IBu	SmLINC126172-IBu	SmLNCA131680-IBu	SmLINC118252-IBu	SmLINC126925-IBu	SmLINC110785-IBu	SmLNCA142625-IBu	SmLNCA105308-IBu	SmLNCA108891-IBu	SmLNCA102324-IBu	SmLNCA103852-IBu	SmLNCA104236-IBu	SmLINC129278-IBu	SmLINC143363-IBu	SmLNCS122124-IBu	SmLNCA110631-IBu	SmLINC102497-IBu	SmLNCA165056-IBu	SmLNCS123226-IBu	SmLNCA176247-IBu	SmLNCA108188-IBu	SmLNCS166759-IBu	SmLNCA132995-IBu	SmLNCS154999-IBu	SmLINC173747-IBu	SmLNCS167714-IBu
				SmLNCA175606-IBu	SmLINC154470-IBu	SmLNCA167403-IBu	SmLNCA157825-IBu	SmLNCS149246-IBu	SmLNCS149213-IBu	SmLNCA170831-IBu	SmLINC154629-IBu	SmLINC173253-IBu	SmLNCA171445-IBu	SmLNCS175644-IBu	SmLNCA172612-IBu	SmLNCA173969-IBu	SmLNCA147760-IBu	SmLINC178542-IBu	SmLINC140708-IBu	SmLNCA121790-IBu	SmLINC159843-IBu	SmLNCA106433-IBu	SmLNCA125099-IBu	SmLINC153387-IBu	SmLNCA130471-IBu	SmLNCA149793-IBu	SmLINC146339-IBu	SmLNCS145663-IBu	SmLNCA109903-IBu	SmLNCS155351-IBu	SmLNCA151176-IBu
				SmLINC109389-IBu	SmLNCA148316-IBu	SmLINC173994-IBu	SmLINC154607-IBu	SmLINC131133-IBu	SmLNCA134712-IBu	SmLINC141432-IBu	SmLNCA100688-IBu	SmLINC152896-IBu	SmLINC117044-IBu	SmLNCA176557-IBu	SmLINC131482-IBu	SmLNCA133791-IBu	SmLNCA104911-IBu	SmLNCA128688-IBu	SmLNCS152061-IBu	SmLINC131029-IBu	SmLNCA128347-IBu	SmLNCA110071-IBu	SmLINC140359-IBu	SmLNCS152710-IBu	SmLNCA115841-IBu	SmLINC150760-IBu	SmLINC109423-IBu	SmLINC133979-IBu	SmLINC127975-IBu
				SmLNCA121127-IBu	SmLNCA105880-IBu	SmLNCA103943-IBu	SmLINC159836-IBu	SmLINC140859-IBu	SmLNCA116534-IBu	SmLINC141012-IBu	SmLINC143611-IBu	SmLINC125275-IBu	SmLINC142925-IBu	SmLNCA107868-IBu	SmLNCA102968-IBu	SmLINC127407-IBu	SmLINC178784-IBu	SmLINC159224-IBu	SmLNCS136478-IBu	SmLNCA117362-IBu	SmLNCA121663-IBu	SmLINC159222-IBu	SmLINC155142-IBu	SmLINC117013-IBu	SmLNCA156063-IBu	SmLNCA110533-IBu	SmLINC117099-IBu	SmLNCA109905-IBu	SmLINC140018-IBu
				SmLNCA148997-IBu	SmLINC116284-IBu	SmLINC137932-IBu	SmLNCA151834-IBu	SmLINC161612-IBu	SmLNCA124293-IBu	SmLNCS109582-IBu	SmLINC177630-IBu	SmLNCA170357-IBu	SmLNCA171782-IBu	SmLINC122895-IBu	SmLINC139569-IBu	SmLNCA172031-IBu	SmLNCA172602-IBu	SmLNCS126250-IBu	SmLNCA172968-IBu	SmLNCA176222-IBu	SmLINC153992-IBu	SmLNCA167513-IBu	SmLNCA165777-IBu	SmLINC105065-IBu	SmLINC177761-IBu	SmLNCA132189-IBu	SmLINC143195-IBu	SmLNCA145759-IBu	SmLNCA108453-IBu
				SmLNCS175238-IBu	SmLNCA109750-IBu	SmLNCA177347-IBu	SmLNCA166093-IBu	SmLINC173204-IBu	SmLNCA103107-IBu	SmLNCA176249-IBu	SmLINC110666-IBu	SmLNCA124068-IBu	SmLNCA158188-IBu	SmLINC122946-IBu	SmLINC106780-IBu	SmLNCA161780-IBu	SmLNCA105833-IBu	SmLNCA127662-IBu	SmLNCS117149-IBu	SmLINC122627-IBu	SmLINC132509-IBu	SmLINC113131-IBu	SmLNCA145535-IBu	SmLNCA144074-IBu	SmLINC151888-IBu	SmLINC109102-IBu	SmLNCA132177-IBu
				SmLNCA114169-IBu	SmLNCA120980-IBu	SmLNCA152128-IBu	SmLINC136743-IBu	SmLNCA107851-IBu	SmLINC131971-IBu	SmLINC177513-IBu	SmLNCA128829-IBu	SmLINC130497-IBu	SmLNCA145873-IBu	SmLNCA123952-IBu	SmLNCA149360-IBu	SmLNCA173575-IBu	SmLINC144317-IBu	SmLINC167906-IBu	SmLINC141374-IBu	SmLNCS123332-IBu	SmLINC151477-IBu	SmLNCA127779-IBu	SmLINC142968-IBu	SmLNCA145388-IBu	SmLINC117978-IBu	SmLNCA167008-IBu	SmLINC142196-IBu
				SmLINC142590-IBu	SmLINC125981-IBu	SmLNCS100655-IBu	SmLINC115669-IBu	SmLINC132186-IBu	SmLNCA106199-IBu	SmLNCA117842-IBu	SmLNCA108009-IBu	SmLINC121218-IBu	SmLNCS131805-IBu	SmLNCA166903-IBu	SmLNCA124384-IBu	SmLNCA136173-IBu	SmLINC117869-IBu	SmLINC128229-IBu	SmLNCA177520-IBu	SmLINC149411-IBu	SmLNCA158868-IBu	SmLNCA172241-IBu	SmLINC126197-IBu	SmLNCA172877-IBu	SmLINC134503-IBu	SmLNCA116494-IBu	SmLNCS176280-IBu
				SmLNCS106951-IBu	SmLNCA164260-IBu	SmLINC137659-IBu	SmLINC104091-IBu	SmLNCS166747-IBu	SmLNCA151883-IBu	SmLINC103859-IBu	SmLINC102799-IBu	SmLNCA136613-IBu	SmLNCA111394-IBu	SmLINC167848-IBu	SmLNCA101433-IBu	SmLNCA130517-IBu	SmLNCS170806-IBu	SmLNCA118916-IBu	SmLINC155518-IBu	SmLNCA168069-IBu	SmLNCS106374-IBu	SmLINC150894-IBu	SmLINC157541-IBu	SmLINC122196-IBu	SmLNCA115007-IBu	SmLINC153225-IBu	SmLINC121924-IBu
				SmLINC164431-IBu	SmLINC149996-IBu	SmLINC161035-IBu	SmLNCS170547-IBu	SmLINC114718-IBu	SmLINC159130-IBu	SmLNCA110155-IBu	SmLINC125015-IBu	SmLINC160003-IBu	SmLNCS160914-IBu	SmLINC100179-IBu	SmLNCA171776-IBu	SmLINC154400-IBu	SmLNCA142813-IBu	SmLNCA170700-IBu	SmLINC171431-IBu	SmLINC115064-IBu	SmLINC132707-IBu	SmLINC128034-IBu	SmLINC132507-IBu	SmLINC149017-IBu	SmLINC143592-IBu	SmLNCA168208-IBu	SmLINC139945-IBu
				SmLNCA144348-IBu	SmLNCA176154-IBu	SmLINC139212-IBu	SmLNCA143657-IBu	SmLINC140616-IBu	SmLINC108284-IBu	SmLINC100872-IBu	SmLINC172313-IBu	SmLINC114936-IBu	SmLNCS175216-IBu	SmLNCA135786-IBu	SmLNCA112508-IBu	SmLINC102797-IBu	SmLNCA125960-IBu	SmLNCS108137-IBu	SmLNCA155303-IBu	SmLNCA174642-IBu	SmLINC174050-IBu	SmLINC101462-IBu	SmLNCS105061-IBu	SmLNCA122594-IBu	SmLINC164127-IBu	SmLINC130054-IBu	SmLINC176408-IBu
				SmLINC140854-IBu	SmLNCA107643-IBu	SmLNCA154257-IBu	SmLINC168931-IBu	SmLNCA104650-IBu	SmLNCA149292-IBu	SmLINC143086-IBu	SmLINC146341-IBu	SmLINC118410-IBu	SmLNCA150621-IBu	SmLINC106776-IBu	SmLNCA176144-IBu	SmLINC000094-IBu	SmLNCA146877-IBu	SmLINC177595-IBu	SmLINC125996-IBu	SmLNCA133426-IBu	SmLNCS112356-IBu	SmLNCA112689-IBu	SmLNCA117808-IBu	SmLINC135114-IBu	SmLNCA133315-IBu	SmLINC161426-IBu	SmLNCA103462-IBu
				SmLNCA107521-IBu	SmLNCA104058-IBu	SmLNCA175230-IBu	SmLNCA108719-IBu	SmLNCA160549-IBu	SmLNCA145035-IBu	SmLNCA154310-IBu	SmLINC117984-IBu	SmLINC177349-IBu	SmLNCS170807-IBu	SmLINC170755-IBu	SmLINC116559-IBu	SmLNCA124318-IBu	SmLINC111069-IBu	SmLNCA104351-IBu	SmLNCA115171-IBu	SmLNCS132099-IBu	SmLNCA153203-IBu	SmLINC165289-IBu	SmLNCA115051-IBu	SmLNCA141986-IBu	SmLNCA171023-IBu	SmLINC168442-IBu	SmLNCA152426-IBu
				SmLNCA133411-IBu	SmLNCA127066-IBu	SmLNCS171143-IBu	SmLNCA120166-IBu	SmLINC152656-IBu	SmLINC132565-IBu	SmLINC108291-IBu	SmLINC171318-IBu	SmLINC128225-IBu	SmLNCA156153-IBu	SmLINC136574-IBu	SmLNCA122445-IBu	SmLNCA154596-IBu	SmLNCA153219-IBu	SmLINC002895-IBu	SmLNCA161023-IBu	SmLNCA158484-IBu	SmLNCA154785-IBu	SmLINC154094-IBu	SmLNCA157281-IBu	SmLNCA128748-IBu	SmLINC152102-IBu	SmLINC144713-IBu
				SmLINC110563-IBu	SmLINC148989-IBu	SmLINC132380-IBu	SmLINC175051-IBu	SmLNCA105617-IBu	SmLNCA124349-IBu	SmLNCA104773-IBu	SmLINC131743-IBu	SmLINC172978-IBu	SmLNCA110789-IBu	SmLINC161310-IBu	SmLINC158420-IBu	SmLNCS133535-IBu	SmLNCS152655-IBu	SmLNCS110889-IBu	SmLNCA140604-IBu	SmLNCA103455-IBu	SmLINC105748-IBu	SmLNCA165824-IBu	SmLNCS121074-IBu	SmLNCS104007-IBu	SmLINC131551-IBu	SmLNCS123868-IBu
				SmLINC152927-IBu	SmLINC170345-IBu	SmLINC173009-IBu	SmLINC163350-IBu	SmLINC173154-IBu	SmLNCA152076-IBu	SmLNCA160514-IBu	SmLINC162653-IBu	SmLINC115077-IBu	SmLNCA178473-IBu	SmLINC150457-IBu	SmLINC160761-IBu	SmLINC124324-IBu	SmLNCA162933-IBu	SmLNCA153591-IBu	SmLNCA155182-IBu	SmLINC151916-IBu	SmLNCA116857-IBu	SmLNCS144775-IBu	SmLNCA108267-IBu	SmLNCA154853-IBu	SmLNCA102275-IBu	SmLNCA166359-IBu
				SmLNCA134285-IBu	SmLINC170485-IBu	SmLINC133075-IBu	SmLINC101519-IBu	SmLINC103858-IBu	SmLINC131717-IBu	SmLINC172487-IBu	SmLNCA126212-IBu	SmLNCS104760-IBu	SmLNCA177960-IBu	SmLINC119800-IBu	SmLNCA127349-IBu	SmLNCA144197-IBu	SmLINC119125-IBu	SmLNCA145036-IBu	SmLNCA171309-IBu	SmLNCA174768-IBu	SmLINC127727-IBu	SmLINC162131-IBu	SmLNCA135832-IBu	SmLINC155261-IBu	SmLINC164678-IBu	SmLNCS157205-IBu
				SmLNCA105412-IBu	SmLINC162617-IBu	SmLINC173070-IBu	SmLINC178184-IBu	SmLNCA121658-IBu	SmLNCA104969-IBu	SmLNCA121011-IBu	SmLNCA160261-IBu	SmLNCA171145-IBu	SmLINC172374-IBu	SmLNCA158249-IBu	SmLNCS147838-IBu	SmLINC125406-IBu	SmLINC126453-IBu	SmLNCA119471-IBu	SmLNCA129816-IBu	SmLNCA114016-IBu	SmLNCA158715-IBu	SmLNCA150501-IBu	SmLNCA138788-IBu	SmLINC131718-IBu	SmLNCA176762-IBu	SmLNCS120757-IBu
				SmLNCA111789-IBu	SmLNCA121966-IBu	SmLINC150893-IBu	SmLNCA102276-IBu	SmLNCA138484-IBu	SmLNCA167464-IBu	SmLNCA123638-IBu	SmLNCA103821-IBu	SmLINC108849-IBu	SmLNCA177695-IBu	SmLINC166147-IBu	SmLNCA115440-IBu	SmLNCA125701-IBu	SmLNCA120064-IBu	SmLNCA150669-IBu	SmLNCS152419-IBu	SmLNCA135141-IBu	SmLNCA104410-IBu	SmLNCA177002-IBu	SmLNCA117169-IBu	SmLINC116577-IBu	SmLNCA165260-IBu	SmLNCS165738-IBu
				SmLNCA119869-IBu	SmLINC132946-IBu	SmLNCA002447-IBu	SmLINC103644-IBu	SmLINC131842-IBu	SmLINC154532-IBu	SmLNCA149638-IBu	SmLINC104658-IBu	SmLNCA156105-IBu	SmLINC102684-IBu	SmLNCA111393-IBu	SmLINC110072-IBu	SmLNCS146554-IBu	SmLNCA158539-IBu	SmLINC128223-IBu	SmLNCS103495-IBu	SmLINC140574-IBu	SmLINC170530-IBu	SmLINC119846-IBu	SmLINC175495-IBu	SmLNCA113583-IBu	SmLNCA130803-IBu	SmLNCA175256-IBu
				SmLINC157090-IBu	SmLINC100699-IBu	SmLINC141713-IBu	SmLNCA141575-IBu	SmLINC153674-IBu	SmLNCA118972-IBu	SmLNCS165965-IBu	SmLNCA139961-IBu	SmLNCA149564-IBu	SmLINC139777-IBu	SmLINC112728-IBu	SmLNCA154162-IBu	SmLINC153666-IBu	SmLNCA119608-IBu	SmLINC146458-IBu	SmLINC159285-IBu	SmLINC154374-IBu	SmLNCA115485-IBu	SmLNCA172965-IBu	SmLNCA111239-IBu	SmLINC140372-IBu	SmLINC154873-IBu	SmLINC100059064
				SmLNCA113879-IBu	SmLNCS111988-IBu	SmLINC173527-IBu	SmLNCA145559-IBu	SmLINC130594-IBu	SmLINC126348-IBu	SmLINC124062-IBu	SmLNCA138463-IBu	SmLINC102270-IBu	SmLNCA146033-IBu	SmLINC167835-IBu	SmLNCA144848-IBu	SmLINC116495-IBu	SmLNCA164632-IBu	SmLNCA106971-IBu	SmLNCA151157-IBu	SmLNCA126300-IBu	SmLNCA176138-IBu	SmLNCA127339-IBu	SmLNCS119095-IBu	SmLINC178495-IBu	SmLINC165219-IBu	SmLNCA168020-IBu
				SmLINC116625-IBu	SmLNCA102970-IBu	SmLNCA149124-IBu	SmLINC121608-IBu	SmLNCA154948-IBu	SmLNCS133639-IBu	SmLNCA120760-IBu	SmLNCA104629-IBu	SmLINC123123-IBu	SmLNCA160095-IBu	SmLNCA133335-IBu	SmLNCA141627-IBu	SmLNCA111665-IBu	SmLNCA127949-IBu	SmLINC114435-IBu	SmLNCA175224-IBu	SmLNCS125307-IBu	SmLNCA138938-IBu	SmLINC175086-IBu	SmLINC117056-IBu	SmLINC144652-IBu	SmLINC157545-IBu
				SmLNCA129668-IBu	SmLNCA135776-IBu	SmLNCA132057-IBu	SmLINC174580-IBu	SmLNCA140203-IBu	SmLINC154010-IBu	SmLNCA107506-IBu	SmLNCA152447-IBu	SmLINC159165-IBu	SmLINC169231-IBu	SmLINC115001-IBu	SmLNCA110576-IBu	SmLINC115044-IBu	SmLNCA162715-IBu	SmLNCS161746-IBu	SmLNCA141835-IBu	SmLINC138123-IBu	SmLNCA177433-IBu	SmLINC112218-IBu	SmLINC147182-IBu	SmLNCS124440-IBu	SmLINC118656-IBu
				SmLNCA171467-IBu	SmLINC167178-IBu	SmLNCA104025-IBu	SmLNCA165649-IBu	SmLNCA143184-IBu	SmLNCS155009-IBu	SmLNCA176071-IBu	SmLNCA148308-IBu	SmLNCA156603-IBu	SmLNCA131679-IBu	SmLINC144517-IBu	SmLINC119827-IBu	SmLNCA119777-IBu	SmLINC153560-IBu	SmLINC147755-IBu	SmLNCA116766-IBu	SmLNCA140773-IBu	SmLNCA158527-IBu	SmLINC137413-IBu	SmLNCA171281-IBu	SmLINC137766-IBu	SmLNCA173790-IBu
				SmLNCA126216-IBu	SmLINC147010-IBu	SmLINC135990-IBu	SmLINC110573-IBu	SmLNCS105087-IBu	SmLNCA120291-IBu	SmLNCA172871-IBu	SmLINC178695-IBu	SmLINC118111-IBu	SmLNCA138910-IBu	SmLINC144462-IBu	SmLNCA127588-IBu	SmLNCA148298-IBu	SmLNCA132273-IBu	SmLNCS130595-IBu	SmLNCA114325-IBu	SmLINC138842-IBu	SmLNCA145716-IBu	SmLINC154128-IBu	SmLINC121876-IBu	SmLNCA172186-IBu	SmLNCA146808-IBu
				SmLNCA101866-IBu	SmLNCA101867-IBu	SmLNCA146652-IBu	SmLINC149125-IBu	SmLNCA107250-IBu	SmLINC115698-IBu	SmLINC112020-IBu	SmLNCA105324-IBu	SmLNCA156113-IBu	SmLNCA105236-IBu	SmLINC121880-IBu	SmLINC156442-IBu	SmLNCA170368-IBu	SmLNCA107760-IBu	SmLNCA173258-IBu	SmLINC148616-IBu	SmLNCS137221-IBu	SmLINC121393-IBu	SmLNCA122147-IBu	SmLINC150480-IBu	SmLINC114821-IBu	SmLINC165217-IBu
				SmLNCA114992-IBu	SmLNCA171901-IBu	SmLINC176417-IBu	SmLNCS128333-IBu	SmLNCA144606-IBu	SmLNCA123362-IBu	SmLNCA136448-IBu	SmLNCA112405-IBu	SmLINC114379-IBu	SmLNCA117456-IBu	SmLINC138637-IBu	SmLNCA113569-IBu	SmLNCA166364-IBu	SmLNCA148949-IBu	SmLINC109488-IBu	SmLNCA138841-IBu	SmLNCA116374-IBu	SmLNCA136748-IBu	SmLINC177941-IBu	SmLNCA107155-IBu	SmLINC150789-IBu	SmLNCA104688-IBu
				SmLNCA170268-IBu	SmLNCA165631-IBu	SmLINC103360-IBu	SmLNCA149991-IBu	SmLNCA112342-IBu	SmLINC127327-IBu	SmLNCA149639-IBu	SmLNCS135857-IBu	SmLINC166143-IBu	SmLNCS129496-IBu	SmLINC152575-IBu	SmLNCA160683-IBu	SmLNCA107442-IBu	SmLNCA141838-IBu	SmLNCA168526-IBu	SmLINC116638-IBu	SmLINC138870-IBu	SmLNCA146175-IBu	SmLNCA139657-IBu	SmLNCA141434-IBu	SmLINC117680-IBu	SmLNCS145500-IBu
				SmLNCA129812-IBu	SmLNCA107985-IBu	SmLINC175070-IBu	SmLNCA137401-IBu	SmLNCA173423-IBu	SmLNCA130351-IBu	SmLINC154386-IBu	SmLINC118314-IBu	SmLNCA123869-IBu	SmLNCA175799-IBu	SmLNCA169207-IBu	SmLINC160193-IBu	SmLNCA130751-IBu	SmLINC126778-IBu	SmLNCA121614-IBu	SmLINC157714-IBu	SmLNCS145664-IBu	SmLINC172489-IBu	SmLNCA123535-IBu	SmLNCS136644-IBu	SmLINC169784-IBu	SmLNCA176238-IBu
				SmLNCA110775-IBu	SmLNCA130469-IBu	SmLNCA135153-IBu	SmLNCA138004-IBu	SmLINC130164-IBu	SmLNCA157552-IBu	SmLNCA119140-IBu	SmLNCA173574-IBu	SmLNCA128268-IBu	SmLINC131046-IBu	SmLINC147185-IBu	SmLINC166190-IBu	SmLNCS162748-IBu	SmLNCA132243-IBu	SmLNCS154107-IBu	SmLINC148161-IBu	SmLNCA111991-IBu	SmLINC167859-IBu	SmLNCA138864-IBu	SmLNCS172376-IBu	SmLINC136240-IBu	SmLNCS127252-IBu
				SmLINC115397-IBu	SmLINC119064-IBu	SmLINC131796-IBu	SmLNCA122928-IBu	SmLINC175955-IBu	SmLNCS172395-IBu	SmLINC105397-IBu	SmLINC135500-IBu	SmLINC149706-IBu	SmLNCA105836-IBu	SmLNCA163959-IBu	SmLNCS102496-IBu	SmLNCA138380-IBu	SmLNCS126503-IBu	SmLINC153242-IBu	SmLNCA114343-IBu	SmLINC116566-IBu	SmLINC104937-IBu	SmLNCA132396-IBu	SmLNCA104959-IBu	SmLNCA111734-IBu	SmLNCA123011-IBu
				SmLINC141796-IBu	SmLINC133165-IBu	SmLNCA136380-IBu	SmLNCA157199-IBu	SmLNCA143160-IBu	SmLINC149979-IBu	SmLINC160618-IBu	SmLINC133990-IBu	SmLINC147737-IBu	SmLINC115286-IBu	SmLINC146522-IBu	SmLNCA152449-IBu	SmLNCA142690-IBu	SmLNCA164328-IBu	SmLNCA155451-IBu	SmLNCA145014-IBu	SmLNCS115219-IBu	SmLNCA140602-IBu	SmLINC164536-IBu	SmLNCA141834-IBu	SmLINC154338-IBu	SmLINC161513-IBu
				SmLNCA125548-IBu	SmLNCA138894-IBu	SmLNCS154565-IBu	SmLNCA147769-IBu	SmLINC133967-IBu	SmLNCA123800-IBu	SmLINC173738-IBu	SmLNCA132232-IBu	SmLINC178735-IBu	SmLNCA120919-IBu	SmLNCA125386-IBu	SmLNCA132696-IBu	SmLNCA141146-IBu	SmLNCA114449-IBu	SmLNCA177631-IBu	SmLINC157039-IBu	SmLNCA107502-IBu	SmLINC156294-IBu	SmLNCA136981-IBu	SmLNCA175454-IBu	SmLINC141623-IBu	SmLINC102226-IBu
				SmLNCA135154-IBu	SmLNCA143055-IBu	SmLNCA149317-IBu	SmLINC112590-IBu	SmLINC158279-IBu	SmLNCA106596-IBu	SmLINC121615-IBu	SmLNCS156910-IBu	SmLINC125123-IBu	SmLNCA133860-IBu	SmLNCA158526-IBu	SmLNCA112187-IBu	SmLNCA160872-IBu	SmLINC149313-IBu	SmLINC147196-IBu	SmLNCA112720-IBu	SmLINC101558-IBu	SmLNCS125010-IBu	SmLINC140374-IBu	SmLNCS143326-IBu	SmLNCS124396-IBu	SmLINC157315-IBu
				SmLINC125169-IBu	SmLNCS115971-IBu	SmLINC102379-IBu	SmLNCA114013-IBu	SmLNCA161663-IBu	SmLNCA115881-IBu	SmLINC132037-IBu	SmLNCA119436-IBu	SmLINC119478-IBu	SmLINC110845-IBu	SmLINC153726-IBu	SmLNCA128966-IBu	SmLNCA114549-IBu	SmLNCS105465-IBu	SmLNCA172179-IBu	SmLNCS122216-IBu	SmLINC145691-IBu	SmLINC139701-IBu	SmLINC002029-IBu	SmLINC172634-IBu	SmLINC103074-IBu	SmLINC121806-IBu
				SmLNCA115580-IBu	SmLINC130481-IBu	SmLNCA109881-IBu	SmLNCS105313-IBu	SmLNCA155762-IBu	SmLNCA158753-IBu	SmLNCA119654-IBu	SmLNCA122608-IBu	SmLINC156797-IBu	SmLINC100975-IBu	SmLINC131677-IBu	SmLINC152657-IBu	SmLNCA149563-IBu	SmLINC001226-IBu	SmLINC100161-IBu	SmLINC170916-IBu	SmLINC152647-IBu	SmLINC170639-IBu	SmLNCA107786-IBu	SmLINC103867-IBu	SmLINC163717-IBu	SmLNCA146748-IBu
				SmLINC157644-IBu	SmLINC110874-IBu	SmLINC127585-IBu	SmLNCA152794-IBu	SmLINC122017-IBu	SmLINC148343-IBu	SmLNCA141436-IBu	SmLINC003290-IBu	SmLINC138639-IBu	SmLINC130303-IBu	SmLNCA173586-IBu	SmLNCA105470-IBu	SmLINC137152-IBu	SmLINC118930-IBu	SmLINC160559-IBu	SmLNCS117150-IBu	SmLNCA149449-IBu	SmLINC132204-IBu	SmLNCA149341-IBu	SmLINC136250-IBu	SmLNCA108246-IBu	SmLNCA172034-IBu
				SmLNCA156191-IBu	SmLINC138105-IBu	SmLINC141963-IBu	SmLINC102378-IBu	SmLNCA157943-IBu	SmLNCA150586-IBu	SmLINC177422-IBu	SmLNCA151005-IBu	SmLINC155764-IBu	SmLNCS143271-IBu	SmLNCA104715-IBu	SmLINC126162-IBu	SmLINC145629-IBu	SmLINC115583-IBu	SmLNCA136766-IBu	SmLNCA161348-IBu	SmLNCA162669-IBu	SmLNCS164175-IBu	SmLINC140775-IBu	SmLNCA161763-IBu	SmLNCA137614-IBu
				SmLINC136002-IBu	SmLNCS129639-IBu	SmLNCA145091-IBu	SmLINC168391-IBu	SmLNCA113576-IBu	SmLNCA171507-IBu	SmLNCA110571-IBu	SmLNCA160402-IBu	SmLNCA100227487	SmLINC157858-IBu	SmLINC126809-IBu	SmLINC127384-IBu	SmLNCA115168-IBu	SmLNCA108176-IBu	SmLNCA149294-IBu	SmLNCS160800-IBu	SmLINC176053-IBu	SmLNCS146187-IBu	SmLINC173291-IBu	SmLNCA144130-IBu
				SmLINC134944-IBu	SmLNCS144993-IBu	SmLNCA119963-IBu	SmLINC118858-IBu	SmLNCA164849-IBu	SmLINC145940-IBu	SmLNCA105307-IBu	SmLINC101996-IBu	SmLNCA143232-IBu	SmLNCA176362-IBu	SmLNCS176291-IBu	SmLNCS176739-IBu	SmLNCA132420-IBu	SmLNCA148573-IBu	SmLNCA104206-IBu	SmLNCS141962-IBu	SmLINC171999-IBu	SmLNCA137879-IBu	SmLINC119081-IBu	SmLNCA169712-IBu
				SmLNCA115162-IBu	SmLNCA163427-IBu	SmLINC113757-IBu	SmLINC152107-IBu	SmLNCA163526-IBu	SmLINC143705-IBu	SmLNCA158326-IBu	SmLNCA148799-IBu	SmLNCA132182-IBu	SmLNCA127203-IBu	SmLINC177081-IBu	SmLNCA131483-IBu	SmLINC130655-IBu	SmLINC119571-IBu	SmLNCA144136-IBu	SmLNCA145462-IBu	SmLNCS105805-IBu	SmLINC117042-IBu	SmLINC177445-IBu	SmLNCA172171-IBu
				SmLINC105001-IBu	SmLINC101788-IBu	SmLNCA141505-IBu	SmLNCA103894-IBu	SmLNCA161503-IBu	SmLNCA112671-IBu	SmLINC112583-IBu	SmLNCA144331-IBu	SmLINC156645-IBu	SmLNCA109886-IBu	SmLNCS143325-IBu	SmLINC114271-IBu	SmLINC131336-IBu	SmLNCA129757-IBu	SmLNCA158928-IBu	SmLNCA172296-IBu	SmLNCS125833-IBu	SmLNCA155786-IBu	SmLNCA107708-IBu	SmLINC163281-IBu
				SmLINC125379-IBu	SmLINC159266-IBu	SmLINC150452-IBu	SmLNCS164102-IBu	SmLINC143063-IBu	SmLINC121194-IBu	SmLNCA140036-IBu	SmLNCA130550-IBu	SmLINC144463-IBu	SmLNCA158743-IBu	SmLNCA129613-IBu	SmLNCA124373-IBu	SmLINC116748-IBu	SmLNCA104229-IBu	SmLNCS114350-IBu	SmLINC114114-IBu	SmLINC157377-IBu	SmLINC133771-IBu	SmLNCA126839-IBu	SmLNCA161433-IBu
				SmLINC161554-IBu	SmLNCA167816-IBu	SmLNCS132677-IBu	SmLINC164369-IBu	SmLNCA175345-IBu	SmLNCA118687-IBu	SmLNCA131351-IBu	SmLINC172357-IBu	SmLINC178627-IBu	SmLINC113560-IBu	SmLNCA127774-IBu	SmLNCA169884-IBu	SmLNCA146321-IBu	SmLNCA148879-IBu	SmLNCA135796-IBu	SmLNCA151889-IBu	SmLINC146760-IBu	SmLNCA137618-IBu	SmLNCA176666-IBu	SmLNCA121281-IBu
				SmLNCA130258-IBu	SmLINC121952-IBu	SmLNCA103920-IBu	SmLNCA103437-IBu	SmLINC155749-IBu	SmLNCA146288-IBu	SmLINC132131-IBu	SmLINC127815-IBu	SmLNCA130426-IBu	SmLINC115910-IBu	SmLNCA132514-IBu	SmLINC176644-IBu	SmLINC120327-IBu	SmLNCS141961-IBu	SmLNCS176106-IBu	SmLNCA100430-IBu	SmLINC136493-IBu	SmLINC114378-IBu	SmLINC119492-IBu	SmLNCA177797-IBu
				SmLINC113031-IBu	SmLINC109983-IBu	SmLINC100559-IBu	SmLNCA111657-IBu	SmLINC104624-IBu	SmLNCA137075-IBu	SmLNCS138930-IBu	SmLNCA109461-IBu	SmLINC139213-IBu	SmLNCA169875-IBu	SmLINC112560-IBu	SmLINC134246-IBu	SmLNCA127880-IBu	SmLNCS175136-IBu	SmLNCS124172-IBu	SmLNCA153339-IBu	SmLINC149443-IBu	SmLNCA176120-IBu	SmLINC121219-IBu	SmLINC103318-IBu
				SmLINC116283-IBu	SmLNCA173212-IBu	SmLNCA123238-IBu	SmLINC134722-IBu	SmLNCA103958-IBu	SmLNCA173892-IBu	SmLNCA130577-IBu	SmLINC144281-IBu	SmLINC151476-IBu	SmLNCA139706-IBu	SmLINC118630-IBu	SmLNCA169643-IBu	SmLNCS136480-IBu	SmLNCA131960-IBu	SmLINC150933-IBu	SmLINC133034-IBu	SmLNCA100721-IBu	SmLINC131562-IBu	SmLNCA175080-IBu	SmLNCA114704-IBu
				SmLNCA117843-IBu	SmLINC116120-IBu	SmLNCA002240-IBu	SmLNCA176150-IBu	SmLINC002913-IBu	SmLNCA111353-IBu	SmLNCA131571-IBu	SmLINC111335-IBu	SmLINC166001-IBu	SmLNCS170340-IBu	SmLINC164344-IBu	SmLNCA153033-IBu	SmLNCA150264-IBu	SmLNCA126871-IBu	SmLNCA105999-IBu	SmLNCA127128-IBu	SmLNCA158158-IBu	SmLNCA126318-IBu	SmLNCA140613-IBu	SmLINC154365-IBu
				SmLNCA125968-IBu	SmLNCA154601-IBu	SmLINC113025-IBu	SmLINC154483-IBu	SmLNCA108748-IBu	SmLNCA134751-IBu	SmLINC004664-IBu	SmLNCA132272-IBu	SmLNCA106570-IBu	SmLINC145406-IBu	SmLNCA106020-IBu	SmLINC178328-IBu	SmLINC134248-IBu	SmLNCS116297-IBu	SmLNCA147808-IBu	SmLNCA141026-IBu	SmLINC174338-IBu	SmLINC157684-IBu	SmLINC115302-IBu	SmLNCA171376-IBu
				SmLINC120003-IBu	SmLINC177421-IBu	SmLINC155577-IBu	SmLINC133906-IBu	SmLNCS158986-IBu	SmLNCA176979-IBu	SmLNCS176486-IBu	SmLNCA157809-IBu	SmLINC138636-IBu	SmLNCA156109-IBu	SmLNCA106029-IBu	SmLNCA101612-IBu	SmLINC136252-IBu	SmLINC134492-IBu	SmLNCA145722-IBu	SmLNCA109484-IBu	SmLNCA136785-IBu	SmLNCA153976-IBu	SmLINC103340-IBu	SmLINC134196-IBu
				SmLNCS146719-IBu	SmLNCS112750-IBu	SmLNCA177295-IBu	SmLNCA170752-IBu	SmLINC177423-IBu	SmLNCA121262-IBu	SmLINC121383-IBu	SmLNCA147236-IBu	SmLINC134036-IBu	SmLNCA123673-IBu	SmLNCA108889-IBu	SmLNCA115992-IBu	SmLINC155260-IBu	SmLNCS160744-IBu	SmLINC174448-IBu	SmLINC109207-IBu	SmLINC172110-IBu	SmLNCA174389-IBu	SmLNCA124839-IBu	SmLNCS156056-IBu
				SmLINC158379-IBu	SmLINC150051-IBu	SmLNCA130802-IBu	SmLNCA165598-IBu	SmLINC130480-IBu	SmLNCA156385-IBu	SmLNCA109433-IBu	SmLNCA174005-IBu	SmLNCA114943-IBu	SmLNCA123936-IBu	SmLINC173492-IBu	SmLNCA147298-IBu	SmLINC142193-IBu	SmLNCA156815-IBu	SmLNCA136741-IBu	SmLINC127810-IBu	SmLNCA162633-IBu	SmLINC127031-IBu	SmLINC108798-IBu	SmLNCA109904-IBu
				SmLINC136361-IBu	SmLINC156082-IBu	SmLNCA135675-IBu	SmLNCS155058-IBu	SmLNCA174418-IBu	SmLINC109823-IBu	SmLNCA102951-IBu	SmLNCA101157-IBu	SmLNCA172960-IBu	SmLINC145747-IBu	SmLNCA104311-IBu	SmLNCA145111-IBu	SmLINC145166-IBu	SmLNCS152414-IBu	SmLNCS111222-IBu	SmLINC177015-IBu	SmLNCA172870-IBu	SmLINC125609-IBu	SmLNCA153173-IBu
				SmLNCA140460-IBu	SmLINC100642-IBu	SmLNCA123236-IBu	SmLNCA106187-IBu	SmLNCA106546-IBu	SmLNCA173707-IBu	SmLINC142117-IBu	SmLINC132262-IBu	SmLINC178608-IBu	SmLNCA153671-IBu	SmLNCA165400-IBu	SmLNCA113494-IBu	SmLNCA157985-IBu	SmLNCA106234-IBu	SmLNCA155873-IBu	SmLNCA174411-IBu	SmLINC122637-IBu	SmLINC112043-IBu	SmLNCA154798-IBu
				SmLINC175968-IBu	SmLNCA154180-IBu	SmLINC123080-IBu	SmLNCA165741-IBu	SmLNCA155680-IBu	SmLINC171949-IBu	SmLINC103738-IBu	SmLINC125279-IBu	SmLINC102590-IBu	SmLNCA126335-IBu	SmLINC173290-IBu	SmLINC133978-IBu	SmLINC134250-IBu	SmLNCA101352-IBu	SmLINC156904-IBu	SmLNCA116535-IBu	SmLNCA155032-IBu	SmLINC153970-IBu	SmLINC158174-IBu
				SmLINC100594-IBu	SmLINC165169-IBu	SmLNCA174800-IBu	SmLINC129006-IBu	SmLINC165754-IBu	SmLNCS100301-IBu	SmLINC139870-IBu	SmLNCA110674-IBu	SmLNCA114372-IBu	SmLINC134158-IBu	SmLNCA100003251	SmLINC108438-IBu	SmLNCA136881-IBu	SmLINC103794-IBu	SmLNCA117535-IBu	SmLNCS129135-IBu	SmLNCA152673-IBu	SmLINC146519-IBu	SmLINC159261-IBu
				SmLINC141552-IBu	SmLNCA156001-IBu	SmLNCA120790-IBu	SmLNCA122489-IBu	SmLNCS154156-IBu	SmLINC130711-IBu	SmLINC175507-IBu	SmLNCA145824-IBu	SmLNCA154047-IBu	SmLNCA175047-IBu	SmLNCA106191-IBu	SmLNCA169976-IBu	SmLINC158573-IBu	SmLINC166814-IBu	SmLNCA169098-IBu	SmLINC130450-IBu	SmLNCA136525-IBu	SmLNCA152918-IBu	SmLNCA120769-IBu
				SmLINC133646-IBu	SmLNCA143283-IBu	SmLNCS177501-IBu	SmLNCA175242-IBu	SmLNCS110305-IBu	SmLNCA148994-IBu	SmLNCS113670-IBu	SmLNCS157729-IBu	SmLINC120826-IBu	SmLINC143978-IBu	SmLINC127811-IBu	SmLINC105873-IBu	SmLINC122366-IBu	SmLINC147947-IBu	SmLNCA128747-IBu	SmLNCS136814-IBu	SmLNCS141739-IBu	SmLINC130667-IBu	SmLINC118508-IBu
				SmLINC132562-IBu	SmLNCA155778-IBu	SmLINC132263-IBu	SmLINC106840-IBu	SmLINC160171-IBu	SmLNCA132921-IBu	SmLNCA143712-IBu	SmLNCA119968-IBu	SmLINC109443-IBu	SmLNCA171423-IBu	SmLNCA161642-IBu	SmLNCA135976-IBu	SmLNCA156911-IBu	SmLINC152648-IBu	SmLNCA150113-IBu	SmLNCA112407-IBu	SmLNCS137015-IBu	SmLINC138169-IBu	SmLINC132002-IBu
				SmLNCS157992-IBu	SmLNCA131451-IBu	SmLNCA151861-IBu	SmLNCA131060-IBu	SmLINC122662-IBu	SmLNCA138487-IBu	SmLINC142935-IBu	SmLNCA119955-IBu	SmLINC137452-IBu	SmLNCS149210-IBu	SmLNCA139229-IBu	SmLNCA104982-IBu	SmLNCA150436-IBu	SmLNCA157683-IBu	SmLINC127928-IBu	SmLINC127041-IBu	SmLINC128218-IBu	SmLNCS153418-IBu	SmLNCA140892-IBu
				SmLNCA165948-IBu	SmLINC135126-IBu	SmLINC156285-IBu	SmLNCA153493-IBu	SmLINC160126-IBu	SmLNCA156206-IBu	SmLNCA146041-IBu	SmLINC110755-IBu	SmLINC151863-IBu	SmLNCA136064-IBu	SmLINC115668-IBu	SmLNCA146034-IBu	SmLINC134195-IBu	SmLNCA145042-IBu	SmLNCS103184-IBu	SmLINC134064-IBu	SmLINC113395-IBu	SmLINC116366-IBu	SmLINC116360-IBu
				SmLNCS123357-IBu	SmLNCA141503-IBu	SmLINC145155-IBu	SmLINC132301-IBu	SmLNCS167651-IBu	SmLINC145167-IBu	SmLNCA104810-IBu	SmLINC123365-IBu	SmLNCA121149-IBu	SmLNCA115483-IBu	SmLINC145126-IBu	SmLNCA127609-IBu	SmLNCA115515-IBu	SmLINC177328-IBu	SmLNCS132714-IBu	SmLNCS175099-IBu	SmLINC114431-IBu	SmLINC115870-IBu
				SmLNCA107646-IBu	SmLNCA146388-IBu	SmLNCA131666-IBu	SmLINC130390-IBu	SmLNCA119972-IBu	SmLNCA133803-IBu	SmLNCA125627-IBu	SmLNCA124938-IBu	SmLNCA155449-IBu	SmLINC173942-IBu	SmLINC146315-IBu	SmLINC124190-IBu	SmLNCA174241-IBu	SmLNCA138634-IBu	SmLNCA160838-IBu	SmLNCA143429-IBu	SmLNCA102848-IBu	SmLNCA127080-IBu
				SmLNCA146890-IBu	SmLNCA125325-IBu	SmLNCA174330-IBu	SmLNCA134320-IBu	SmLINC141427-IBu	SmLNCS127987-IBu	SmLINC122381-IBu	SmLNCA111858-IBu	SmLINC108437-IBu	SmLINC150465-IBu	SmLINC162639-IBu	SmLINC170459-IBu	SmLINC171283-IBu	SmLINC123121-IBu	SmLNCA131143-IBu	SmLNCA111606-IBu	SmLNCA153379-IBu	SmLINC115650-IBu
				SmLINC177205-IBu	SmLNCA172029-IBu	SmLNCA171531-IBu	SmLINC110426-IBu	SmLINC127033-IBu	SmLNCA105959-IBu	SmLINC176136-IBu	SmLINC174423-IBu	SmLINC155651-IBu	SmLNCS127195-IBu	SmLINC128993-IBu	SmLINC142484-IBu	SmLNCA150418-IBu	SmLNCA163627-IBu	SmLNCA119659-IBu	SmLNCA160429-IBu	SmLNCA117152-IBu	SmLINC140709-IBu
				SmLNCA143958-IBu	SmLINC158780-IBu	SmLINC162283-IBu	SmLNCS106007-IBu	SmLNCS109287-IBu	SmLNCS129332-IBu	SmLINC139412-IBu	SmLINC154141-IBu	SmLNCA139148-IBu	SmLNCA101225-IBu	SmLNCA107436-IBu	SmLNCA141632-IBu	SmLNCA147210-IBu	SmLNCA121604-IBu	SmLNCA176735-IBu	SmLNCA122314-IBu	SmLNCS176537-IBu	SmLINC120597-IBu
				SmLNCS111633-IBu	SmLNCA164044-IBu	SmLINC168811-IBu	SmLINC149821-IBu	SmLNCA108192-IBu	SmLINC125492-IBu	SmLINC146505-IBu	SmLNCA125312-IBu	SmLNCA107986-IBu	SmLNCA106244-IBu	SmLNCA139714-IBu	SmLINC156349-IBu	SmLINC159214-IBu	SmLNCA140478-IBu	SmLNCS160949-IBu	SmLINC173505-IBu	SmLNCA106579-IBu	SmLNCA150272-IBu
				SmLNCA134166-IBu	SmLINC102531-IBu	SmLNCA116325-IBu	SmLINC137179-IBu	SmLNCS111752-IBu	SmLINC115356-IBu	SmLNCA102983-IBu	SmLINC178785-IBu	SmLINC170210-IBu	SmLINC142501-IBu	SmLINC106771-IBu	SmLINC127388-IBu	SmLINC106789-IBu	SmLINC110643-IBu	SmLNCA107443-IBu	SmLNCA139663-IBu	SmLNCS151192-IBu	SmLNCA123009-IBu
				SmLNCS157413-IBu	SmLNCA175602-IBu	SmLNCS168202-IBu	SmLINC170525-IBu	SmLINC157038-IBu	SmLNCA107542-IBu	SmLNCA150576-IBu	SmLINC102418-IBu	SmLNCA124251-IBu	SmLINC170452-IBu	SmLINC107433-IBu	SmLNCA101216-IBu	SmLINC130095-IBu	SmLNCA113574-IBu	SmLNCA170683-IBu	SmLINC133968-IBu	SmLNCA174566-IBu	SmLINC138445-IBu
				SmLNCA154163-IBu	SmLNCS107477-IBu	SmLNCA102388-IBu	SmLINC145417-IBu	SmLINC147529-IBu	SmLNCA160230-IBu	SmLNCA149723-IBu	SmLNCA120726-IBu	SmLNCA155367-IBu	SmLINC116740-IBu	SmLNCA174408-IBu	SmLNCA145826-IBu	SmLNCA104263-IBu	SmLNCA148751-IBu	SmLINC106203-IBu	SmLNCS100554-IBu	SmLNCS113785-IBu	SmLNCA136304-IBu
				SmLNCA173894-IBu	SmLINC149783-IBu	SmLINC116522-IBu	SmLINC108323-IBu	SmLNCA131706-IBu	SmLINC134728-IBu	SmLNCA148347-IBu	SmLINC145137-IBu	SmLNCA116678-IBu	SmLNCA110410-IBu	SmLNCA146385-IBu	SmLINC131569-IBu	SmLNCA101578-IBu	SmLINC173938-IBu	SmLNCA114421-IBu	SmLINC119023-IBu	SmLNCA125137-IBu	SmLINC143332-IBu
				SmLNCA127155-IBu	SmLNCS169578-IBu	SmLNCS146228-IBu	SmLNCS114806-IBu	SmLNCA134373-IBu	SmLINC100715-IBu	SmLINC100205-IBu	SmLINC166875-IBu	SmLNCA169553-IBu	SmLINC174598-IBu	SmLNCA102061-IBu	SmLINC105070-IBu	SmLINC138243-IBu	SmLINC107979-IBu	SmLNCA125069-IBu	SmLNCA169496-IBu	SmLINC120020-IBu	SmLNCA144622-IBu
				SmLNCA163956-IBu	SmLNCA126169-IBu	SmLNCA102066-IBu	SmLINC176841-IBu	SmLNCS149846-IBu	SmLNCA126192-IBu	SmLINC152839-IBu	SmLINC104364-IBu	SmLNCA176240-IBu	SmLNCA144165-IBu	SmLNCA162967-IBu	SmLINC121598-IBu	SmLINC143997-IBu	SmLNCS155613-IBu	SmLINC106667-IBu	SmLNCA101517-IBu	SmLNCA129360-IBu	SmLNCA154865-IBu
				SmLNCA156375-IBu	SmLNCA150799-IBu	SmLINC174834-IBu	SmLINC109776-IBu	SmLNCA146573-IBu	SmLNCA117533-IBu	SmLNCA102993-IBu	SmLNCA141709-IBu	SmLNCA169212-IBu	SmLINC129851-IBu	SmLNCA105511-IBu	SmLINC157494-IBu	SmLNCA147864-IBu	SmLINC171799-IBu	SmLNCA148797-IBu	SmLNCA146151-IBu	SmLNCA136978-IBu	SmLNCA149083-IBu
				SmLNCA107139-IBu	SmLINC002761-IBu	SmLINC108513-IBu	SmLNCA173891-IBu	SmLNCS119257-IBu	SmLNCA124354-IBu	SmLINC160782-IBu	SmLINC141299-IBu	SmLINC125295-IBu	SmLNCS101376-IBu	SmLINC162682-IBu	SmLNCA174927-IBu	SmLINC174857-IBu	SmLNCA165100-IBu	SmLNCA168005-IBu	SmLNCA178106-IBu	SmLNCA177218-IBu	SmLNCA164949-IBu
				SmLINC121837-IBu	SmLNCA156100-IBu	SmLINC004496-IBu	SmLINC152773-IBu	SmLNCA111671-IBu	SmLINC147017-IBu	SmLNCA110839-IBu	SmLNCA176695-IBu	SmLINC110600-IBu	SmLNCA124633-IBu	SmLNCA148725-IBu	SmLNCA176145-IBu	SmLNCS125511-IBu	SmLNCS120236-IBu	SmLNCA125564-IBu	SmLINC159841-IBu	SmLINC131038-IBu	SmLINC171954-IBu
				SmLNCA120201-IBu	SmLINC173669-IBu	SmLINC106774-IBu	SmLINC117979-IBu	SmLNCA161710-IBu	SmLINC143042-IBu	SmLNCA153868-IBu	SmLINC128100-IBu	SmLNCA136120-IBu	SmLINC135926-IBu	SmLNCS172375-IBu	SmLINC173226-IBu	SmLINC104859-IBu	SmLINC132785-IBu	SmLNCA110013-IBu	SmLINC122022-IBu	SmLNCA141903-IBu	SmLINC153966-IBu
				SmLNCA170873-IBu	SmLINC154013-IBu	SmLINC143952-IBu	SmLNCS103197-IBu	SmLINC143973-IBu	SmLINC111825-IBu	SmLNCA139011-IBu	SmLNCA124410-IBu	SmLINC127424-IBu	SmLNCA140381-IBu	SmLNCA123634-IBu	SmLNCA165218-IBu	SmLNCA117047-IBu	SmLNCA149460-IBu	SmLINC149462-IBu	SmLINC138235-IBu	SmLINC158480-IBu	SmLNCS114754-IBu
				SmLNCA157678-IBu	SmLINC142992-IBu	SmLINC173010-IBu	SmLNCS171092-IBu	SmLINC169020-IBu	SmLNCS118360-IBu	SmLNCA127350-IBu	SmLNCA138868-IBu	SmLINC115518-IBu	SmLNCA105524-IBu	SmLNCA121302-IBu	SmLNCA120809-IBu	SmLINC160291-IBu	SmLNCA160289-IBu	SmLNCA132498-IBu	SmLNCS131413-IBu	SmLNCA130514-IBu	SmLINC122129-IBu
				SmLNCA171017-IBu	SmLINC134639-IBu	SmLINC116467-IBu	SmLINC106775-IBu	SmLINC157553-IBu	SmLINC173187-IBu	SmLNCA127411-IBu	SmLNCA149293-IBu	SmLINC172673-IBu	SmLNCA144266-IBu	SmLNCA103125-IBu	SmLINC157364-IBu	SmLNCS152041-IBu	SmLINC118767-IBu	SmLNCS111880-IBu	SmLNCA135723-IBu	SmLINC117098-IBu	SmLINC134626-IBu
				SmLNCA169413-IBu	SmLINC122979-IBu	SmLINC123097-IBu	SmLNCS107932-IBu	SmLINC140697-IBu	SmLNCA138173-IBu	SmLNCA138997-IBu	SmLNCS105463-IBu	SmLNCA173741-IBu	SmLNCA123758-IBu	SmLINC131976-IBu	SmLNCA161071-IBu	SmLNCA115924-IBu	SmLINC130115-IBu	SmLNCA125449-IBu	SmLINC143431-IBu	SmLNCS168325-IBu	SmLNCA134222-IBu
				SmLNCA169414-IBu	SmLINC126800-IBu	SmLNCA176923-IBu	SmLINC144921-IBu	SmLNCA165517-IBu	SmLINC130213-IBu	SmLNCA170786-IBu	SmLNCA132994-IBu	SmLINC145814-IBu	SmLNCS168002-IBu	SmLNCA103031-IBu	SmLINC176965-IBu	SmLNCA138774-IBu	SmLNCA126564-IBu	SmLNCS107696-IBu	SmLNCA176246-IBu	SmLNCA120924-IBu	SmLINC145665-IBu
				SmLNCA130223-IBu	SmLINC113766-IBu	SmLNCA142408-IBu	SmLNCA160328-IBu	SmLNCA161781-IBu	SmLNCA143548-IBu	SmLINC108215-IBu	SmLINC147948-IBu	SmLNCA174863-IBu	SmLINC174802-IBu	SmLNCA113764-IBu	SmLNCS141700-IBu	SmLNCA122298-IBu	SmLNCA138929-IBu	SmLNCA158761-IBu	SmLNCA155343-IBu	SmLNCA135903-IBu	SmLNCA174267-IBu
				SmLINC100201-IBu	SmLNCA169466-IBu	SmLINC151580-IBu	SmLNCA107776-IBu	SmLINC147549-IBu	SmLNCA160543-IBu	SmLINC119706-IBu	SmLINC102432-IBu	SmLINC103338-IBu	SmLNCA104138-IBu	SmLNCA165140-IBu	SmLNCS121417-IBu	SmLINC105292-IBu	SmLINC176034-IBu	SmLNCA163961-IBu	SmLNCA117727-IBu	SmLINC112135-IBu	SmLNCA106410-IBu
				SmLINC108281-IBu	SmLNCA172913-IBu	SmLINC110656-IBu	SmLNCS118650-IBu	SmLNCA144026-IBu	SmLINC103693-IBu	SmLNCS138000-IBu	SmLNCS135167-IBu	SmLNCA161904-IBu	SmLNCS168437-IBu	SmLINC169197-IBu	SmLNCA134316-IBu	SmLNCA137009-IBu	SmLINC100588-IBu	SmLINC174553-IBu	SmLINC143678-IBu	SmLINC120850-IBu	SmLINC110843-IBu
				SmLINC101309-IBu	SmLNCA164085-IBu	SmLNCA157393-IBu	SmLNCS173982-IBu	SmLINC169609-IBu	SmLNCA114139-IBu	SmLINC174883-IBu	SmLNCA172611-IBu	SmLINC161031-IBu	SmLINC111112-IBu	SmLINC172881-IBu	SmLINC117189-IBu	SmLINC153934-IBu	SmLNCA115025-IBu	SmLNCA114552-IBu	SmLINC141095-IBu	SmLNCA140603-IBu	SmLINC150404-IBu
				SmLINC101331-IBu	SmLINC166905-IBu	SmLINC176436-IBu	SmLINC123894-IBu	SmLINC109307-IBu	SmLINC131015-IBu	SmLNCS148913-IBu	SmLINC147346-IBu	SmLINC161311-IBu	SmLNCA116750-IBu	SmLNCA124706-IBu	SmLNCA166868-IBu	SmLNCA146073-IBu	SmLNCA108627-IBu	SmLNCA100625-IBu	SmLNCA175091-IBu	SmLNCA121511-IBu	SmLINC140995-IBu
				SmLNCA111561-IBu	SmLNCA117338-IBu	SmLINC140814-IBu	SmLINC114983-IBu	SmLNCA137697-IBu	SmLNCA141843-IBu	SmLINC169144-IBu	SmLINC143264-IBu	SmLNCA102065-IBu	SmLNCA157201-IBu	SmLNCS164565-IBu	SmLINC147109-IBu	SmLNCS144148-IBu	SmLNCA149236-IBu	SmLNCA154416-IBu	SmLNCA172295-IBu	SmLNCA139526-IBu
				SmLINC157857-IBu	SmLNCA131707-IBu	SmLNCA158497-IBu	SmLNCA127186-IBu	SmLNCA113391-IBu	SmLINC170055-IBu	SmLINC110417-IBu	SmLNCA157394-IBu	SmLINC150451-IBu	SmLNCA104661-IBu	SmLINC133587-IBu	SmLNCA159566-IBu	SmLNCA114059-IBu	SmLNCA127441-IBu	SmLNCA136463-IBu	SmLNCA120151-IBu	SmLNCA115843-IBu
				SmLNCA108974-IBu	SmLNCS128744-IBu	SmLNCS132258-IBu	SmLINC161879-IBu	SmLINC129169-IBu	SmLINC173085-IBu	SmLINC160478-IBu	SmLNCA149540-IBu	SmLINC127112-IBu	SmLINC152171-IBu	SmLINC162081-IBu	SmLNCS141997-IBu	SmLNCA177928-IBu	SmLINC147861-IBu	SmLNCA106117-IBu	SmLNCS124205-IBu
				SmLNCA171151-IBu	SmLINC150448-IBu	SmLINC152578-IBu	SmLINC155140-IBu	SmLNCA123558-IBu	SmLINC100046-IBu	SmLNCA102857-IBu	SmLNCA156069-IBu	SmLNCA137619-IBu	SmLINC142208-IBu	SmLNCA131590-IBu	SmLNCA144514-IBu	SmLINC116718-IBu	SmLNCS174805-IBu	SmLINC122955-IBu
				SmLNCA141070-IBu	SmLINC114867-IBu	SmLNCA141846-IBu	SmLINC119799-IBu	SmLNCA159728-IBu	SmLINC157961-IBu	SmLNCA151607-IBu	SmLINC158969-IBu	SmLNCA132871-IBu	SmLNCS177041-IBu	SmLINC151478-IBu	SmLINC132208-IBu	SmLINC109746-IBu	SmLINC150985-IBu	SmLNCA118979-IBu
				SmLINC140815-IBu	SmLNCA114964-IBu	SmLINC122563-IBu	SmLNCA152670-IBu	SmLINC117256-IBu	SmLINC100002123	SmLNCA109411-IBu	SmLINC149998-IBu	SmLINC144321-IBu	SmLNCA137878-IBu	SmLNCA129886-IBu	SmLINC143189-IBu	SmLINC129907-IBu	SmLINC119288-IBu	SmLNCA113145-IBu
				SmLNCA168148-IBu	SmLNCA110031-IBu	SmLNCA144338-IBu	SmLINC148373-IBu	SmLNCA130592-IBu	SmLINC160457-IBu	SmLNCA154739-IBu	SmLNCA168455-IBu	SmLINC168858-IBu	SmLINC100498-IBu	SmLINC175054-IBu	SmLINC130289-IBu	SmLNCA131134-IBu	SmLINC119291-IBu	SmLNCA134376-IBu
				SmLINC129238-IBu	SmLNCA152774-IBu	SmLNCA124677-IBu	SmLINC134080-IBu	SmLINC112053-IBu	SmLINC145900-IBu	SmLNCA152213-IBu	SmLINC103875-IBu	SmLNCA139590-IBu	SmLNCS101148-IBu	SmLNCA165419-IBu	SmLNCA126477-IBu	SmLNCA170487-IBu	SmLNCA129406-IBu	SmLNCA177611-IBu
				SmLNCA133332-IBu	SmLINC112052-IBu	SmLINC110084-IBu	SmLNCA170223-IBu	SmLNCS145365-IBu	SmLNCA141573-IBu	SmLINC119331-IBu	SmLINC127117-IBu	SmLINC173022-IBu	SmLNCA110577-IBu	SmLINC132001-IBu	SmLNCA108372-IBu	SmLNCA170532-IBu	SmLINC003777-IBu
				SmLINC111472-IBu	SmLNCA131826-IBu	SmLNCA105404-IBu	SmLNCA145608-IBu	SmLINC102430-IBu	SmLNCA141999-IBu	SmLNCA160303-IBu	SmLNCS152517-IBu	SmLINC107117-IBu	SmLNCA157483-IBu	SmLNCA115047-IBu	SmLNCA104876-IBu	SmLNCS119152-IBu	SmLNCA167324-IBu
				SmLNCA112317-IBu	SmLINC161385-IBu	SmLINC153058-IBu	SmLNCA124343-IBu	SmLNCA114043-IBu	SmLNCA163917-IBu	SmLINC101897-IBu	SmLNCA133425-IBu	SmLNCA112601-IBu	SmLNCA142049-IBu	SmLNCA140606-IBu	SmLNCA137773-IBu	SmLNCA138914-IBu	SmLINC112476-IBu
				SmLINC104201-IBu	SmLNCA124155-IBu	SmLNCA123118-IBu	SmLINC165769-IBu	SmLNCA106380-IBu	SmLNCA160501-IBu	SmLINC173280-IBu	SmLNCA142065-IBu	SmLINC126817-IBu	SmLNCS122968-IBu	SmLINC111538-IBu	SmLNCA137359-IBu	SmLINC171556-IBu
				SmLNCA169551-IBu	SmLINC117800-IBu	SmLNCA134321-IBu	SmLINC125073-IBu	SmLNCS131396-IBu	SmLNCA105320-IBu	SmLINC114515-IBu	SmLINC173786-IBu	SmLNCA001671-IBu	SmLNCA110200-IBu	SmLNCA123738-IBu	SmLINC117900-IBu	SmLINC137883-IBu
				SmLINC142858-IBu	SmLNCA105079-IBu	SmLINC129740-IBu	SmLNCA129614-IBu	SmLNCA126243-IBu	SmLINC177505-IBu	SmLNCA155183-IBu	SmLINC132197-IBu	SmLINC161032-IBu	SmLNCA117918-IBu	SmLNCS115222-IBu	SmLINC132583-IBu	SmLNCA131162-IBu
				SmLNCA149032-IBu	SmLNCA153281-IBu	SmLINC128227-IBu	SmLINC168185-IBu	SmLINC157423-IBu	SmLNCA101868-IBu	SmLNCA106050-IBu	SmLNCA124766-IBu	SmLNCA165836-IBu	SmLNCA155445-IBu	SmLINC166677-IBu	SmLNCA150750-IBu	SmLNCS120473-IBu
				SmLNCA159016-IBu	SmLNCA170072-IBu	SmLINC133168-IBu	SmLINC167845-IBu	SmLINC125576-IBu	SmLINC145154-IBu	SmLNCA154902-IBu	SmLNCA155378-IBu	SmLNCA105317-IBu	SmLINC129316-IBu	SmLINC139915-IBu	SmLINC125182-IBu	SmLNCA156561-IBu
				SmLNCA136066-IBu	SmLNCA177341-IBu	SmLNCA144743-IBu	SmLINC115068-IBu	SmLNCA135010-IBu	SmLNCA160886-IBu	SmLNCA129617-IBu	SmLNCA144510-IBu	SmLNCA161876-IBu	SmLINC134703-IBu	SmLINC136241-IBu	SmLINC120856-IBu	SmLNCA174530-IBu
				SmLINC120282-IBu	SmLNCS155924-IBu	SmLNCA145892-IBu	SmLINC169472-IBu	SmLNCA171455-IBu	SmLINC152881-IBu	SmLNCA157876-IBu	SmLNCA149349-IBu	SmLNCA157987-IBu	SmLNCA138707-IBu	SmLINC173254-IBu	SmLNCS134269-IBu	SmLNCA139437-IBu
				SmLNCA101571-IBu	SmLINC129194-IBu	SmLNCA107387-IBu	SmLINC006137-IBu	SmLNCA131361-IBu	SmLINC114310-IBu	SmLINC142567-IBu	SmLINC158168-IBu	SmLNCA139330-IBu	SmLNCA102534-IBu	SmLNCA173845-IBu	SmLNCS132320-IBu	SmLNCA177813-IBu
				SmLNCA174205-IBu	SmLNCA101622-IBu	SmLNCA116417-IBu	SmLINC170551-IBu	SmLNCA132814-IBu	SmLNCA106932-IBu	SmLNCA147415-IBu	SmLNCA136305-IBu	SmLINC136312-IBu	SmLNCA138413-IBu	SmLINC144923-IBu	SmLNCA157611-IBu	SmLINC120534-IBu
				SmLINC122759-IBu	SmLINC138057-IBu	SmLINC151823-IBu	SmLINC153673-IBu	SmLINC107252-IBu	SmLNCA106401-IBu	SmLNCA176860-IBu	SmLINC127077-IBu	SmLNCA157222-IBu	SmLNCA147422-IBu	SmLNCA172222-IBu	SmLNCS128857-IBu	SmLNCA159444-IBu
				SmLNCA108467-IBu	SmLNCA106436-IBu	SmLNCA140077-IBu	SmLNCA133599-IBu	SmLNCA131005-IBu	SmLINC133575-IBu	SmLINC134035-IBu	SmLINC141017-IBu	SmLNCA151892-IBu	SmLINC119114-IBu	SmLNCA165835-IBu	SmLNCA111085-IBu	SmLINC101907-IBu
				SmLNCA167572-IBu	SmLINC163911-IBu	SmLINC165094-IBu	SmLNCA122128-IBu	SmLINC115491-IBu	SmLINC177277-IBu	SmLNCA103896-IBu	SmLINC123898-IBu	SmLINC168176-IBu	SmLNCA115273-IBu	SmLNCA143076-IBu	SmLINC163972-IBu	SmLNCA154849-IBu
				SmLINC138156-IBu	SmLINC167887-IBu	SmLINC156295-IBu	SmLINC115255-IBu	SmLNCA132271-IBu	SmLNCA160677-IBu	SmLNCA124805-IBu	SmLINC111543-IBu	SmLNCA105519-IBu	SmLNCS117766-IBu	SmLINC130962-IBu	SmLINC159901-IBu	SmLNCA175670-IBu
				SmLNCA121616-IBu	SmLNCA112853-IBu	SmLNCA176245-IBu	SmLINC176785-IBu	SmLINC113577-IBu	SmLINC107675-IBu	SmLNCA165555-IBu	SmLINC104938-IBu	SmLINC100188-IBu	SmLINC134842-IBu	SmLINC105428-IBu	SmLNCA176817-IBu
				SmLINC134030-IBu	SmLNCA105198-IBu	SmLINC124969-IBu	SmLINC149026-IBu	SmLNCA167418-IBu	SmLINC137327-IBu	SmLNCA170698-IBu	SmLNCA107850-IBu	SmLNCS105401-IBu	SmLNCS158694-IBu	SmLINC155198-IBu	SmLNCS124537-IBu
				SmLINC177449-IBu	SmLINC160282-IBu	SmLINC134039-IBu	SmLNCA143233-IBu	SmLINC156977-IBu	SmLNCA143320-IBu	SmLINC140712-IBu	SmLNCA113827-IBu	SmLINC139695-IBu	SmLNCA135405-IBu	SmLNCA106188-IBu	SmLNCA145040-IBu
				SmLNCA129678-IBu	SmLNCS119177-IBu	SmLINC125271-IBu	SmLINC142934-IBu	SmLINC112712-IBu	SmLINC102093-IBu	SmLNCS116979-IBu	SmLINC125103-IBu	SmLNCA175292-IBu	SmLNCS129389-IBu	SmLINC150892-IBu	SmLNCS105110-IBu
				SmLNCA157921-IBu	SmLNCA172971-IBu	SmLINC114766-IBu	SmLINC161898-IBu	SmLINC166165-IBu	SmLNCA125140-IBu	SmLINC170346-IBu	SmLNCA103535-IBu	SmLINC137762-IBu	SmLNCA104475-IBu	SmLNCA110578-IBu	SmLNCS127446-IBu
				SmLINC131432-IBu	SmLINC152139-IBu	SmLNCA168891-IBu	SmLINC152739-IBu	SmLNCA168389-IBu	SmLNCS155064-IBu	SmLNCA126928-IBu	SmLINC112223-IBu	SmLNCA115096-IBu	SmLNCA112647-IBu	SmLNCA132517-IBu	SmLNCA104772-IBu
				SmLINC124803-IBu	SmLINC148406-IBu	SmLNCA154177-IBu	SmLINC165742-IBu	SmLNCA101625-IBu	SmLNCA129315-IBu	SmLNCA142041-IBu	SmLNCA107712-IBu	SmLNCA165136-IBu	SmLINC135665-IBu	SmLNCA105839-IBu	SmLNCA126310-IBu
				SmLINC154945-IBu	SmLINC166477-IBu	SmLINC113384-IBu	SmLNCA123985-IBu	SmLINC174648-IBu	SmLINC172768-IBu	SmLINC004764-IBu	SmLNCA109878-IBu	SmLNCA126531-IBu	SmLNCA109498-IBu	SmLINC175525-IBu	SmLNCS139238-IBu
				SmLINC101287-IBu	SmLINC161376-IBu	SmLINC175043-IBu	SmLNCS133553-IBu	SmLINC136844-IBu	SmLINC113487-IBu	SmLNCA157097-IBu	SmLNCS155065-IBu	SmLNCA154252-IBu	SmLINC162749-IBu	SmLNCA171945-IBu	SmLNCA153553-IBu
				SmLINC110492-IBu	SmLNCA104114-IBu	SmLNCA100299-IBu	SmLNCA100406-IBu	SmLNCA143989-IBu	SmLNCA109528-IBu	SmLNCS120574-IBu	SmLINC126963-IBu	SmLINC100228-IBu	SmLINC105179-IBu	SmLINC164347-IBu	SmLNCA132156-IBu
				SmLINC119098-IBu	SmLNCA127225-IBu	SmLINC125168-IBu	SmLINC130493-IBu	SmLINC101755-IBu	SmLINC110038-IBu	SmLINC128880-IBu	SmLNCA149546-IBu	SmLINC150456-IBu	SmLINC140343-IBu	SmLNCA162750-IBu	SmLNCA170832-IBu
				SmLINC170628-IBu	SmLINC177112-IBu	SmLINC139042-IBu	SmLINC116117-IBu	SmLNCA164405-IBu	SmLNCA176209-IBu	SmLINC121804-IBu	SmLINC141201-IBu	SmLINC108616-IBu	SmLINC156601-IBu	SmLNCA142777-IBu	SmLINC103974-IBu
				SmLINC142194-IBu	SmLINC164276-IBu	SmLNCA143083-IBu	SmLINC140937-IBu	SmLNCA119836-IBu	SmLINC158645-IBu	SmLNCA130276-IBu	SmLINC166925-IBu	SmLNCA122553-IBu	SmLINC103737-IBu	SmLNCA105386-IBu	SmLINC119676-IBu
				SmLNCA125023-IBu	SmLINC145153-IBu	SmLINC137074-IBu	SmLINC161566-IBu	SmLNCA155845-IBu	SmLINC133142-IBu	SmLINC109176-IBu	SmLINC162527-IBu	SmLNCA127775-IBu	SmLINC137072-IBu	SmLNCA161877-IBu	SmLINC146342-IBu
				SmLNCA108105-IBu	SmLINC132315-IBu	SmLNCA170390-IBu	SmLNCA126077-IBu	SmLNCA124693-IBu	SmLNCA159577-IBu	SmLINC155108-IBu	SmLINC149408-IBu	SmLNCA175299-IBu	SmLNCA138999-IBu	SmLNCA107705-IBu	SmLNCA144560-IBu
				SmLINC146340-IBu	SmLNCA177587-IBu	SmLNCA163799-IBu	SmLNCA138388-IBu	SmLNCA114005-IBu	SmLINC154795-IBu	SmLINC145483-IBu	SmLNCA113041-IBu	SmLINC116482-IBu	SmLINC118716-IBu	SmLNCA120770-IBu	SmLINC101214-IBu
				SmLINC139774-IBu	SmLINC105733-IBu	SmLINC161393-IBu	SmLNCA131221-IBu	SmLNCA107471-IBu	SmLNCS152416-IBu	SmLINC127915-IBu	SmLNCA141711-IBu	SmLINC112772-IBu	SmLNCA163416-IBu	SmLNCS111286-IBu
				SmLNCA145224-IBu	SmLNCA148474-IBu	SmLNCA154602-IBu	SmLINC125043-IBu	SmLINC156975-IBu	SmLNCA148537-IBu	SmLNCA121761-IBu	SmLNCA102969-IBu	SmLNCA166904-IBu	SmLNCA134548-IBu	SmLINC119845-IBu
				SmLINC175041-IBu	SmLNCA167427-IBu	SmLNCA100249-IBu	SmLNCA174236-IBu	SmLNCA105121-IBu	SmLNCA172530-IBu	SmLNCA163010-IBu	SmLNCS105574-IBu	SmLINC145169-IBu	SmLINC156387-IBu	SmLINC127586-IBu
				SmLNCA106842-IBu	SmLNCA132335-IBu	SmLNCS129493-IBu	SmLNCS132173-IBu	SmLINC145319-IBu	SmLNCA137721-IBu	SmLINC105153-IBu	SmLNCA150821-IBu	SmLINC101314-IBu	SmLNCA104060-IBu	SmLINC121211-IBu
				SmLINC129248-IBu	SmLNCA111474-IBu	SmLNCA123270-IBu	SmLNCA121442-IBu	SmLINC101310-IBu	SmLNCA157923-IBu	SmLINC114729-IBu	SmLNCA125012-IBu	SmLINC177084-IBu	SmLNCA177948-IBu	SmLINC114509-IBu
				SmLINC139418-IBu	SmLINC119393-IBu	SmLNCA172249-IBu	SmLNCA114019-IBu	SmLNCA144887-IBu	SmLNCA173211-IBu	SmLNCS111719-IBu	SmLINC141498-IBu	SmLNCS127872-IBu	SmLNCA118362-IBu	SmLINC178693-IBu
				SmLNCA116068-IBu	SmLINC115446-IBu	SmLNCS140201-IBu	SmLNCA144337-IBu	SmLINC119637-IBu	SmLINC172145-IBu	SmLNCA176632-IBu	SmLNCA111133-IBu	SmLNCA158827-IBu	SmLINC144968-IBu	SmLINC133766-IBu
				SmLNCS107517-IBu	SmLINC136773-IBu	SmLNCA106684-IBu	SmLINC001912-IBu	SmLINC177293-IBu	SmLNCA175297-IBu	SmLNCA154559-IBu	SmLINC153388-IBu	SmLINC172000-IBu	SmLNCA132024-IBu	SmLNCS146189-IBu
				SmLNCA135498-IBu	SmLNCA146021-IBu	SmLNCA121566-IBu	SmLINC121575-IBu	SmLNCA150171-IBu	SmLINC136974-IBu	SmLNCA175198-IBu	SmLNCA115026-IBu	SmLNCA119447-IBu	SmLINC171380-IBu	SmLNCS138344-IBu
				SmLNCS169425-IBu	SmLINC174809-IBu	SmLINC135740-IBu	SmLINC119107-IBu	SmLINC132425-IBu	SmLNCA110572-IBu	SmLINC151986-IBu	SmLINC154309-IBu	SmLNCA140231-IBu	SmLNCA151755-IBu	SmLINC168826-IBu
				SmLNCA114166-IBu	SmLNCS140506-IBu	SmLINC124973-IBu	SmLNCA131947-IBu	SmLNCA163392-IBu	SmLNCS156885-IBu	SmLNCA116584-IBu	SmLNCA143228-IBu	SmLINC127467-IBu	SmLNCA138822-IBu	SmLINC156901-IBu
				SmLINC122019-IBu	SmLNCA177992-IBu	SmLINC174447-IBu	SmLINC174853-IBu	SmLINC160127-IBu	SmLNCA129121-IBu	SmLINC174527-IBu	SmLNCA119652-IBu	SmLINC144682-IBu	SmLINC137752-IBu	SmLNCA144654-IBu
				SmLINC151321-IBu	SmLINC105365-IBu	SmLINC154357-IBu	SmLINC115076-IBu	SmLINC151001-IBu	SmLNCS152418-IBu	SmLINC136781-IBu	SmLINC123552-IBu	SmLINC119123-IBu	SmLINC134395-IBu	SmLNCA158710-IBu
				SmLINC123687-IBu	SmLNCS111346-IBu	SmLNCA128350-IBu	SmLINC105614-IBu	SmLINC102095-IBu	SmLNCA119996-IBu	SmLNCA157254-IBu	SmLNCA175090-IBu	SmLINC137757-IBu	SmLNCA154839-IBu	SmLNCA156627-IBu
				SmLNCA161666-IBu	SmLNCA168758-IBu	SmLINC160816-IBu	SmLINC132294-IBu	SmLNCA105779-IBu	SmLINC133083-IBu	SmLNCA142781-IBu	SmLNCA134564-IBu	SmLINC120086-IBu	SmLNCA139927-IBu	SmLNCS170177-IBu
				SmLNCA139999-IBu	SmLNCA166725-IBu	SmLNCA142180-IBu	SmLINC120836-IBu	SmLNCS101685-IBu	SmLINC157908-IBu	SmLNCA140232-IBu	SmLINC155893-IBu	SmLINC167964-IBu	SmLINC173535-IBu	SmLINC117464-IBu
				SmLNCA140039-IBu	SmLINC160430-IBu	SmLNCA142092-IBu	SmLINC166923-IBu	SmLNCS171369-IBu	SmLNCA156404-IBu	SmLINC154345-IBu	SmLNCA171944-IBu	SmLINC151825-IBu	SmLINC177420-IBu	SmLINC157424-IBu
				SmLNCA125095-IBu	SmLNCA144072-IBu	SmLINC171661-IBu	SmLINC114652-IBu	SmLINC107961-IBu	SmLNCA141830-IBu	SmLNCS132310-IBu	SmLINC156324-IBu	SmLINC155759-IBu	SmLINC130448-IBu	SmLNCA145419-IBu
				SmLINC116781-IBu	SmLNCS133847-IBu	SmLINC109805-IBu	SmLINC129378-IBu	SmLINC101163-IBu	SmLNCA160094-IBu	SmLNCA104947-IBu	SmLNCA110138-IBu	SmLINC110938-IBu	SmLINC154049-IBu	SmLNCS135561-IBu
				SmLNCA166890-IBu	SmLINC115023-IBu	SmLINC120571-IBu	SmLINC152654-IBu	SmLINC158295-IBu	SmLNCA147303-IBu	SmLNCA126805-IBu	SmLNCA126211-IBu	SmLNCA143191-IBu	SmLINC147486-IBu	SmLINC157814-IBu
				SmLNCA107194-IBu	SmLINC118996-IBu	SmLINC136600-IBu	SmLINC154796-IBu	SmLNCA143342-IBu	SmLINC117237-IBu	SmLINC140164-IBu	SmLNCA103078-IBu	SmLINC164046-IBu	SmLNCA150216-IBu	SmLINC119285-IBu
				SmLNCA171657-IBu	SmLINC152737-IBu	SmLINC121387-IBu	SmLNCA141847-IBu	SmLNCA118238-IBu	SmLINC104293-IBu	SmLNCA111083-IBu	SmLNCA138908-IBu	SmLNCA106406-IBu	SmLNCA115665-IBu	SmLNCA157361-IBu
				SmLINC160472-IBu	SmLNCA142011-IBu	SmLINC160263-IBu	SmLNCA153030-IBu	SmLINC152407-IBu	SmLNCA139293-IBu	SmLINC171286-IBu	SmLNCA175101-IBu	SmLNCA144623-IBu	SmLINC141368-IBu	SmLNCA123262-IBu
				SmLINC122212-IBu	SmLNCA161652-IBu	SmLNCA124408-IBu	SmLNCA105388-IBu	SmLINC119000-IBu	SmLNCA165868-IBu	SmLNCA155102-IBu	SmLINC142348-IBu	SmLNCA177807-IBu	SmLNCA121335-IBu	SmLNCA117029-IBu
				SmLINC121388-IBu	SmLINC101994-IBu	SmLINC158278-IBu	SmLINC116582-IBu	SmLNCA165544-IBu	SmLNCS161041-IBu	SmLINC117783-IBu	SmLNCS160574-IBu	SmLINC174797-IBu	SmLNCA124639-IBu	SmLNCA112034-IBu
				SmLINC102999-IBu	SmLINC124828-IBu	SmLNCA113580-IBu	SmLINC128994-IBu	SmLINC157903-IBu	SmLNCS145507-IBu	SmLNCA143079-IBu	SmLINC131489-IBu	SmLINC115700-IBu	SmLNCA156278-IBu	SmLNCS158073-IBu
				SmLNCA131277-IBu	SmLNCA145876-IBu	SmLNCA149542-IBu	SmLNCA173650-IBu	SmLNCS139861-IBu	SmLINC127166-IBu	SmLNCA171465-IBu	SmLINC125267-IBu	SmLINC135992-IBu	SmLNCS141048-IBu	SmLINC133650-IBu
				SmLNCS170049-IBu	SmLINC172840-IBu	SmLINC139676-IBu	SmLINC158287-IBu	SmLINC134282-IBu	SmLINC157397-IBu	SmLINC100596-IBu	SmLNCA139618-IBu	SmLNCA138450-IBu	SmLNCA149336-IBu	SmLINC175494-IBu
				SmLNCA163804-IBu	SmLNCA132940-IBu	SmLNCA147302-IBu	SmLNCA107435-IBu	SmLINC130384-IBu	SmLNCA151067-IBu	SmLINC161208-IBu	SmLNCA111709-IBu	SmLNCA122488-IBu	SmLINC123818-IBu	SmLNCA140550-IBu
				SmLNCA124135-IBu	SmLNCA172242-IBu	SmLNCS135390-IBu	SmLNCA110330-IBu	SmLNCA122643-IBu	SmLINC108193-IBu	SmLINC124765-IBu	SmLNCA169705-IBu	SmLINC125986-IBu	SmLINC157645-IBu	SmLNCA151844-IBu
				SmLNCA106850-IBu	SmLNCA174926-IBu	SmLNCA150075-IBu	SmLINC146744-IBu	SmLNCA119167-IBu	SmLINC177401-IBu	SmLNCA178006-IBu	SmLNCA130468-IBu	SmLNCA122579-IBu	SmLNCA144137-IBu	SmLNCA107748-IBu
				SmLINC147219-IBu	SmLINC125335-IBu	SmLNCA156284-IBu	SmLNCA106043-IBu	SmLINC173985-IBu	SmLINC171719-IBu	SmLNCA157221-IBu	SmLNCA147761-IBu	SmLNCA160032-IBu	SmLINC142188-IBu	SmLNCA157786-IBu
				SmLNCA164295-IBu	SmLNCA100297-IBu	SmLNCA172959-IBu	SmLNCS161475-IBu	SmLINC127500-IBu	SmLINC174052-IBu	SmLINC136351-IBu	SmLNCA107152-IBu	SmLNCA106434-IBu	SmLINC118633-IBu	SmLNCA169734-IBu
				SmLNCA108827-IBu	SmLNCS169486-IBu	SmLINC123895-IBu	SmLINC124761-IBu	SmLNCS173876-IBu	SmLINC153204-IBu	SmLINC125260-IBu	SmLINC142446-IBu	SmLNCS118524-IBu	SmLNCA103992-IBu	SmLINC108799-IBu
				SmLINC160648-IBu	SmLNCA123847-IBu	SmLINC101162-IBu	SmLNCA136532-IBu	SmLNCA131807-IBu	SmLNCA140223-IBu	SmLNCA155465-IBu	SmLNCA152218-IBu	SmLNCA116107-IBu	SmLINC134002-IBu	SmLNCS158838-IBu
				SmLNCA141910-IBu	SmLNCA176023-IBu	SmLINC124464-IBu	SmLNCA153403-IBu	SmLNCS130112-IBu	SmLINC135860-IBu	SmLNCA145817-IBu	SmLNCA104467-IBu	SmLNCA100997-IBu	SmLNCA176868-IBu	SmLINC005463-IBu
				SmLINC136966-IBu	SmLNCA144429-IBu	SmLINC103688-IBu	SmLNCA168388-IBu	SmLINC151008-IBu	SmLNCS127628-IBu	SmLNCA100467-IBu	SmLINC156919-IBu	SmLINC163878-IBu	SmLINC171734-IBu	SmLINC115074-IBu
				SmLNCA140651-IBu	SmLNCA141716-IBu	SmLNCA103285-IBu	SmLINC169617-IBu	SmLNCS112642-IBu	SmLINC156707-IBu	SmLNCA157077-IBu	SmLNCA140326-IBu	SmLINC158170-IBu	SmLINC176422-IBu	SmLNCA161900-IBu
				SmLNCA140217-IBu	SmLINC100593-IBu	SmLNCA170000-IBu	SmLINC131335-IBu	SmLINC147736-IBu	SmLNCA116736-IBu	SmLINC122383-IBu	SmLNCA117962-IBu	SmLINC163645-IBu	SmLNCS126384-IBu	SmLNCA175289-IBu
				SmLINC106263-IBu	SmLINC111848-IBu	SmLNCA117915-IBu	SmLINC166534-IBu	SmLNCA116247-IBu	SmLINC160242-IBu	SmLNCA117914-IBu	SmLINC144316-IBu	SmLNCA138354-IBu	SmLNCA131240-IBu	SmLNCA120497-IBu
				SmLINC169204-IBu	SmLINC146451-IBu	SmLNCA170716-IBu	SmLINC163067-IBu	SmLNCA121742-IBu	SmLINC171379-IBu	SmLINC143226-IBu	SmLINC153412-IBu	SmLINC126322-IBu	SmLNCA171524-IBu	SmLINC137412-IBu
				SmLNCA100972-IBu	SmLINC158038-IBu	SmLNCS127261-IBu	SmLNCA140210-IBu	SmLINC134247-IBu	SmLNCA146694-IBu	SmLNCA163038-IBu	SmLNCA142330-IBu	SmLINC150483-IBu	SmLNCA101283-IBu	SmLNCA106408-IBu
				SmLNCA107875-IBu	SmLNCA123096-IBu	SmLNCA176057-IBu	SmLINC136041-IBu	SmLINC165648-IBu	SmLNCA123099-IBu	SmLINC167138-IBu	SmLNCA147309-IBu	SmLNCA117803-IBu	SmLINC171897-IBu	SmLNCA139466-IBu
				SmLINC144520-IBu	SmLINC149511-IBu	SmLINC176302-IBu	SmLNCA130470-IBu	SmLNCA176210-IBu	SmLNCA152496-IBu	SmLNCA137026-IBu	SmLINC178567-IBu	SmLINC103075-IBu	SmLINC114752-IBu	SmLNCA125549-IBu
				SmLINC145862-IBu	SmLINC136596-IBu	SmLNCA115805-IBu	SmLINC166985-IBu	SmLNCA175599-IBu	SmLINC145899-IBu	SmLINC122641-IBu	SmLNCA141982-IBu	SmLNCA165773-IBu	SmLNCS128875-IBu	SmLNCA158704-IBu
				SmLINC129257-IBu	SmLINC118409-IBu	SmLINC110556-IBu	SmLINC162065-IBu	SmLNCA168247-IBu	SmLINC123206-IBu	SmLNCA117504-IBu	SmLNCA172316-IBu	SmLINC109685-IBu	SmLINC119826-IBu	SmLNCA133442-IBu
				SmLINC142679-IBu	SmLINC005909-IBu	SmLNCS166514-IBu	SmLNCA128408-IBu	SmLINC105203-IBu	SmLINC118992-IBu	SmLNCA127343-IBu	SmLNCA110401-IBu	SmLINC112559-IBu	SmLNCA152663-IBu	SmLINC118488-IBu
				SmLINC142008-IBu	SmLINC123030-IBu	SmLINC112589-IBu	SmLINC136313-IBu	SmLINC173015-IBu	SmLINC135422-IBu	SmLNCA177798-IBu	SmLINC138211-IBu	SmLINC153561-IBu	SmLNCA170138-IBu	SmLNCA174325-IBu
				SmLNCA117312-IBu	SmLNCS157539-IBu	SmLINC103334-IBu	SmLINC162382-IBu	SmLNCS142453-IBu	SmLNCA121564-IBu	SmLNCA111844-IBu	SmLINC174715-IBu	SmLNCA145148-IBu	SmLINC176453-IBu	SmLNCA165723-IBu
				SmLNCA172712-IBu	SmLINC162530-IBu	SmLINC124320-IBu	SmLNCS128275-IBu	SmLINC003840-IBu	SmLNCA100336-IBu	SmLNCA174336-IBu	SmLNCA139795-IBu	SmLNCA147792-IBu	SmLNCS156822-IBu	SmLINC112072-IBu
				SmLINC175064-IBu	SmLINC131549-IBu	SmLINC152111-IBu	SmLINC100200-IBu	SmLNCA110906-IBu	SmLNCA155665-IBu	SmLNCA137722-IBu	SmLNCA172176-IBu	SmLNCA134733-IBu	SmLNCA142779-IBu	SmLNCA169296-IBu
				SmLNCA144630-IBu	SmLNCA145859-IBu	SmLINC133454-IBu	SmLINC108277-IBu	SmLNCA110924-IBu	SmLNCS172071-IBu	SmLNCA152033-IBu	SmLNCA111673-IBu	SmLINC127680-IBu	SmLINC147416-IBu	SmLINC122945-IBu
				SmLNCA173764-IBu	SmLNCA117078-IBu	SmLINC125173-IBu	SmLNCS119829-IBu	SmLNCS137736-IBu	SmLINC110736-IBu	SmLNCA120864-IBu	SmLNCA144821-IBu	SmLNCA148578-IBu	SmLINC173973-IBu	SmLNCA154014-IBu
				SmLNCA169535-IBu	SmLINC105741-IBu	SmLNCA148464-IBu	SmLINC121212-IBu	SmLINC000230-IBu	SmLNCA138178-IBu	SmLNCA140040-IBu	SmLNCA106399-IBu	SmLINC131201-IBu	SmLNCA123377-IBu	SmLINC116472-IBu
				SmLNCA158929-IBu	SmLNCA106623-IBu	SmLINC173435-IBu	SmLINC134502-IBu	SmLNCA162810-IBu	SmLNCA141631-IBu	SmLINC160560-IBu	SmLNCA157542-IBu	SmLINC143197-IBu	SmLNCA151594-IBu	SmLNCA172648-IBu
				SmLINC104006-IBu	SmLINC164047-IBu	SmLINC146194-IBu	SmLNCS103872-IBu	SmLINC114893-IBu	SmLNCA172962-IBu	SmLNCA169706-IBu	SmLINC147178-IBu	SmLINC109422-IBu	SmLINC135934-IBu	SmLNCA164799-IBu
				SmLNCA121666-IBu	SmLINC176566-IBu	SmLINC115075-IBu	SmLNCS155196-IBu	SmLINC142991-IBu	SmLNCA117650-IBu	SmLINC104912-IBu	SmLNCA121871-IBu	SmLNCA140402-IBu	SmLINC101813-IBu	SmLINC148939-IBu
				SmLNCA153915-IBu	SmLNCA141078-IBu	SmLNCA144783-IBu	SmLINC109173-IBu	SmLINC145753-IBu	SmLINC104283-IBu	SmLINC130867-IBu	SmLNCS107518-IBu	SmLNCS104469-IBu	SmLINC139893-IBu
				SmLINC134057-IBu	SmLINC151259-IBu	SmLINC137724-IBu	SmLINC105427-IBu	SmLNCA103881-IBu	SmLNCA110488-IBu	SmLINC123302-IBu	SmLNCA143816-IBu	SmLINC164921-IBu	SmLNCS175843-IBu
				SmLNCS123077-IBu	SmLINC176668-IBu	SmLINC118988-IBu	SmLINC161308-IBu	SmLNCA139491-IBu	SmLNCS132356-IBu	SmLNCA170358-IBu	SmLNCA174019-IBu	SmLINC163909-IBu	SmLNCS155029-IBu
				SmLNCA124942-IBu	SmLNCA120785-IBu	SmLINC100912-IBu	SmLNCA102048-IBu	SmLNCA120977-IBu	SmLNCA130279-IBu	SmLINC100095857	SmLINC146863-IBu	SmLINC115084-IBu	SmLNCS120535-IBu
				SmLINC149863-IBu	SmLNCA162117-IBu	SmLNCA140208-IBu	SmLINC170661-IBu	SmLNCA104342-IBu	SmLNCA118689-IBu	SmLNCA171125-IBu	SmLINC159456-IBu	SmLINC146524-IBu	SmLINC170503-IBu
				SmLINC103652-IBu	SmLNCA105351-IBu	SmLNCA119766-IBu	SmLNCA144785-IBu	SmLNCA162835-IBu	SmLINC146254-IBu	SmLINC104045-IBu	SmLNCS171956-IBu	SmLNCA102612-IBu	SmLNCS132530-IBu
				SmLNCA171282-IBu	SmLNCA142042-IBu	SmLNCA142623-IBu	SmLNCA139227-IBu	SmLNCS174808-IBu	SmLINC148718-IBu	SmLINC141894-IBu	SmLINC112475-IBu	SmLNCA164262-IBu	SmLNCA124403-IBu
				SmLNCA164851-IBu	SmLNCA151332-IBu	SmLINC102528-IBu	SmLINC166145-IBu	SmLNCA127694-IBu	SmLNCA155105-IBu	SmLNCA144810-IBu	SmLINC158013-IBu	SmLINC101497-IBu	SmLINC172139-IBu
				SmLNCA123683-IBu	SmLINC132358-IBu	SmLINC165999-IBu	SmLNCA152448-IBu	SmLINC177419-IBu	SmLINC111862-IBu	SmLNCS117780-IBu	SmLNCA159723-IBu	SmLINC130410-IBu	SmLINC156791-IBu
				SmLNCA133378-IBu	SmLINC138187-IBu	SmLNCS153687-IBu	SmLINC133577-IBu	SmLINC175002-IBu	SmLNCS134988-IBu	SmLNCA146654-IBu	SmLNCA151610-IBu	SmLINC174711-IBu	SmLINC130485-IBu
				SmLNCA142128-IBu	SmLNCA149347-IBu	SmLNCA101279-IBu	SmLNCA114492-IBu	SmLINC160585-IBu	SmLNCA134805-IBu	SmLNCA146128-IBu	SmLINC176133-IBu	SmLINC167833-IBu	SmLNCA145530-IBu
				SmLINC107253-IBu	SmLNCS106923-IBu	SmLINC144518-IBu	SmLNCA163321-IBu	SmLNCA142198-IBu	SmLINC170570-IBu	SmLNCA149316-IBu	SmLINC131028-IBu	SmLINC148938-IBu	SmLNCA101169-IBu
				SmLINC106851-IBu	SmLINC155145-IBu	SmLINC142001-IBu	SmLNCS141760-IBu	SmLNCA175909-IBu	SmLINC101317-IBu	SmLNCA113612-IBu	SmLINC129420-IBu	SmLINC118896-IBu	SmLNCA177343-IBu
				SmLNCS126420-IBu	SmLNCA159701-IBu	SmLINC163871-IBu	SmLINC105852-IBu	SmLINC131629-IBu	SmLNCA163639-IBu	SmLINC125405-IBu	SmLINC110427-IBu	SmLNCA155215-IBu	SmLINC115170-IBu
				SmLNCA158885-IBu	SmLNCS127469-IBu	SmLNCA101567-IBu	SmLINC105861-IBu	SmLNCA116459-IBu	SmLINC116903-IBu	SmLINC113288-IBu	SmLINC141964-IBu	SmLNCA130510-IBu	SmLNCS146467-IBu
				SmLINC125242-IBu	SmLNCA135711-IBu	SmLNCA143622-IBu	SmLNCA161715-IBu	SmLNCA121412-IBu	SmLNCA114609-IBu	SmLNCA114058-IBu	SmLNCA152960-IBu	SmLINC100493-IBu	SmLINC102050-IBu
				SmLNCA109004-IBu	SmLNCA154594-IBu	SmLINC157036-IBu	SmLNCS141725-IBu	SmLINC152335-IBu	SmLINC158081-IBu	SmLNCA138355-IBu	SmLNCA119220-IBu	SmLINC103081-IBu	SmLINC176432-IBu
				SmLNCA160231-IBu	SmLNCA137575-IBu	SmLNCA149414-IBu	SmLNCA111399-IBu	SmLNCS176724-IBu	SmLNCA103598-IBu	SmLNCS144638-IBu	SmLNCA114012-IBu	SmLNCA141842-IBu	SmLNCA176730-IBu
				SmLINC147479-IBu	SmLINC157905-IBu	SmLINC114883-IBu	SmLNCA121665-IBu	SmLNCA145123-IBu	SmLINC117353-IBu	SmLNCA125091-IBu	SmLNCA151819-IBu	SmLNCA100003250	SmLNCA171425-IBu
				SmLINC176018-IBu	SmLINC114961-IBu	SmLINC110182-IBu	SmLNCS115272-IBu	SmLINC140599-IBu	SmLNCA115834-IBu	SmLNCA101772-IBu	SmLNCA101664-IBu	SmLINC128003-IBu	SmLNCA152425-IBu
				SmLINC127501-IBu	SmLNCA123405-IBu	SmLNCA137612-IBu	SmLINC153240-IBu	SmLNCA125555-IBu	SmLNCA115962-IBu	SmLNCA138460-IBu	SmLINC117776-IBu	SmLNCA172560-IBu	SmLNCA135989-IBu
				SmLNCA109381-IBu	SmLINC152410-IBu	SmLNCA123739-IBu	SmLINC158454-IBu	SmLINC140948-IBu	SmLINC176434-IBu	SmLINC136310-IBu	SmLNCA140849-IBu	SmLNCA105279-IBu	SmLNCA155001-IBu
				SmLNCA126558-IBu	SmLINC154009-IBu	SmLNCS109427-IBu	SmLNCA111115-IBu	SmLNCA117109-IBu	SmLINC129852-IBu	SmLINC105620-IBu	SmLNCA121492-IBu	SmLNCA119761-IBu	SmLNCA146480-IBu
				SmLNCA130624-IBu	SmLINC160356-IBu	SmLNCA110068-IBu	SmLNCS144880-IBu	SmLNCA106710-IBu	SmLNCA153786-IBu	SmLINC100497-IBu	SmLNCS117166-IBu	SmLINC100585-IBu	SmLINC107792-IBu
				SmLNCA104771-IBu	SmLNCA162752-IBu	SmLNCA138366-IBu	SmLNCS129342-IBu	SmLNCA165987-IBu	SmLINC151826-IBu	SmLINC110589-IBu	SmLNCA177842-IBu	SmLINC151579-IBu	SmLNCA132059-IBu
				SmLNCA156552-IBu	SmLNCA123528-IBu	SmLNCA145622-IBu	SmLINC113803-IBu	SmLINC175967-IBu	SmLINC135069-IBu	SmLNCA154643-IBu	SmLNCA113442-IBu	SmLNCA176744-IBu	SmLINC109819-IBu
				SmLINC112075-IBu	SmLINC154041-IBu	SmLINC117770-IBu	SmLNCS103830-IBu	SmLNCA119092-IBu	SmLNCS116640-IBu	SmLNCS122977-IBu	SmLNCA120599-IBu	SmLNCA123233-IBu	SmLINC143098-IBu
				SmLINC107289-IBu	SmLINC107548-IBu	SmLNCS163905-IBu	SmLINC145486-IBu	SmLNCA147536-IBu	SmLINC101164-IBu	SmLNCA172419-IBu	SmLINC129747-IBu	SmLNCS160742-IBu	SmLINC123301-IBu
				SmLNCA105204-IBu	SmLNCA100357-IBu	SmLNCA177779-IBu	SmLNCA124368-IBu	SmLINC161143-IBu	SmLINC109821-IBu	SmLINC122287-IBu	SmLNCS124862-IBu	SmLNCS172398-IBu	SmLINC154296-IBu
				SmLNCS158608-IBu	SmLINC133781-IBu	SmLINC102249-IBu	SmLNCS138741-IBu	SmLNCS111209-IBu	SmLINC131007-IBu	SmLNCA131234-IBu	SmLINC109599-IBu	SmLINC101034-IBu	SmLINC126260-IBu
				SmLINC162556-IBu	SmLNCA106554-IBu	SmLINC165900-IBu	SmLNCA167966-IBu	SmLNCS154414-IBu	SmLINC161204-IBu	SmLINC140310-IBu	SmLINC147167-IBu	SmLINC145987-IBu	SmLINC171509-IBu
				SmLNCA132915-IBu	SmLINC137485-IBu	SmLINC102404-IBu	SmLINC146316-IBu	SmLNCA128341-IBu	SmLINC163311-IBu	SmLINC109171-IBu	SmLINC143822-IBu	SmLNCS162315-IBu	SmLNCA117623-IBu
				SmLINC132261-IBu	SmLNCA160873-IBu	SmLNCA153155-IBu	SmLINC131998-IBu	SmLINC130395-IBu	SmLNCA125263-IBu	SmLINC136314-IBu	SmLINC101754-IBu	SmLINC133257-IBu	SmLNCS111280-IBu
				SmLNCA176997-IBu	SmLINC162501-IBu	SmLNCA140209-IBu	SmLINC124949-IBu	SmLNCA116610-IBu	SmLNCS143966-IBu	SmLNCA136220-IBu	SmLNCS145823-IBu	SmLNCA107872-IBu	SmLNCA106382-IBu
				SmLNCA128825-IBu	SmLNCS147988-IBu	SmLINC176014-IBu	SmLNCS170511-IBu	SmLNCA140469-IBu	SmLINC152650-IBu	SmLNCA146322-IBu	SmLINC100909-IBu	SmLNCA148720-IBu	SmLNCS122190-IBu
				SmLINC126395-IBu	SmLNCA108243-IBu	SmLNCA112894-IBu	SmLINC157495-IBu	SmLINC162239-IBu	SmLNCA137143-IBu	SmLINC154419-IBu	SmLNCS146347-IBu	SmLINC135819-IBu	SmLINC136559-IBu
				SmLINC108126-IBu	SmLNCA119864-IBu	SmLNCS161372-IBu	SmLINC143304-IBu	SmLNCA135952-IBu	SmLINC148623-IBu	SmLNCA117202-IBu	SmLINC112355-IBu	SmLINC166437-IBu	SmLNCA169991-IBu
				SmLNCA109501-IBu	SmLINC138270-IBu	SmLNCA149817-IBu	SmLNCA166556-IBu	SmLNCA163299-IBu	SmLINC127183-IBu	SmLNCA121514-IBu	SmLINC128879-IBu	SmLNCA125311-IBu	SmLINC155199-IBu
				SmLNCA105044-IBu	SmLNCA125669-IBu	SmLINC128492-IBu	SmLNCA104478-IBu	SmLNCA159747-IBu	SmLNCA113431-IBu	SmLNCA138577-IBu	SmLNCA125756-IBu	SmLINC137509-IBu	SmLNCA117203-IBu
				SmLNCA135579-IBu	SmLNCA160369-IBu	SmLNCA131062-IBu	SmLNCA129530-IBu	SmLINC119539-IBu	SmLNCA151129-IBu	SmLNCA143584-IBu	SmLINC134054-IBu	SmLNCA174799-IBu	SmLINC135315-IBu
				SmLNCA154846-IBu	SmLNCA173968-IBu	SmLINC123744-IBu	SmLNCA137411-IBu	SmLINC154920-IBu	SmLNCA123336-IBu	SmLNCA158062-IBu	SmLNCA116044-IBu	SmLNCA141397-IBu	SmLNCA119868-IBu
				SmLINC115554-IBu	SmLINC142993-IBu	SmLINC151050-IBu	SmLNCA137008-IBu	SmLNCA159560-IBu	SmLNCS125593-IBu	SmLINC115699-IBu	SmLINC133051-IBu	SmLINC120873-IBu	SmLNCA114556-IBu
				SmLINC153964-IBu	SmLINC127426-IBu	SmLNCA170958-IBu	SmLNCA154336-IBu	SmLINC141274-IBu	SmLNCS174012-IBu	SmLINC177711-IBu	SmLINC109174-IBu	SmLNCS169048-IBu	SmLINC137034-IBu
				SmLINC132316-IBu	SmLNCS166254-IBu	SmLNCA129410-IBu	SmLINC171736-IBu	SmLNCA136124-IBu	SmLNCS156510-IBu	SmLNCA156553-IBu	SmLNCA139461-IBu	SmLINC122910-IBu	SmLNCA108365-IBu
				SmLNCA166495-IBu	SmLINC177131-IBu	SmLNCA175745-IBu	SmLINC126264-IBu	SmLNCA130252-IBu	SmLINC107551-IBu	SmLINC142669-IBu	SmLINC116334-IBu	SmLNCA126870-IBu	SmLNCS169816-IBu
				SmLNCA163166-IBu	SmLNCA173237-IBu	SmLINC147741-IBu	SmLNCA173213-IBu	SmLINC164551-IBu	SmLNCA122073-IBu	SmLNCA124409-IBu	SmLNCA148304-IBu	SmLNCA141710-IBu	SmLINC160532-IBu
				SmLINC122550-IBu	SmLNCA126292-IBu	SmLNCA128824-IBu	SmLINC128233-IBu	SmLNCS106562-IBu	SmLINC145787-IBu	SmLINC151914-IBu	SmLINC178090-IBu	SmLNCS155691-IBu	SmLNCS117747-IBu
				SmLINC156085-IBu	SmLNCA169607-IBu	SmLINC172030-IBu	SmLNCA102950-IBu	SmLNCA150321-IBu	SmLNCS124936-IBu	SmLNCA160425-IBu	SmLNCA100793-IBu	SmLINC134494-IBu	SmLINC140430-IBu
				SmLNCS110954-IBu	SmLNCA101457-IBu	SmLNCS141882-IBu	SmLINC144519-IBu	SmLNCS165931-IBu	SmLINC123463-IBu	SmLNCA111741-IBu	SmLINC107624-IBu	SmLINC126452-IBu	SmLNCA142197-IBu
				SmLINC163092-IBu	SmLNCA108465-IBu	SmLNCA104649-IBu	SmLNCS101689-IBu	SmLNCA115977-IBu	SmLNCA164425-IBu	SmLNCS157333-IBu	SmLNCA109977-IBu	SmLINC142147-IBu	SmLNCA141025-IBu
				SmLNCA104630-IBu	SmLINC108278-IBu	SmLINC148378-IBu	SmLINC126397-IBu	SmLNCA117872-IBu	SmLINC152409-IBu	SmLNCA176448-IBu	SmLINC110712-IBu	SmLNCA108485-IBu	SmLNCS147739-IBu
				SmLNCA167084-IBu	SmLINC125415-IBu	SmLINC114994-IBu	SmLNCA110962-IBu	SmLNCA178630-IBu	SmLINC161192-IBu	SmLNCA111526-IBu	SmLNCA140633-IBu	SmLNCA101066-IBu	SmLINC177198-IBu
				SmLNCA157624-IBu	SmLINC109103-IBu	SmLINC100112-IBu	SmLNCA162968-IBu	SmLNCA170559-IBu	SmLNCA155992-IBu	SmLINC120750-IBu	SmLINC107983-IBu	SmLNCA104112-IBu	SmLNCA156554-IBu
				SmLNCA108725-IBu	SmLNCA107045-IBu	SmLNCA100339-IBu	SmLINC100052-IBu	SmLINC120268-IBu	SmLNCS153682-IBu	SmLNCA108936-IBu	SmLNCA114735-IBu	SmLINC110715-IBu	SmLNCA156055-IBu
				SmLINC156334-IBu	SmLINC141426-IBu	SmLNCS117675-IBu	SmLNCA122551-IBu	SmLNCA142689-IBu	SmLNCA153746-IBu	SmLNCA139182-IBu	SmLNCA138911-IBu	SmLINC121883-IBu
				SmLINC103764-IBu	SmLINC116906-IBu	SmLINC120900-IBu	SmLNCA155275-IBu	SmLINC169300-IBu	SmLINC139696-IBu	SmLNCA101514-IBu	SmLNCA150043-IBu	SmLNCA141523-IBu
				SmLINC126484-IBu	SmLINC143040-IBu	SmLNCA164300-IBu	SmLNCA131052-IBu	SmLNCA101304-IBu	SmLINC100518-IBu	SmLINC135763-IBu	SmLINC134209-IBu	SmLINC166126-IBu
				SmLINC168804-IBu	SmLINC116064-IBu	SmLNCA131401-IBu	SmLNCA130937-IBu	SmLINC175939-IBu	SmLINC121702-IBu	SmLNCA153972-IBu	SmLNCA169540-IBu	SmLINC142962-IBu
				SmLNCA164427-IBu	SmLNCA100119-IBu	SmLINC137165-IBu	SmLINC134278-IBu	SmLNCA151484-IBu	SmLINC104016-IBu	SmLINC149013-IBu	SmLINC119658-IBu	SmLNCA176146-IBu
				SmLINC103762-IBu	SmLINC114866-IBu	SmLNCA150156-IBu	SmLNCA106336-IBu	SmLINC152266-IBu	SmLINC106096-IBu	SmLINC173538-IBu	SmLNCA136488-IBu	SmLINC119398-IBu
				SmLINC139000-IBu	SmLNCA166480-IBu	SmLINC177472-IBu	SmLNCA157704-IBu	SmLNCS140521-IBu	SmLINC115638-IBu	SmLINC132132-IBu	SmLINC156902-IBu	SmLNCA148458-IBu
				SmLINC132130-IBu	SmLNCA114495-IBu	SmLNCA125985-IBu	SmLNCA113461-IBu	SmLNCA103801-IBu	SmLNCA169707-IBu	SmLNCA142060-IBu	SmLINC156607-IBu	SmLNCA150467-IBu
				SmLNCA164378-IBu	SmLNCA114180-IBu	SmLINC107930-IBu	SmLNCA141913-IBu	SmLNCA160534-IBu	SmLINC165743-IBu	SmLINC121828-IBu	SmLNCS128274-IBu	SmLNCA119962-IBu
				SmLINC174573-IBu	SmLINC004012-IBu	SmLINC130394-IBu	SmLINC132736-IBu	SmLNCA116340-IBu	SmLNCA174273-IBu	SmLINC145833-IBu	SmLNCA111461-IBu	SmLINC175523-IBu
				SmLNCA123984-IBu	SmLNCA114775-IBu	SmLNCA154896-IBu	SmLNCA154894-IBu	SmLINC146643-IBu	SmLNCA112196-IBu	SmLNCA152097-IBu	SmLINC117734-IBu	SmLINC178544-IBu
				SmLNCA111315-IBu	SmLNCA112498-IBu	SmLNCA156991-IBu	SmLNCA153892-IBu	SmLINC104833-IBu	SmLNCA122440-IBu	SmLNCA177413-IBu	SmLINC125277-IBu	SmLNCA103284-IBu
				SmLNCA120875-IBu	SmLNCA173965-IBu	SmLNCA171226-IBu	SmLINC111362-IBu	SmLINC135865-IBu	SmLNCA106701-IBu	SmLNCA158489-IBu	SmLNCA117197-IBu	SmLNCA124077-IBu
				SmLINC112587-IBu	SmLNCA100786-IBu	SmLNCA132706-IBu	SmLINC169437-IBu	SmLINC136103-IBu	SmLINC144972-IBu	SmLINC159945-IBu	SmLINC153819-IBu	SmLNCA106377-IBu
				SmLINC171196-IBu	SmLNCS159750-IBu	SmLNCA101384-IBu	SmLINC166975-IBu	SmLINC136350-IBu	SmLNCA101023-IBu	SmLINC110669-IBu	SmLNCA137824-IBu
				SmLINC163273-IBu	SmLNCA152776-IBu	SmLNCA101067-IBu	SmLNCA122638-IBu	SmLINC176978-IBu	SmLNCA177853-IBu	SmLINC142005-IBu	SmLNCA120791-IBu
				SmLINC161955-IBu	SmLINC178566-IBu	SmLNCS169380-IBu	SmLINC145162-IBu	SmLNCA147970-IBu	SmLNCA100603-IBu	SmLNCA107870-IBu	SmLINC108861-IBu
				SmLINC174655-IBu	SmLNCA104697-IBu	SmLINC108418-IBu	SmLNCA132674-IBu	SmLINC123745-IBu	SmLINC172250-IBu	SmLNCA122288-IBu	SmLNCA156399-IBu
				SmLINC101125-IBu	SmLINC133566-IBu	SmLNCA160540-IBu	SmLNCA107964-IBu	SmLINC119053-IBu	SmLNCA143900-IBu	SmLINC155758-IBu	SmLNCA102948-IBu
				SmLINC121830-IBu	SmLNCS133136-IBu	SmLNCA172344-IBu	SmLNCA168884-IBu	SmLNCA162262-IBu	SmLNCA125815-IBu	SmLINC122713-IBu	SmLNCA130742-IBu
				SmLINC177279-IBu	SmLINC117349-IBu	SmLINC137763-IBu	SmLINC167268-IBu	SmLNCA142383-IBu	SmLNCA139244-IBu	SmLINC116095-IBu	SmLNCA106727-IBu
				SmLINC136447-IBu	SmLINC155514-IBu	SmLNCA175176-IBu	SmLINC136167-IBu	SmLINC148346-IBu	SmLNCS158122-IBu	SmLINC122213-IBu	SmLNCA173784-IBu
				SmLINC157399-IBu	SmLNCA141375-IBu	SmLNCA106089-IBu	SmLNCA129263-IBu	SmLNCS174013-IBu	SmLNCA171413-IBu	SmLNCS115144-IBu	SmLNCA165770-IBu
				SmLINC158586-IBu	SmLNCA157610-IBu	SmLINC114541-IBu	SmLNCA144559-IBu	SmLINC177418-IBu	SmLNCA171426-IBu	SmLNCA124128-IBu	SmLINC101128-IBu
				SmLNCA173712-IBu	SmLNCA114605-IBu	SmLINC120835-IBu	SmLINC142605-IBu	SmLNCA164568-IBu	SmLINC140311-IBu	SmLINC110688-IBu	SmLINC134266-IBu
				SmLINC117591-IBu	SmLINC134799-IBu	SmLINC167467-IBu	SmLINC154580-IBu	SmLINC159902-IBu	SmLNCA106741-IBu	SmLINC158277-IBu	SmLINC109453-IBu
				SmLNCA146079-IBu	SmLNCA133331-IBu	SmLINC136789-IBu	SmLNCA122289-IBu	SmLINC158505-IBu	SmLNCA137818-IBu	SmLINC104156-IBu	SmLINC142087-IBu
				SmLNCA167639-IBu	SmLNCA171052-IBu	SmLNCA177565-IBu	SmLNCA143317-IBu	SmLINC132481-IBu	SmLNCS111050-IBu	SmLNCA107247-IBu	SmLNCA127732-IBu
				SmLNCA107602-IBu	SmLINC155513-IBu	SmLINC127405-IBu	SmLNCA162668-IBu	SmLNCS116846-IBu	SmLNCA171658-IBu	SmLINC120088-IBu	SmLNCA140846-IBu
				SmLNCA102984-IBu	SmLNCA177155-IBu	SmLINC120036-IBu	SmLINC164679-IBu	SmLINC157344-IBu	SmLINC128219-IBu	SmLNCA139719-IBu	SmLNCA171042-IBu
				SmLNCA143344-IBu	SmLNCA147149-IBu	SmLINC138222-IBu	SmLINC136128-IBu	SmLINC168729-IBu	SmLNCA119570-IBu	SmLINC136930-IBu	SmLINC147186-IBu
				SmLNCS136479-IBu	SmLNCA131572-IBu	SmLNCA124841-IBu	SmLNCA156988-IBu	SmLINC155189-IBu	SmLINC133772-IBu	SmLINC144283-IBu	SmLNCS105057-IBu
				SmLNCA139286-IBu	SmLINC151517-IBu	SmLINC004941-IBu	SmLINC140596-IBu	SmLNCA129750-IBu	SmLINC142093-IBu	SmLNCA111790-IBu	SmLNCA123235-IBu
				SmLNCA177435-IBu	SmLINC134497-IBu	SmLNCA153361-IBu	SmLINC155106-IBu	SmLINC116905-IBu	SmLNCA114944-IBu	SmLINC167180-IBu	SmLNCA110719-IBu
				SmLNCA161712-IBu	SmLNCA136219-IBu	SmLNCA110187-IBu	SmLINC144312-IBu	SmLNCS112208-IBu	SmLINC146941-IBu	SmLNCS147365-IBu	SmLINC155143-IBu
				SmLINC121397-IBu	SmLNCA141849-IBu	SmLINC108887-IBu	SmLNCA121937-IBu	SmLNCA123379-IBu	SmLNCA153031-IBu	SmLNCA167507-IBu	SmLNCA172975-IBu
				SmLNCA141009-IBu	SmLNCA168756-IBu	SmLINC175565-IBu	SmLINC142566-IBu	SmLNCS101475-IBu	SmLINC166371-IBu	SmLINC145739-IBu	SmLINC156903-IBu
				SmLNCA171228-IBu	SmLNCA107270-IBu	SmLNCA101351-IBu	SmLINC158131-IBu	SmLNCA124925-IBu	SmLINC119372-IBu	SmLNCA115247-IBu	SmLINC110418-IBu
				SmLNCA135284-IBu	SmLINC126782-IBu	SmLNCS127597-IBu	SmLINC138848-IBu	SmLNCA119759-IBu	SmLINC161315-IBu	SmLNCS152490-IBu	SmLNCA105594-IBu
				SmLNCA133510-IBu	SmLINC130770-IBu	SmLINC151977-IBu	SmLINC149822-IBu	SmLNCA109115-IBu	SmLINC121207-IBu	SmLNCA147231-IBu	SmLNCA177808-IBu
				SmLNCA111463-IBu	SmLINC131992-IBu	SmLINC144903-IBu	SmLINC166129-IBu	SmLNCA169717-IBu	SmLNCA127095-IBu	SmLINC102434-IBu	SmLNCA126530-IBu
				SmLINC152278-IBu	SmLINC134681-IBu	SmLINC107585-IBu	SmLINC143254-IBu	SmLINC117992-IBu	SmLINC133953-IBu	SmLNCA172536-IBu	SmLNCA121558-IBu
				SmLNCA128967-IBu	SmLINC165257-IBu	SmLNCA140299-IBu	SmLNCA169735-IBu	SmLINC162235-IBu	SmLINC107711-IBu	SmLINC101734-IBu	SmLINC170718-IBu
				SmLNCA106663-IBu	SmLNCA106581-IBu	SmLNCA166360-IBu	SmLINC109292-IBu	SmLINC175979-IBu	SmLNCA136604-IBu	SmLNCA172707-IBu	SmLNCA110904-IBu
				SmLNCA154161-IBu	SmLINC151974-IBu	SmLINC110602-IBu	SmLNCA153029-IBu	SmLINC102454-IBu	SmLINC140011-IBu	SmLINC124284-IBu	SmLINC134704-IBu
				SmLINC117958-IBu	SmLNCA175657-IBu	SmLINC143052-IBu	SmLINC130458-IBu	SmLINC153939-IBu	SmLNCS143018-IBu	SmLNCA106472-IBu	SmLINC125840-IBu
				SmLNCA138958-IBu	SmLINC131766-IBu	SmLNCA102100-IBu	SmLNCS135765-IBu	SmLNCS133988-IBu	SmLNCA150792-IBu	SmLINC130308-IBu	SmLINC147380-IBu
				SmLNCS117286-IBu	SmLINC002600-IBu	SmLNCA176359-IBu	SmLINC137916-IBu	SmLNCS157672-IBu	SmLNCA117730-IBu	SmLNCA117859-IBu	SmLNCA134860-IBu
				SmLNCA139798-IBu	SmLINC111201-IBu	SmLNCA174750-IBu	SmLINC135171-IBu	SmLNCS111211-IBu	SmLINC116075-IBu	SmLINC123204-IBu
				SmLNCA117532-IBu	SmLNCA131237-IBu	SmLINC121675-IBu	SmLINC119542-IBu	SmLNCA176077-IBu	SmLNCS121037-IBu	SmLNCA174068-IBu
				SmLNCA115448-IBu	SmLINC141282-IBu	SmLNCA138171-IBu	SmLINC112714-IBu	SmLINC171558-IBu	SmLNCA161899-IBu	SmLNCS156329-IBu
				SmLINC156288-IBu	SmLNCA141170-IBu	SmLINC158080-IBu	SmLINC128521-IBu	SmLNCA169711-IBu	SmLINC157984-IBu	SmLINC145788-IBu
				SmLNCA132811-IBu	SmLNCA175288-IBu	SmLINC165275-IBu	SmLNCA138465-IBu	SmLNCA152619-IBu	SmLNCA131236-IBu	SmLINC130876-IBu
				SmLNCA141840-IBu	SmLNCA143403-IBu	SmLNCA154030-IBu	SmLNCA104565-IBu	SmLNCA168343-IBu	SmLNCA158066-IBu	SmLNCA137696-IBu
				SmLINC169196-IBu	SmLNCS155319-IBu	SmLINC125074-IBu	SmLINC165292-IBu	SmLNCA162166-IBu	SmLNCA137006-IBu	SmLNCA120241-IBu
				SmLINC132426-IBu	SmLNCA138365-IBu	SmLINC116685-IBu	SmLNCA111708-IBu	SmLNCA140301-IBu	SmLNCA119316-IBu	SmLNCA109383-IBu
				SmLNCA131694-IBu	SmLINC167468-IBu	SmLINC142002-IBu	SmLINC146493-IBu	SmLINC106361-IBu	SmLINC177128-IBu	SmLNCA120253-IBu
				SmLINC168810-IBu	SmLINC177209-IBu	SmLNCA112529-IBu	SmLINC176462-IBu	SmLINC117856-IBu	SmLNCA141833-IBu	SmLNCA137851-IBu
				SmLNCA141068-IBu	SmLNCA117840-IBu	SmLNCA133508-IBu	SmLNCA172410-IBu	SmLNCA166882-IBu	SmLNCA164428-IBu	SmLNCA113807-IBu
				SmLINC123139-IBu	SmLNCA142347-IBu	SmLINC116063-IBu	SmLNCA170260-IBu	SmLNCA101532-IBu	SmLNCA152628-IBu	SmLNCA125628-IBu
				SmLINC126337-IBu	SmLNCA160953-IBu	SmLNCA136398-IBu	SmLNCA115048-IBu	SmLINC175966-IBu	SmLNCS140876-IBu	SmLINC131337-IBu
				SmLNCS102305-IBu	SmLINC164395-IBu	SmLINC151840-IBu	SmLINC155429-IBu	SmLNCA129845-IBu	SmLNCA175607-IBu	SmLINC115582-IBu
				SmLINC132269-IBu	SmLNCA108901-IBu	SmLINC108311-IBu	SmLINC161857-IBu	SmLNCS149604-IBu	SmLNCS136560-IBu	SmLNCA131291-IBu
				SmLNCA122277-IBu	SmLNCA150157-IBu	SmLNCA169541-IBu	SmLINC145912-IBu	SmLNCA170265-IBu	SmLINC106420-IBu	SmLNCS155318-IBu
				SmLINC174869-IBu	SmLNCA104319-IBu	SmLNCA139499-IBu	SmLINC163353-IBu	SmLNCA135220-IBu	SmLNCA138909-IBu	SmLNCA147369-IBu
				SmLNCS128278-IBu	SmLNCA168605-IBu	SmLNCA160145-IBu	SmLNCA157822-IBu	SmLNCA175100-IBu	SmLINC123318-IBu	SmLNCA176768-IBu
				SmLNCS159120-IBu	SmLNCA107967-IBu	SmLNCA108101-IBu	SmLNCA125970-IBu	SmLNCS160653-IBu	SmLINC160536-IBu	SmLNCS130709-IBu
				SmLNCA149641-IBu	SmLNCA125467-IBu	SmLINC141338-IBu	SmLINC177789-IBu	SmLINC161137-IBu	SmLINC127788-IBu	SmLINC154915-IBu
				SmLINC130789-IBu	SmLNCA111349-IBu	SmLNCA117963-IBu	SmLINC105222-IBu	SmLINC145818-IBu	SmLINC164314-IBu	SmLNCA135863-IBu
				SmLNCS163746-IBu	SmLINC142766-IBu	SmLNCA112082-IBu	SmLINC118464-IBu	SmLNCA163008-IBu	SmLNCA136702-IBu	SmLINC112284-IBu
				SmLNCA140103-IBu	SmLINC125257-IBu	SmLNCA136400-IBu	SmLINC132345-IBu	SmLNCA104086-IBu	SmLNCA142145-IBu	SmLNCA154355-IBu
				SmLINC109945-IBu	SmLINC169621-IBu	SmLNCA105398-IBu	SmLINC167987-IBu	SmLINC112724-IBu	SmLINC125296-IBu	SmLNCA155741-IBu
				SmLNCA120525-IBu	SmLNCS117541-IBu	SmLNCS119237-IBu	SmLINC154891-IBu	SmLNCS176346-IBu	SmLNCA112360-IBu	SmLINC105069-IBu
				SmLINC003120-IBu	SmLNCA134121-IBu	SmLNCA107546-IBu	SmLNCA140417-IBu	SmLNCA136566-IBu	SmLNCA105149-IBu	SmLINC140557-IBu
				SmLINC141917-IBu	SmLNCA172289-IBu	SmLNCA177952-IBu	SmLNCA164601-IBu	SmLNCA144892-IBu	SmLINC136989-IBu	SmLNCA136922-IBu
				SmLINC114725-IBu	SmLINC123945-IBu	SmLINC154389-IBu	SmLINC133779-IBu	SmLNCA117913-IBu	SmLINC111972-IBu	SmLNCA151531-IBu
				SmLINC154302-IBu	SmLINC130371-IBu	SmLINC176131-IBu	SmLINC111868-IBu	SmLNCA136645-IBu	SmLNCA155345-IBu	SmLNCS111220-IBu
				SmLNCA122667-IBu	SmLNCA131245-IBu	SmLINC177485-IBu	SmLINC170867-IBu	SmLNCA123559-IBu	SmLNCA109912-IBu	SmLNCA157526-IBu
				SmLNCS137325-IBu	SmLNCA165515-IBu	SmLINC145163-IBu	SmLINC122887-IBu	SmLNCA101445-IBu	SmLNCA174268-IBu	SmLINC157072-IBu
				SmLNCA116774-IBu	SmLNCA136669-IBu	SmLINC100092-IBu	SmLINC177896-IBu	SmLNCA157392-IBu	SmLINC155104-IBu	SmLNCA156367-IBu
				SmLNCA157674-IBu	SmLINC144318-IBu	SmLINC124826-IBu	SmLNCA157701-IBu	SmLNCA170440-IBu	SmLNCA150802-IBu	SmLINC135999-IBu
				SmLNCA126509-IBu	SmLINC119295-IBu	SmLNCA120083-IBu	SmLNCA151643-IBu	SmLINC150466-IBu	SmLINC129661-IBu	SmLNCA161061-IBu
				SmLNCA103454-IBu	SmLNCA158860-IBu	SmLINC130610-IBu	SmLNCA126907-IBu	SmLNCA140380-IBu	SmLINC156065-IBu	SmLNCA128544-IBu
				SmLINC127931-IBu	SmLINC003802-IBu	SmLNCS146056-IBu	SmLINC176038-IBu	SmLINC103359-IBu	SmLINC140779-IBu	SmLINC143964-IBu
				SmLNCS122070-IBu	SmLINC170636-IBu	SmLNCA149003-IBu	SmLINC152645-IBu	SmLINC109289-IBu	SmLINC114175-IBu	SmLNCA107610-IBu
				SmLINC108288-IBu	SmLINC157461-IBu	SmLNCS121451-IBu	SmLINC178215-IBu	SmLNCA166629-IBu	SmLNCA134509-IBu	SmLNCS125498-IBu
				SmLNCS167050-IBu	SmLNCA108802-IBu	SmLINC131042-IBu	SmLNCA131352-IBu	SmLINC121843-IBu	SmLINC123040-IBu	SmLINC113796-IBu
				SmLINC141788-IBu	SmLINC006141-IBu	SmLINC110041-IBu	SmLNCA156064-IBu	SmLINC161636-IBu	SmLNCS100802-IBu	SmLNCS173870-IBu
				SmLINC109782-IBu	SmLNCA162574-IBu	SmLINC120092-IBu	SmLNCS139204-IBu	SmLINC102766-IBu	SmLINC142620-IBu	SmLINC003570-IBu
				SmLINC168812-IBu	SmLNCA104958-IBu	SmLINC121808-IBu	SmLINC116540-IBu	SmLNCS140869-IBu	SmLINC172609-IBu	SmLINC174575-IBu
				SmLNCA163332-IBu	SmLINC154051-IBu	SmLINC170413-IBu	SmLINC176787-IBu	SmLINC172144-IBu	SmLNCS116985-IBu	SmLINC130453-IBu
				SmLNCA153133-IBu	SmLNCS130777-IBu	SmLINC171377-IBu	SmLNCA137235-IBu	SmLINC144366-IBu	SmLNCA172664-IBu	SmLINC100535-IBu
				SmLINC137058-IBu	SmLNCA105400-IBu	SmLINC165029-IBu	SmLINC164828-IBu	SmLNCA121005-IBu	SmLNCA127138-IBu	SmLNCA177646-IBu
				SmLINC005278-IBu	SmLNCA169606-IBu	SmLINC161709-IBu	SmLINC131906-IBu	SmLNCA155385-IBu	SmLNCA113916-IBu	SmLINC156155-IBu
				SmLINC116623-IBu	SmLNCA157174-IBu	SmLNCA169871-IBu	SmLINC134021-IBu	SmLNCA106044-IBu	SmLNCA100999-IBu	SmLNCA131047-IBu
				SmLINC113350-IBu	SmLNCA140650-IBu	SmLNCA153174-IBu	SmLINC159163-IBu	SmLNCA121931-IBu	SmLINC148585-IBu	SmLNCA167006-IBu
				SmLINC124947-IBu	SmLNCS151377-IBu	SmLNCA149374-IBu	SmLINC104212-IBu	SmLINC103798-IBu	SmLINC163963-IBu	SmLNCA130857-IBu
				SmLNCA127275-IBu	SmLNCA174522-IBu	SmLNCA120653-IBu	SmLINC128792-IBu	SmLNCA176761-IBu	SmLINC110451-IBu	SmLINC110127-IBu
				SmLNCA149348-IBu	SmLNCS105060-IBu	SmLINC115701-IBu	SmLNCA127129-IBu	SmLNCS141321-IBu	SmLINC126223-IBu	SmLNCA104466-IBu
				SmLNCA100722-IBu	SmLNCA116862-IBu	SmLNCA138863-IBu	SmLINC133493-IBu	SmLNCA111389-IBu	SmLNCA120045-IBu	SmLINC102306-IBu
				SmLNCA125505-IBu	SmLNCA113568-IBu	SmLINC175050-IBu	SmLINC128095-IBu	SmLINC169632-IBu	SmLNCA151921-IBu	SmLINC103977-IBu
				SmLNCA169737-IBu	SmLNCS137305-IBu	SmLNCA102742-IBu	SmLINC147500-IBu	SmLNCA104774-IBu	SmLNCS158562-IBu	SmLINC175721-IBu
				SmLINC142810-IBu	SmLINC116911-IBu	SmLNCA137743-IBu	SmLINC127216-IBu	SmLNCA109630-IBu	SmLNCA120866-IBu	SmLNCA130249-IBu
				SmLINC133773-IBu	SmLINC105757-IBu	SmLINC177448-IBu	SmLINC136160-IBu	SmLNCA100893-IBu	SmLNCA143390-IBu	SmLNCA116777-IBu
				SmLINC145156-IBu	SmLNCS100537-IBu	SmLNCS160183-IBu	SmLINC110570-IBu	SmLNCS137471-IBu	SmLNCA135974-IBu	SmLNCA114668-IBu
				SmLNCA128830-IBu	SmLNCA143550-IBu	SmLNCA155829-IBu	SmLINC111547-IBu	SmLINC121765-IBu	SmLINC102387-IBu	SmLNCS111358-IBu
				SmLINC116658-IBu	SmLNCA119741-IBu	SmLNCA174999-IBu	SmLNCA109877-IBu	SmLNCA144873-IBu	SmLNCS120227-IBu	SmLINC142730-IBu
				SmLINC143419-IBu	SmLNCA124975-IBu	SmLNCA114007-IBu	SmLINC133770-IBu	SmLNCA111667-IBu	SmLNCA150816-IBu	SmLINC112588-IBu
				SmLNCS149077-IBu	SmLINC175706-IBu	SmLNCA113149-IBu	SmLINC106419-IBu	SmLINC113792-IBu	SmLINC148133-IBu	SmLNCA164235-IBu
				SmLNCA153672-IBu	SmLNCA123098-IBu	SmLNCA110542-IBu	SmLNCA145316-IBu	SmLNCA162551-IBu	SmLNCA139628-IBu	SmLINC153911-IBu
				SmLINC133952-IBu	SmLINC134493-IBu	SmLNCA171149-IBu	SmLNCA171774-IBu	SmLNCA115863-IBu	SmLNCA116228-IBu	SmLNCA172972-IBu
				SmLNCA114520-IBu	SmLINC146215-IBu	SmLINC144314-IBu	SmLINC177129-IBu	SmLNCA146001-IBu	SmLINC133742-IBu	SmLNCA112036-IBu
				SmLNCA110788-IBu	SmLNCA176217-IBu	SmLINC149403-IBu	SmLINC145207-IBu	SmLINC115836-IBu	SmLNCA103481-IBu	SmLNCA131552-IBu
				SmLNCA135791-IBu	SmLNCA175208-IBu	SmLNCA110137-IBu	SmLINC117626-IBu	SmLINC122052-IBu	SmLINC171854-IBu
				SmLINC126498-IBu	SmLINC122525-IBu	SmLNCA141396-IBu	SmLNCS150772-IBu	SmLNCS123078-IBu	SmLINC143916-IBu
				SmLNCA131948-IBu	SmLINC169042-IBu	SmLNCA106023-IBu	SmLNCA172454-IBu	SmLINC174810-IBu	SmLNCA139797-IBu
				SmLNCA106592-IBu	SmLINC159962-IBu	SmLNCA149240-IBu	SmLINC142881-IBu	SmLNCA162824-IBu	SmLNCA144105-IBu
				SmLNCA148164-IBu	SmLNCS158197-IBu	SmLINC123116-IBu	SmLINC165358-IBu	SmLINC142503-IBu	SmLINC142141-IBu
				SmLNCA108411-IBu	SmLINC115492-IBu	SmLINC109956-IBu	SmLNCA120991-IBu	SmLINC123247-IBu	SmLINC103882-IBu
				SmLNCA131833-IBu	SmLNCA169397-IBu	SmLINC155692-IBu	SmLINC109482-IBu	SmLINC108611-IBu	SmLINC119227-IBu
				SmLNCA172967-IBu	SmLNCA102017-IBu	SmLNCA112598-IBu	SmLINC002789-IBu	SmLNCA117807-IBu	SmLNCS134701-IBu
				SmLNCA173745-IBu	SmLINC163983-IBu	SmLNCA107348-IBu	SmLINC118446-IBu	SmLNCA153177-IBu	SmLNCA117539-IBu
				SmLNCA170974-IBu	SmLINC121205-IBu	SmLNCA167448-IBu	SmLNCA168248-IBu	SmLNCA153124-IBu	SmLNCS156307-IBu
				SmLNCA174925-IBu	SmLINC116651-IBu	SmLNCA155336-IBu	SmLINC134274-IBu	SmLINC108586-IBu	SmLINC107688-IBu
				SmLINC152408-IBu	SmLNCS167760-IBu	SmLNCA138452-IBu	SmLNCA135340-IBu	SmLNCA102043-IBu	SmLNCS140412-IBu
				SmLINC121809-IBu	SmLNCA147147-IBu	SmLINC126158-IBu	SmLNCA160915-IBu	SmLNCA170429-IBu	SmLINC110450-IBu
				SmLNCA163174-IBu	SmLNCA143192-IBu	SmLNCA154362-IBu	SmLINC156289-IBu	SmLNCA157357-IBu	SmLINC106802-IBu
				SmLNCA108919-IBu	SmLNCS115705-IBu	SmLINC123919-IBu	SmLINC167469-IBu	SmLNCS161756-IBu	SmLINC178131-IBu
				SmLINC109311-IBu	SmLNCA164978-IBu	SmLNCA151726-IBu	SmLINC164082-IBu	SmLINC145436-IBu
				SmLINC137070-IBu	SmLNCS143962-IBu	SmLNCA145885-IBu	SmLINC123298-IBu	SmLINC147466-IBu
				SmLNCA142706-IBu	SmLINC150085-IBu	SmLNCA106721-IBu	SmLNCS108895-IBu	SmLNCS112288-IBu
				SmLINC148615-IBu	SmLNCA140694-IBu	SmLINC116689-IBu	SmLINC134065-IBu	SmLINC106794-IBu
				SmLNCA153668-IBu	SmLINC138996-IBu	SmLINC159828-IBu	SmLINC131481-IBu	SmLNCA164756-IBu
				SmLINC109312-IBu	SmLNCS128781-IBu	SmLINC162499-IBu	SmLNCA143872-IBu	SmLNCA168387-IBu
				SmLNCA173031-IBu	SmLNCA157080-IBu	SmLINC172485-IBu	SmLINC176015-IBu	SmLINC105040-IBu
				SmLINC152899-IBu	SmLINC132344-IBu	SmLNCA107291-IBu	SmLNCA115441-IBu	SmLNCA155572-IBu
				SmLNCA155448-IBu	SmLNCA168759-IBu	SmLINC150761-IBu	SmLNCA117805-IBu	SmLINC110907-IBu
				SmLNCA103948-IBu	SmLNCA162049-IBu	SmLNCS173414-IBu	SmLINC175071-IBu	SmLNCA140889-IBu
				SmLINC141887-IBu	SmLNCS105152-IBu	SmLNCA121932-IBu	SmLINC112753-IBu	SmLINC110603-IBu
				SmLNCA125288-IBu	SmLINC171878-IBu	SmLNCA156602-IBu	SmLNCA120774-IBu	SmLNCS116984-IBu
				SmLINC109749-IBu	SmLNCA143427-IBu	SmLINC148417-IBu	SmLINC178624-IBu	SmLNCA155384-IBu
				SmLINC120280-IBu	SmLINC138398-IBu	SmLNCA131558-IBu	SmLNCA107083-IBu	SmLINC156718-IBu
				SmLINC140992-IBu	SmLNCS149074-IBu	SmLINC111863-IBu	SmLINC119660-IBu	SmLNCS105605-IBu
				SmLNCA107215-IBu	SmLNCA105520-IBu	SmLNCA111511-IBu	SmLNCA119778-IBu	SmLINC134396-IBu
				SmLNCA101831-IBu	SmLINC143246-IBu	SmLINC167838-IBu	SmLINC100181-IBu	SmLNCA162759-IBu
				SmLNCA166612-IBu	SmLINC164332-IBu	SmLNCA111522-IBu	SmLNCA123237-IBu	SmLINC156194-IBu
				SmLNCA170353-IBu	SmLINC154048-IBu	SmLNCA133080-IBu	SmLINC143164-IBu	SmLNCA176447-IBu
				SmLINC103632-IBu	SmLNCA160401-IBu	SmLNCA156674-IBu	SmLINC161873-IBu	SmLNCA104137-IBu
				SmLNCS152415-IBu	SmLNCA165402-IBu	SmLNCA140558-IBu	SmLINC169781-IBu	SmLNCA112646-IBu
				SmLNCA162630-IBu	SmLINC101496-IBu	SmLINC156900-IBu	SmLINC164022-IBu	SmLNCA113749-IBu
				SmLINC112181-IBu	SmLNCA163379-IBu	SmLNCS145694-IBu	SmLINC123334-IBu	SmLINC161193-IBu
				SmLNCA149965-IBu	SmLINC129011-IBu	SmLINC112113-IBu	SmLNCA169731-IBu	SmLNCA102400-IBu
				SmLINC107793-IBu	SmLNCA154974-IBu	SmLINC110396-IBu	SmLNCS111292-IBu	SmLNCA170699-IBu
				SmLINC156549-IBu	SmLINC117649-IBu	SmLNCA160792-IBu	SmLINC116557-IBu	SmLNCA104054-IBu
				SmLNCA122927-IBu	SmLINC172271-IBu	SmLNCA122578-IBu	SmLINC131339-IBu	SmLNCA154323-IBu
				SmLNCA133702-IBu	SmLINC173057-IBu	SmLINC110365-IBu	SmLINC155574-IBu	SmLNCA113233-IBu
				SmLNCA172015-IBu	SmLINC173019-IBu	SmLINC171174-IBu	SmLNCA157763-IBu	SmLNCA121700-IBu
				SmLINC122092-IBu	SmLNCS141040-IBu	SmLINC116724-IBu	SmLNCA115844-IBu	SmLNCS150471-IBu
				SmLINC134045-IBu	SmLNCA145797-IBu	SmLINC112667-IBu	SmLINC112725-IBu	SmLNCA146399-IBu
				SmLNCA177860-IBu	SmLNCA122334-IBu	SmLINC176054-IBu	SmLNCA140095-IBu	SmLNCA164723-IBu
				SmLNCA108106-IBu	SmLNCA124402-IBu	SmLNCA174924-IBu	SmLNCS158289-IBu	SmLNCA131559-IBu
				SmLINC141791-IBu	SmLNCA107497-IBu	SmLNCA149714-IBu	SmLINC128991-IBu	SmLNCS111269-IBu
				SmLNCS173633-IBu	SmLINC173055-IBu	SmLINC135036-IBu	SmLNCA165127-IBu	SmLINC166624-IBu
				SmLINC141991-IBu	SmLNCA111563-IBu	SmLNCA142379-IBu	SmLNCA122634-IBu	SmLINC133699-IBu
				SmLNCA120476-IBu	SmLNCA152495-IBu	SmLINC154917-IBu	SmLNCA159451-IBu	SmLNCA109748-IBu
				SmLINC168704-IBu	SmLINC109869-IBu	SmLNCA122490-IBu	SmLNCA107827-IBu	SmLINC143706-IBu
				SmLNCA162757-IBu	SmLINC178696-IBu	SmLNCS158076-IBu	SmLINC142138-IBu	SmLNCA108782-IBu
				SmLINC157590-IBu	SmLINC171725-IBu	SmLINC150045-IBu	SmLINC131487-IBu	SmLINC172138-IBu
				SmLINC168558-IBu	SmLNCA124752-IBu	SmLINC131994-IBu	SmLINC177400-IBu	SmLNCA139389-IBu
				SmLNCA134750-IBu	SmLINC101803-IBu	SmLNCA176602-IBu	SmLNCA122297-IBu	SmLNCA132545-IBu
				SmLNCA117253-IBu	SmLNCA152312-IBu	SmLNCA102193-IBu	SmLINC156799-IBu	SmLINC160408-IBu
				SmLNCA168904-IBu	SmLINC125995-IBu	SmLINC145686-IBu	SmLINC135289-IBu	SmLNCS148658-IBu
				SmLINC118167-IBu	SmLNCS133666-IBu	SmLINC168928-IBu	SmLNCA163876-IBu	SmLNCS119101-IBu
				SmLNCA139616-IBu	SmLNCA153201-IBu	SmLNCA156347-IBu	SmLINC130302-IBu	SmLNCA170057-IBu
				SmLNCA172997-IBu	SmLNCS127513-IBu	SmLINC100816-IBu	SmLINC167347-IBu	SmLNCA170099-IBu
				SmLINC166581-IBu	SmLNCA109549-IBu	SmLINC148293-IBu	SmLNCA121922-IBu	SmLNCA116858-IBu
				SmLINC156979-IBu	SmLNCA117458-IBu	SmLINC123498-IBu	SmLINC121276-IBu	SmLNCA118684-IBu
				SmLINC119021-IBu	SmLINC166251-IBu	SmLINC125537-IBu	SmLINC130971-IBu	SmLNCA126422-IBu
				SmLINC124764-IBu	SmLINC125894-IBu	SmLINC129241-IBu	SmLNCA161641-IBu	SmLNCA157815-IBu
				SmLINC129117-IBu	SmLINC161592-IBu	SmLNCS160603-IBu	SmLNCA101136-IBu	SmLINC148419-IBu
				SmLINC171513-IBu	SmLNCA144298-IBu	SmLINC138172-IBu	SmLNCA132221-IBu	SmLINC122663-IBu
				SmLINC165653-IBu	SmLNCA136415-IBu	SmLINC110601-IBu	SmLNCA119221-IBu	SmLNCA154886-IBu
				SmLNCA101870-IBu	SmLNCA122926-IBu	SmLNCA176027-IBu	SmLNCA114672-IBu	SmLNCA110465-IBu
				SmLNCA159564-IBu	SmLINC118400-IBu	SmLINC143257-IBu	SmLNCA111582-IBu	SmLNCA105678-IBu
				SmLNCA161186-IBu	SmLNCA144875-IBu	SmLNCA165771-IBu	SmLNCA170276-IBu	SmLINC168780-IBu
				SmLNCA105381-IBu	SmLINC141471-IBu	SmLNCA148416-IBu	SmLINC161845-IBu	SmLNCA161148-IBu
				SmLINC131974-IBu	SmLNCA150574-IBu	SmLNCA170480-IBu	SmLNCA101905-IBu	SmLINC116904-IBu
				SmLINC109483-IBu	SmLINC133980-IBu	SmLNCA111354-IBu	SmLINC117691-IBu	SmLNCA176184-IBu
				SmLNCA144688-IBu	SmLINC146358-IBu	SmLINC138616-IBu	SmLINC142807-IBu	SmLNCA112466-IBu
				SmLINC105031-IBu	SmLINC131877-IBu	SmLNCA120975-IBu	SmLINC005205-IBu	SmLINC169822-IBu
				SmLINC125390-IBu	SmLINC114871-IBu	SmLINC109308-IBu	SmLINC146445-IBu	SmLNCA158456-IBu
				SmLNCA160924-IBu	SmLINC125535-IBu	SmLNCA158705-IBu	SmLNCA150170-IBu	SmLNCA125827-IBu
				SmLNCS142124-IBu	SmLINC107208-IBu	SmLINC123497-IBu	SmLNCA176942-IBu	SmLINC155094-IBu
				SmLNCA141859-IBu	SmLINC161162-IBu	SmLINC124846-IBu	SmLINC105747-IBu	SmLNCA133885-IBu
				SmLINC146273-IBu	SmLINC104289-IBu	SmLNCA176221-IBu	SmLINC171446-IBu	SmLINC120113-IBu
				SmLNCS140427-IBu	SmLINC174954-IBu	SmLNCA124443-IBu	SmLINC127465-IBu	SmLINC134734-IBu
				SmLINC144944-IBu	SmLNCS171634-IBu	SmLINC153745-IBu	SmLINC177762-IBu	SmLNCS147686-IBu
				SmLNCA160420-IBu	SmLNCA120174-IBu	SmLNCA123871-IBu	SmLINC117790-IBu	SmLNCA106712-IBu
				SmLNCA154436-IBu	SmLNCA154630-IBu	SmLINC121882-IBu	SmLNCS140474-IBu	SmLNCA162240-IBu
				SmLNCA116105-IBu	SmLINC105068-IBu	SmLINC106968-IBu	SmLNCA149787-IBu	SmLNCA128963-IBu
				SmLNCA131511-IBu	SmLNCA156647-IBu	SmLINC146988-IBu	SmLINC117777-IBu	SmLNCA161504-IBu
				SmLNCA117195-IBu	SmLNCS173871-IBu	SmLINC119402-IBu	SmLINC143590-IBu	SmLINC134393-IBu
				SmLINC114432-IBu	SmLNCA139436-IBu	SmLNCA158927-IBu	SmLNCA130511-IBu	SmLNCA144929-IBu
				SmLNCA107211-IBu	SmLNCS117589-IBu	SmLNCS168461-IBu	SmLNCA169162-IBu	SmLNCS175564-IBu
				SmLNCA168883-IBu	SmLNCA165098-IBu	SmLINC142820-IBu	SmLNCS104806-IBu	SmLNCA145857-IBu
				SmLNCA132179-IBu	SmLINC126161-IBu	SmLNCA106195-IBu	SmLNCS155712-IBu	SmLNCA121332-IBu
				SmLNCA174017-IBu	SmLINC105077-IBu	SmLNCA130364-IBu	SmLNCA160858-IBu	SmLINC146696-IBu
				SmLNCA125155-IBu	SmLNCS122659-IBu	SmLNCA133287-IBu	SmLINC137451-IBu	SmLINC136345-IBu
				SmLINC174888-IBu	SmLNCA148694-IBu	SmLNCA114437-IBu	SmLINC125273-IBu	SmLNCA100971-IBu
				SmLINC173358-IBu	SmLNCS142918-IBu	SmLNCA129359-IBu	SmLINC109809-IBu	SmLNCS173958-IBu
				SmLINC145939-IBu	SmLNCA156147-IBu	SmLNCA103112-IBu	SmLNCS124536-IBu	SmLINC109496-IBu
				SmLINC121392-IBu	SmLNCS100654-IBu	SmLNCA155330-IBu	SmLNCA116531-IBu	SmLNCS105607-IBu
				SmLINC108239-IBu	SmLINC174737-IBu	SmLNCA145609-IBu	SmLNCA119954-IBu	SmLINC135998-IBu
				SmLNCA122451-IBu	SmLINC174723-IBu	SmLNCA161207-IBu	SmLINC107337-IBu	SmLNCS124204-IBu
				SmLNCA147362-IBu	SmLINC135988-IBu	SmLNCA129722-IBu	SmLINC167242-IBu	SmLINC154271-IBu
				SmLNCA119964-IBu	SmLNCS157779-IBu	SmLINC148461-IBu	SmLNCA117511-IBu	SmLNCA118902-IBu
				SmLNCA113215-IBu	SmLNCA145638-IBu	SmLNCA122930-IBu	SmLINC145828-IBu	SmLNCA102585-IBu
				SmLNCA133927-IBu	SmLNCA109357-IBu	SmLINC133769-IBu	SmLINC130396-IBu	SmLINC150363-IBu
				SmLINC159820-IBu	SmLNCA132407-IBu	SmLNCA155111-IBu	SmLNCA100604-IBu	SmLNCA106669-IBu
				SmLINC108086-IBu	SmLNCA114617-IBu	SmLINC116902-IBu	SmLINC131021-IBu	SmLNCA175409-IBu
				SmLINC149861-IBu	SmLINC160344-IBu	SmLNCA158065-IBu	SmLNCS117998-IBu	SmLINC153380-IBu
				SmLNCA112734-IBu	SmLINC168571-IBu	SmLNCA120002-IBu	SmLNCA129171-IBu	SmLINC128878-IBu
				SmLNCA109120-IBu	SmLNCA167034-IBu	SmLNCA126183-IBu	SmLINC005730-IBu	SmLINC114514-IBu
				SmLINC136229-IBu	SmLNCS178585-IBu	SmLINC100000794	SmLINC124847-IBu	SmLINC115029-IBu
				SmLINC175520-IBu	SmLNCA109374-IBu	SmLNCA172027-IBu	SmLNCA114528-IBu	SmLNCA109098-IBu
				SmLINC134332-IBu	SmLINC163597-IBu	SmLNCA173190-IBu	SmLINC109441-IBu	SmLNCS122189-IBu
				SmLINC143704-IBu	SmLNCA171721-IBu	SmLNCA101908-IBu	SmLINC174470-IBu	SmLNCA102169-IBu
				SmLNCA173529-IBu	SmLINC147106-IBu	SmLINC175926-IBu	SmLNCA173104-IBu	SmLNCA101874-IBu
				SmLNCA172875-IBu	SmLNCA164429-IBu	SmLINC112176-IBu	SmLNCA130553-IBu	SmLNCS163459-IBu
				SmLNCA163144-IBu	SmLINC148998-IBu	SmLINC100225-IBu	SmLNCS161916-IBu	SmLNCS176985-IBu
				SmLNCA144394-IBu	SmLINC142015-IBu	SmLINC112668-IBu	SmLINC160109-IBu	SmLNCA111401-IBu
				SmLNCA157387-IBu	SmLINC100562-IBu	SmLNCS171611-IBu	SmLNCA161903-IBu	SmLNCS144670-IBu
				SmLNCA132612-IBu	SmLINC000197-IBu	SmLINC125097-IBu	SmLNCA174953-IBu	SmLINC103685-IBu
				SmLINC169293-IBu	SmLINC173808-IBu	SmLNCA126218-IBu	SmLNCS142894-IBu	SmLINC149327-IBu
				SmLNCA115180-IBu	SmLINC147032-IBu	SmLINC122984-IBu	SmLNCA144686-IBu	SmLNCA125633-IBu
				SmLINC141476-IBu	SmLINC100817-IBu	SmLNCA129939-IBu	SmLINC176035-IBu	SmLINC124325-IBu
				SmLINC115656-IBu	SmLNCA157646-IBu	SmLNCA171043-IBu	SmLNCA169295-IBu	SmLNCA119082-IBu
				SmLINC133950-IBu	SmLINC165823-IBu	SmLNCA173191-IBu	SmLINC133258-IBu	SmLNCA157823-IBu
				SmLINC115493-IBu	SmLINC108283-IBu	SmLINC119399-IBu	SmLINC106926-IBu	SmLNCS103621-IBu
				SmLINC143954-IBu	SmLINC110692-IBu	SmLNCA165142-IBu	SmLNCA133126-IBu	SmLINC138849-IBu
				SmLINC122016-IBu	SmLINC149842-IBu	SmLINC109442-IBu	SmLINC121864-IBu	SmLNCS177282-IBu
				SmLNCS157556-IBu	SmLNCS110888-IBu	SmLNCA127563-IBu	SmLNCA130746-IBu	SmLNCA160825-IBu
				SmLNCA145893-IBu	SmLNCS174254-IBu	SmLNCA171204-IBu	SmLNCA175660-IBu	SmLNCA169692-IBu
				SmLNCS106347-IBu	SmLNCA175165-IBu	SmLINC175322-IBu	SmLNCA149405-IBu	SmLINC137508-IBu
				SmLNCS159616-IBu	SmLNCA106362-IBu	SmLNCA171496-IBu	SmLINC155131-IBu	SmLNCA168060-IBu
				SmLINC112675-IBu	SmLINC161908-IBu	SmLNCS140097-IBu	SmLNCA144737-IBu	SmLNCA174405-IBu
				SmLNCA165551-IBu	SmLINC144607-IBu	SmLINC143789-IBu	SmLINC178727-IBu	SmLNCA145624-IBu
				SmLINC103090-IBu	SmLNCA110506-IBu	SmLNCA158864-IBu	SmLINC137467-IBu	SmLNCA106606-IBu
				SmLINC112882-IBu	SmLNCA165909-IBu	SmLNCS177337-IBu	SmLINC117812-IBu	SmLNCA134807-IBu
				SmLINC164023-IBu	SmLINC163674-IBu	SmLNCA152432-IBu	SmLINC168460-IBu	SmLNCA154989-IBu
				SmLNCA153645-IBu	SmLNCA121243-IBu	SmLNCA109971-IBu	SmLNCA167103-IBu	SmLNCA154793-IBu
				SmLNCA162113-IBu	SmLINC107085-IBu	SmLNCA125313-IBu	SmLNCS122508-IBu	SmLNCA173903-IBu
				SmLNCA109639-IBu	SmLNCA174331-IBu	SmLNCS170610-IBu	SmLINC116473-IBu	SmLNCA139834-IBu
				SmLNCA164815-IBu	SmLINC161000-IBu	SmLNCA117620-IBu	SmLNCA132404-IBu	SmLNCA156673-IBu
				SmLINC149401-IBu	SmLINC144521-IBu	SmLINC127406-IBu	SmLNCA168114-IBu	SmLNCS101864-IBu
				SmLNCS142917-IBu	SmLNCA165398-IBu	SmLNCA166615-IBu	SmLINC124974-IBu	SmLNCA139285-IBu
				SmLINC157847-IBu	SmLNCA131945-IBu	SmLNCA151674-IBu	SmLNCA005761-IBu	SmLNCA167185-IBu
				SmLNCA121513-IBu	SmLINC139700-IBu	SmLNCA157680-IBu	SmLINC166225-IBu	SmLINC116744-IBu
				SmLINC140366-IBu	SmLINC167470-IBu	SmLINC158781-IBu	SmLNCA104313-IBu	SmLNCA143204-IBu
				SmLNCA176747-IBu	SmLINC152651-IBu	SmLNCA176058-IBu	SmLINC134207-IBu	SmLINC163505-IBu
				SmLNCA161634-IBu	SmLINC165488-IBu	SmLINC162205-IBu	SmLNCA119999-IBu	SmLINC118666-IBu
				SmLNCA142768-IBu	SmLNCA135530-IBu	SmLNCA156580-IBu	SmLNCA126510-IBu	SmLNCA137842-IBu
				SmLNCA100365-IBu	SmLNCA101828-IBu	SmLINC133318-IBu	SmLNCA147715-IBu	SmLNCA151501-IBu
				SmLINC141226-IBu	SmLINC102494-IBu	SmLNCA176920-IBu	SmLNCA145136-IBu	SmLNCA139046-IBu
				SmLINC105850-IBu	SmLNCA144655-IBu	SmLINC160174-IBu	SmLNCA172182-IBu	SmLNCA149631-IBu
				SmLINC162973-IBu	SmLINC152961-IBu	SmLNCS100833-IBu	SmLINC101185-IBu	SmLINC119833-IBu
				SmLINC155010-IBu	SmLNCA107916-IBu	SmLINC103874-IBu	SmLNCA143318-IBu	SmLNCA113482-IBu
				SmLNCA157746-IBu	SmLINC161167-IBu	SmLINC132617-IBu	SmLNCA114965-IBu	SmLNCA136859-IBu
				SmLINC160436-IBu	SmLINC151279-IBu	SmLINC155138-IBu	SmLNCA176818-IBu	SmLNCA111780-IBu
				SmLNCA121327-IBu	SmLNCA172291-IBu	SmLNCA156391-IBu	SmLINC110055-IBu	SmLINC168570-IBu
				SmLINC112715-IBu	SmLINC104227-IBu	SmLNCA116775-IBu	SmLINC117744-IBu	SmLNCA166611-IBu
				SmLNCA154399-IBu	SmLINC109448-IBu	SmLNCA132178-IBu	SmLINC107069-IBu	SmLINC160535-IBu
				SmLNCA104059-IBu	SmLNCA166507-IBu	SmLNCA106135-IBu	SmLNCA110905-IBu	SmLINC136655-IBu
				SmLINC143975-IBu	SmLINC165222-IBu	SmLINC145975-IBu	SmLINC144430-IBu	SmLNCA171907-IBu
				SmLNCA162532-IBu	SmLNCA154464-IBu	SmLINC130565-IBu	SmLINC163652-IBu	SmLNCA130355-IBu
				SmLNCA176996-IBu	SmLINC138727-IBu	SmLINC144986-IBu	SmLNCS137865-IBu	SmLNCA109434-IBu
				SmLNCA111226-IBu	SmLNCA114591-IBu	SmLINC117055-IBu	SmLNCA100399-IBu	SmLINC105606-IBu
				SmLINC141477-IBu	SmLINC148951-IBu	SmLNCS103763-IBu	SmLINC163870-IBu	SmLINC142936-IBu
				SmLNCA114275-IBu	SmLINC161119-IBu	SmLINC131073-IBu	SmLNCA102613-IBu	SmLNCA104664-IBu
				SmLNCS155067-IBu	SmLNCA133939-IBu	SmLNCA153402-IBu	SmLNCA106760-IBu	SmLNCS154138-IBu
				SmLNCA149978-IBu	SmLNCA159490-IBu	SmLINC137182-IBu	SmLINC162641-IBu	SmLINC167105-IBu
				SmLNCA152962-IBu	SmLINC167109-IBu	SmLINC156473-IBu	SmLINC125385-IBu	SmLNCA154474-IBu
				SmLINC146450-IBu	SmLINC147164-IBu	SmLNCA110186-IBu	SmLNCA163958-IBu	SmLNCA154182-IBu
				SmLNCA118906-IBu	SmLNCA117884-IBu	SmLNCA124840-IBu	SmLNCA175915-IBu	SmLNCA139871-IBu
				SmLNCA176142-IBu	SmLINC173818-IBu	SmLINC132022-IBu	SmLINC134394-IBu	SmLNCS107203-IBu
				SmLNCA168882-IBu	SmLNCA144889-IBu	SmLNCA160400-IBu	SmLINC110635-IBu	SmLNCA116227-IBu
				SmLNCA162265-IBu	SmLINC153940-IBu	SmLINC133343-IBu	SmLINC166574-IBu	SmLINC109810-IBu
				SmLNCA120824-IBu	SmLINC157851-IBu	SmLNCA152613-IBu	SmLNCA150273-IBu	SmLNCS111614-IBu
				SmLINC110558-IBu	SmLINC118413-IBu	SmLINC157053-IBu	SmLINC002720-IBu	SmLNCA126213-IBu
				SmLNCA146292-IBu	SmLINC102051-IBu	SmLNCS171158-IBu	SmLNCA143077-IBu	SmLNCA111113-IBu
				SmLNCA101991-IBu	SmLINC135824-IBu	SmLNCA130818-IBu	SmLNCA135199-IBu	SmLNCA175202-IBu
				SmLNCA115101-IBu	SmLNCA113878-IBu	SmLINC119251-IBu	SmLINC125305-IBu	SmLINC122093-IBu
				SmLINC141966-IBu	SmLNCA131733-IBu	SmLNCA140031-IBu	SmLINC170635-IBu	SmLINC130370-IBu
				SmLNCA120111-IBu	SmLNCA114342-IBu	SmLNCA102607-IBu	SmLINC151743-IBu	SmLINC129008-IBu
				SmLINC123207-IBu	SmLNCA120918-IBu	SmLNCA158536-IBu	SmLNCA103186-IBu	SmLINC110189-IBu
				SmLNCA157608-IBu	SmLINC106767-IBu	SmLINC171788-IBu	SmLINC121382-IBu	SmLNCA147751-IBu
				SmLNCS159538-IBu	SmLNCA141509-IBu	SmLNCA174901-IBu	SmLNCA162621-IBu	SmLNCA167261-IBu
				SmLINC157879-IBu	SmLNCA108699-IBu	SmLINC150184-IBu	SmLINC113614-IBu	SmLNCA177078-IBu
				SmLNCA163009-IBu	SmLNCA176024-IBu	SmLNCA147866-IBu	SmLNCA131502-IBu	SmLINC144256-IBu
				SmLINC151856-IBu	SmLINC152520-IBu	SmLNCA143281-IBu	SmLNCS124441-IBu	SmLNCS150686-IBu
				SmLINC121872-IBu	SmLNCA103435-IBu	SmLINC155700-IBu	SmLNCA100890-IBu	SmLNCA137028-IBu
				SmLINC144138-IBu	SmLNCA156868-IBu	SmLNCA108483-IBu	SmLINC143105-IBu	SmLNCA109373-IBu
				SmLNCA144893-IBu	SmLNCA134074-IBu	SmLNCA130892-IBu	SmLNCA165947-IBu	SmLINC148957-IBu
				SmLINC164034-IBu	SmLINC108096-IBu	SmLNCA128843-IBu	SmLINC130476-IBu	SmLNCA126838-IBu
				SmLNCS171159-IBu	SmLNCA102265-IBu	SmLINC171819-IBu	SmLNCA144336-IBu	SmLINC116579-IBu
				SmLNCA131235-IBu	SmLINC100334-IBu	SmLNCA131454-IBu	SmLNCA148446-IBu	SmLINC122112-IBu
				SmLNCS130946-IBu	SmLINC133144-IBu	SmLNCA111228-IBu	SmLNCS106375-IBu	SmLNCS165891-IBu
				SmLINC130346-IBu	SmLINC137178-IBu	SmLINC142856-IBu	SmLINC103686-IBu	SmLNCA125552-IBu
				SmLNCS109773-IBu	SmLINC156290-IBu	SmLNCA155904-IBu	SmLINC177130-IBu	SmLNCS119812-IBu
				SmLINC144392-IBu	SmLNCA115126-IBu	SmLINC172396-IBu	SmLNCA151872-IBu	SmLNCS139780-IBu
				SmLNCA111391-IBu	SmLNCA124158-IBu	SmLNCA172228-IBu	SmLNCS131228-IBu	SmLNCA124401-IBu
				SmLINC175707-IBu	SmLNCA171040-IBu	SmLINC157914-IBu	SmLINC137950-IBu	SmLINC138190-IBu
				SmLNCA125136-IBu	SmLNCA175262-IBu	SmLINC160935-IBu	SmLNCA167637-IBu	SmLINC150196-IBu
				SmLINC166787-IBu	SmLNCA100458-IBu	SmLINC138060-IBu	SmLNCA117767-IBu	SmLNCS127079-IBu
				SmLNCA148818-IBu	SmLNCA103576-IBu	SmLINC142156-IBu	SmLNCS175846-IBu	SmLNCA156386-IBu
				SmLNCA110286-IBu	SmLINC102413-IBu	SmLINC169280-IBu	SmLINC170749-IBu	SmLNCA160646-IBu
				SmLNCA132516-IBu	SmLNCS145466-IBu	SmLNCA124809-IBu	SmLNCA106578-IBu	SmLINC133706-IBu
				SmLINC147465-IBu	SmLINC161358-IBu	SmLINC147731-IBu	SmLNCA167094-IBu	SmLINC160614-IBu
				SmLINC173526-IBu	SmLINC102893-IBu	SmLINC126532-IBu	SmLINC165394-IBu	SmLNCA129767-IBu
				SmLINC173536-IBu	SmLINC164989-IBu	SmLNCA165837-IBu	SmLNCA154000-IBu	SmLINC165602-IBu
				SmLNCA171655-IBu	SmLINC124956-IBu	SmLNCA130591-IBu	SmLNCA175296-IBu	SmLINC176419-IBu
				SmLNCA146310-IBu	SmLNCS108028-IBu	SmLNCA152585-IBu	SmLINC148754-IBu	SmLNCS129393-IBu
				SmLNCA122290-IBu	SmLINC158588-IBu	SmLNCA152010-IBu	SmLINC115888-IBu	SmLNCA143367-IBu
				SmLINC116019-IBu	SmLNCS176570-IBu	SmLNCA135406-IBu	SmLINC109816-IBu	SmLNCA160290-IBu
				SmLNCA108904-IBu	SmLNCA137023-IBu	SmLINC133557-IBu	SmLNCA116441-IBu	SmLNCA135330-IBu
				SmLINC120858-IBu	SmLNCA115974-IBu	SmLNCA177148-IBu	SmLNCA156251-IBu	SmLINC119537-IBu
				SmLINC112069-IBu	SmLINC143537-IBu	SmLINC100591-IBu	SmLNCA116807-IBu	SmLNCS126766-IBu
				SmLNCA169025-IBu	SmLNCA156622-IBu	SmLINC154484-IBu	SmLINC143084-IBu	SmLNCA110974-IBu
				SmLINC121612-IBu	SmLNCA116528-IBu	SmLINC121139-IBu	SmLNCA145936-IBu	SmLNCA170481-IBu
				SmLINC133902-IBu	SmLINC109244-IBu	SmLNCA176316-IBu	SmLNCA167902-IBu	SmLINC173761-IBu
				SmLINC145114-IBu	SmLINC154579-IBu	SmLINC153354-IBu	SmLINC122935-IBu	SmLNCA106036-IBu
				SmLINC114510-IBu	SmLINC157732-IBu	SmLNCA112855-IBu	SmLNCS154789-IBu	SmLINC175735-IBu
				SmLINC100491-IBu	SmLINC162636-IBu	SmLNCS163705-IBu	SmLNCA143224-IBu	SmLNCA100305-IBu
				SmLNCA107189-IBu	SmLNCA160645-IBu	SmLNCS115459-IBu	SmLINC102641-IBu	SmLNCA176219-IBu
				SmLNCA162570-IBu	SmLNCA111464-IBu	SmLINC000805-IBu	SmLNCA151750-IBu	SmLNCA170701-IBu
				SmLNCA156417-IBu	SmLNCA174406-IBu	SmLINC131496-IBu	SmLINC119567-IBu	SmLINC148675-IBu
				SmLINC135805-IBu	SmLNCA113581-IBu	SmLINC167765-IBu	SmLINC153993-IBu	SmLINC149082-IBu
				SmLINC171633-IBu	SmLNCA131553-IBu	SmLINC131044-IBu	SmLINC100873-IBu	SmLNCA135359-IBu
				SmLNCA166711-IBu	SmLINC144943-IBu	SmLNCA113814-IBu	SmLNCA147774-IBu	SmLNCS150165-IBu
				SmLINC172039-IBu	SmLINC148584-IBu	SmLNCA115227-IBu	SmLNCA155359-IBu	SmLNCA145815-IBu
				SmLNCA123143-IBu	SmLNCA107340-IBu	SmLINC109509-IBu	SmLNCA111989-IBu	SmLINC117993-IBu
				SmLNCA166613-IBu	SmLINC148690-IBu	SmLNCS169458-IBu	SmLINC156637-IBu	SmLINC108280-IBu
				SmLNCA124386-IBu	SmLNCA122644-IBu	SmLNCS177830-IBu	SmLINC106381-IBu	SmLNCA135774-IBu
				SmLNCA116805-IBu	SmLNCA118973-IBu	SmLNCA176244-IBu	SmLNCA172690-IBu	SmLINC120617-IBu
				SmLNCA174420-IBu	SmLINC163869-IBu	SmLINC157313-IBu	SmLINC120277-IBu	SmLNCA157614-IBu
				SmLINC124469-IBu	SmLNCA116218-IBu	SmLNCA143319-IBu	SmLNCA145934-IBu	SmLINC109014-IBu
				SmLINC111141-IBu	SmLNCA132412-IBu	SmLNCA144592-IBu	SmLNCA138814-IBu	SmLNCA172896-IBu
				SmLINC105080-IBu	SmLNCA175911-IBu	SmLNCA120303-IBu	SmLNCA135225-IBu	SmLINC109243-IBu
				SmLNCA156657-IBu	SmLNCA142372-IBu	SmLNCA106475-IBu	SmLNCS144799-IBu	SmLNCA116980-IBu
				SmLNCA101281-IBu	SmLNCA153978-IBu	SmLNCS155566-IBu	SmLINC120606-IBu	SmLNCA154848-IBu
				SmLINC136047-IBu	SmLNCA113125-IBu	SmLINC175397-IBu	SmLNCS142802-IBu	SmLINC161649-IBu
				SmLNCA174764-IBu	SmLINC142256-IBu	SmLNCA120626-IBu	SmLNCA161001-IBu	SmLNCS164901-IBu
				SmLNCA140896-IBu	SmLNCA133030-IBu	SmLNCA110361-IBu	SmLNCA174356-IBu	SmLNCA149007-IBu
				SmLNCA113985-IBu	SmLINC136150-IBu	SmLNCA105523-IBu	SmLINC156252-IBu	SmLNCA138752-IBu
				SmLINC125171-IBu	SmLNCS163442-IBu	SmLINC130385-IBu	SmLNCA157619-IBu	SmLNCA171457-IBu
				SmLNCA172533-IBu	SmLNCA106747-IBu	SmLINC133972-IBu	SmLNCA163980-IBu	SmLNCA154642-IBu
				SmLINC121041-IBu	SmLINC103739-IBu	SmLNCA129780-IBu	SmLINC161377-IBu	SmLNCA147664-IBu
				SmLNCA110650-IBu	SmLINC148650-IBu	SmLINC134265-IBu	SmLNCA111352-IBu	SmLNCA153903-IBu
				SmLINC161593-IBu	SmLINC112732-IBu	SmLINC121610-IBu	SmLNCA173167-IBu	SmLNCA155879-IBu
				SmLNCA145270-IBu	SmLINC124471-IBu	SmLINC134083-IBu	SmLINC131045-IBu	SmLNCA105840-IBu
				SmLINC123081-IBu	SmLINC127281-IBu	SmLNCA176078-IBu	SmLNCA157161-IBu	SmLINC122750-IBu
				SmLNCA174641-IBu	SmLNCA164298-IBu	SmLNCA170762-IBu	SmLNCA142070-IBu	SmLNCA136798-IBu
				SmLINC105370-IBu	SmLNCA136784-IBu	SmLNCA141101-IBu	SmLINC119463-IBu	SmLNCA125581-IBu
				SmLINC155141-IBu	SmLINC164592-IBu	SmLNCA154259-IBu	SmLINC114308-IBu	SmLNCA154028-IBu
				SmLINC121617-IBu	SmLNCA103108-IBu	SmLNCA104631-IBu	SmLINC133644-IBu	SmLNCA161919-IBu
				SmLINC150377-IBu	SmLINC166316-IBu	SmLINC136050-IBu	SmLINC145090-IBu	SmLINC131018-IBu
				SmLINC113035-IBu	SmLNCA113974-IBu	SmLINC119392-IBu	SmLNCA173032-IBu	SmLINC165223-IBu
				SmLNCA162756-IBu	SmLNCA143693-IBu	SmLINC162270-IBu	SmLNCA114206-IBu	SmLINC165539-IBu
				SmLNCA163708-IBu	SmLINC112723-IBu	SmLNCA172243-IBu	SmLNCA144941-IBu	SmLNCS138984-IBu
				SmLINC112969-IBu	SmLNCA114336-IBu	SmLINC151915-IBu	SmLNCA149197-IBu	SmLNCA145706-IBu
				SmLINC170869-IBu	SmLNCA156115-IBu	SmLINC110043-IBu	SmLINC123950-IBu	SmLNCA117832-IBu
				SmLNCA104344-IBu	SmLINC110594-IBu	SmLNCA113146-IBu	SmLNCA144934-IBu	SmLINC142282-IBu
				SmLNCA121680-IBu	SmLINC177486-IBu	SmLNCA152775-IBu	SmLNCS162147-IBu	SmLNCS126873-IBu
				SmLNCA129679-IBu	SmLINC112180-IBu	SmLINC125122-IBu	SmLNCA141628-IBu	SmLNCA170979-IBu
				SmLINC161170-IBu	SmLNCA121003-IBu	SmLNCA173742-IBu	SmLINC139921-IBu	SmLNCA123337-IBu
				SmLNCA141151-IBu	SmLINC110920-IBu	SmLINC159318-IBu	SmLINC136537-IBu	SmLINC142082-IBu
				SmLINC145758-IBu	SmLNCA154032-IBu	SmLNCA141164-IBu	SmLNCA167793-IBu	SmLNCA162803-IBu
				SmLINC122087-IBu	SmLINC176194-IBu	SmLINC136851-IBu	SmLNCA100819-IBu	SmLINC115159-IBu
				SmLINC102403-IBu	SmLNCS117052-IBu	SmLINC133669-IBu	SmLINC174615-IBu	SmLNCS122111-IBu
				SmLNCA107974-IBu	SmLINC109205-IBu	SmLNCA122556-IBu	SmLINC137795-IBu	SmLNCA102734-IBu
				SmLINC162435-IBu	SmLNCA156604-IBu	SmLNCA103865-IBu	SmLINC168486-IBu	SmLNCA117368-IBu
				SmLNCA145476-IBu	SmLINC119998-IBu	SmLNCA152431-IBu	SmLINC178609-IBu	SmLINC136414-IBu
				SmLNCA127370-IBu	SmLNCA128319-IBu	SmLNCA118071-IBu	SmLNCA145941-IBu	SmLNCA135309-IBu
				SmLINC105612-IBu	SmLNCS138034-IBu	SmLNCA177811-IBu	SmLNCA111588-IBu	SmLNCA131103-IBu
				SmLINC159826-IBu	SmLNCA109372-IBu	SmLNCA152757-IBu	SmLINC165396-IBu	SmLNCA139044-IBu
				SmLINC124466-IBu	SmLNCA103636-IBu	SmLINC002644-IBu	SmLNCA133429-IBu	SmLINC163154-IBu
				SmLINC139414-IBu	SmLNCA153623-IBu	SmLINC109419-IBu	SmLNCS139793-IBu	SmLINC114726-IBu
				SmLNCA169598-IBu	SmLINC146557-IBu	SmLNCA160820-IBu	SmLINC106773-IBu	SmLNCA175731-IBu
				SmLNCA146271-IBu	SmLNCA117966-IBu	SmLNCA141785-IBu	SmLINC101896-IBu	SmLNCA112913-IBu
				SmLNCA132890-IBu	SmLNCA148575-IBu	SmLINC127425-IBu	SmLINC121216-IBu	SmLNCS162253-IBu
				SmLNCA110575-IBu	SmLNCA133243-IBu	SmLNCA145177-IBu	SmLNCA104232-IBu	SmLINC112177-IBu
				SmLNCA163487-IBu	SmLINC152772-IBu	SmLINC111549-IBu	SmLINC170150-IBu
				SmLNCA145380-IBu	SmLINC100048-IBu	SmLNCA171016-IBu	SmLINC164355-IBu
				SmLNCA136003-IBu	SmLINC157904-IBu	SmLINC107949-IBu	SmLNCS146992-IBu
				SmLNCS105114-IBu	SmLNCA138807-IBu	SmLNCA134935-IBu	SmLNCA130666-IBu
				SmLINC134008-IBu	SmLNCA131806-IBu	SmLNCA127475-IBu	SmLNCA139211-IBu
				SmLNCA113008-IBu	SmLNCA115249-IBu	SmLNCS143426-IBu	SmLINC152558-IBu
				SmLNCA152842-IBu	SmLINC126806-IBu	SmLNCA139584-IBu	SmLNCA178327-IBu
				SmLNCA123688-IBu	SmLNCA173193-IBu	SmLINC142855-IBu	SmLINC118657-IBu
				SmLINC108603-IBu	SmLNCA142691-IBu	SmLNCA158829-IBu	SmLNCA166640-IBu
				SmLNCA102994-IBu	SmLINC157913-IBu	SmLINC142961-IBu	SmLINC171796-IBu
				SmLINC137177-IBu	SmLINC125157-IBu	SmLNCA115132-IBu	SmLNCA169209-IBu
				SmLINC140784-IBu	SmLNCA115253-IBu	SmLINC129955-IBu	SmLNCS113782-IBu
				SmLNCA170923-IBu	SmLINC129786-IBu	SmLNCA125998-IBu	SmLNCA134910-IBu
				SmLNCA156744-IBu	SmLINC140716-IBu	SmLNCA173847-IBu	SmLNCA175592-IBu
				SmLNCA152591-IBu	SmLNCA139290-IBu	SmLNCA142930-IBu	SmLINC134005-IBu
				SmLNCA122117-IBu	SmLNCS164255-IBu	SmLINC150472-IBu	SmLNCA144169-IBu
				SmLINC162905-IBu	SmLNCA129779-IBu	SmLNCA157878-IBu	SmLNCA168857-IBu
				SmLINC110054-IBu	SmLNCA171893-IBu	SmLNCA113460-IBu	SmLNCS104470-IBu
				SmLNCS131950-IBu	SmLNCA144643-IBu	SmLINC107718-IBu	SmLNCA120082-IBu
				SmLINC134053-IBu	SmLNCA147033-IBu	SmLNCA130737-IBu	SmLNCA160033-IBu
				SmLNCA135833-IBu	SmLINC104009-IBu	SmLNCA156769-IBu	SmLNCA128870-IBu
				SmLNCA120874-IBu	SmLNCA172964-IBu	SmLINC108458-IBu	SmLNCA176216-IBu
				SmLINC132196-IBu	SmLINC149040-IBu	SmLINC171806-IBu	SmLINC102796-IBu
				SmLNCA137662-IBu	SmLINC170170-IBu	SmLNCA101006-IBu	SmLNCA163127-IBu
				SmLNCA167163-IBu	SmLINC147638-IBu	SmLNCS114970-IBu	SmLNCA177580-IBu
				SmLINC123897-IBu	SmLNCA128023-IBu	SmLNCA157609-IBu	SmLNCA134050-IBu
				SmLINC114622-IBu	SmLNCA109436-IBu	SmLNCA113138-IBu	SmLINC006827-IBu
				SmLNCA156450-IBu	SmLINC146966-IBu	SmLNCA140608-IBu	SmLNCA126001-IBu
				SmLNCA169716-IBu	SmLINC106262-IBu	SmLINC110873-IBu	SmLNCA109913-IBu
				SmLINC169190-IBu	SmLNCA171890-IBu	SmLNCA160398-IBu	SmLNCS126071-IBu
				SmLINC118711-IBu	SmLINC161539-IBu	SmLINC101993-IBu	SmLNCS100524-IBu
				SmLNCA109880-IBu	SmLNCA155331-IBu	SmLNCA144826-IBu	SmLNCS100772-IBu
				SmLNCA107188-IBu	SmLNCS113537-IBu	SmLNCA119893-IBu	SmLNCA115312-IBu
				SmLINC126177-IBu	SmLINC172484-IBu	SmLINC161130-IBu	SmLNCA117298-IBu
				SmLNCA157453-IBu	SmLNCA110943-IBu	SmLINC111471-IBu	SmLINC121206-IBu
				SmLINC125299-IBu	SmLNCS177919-IBu	SmLINC146438-IBu	SmLNCA102067-IBu
				SmLINC123125-IBu	SmLNCA132252-IBu	SmLNCA116835-IBu	SmLNCA135972-IBu
				SmLNCS153165-IBu	SmLINC164680-IBu	SmLINC127841-IBu	SmLINC146343-IBu
				SmLNCA131292-IBu	SmLINC147034-IBu	SmLINC117323-IBu	SmLINC177582-IBu
				SmLNCA173000-IBu	SmLINC121308-IBu	SmLINC142731-IBu	SmLNCA119487-IBu
				SmLNCA122787-IBu	SmLNCA146646-IBu	SmLNCA129264-IBu	SmLINC160561-IBu
				SmLINC100914-IBu	SmLNCA108112-IBu	SmLNCS168001-IBu	SmLNCA135151-IBu
				SmLNCA109075-IBu	SmLINC166532-IBu	SmLINC144235-IBu	SmLNCA163819-IBu
				SmLNCA103053-IBu	SmLNCA135571-IBu	SmLINC111494-IBu	SmLINC117853-IBu
				SmLINC175716-IBu	SmLNCA162507-IBu	SmLNCA161431-IBu	SmLINC138459-IBu
				SmLNCA138804-IBu	SmLINC125952-IBu	SmLINC102530-IBu	SmLNCA115103-IBu
				SmLNCS139349-IBu	SmLNCA131700-IBu	SmLINC102299-IBu	SmLINC138734-IBu
				SmLNCS170725-IBu	SmLNCA127356-IBu	SmLNCA156976-IBu	SmLNCA132546-IBu
				SmLNCA148880-IBu	SmLINC177712-IBu	SmLNCA104108-IBu	SmLNCA123689-IBu
				SmLNCA130755-IBu	SmLINC122904-IBu	SmLNCA142369-IBu	SmLINC129079-IBu
				SmLNCA127565-IBu	SmLNCA151446-IBu	SmLNCA176921-IBu	SmLNCA177607-IBu
				SmLNCA135221-IBu	SmLINC147177-IBu	SmLNCA149054-IBu	SmLNCS124415-IBu
				SmLINC100615-IBu	SmLINC110228-IBu	SmLINC128321-IBu	SmLINC151855-IBu
				SmLINC115930-IBu	SmLNCA130218-IBu	SmLINC133797-IBu	SmLNCA157078-IBu
				SmLINC172486-IBu	SmLNCA103595-IBu	SmLINC137688-IBu	SmLNCA104885-IBu
				SmLINC136104-IBu	SmLNCA104115-IBu	SmLNCS120096-IBu	SmLNCA162753-IBu
				SmLINC117721-IBu	SmLINC126950-IBu	SmLNCA117212-IBu	SmLNCA145418-IBu
				SmLNCA177644-IBu	SmLINC173858-IBu	SmLINC107674-IBu	SmLINC107864-IBu
				SmLNCA168880-IBu	SmLNCA170862-IBu	SmLINC142137-IBu	SmLNCA115494-IBu
				SmLINC134801-IBu	SmLINC166758-IBu	SmLINC122229-IBu	SmLINC110353-IBu
				SmLNCS173631-IBu	SmLNCA121334-IBu	SmLNCA157922-IBu	SmLINC168842-IBu
				SmLNCA132405-IBu	SmLINC169697-IBu	SmLNCA103479-IBu	SmLINC149409-IBu
				SmLINC111197-IBu	SmLINC126107-IBu	SmLNCA135528-IBu	SmLNCA147738-IBu
				SmLNCA123382-IBu	SmLINC166203-IBu	SmLNCS178218-IBu	SmLNCA120517-IBu
				SmLNCA121092-IBu	SmLINC177738-IBu	SmLINC177757-IBu	SmLINC127115-IBu
				SmLINC175335-IBu	SmLNCA172240-IBu	SmLNCS141086-IBu	SmLINC148937-IBu
				SmLNCA131500-IBu	SmLNCA136576-IBu	SmLINC170710-IBu	SmLNCS154749-IBu
				SmLINC156247-IBu	SmLINC163245-IBu	SmLINC100748-IBu	SmLNCA122827-IBu
				SmLNCS143140-IBu	SmLNCA168569-IBu	SmLNCA156641-IBu	SmLINC174498-IBu
				SmLNCA106593-IBu	SmLNCS115959-IBu	SmLNCA120550-IBu	SmLINC117107-IBu
				SmLNCA154792-IBu	SmLINC153226-IBu	SmLNCA132693-IBu	SmLINC141470-IBu
				SmLNCA140688-IBu	SmLNCS130538-IBu	SmLNCA130210-IBu	SmLNCA148456-IBu
				SmLINC132868-IBu	SmLNCA163769-IBu	SmLNCA174274-IBu	SmLNCA143200-IBu
				SmLNCA173453-IBu	SmLINC117428-IBu	SmLNCA143957-IBu	SmLNCA149086-IBu
				SmLINC100766-IBu	SmLNCA158667-IBu	SmLINC122141-IBu	SmLNCA173043-IBu
				SmLINC152441-IBu	SmLNCA105425-IBu	SmLINC116140-IBu	SmLNCA130473-IBu
				SmLINC167275-IBu	SmLNCA158828-IBu	SmLINC129285-IBu	SmLNCA146393-IBu
				SmLNCA136014-IBu	SmLNCA172649-IBu	SmLINC148987-IBu	SmLNCS175378-IBu
				SmLINC155270-IBu	SmLNCA168143-IBu	SmLNCA157268-IBu	SmLNCA102170-IBu
				SmLNCS148984-IBu	SmLINC155156-IBu	SmLINC128670-IBu	SmLINC120414-IBu
				SmLINC113034-IBu	SmLINC124025-IBu	SmLNCA101823-IBu	SmLNCS121028-IBu
				SmLINC119097-IBu	SmLINC122053-IBu	SmLNCA119609-IBu
				SmLINC105636-IBu	SmLNCA178107-IBu	SmLINC160194-IBu
				SmLINC108643-IBu	SmLNCA139717-IBu	SmLINC117108-IBu
				SmLINC134945-IBu	SmLNCA164654-IBu	SmLINC103071-IBu
				SmLNCA135839-IBu	SmLINC174811-IBu	SmLINC164334-IBu
				SmLINC144342-IBu	SmLNCA157605-IBu	SmLNCA160304-IBu
				SmLINC120845-IBu	SmLINC177688-IBu	SmLINC137516-IBu
				SmLNCA111865-IBu	SmLINC145318-IBu	SmLINC130400-IBu
				SmLNCA140693-IBu	SmLNCA118888-IBu	SmLNCA105837-IBu
				SmLNCA150124-IBu	SmLNCA137007-IBu	SmLINC127334-IBu
				SmLNCA160819-IBu	SmLNCA133047-IBu	SmLNCA155446-IBu
				SmLNCA176563-IBu	SmLINC163914-IBu	SmLNCA161639-IBu
				SmLINC163290-IBu	SmLNCA144346-IBu	SmLNCA151729-IBu
				SmLNCA108962-IBu	SmLNCA132867-IBu	SmLNCA100296-IBu
				SmLNCA131475-IBu	SmLINC109806-IBu	SmLNCA154876-IBu
				SmLINC145210-IBu	SmLINC177572-IBu	SmLNCA126742-IBu
				SmLINC145235-IBu	SmLINC155748-IBu	SmLNCA147718-IBu
				SmLNCA163570-IBu	SmLNCA121242-IBu	SmLNCA132997-IBu
				SmLINC144912-IBu	SmLNCA177947-IBu	SmLNCS171729-IBu
				SmLNCA153349-IBu	SmLNCA143691-IBu	SmLNCA101809-IBu
				SmLNCA139444-IBu	SmLINC155702-IBu	SmLNCA177805-IBu
				SmLINC142922-IBu	SmLINC166399-IBu	SmLINC141550-IBu
				SmLNCA106754-IBu	SmLNCA144393-IBu	SmLINC121881-IBu
				SmLINC112054-IBu	SmLNCA166721-IBu	SmLNCA108804-IBu
				SmLNCA163129-IBu	SmLINC152034-IBu	SmLINC153705-IBu
				SmLNCA130262-IBu	SmLINC167886-IBu	SmLNCA144878-IBu
				SmLINC112784-IBu	SmLNCA105547-IBu	SmLNCA177776-IBu
				SmLINC175950-IBu	SmLNCA123477-IBu	SmLNCS124382-IBu
				SmLNCS110358-IBu	SmLNCA105097-IBu	SmLINC154747-IBu
				SmLINC004917-IBu	SmLINC112666-IBu	SmLNCA156817-IBu
				SmLNCA177859-IBu	SmLNCA138853-IBu	SmLINC169618-IBu
				SmLNCA133470-IBu	SmLNCA124161-IBu	SmLNCA123478-IBu
				SmLINC129362-IBu	SmLNCA169544-IBu	SmLNCA109002-IBu
				SmLNCA161633-IBu	SmLNCA133032-IBu	SmLNCA122292-IBu
				SmLINC132187-IBu	SmLINC150182-IBu	SmLINC110717-IBu
				SmLINC138084-IBu	SmLINC139022-IBu	SmLNCS114749-IBu
				SmLNCA110139-IBu	SmLNCA147221-IBu	SmLINC145456-IBu
				SmLNCA123618-IBu	SmLINC107240-IBu	SmLINC116094-IBu
				SmLNCA150823-IBu	SmLNCA128567-IBu	SmLNCA116041-IBu
				SmLINC138134-IBu	SmLINC161591-IBu	SmLINC125509-IBu
				SmLNCA108986-IBu	SmLNCA170270-IBu	SmLNCA177649-IBu
				SmLNCA136302-IBu	SmLINC121885-IBu	SmLINC123269-IBu
				SmLNCA107103-IBu	SmLINC128740-IBu	SmLNCS149075-IBu
				SmLINC121749-IBu	SmLNCA146230-IBu	SmLNCA173200-IBu
				SmLINC172143-IBu	SmLNCA173970-IBu	SmLNCS173813-IBu
				SmLINC143877-IBu	SmLINC109028-IBu	SmLNCS123177-IBu
				SmLNCA115105-IBu	SmLNCS110652-IBu	SmLNCA119103-IBu
				SmLNCA132395-IBu	SmLNCA135769-IBu	SmLINC134841-IBu
				SmLNCA156584-IBu	SmLNCA111990-IBu	SmLNCA124071-IBu
				SmLINC111535-IBu	SmLNCA106024-IBu	SmLINC108874-IBu
				SmLINC172597-IBu	SmLNCA101599-IBu	SmLINC137769-IBu
				SmLINC147480-IBu	SmLNCA119923-IBu	SmLNCS170973-IBu
				SmLINC109815-IBu	SmLINC152931-IBu	SmLINC149165-IBu
				SmLNCA135785-IBu	SmLINC151278-IBu	SmLINC130495-IBu
				SmLINC173583-IBu	SmLINC144823-IBu	SmLINC163879-IBu
				SmLINC115297-IBu	SmLNCA106363-IBu	SmLINC120181-IBu
				SmLINC128016-IBu	SmLNCA103835-IBu	SmLNCA123480-IBu
				SmLNCA116555-IBu	SmLNCA123671-IBu	SmLINC136368-IBu
				SmLINC156397-IBu	SmLINC129754-IBu	SmLNCA130224-IBu
				SmLINC141015-IBu	SmLNCA139678-IBu	SmLINC109957-IBu
				SmLINC164547-IBu	SmLNCA102854-IBu	SmLINC155753-IBu
				SmLNCA124941-IBu	SmLINC122753-IBu	SmLINC161344-IBu
				SmLINC104857-IBu	SmLNCA121845-IBu	SmLINC165575-IBu
				SmLNCA139968-IBu	SmLNCA144888-IBu	SmLNCA155293-IBu
				SmLNCA154982-IBu	SmLINC145984-IBu	SmLNCA174867-IBu
				SmLNCA168252-IBu	SmLNCA164570-IBu	SmLNCA144698-IBu
				SmLNCA177074-IBu	SmLNCS126036-IBu	SmLNCA172035-IBu
				SmLINC177330-IBu	SmLINC122209-IBu	SmLNCA119769-IBu
				SmLINC170537-IBu	SmLINC175524-IBu	SmLNCS107283-IBu
				SmLNCA124632-IBu	SmLINC005836-IBu	SmLNCA120145-IBu
				SmLINC134450-IBu	SmLNCA111666-IBu	SmLNCS100398-IBu
				SmLINC134881-IBu	SmLNCA107975-IBu	SmLINC154364-IBu
				SmLINC115447-IBu	SmLINC125066-IBu	SmLINC176565-IBu
				SmLINC133554-IBu	SmLINC137760-IBu	SmLINC121390-IBu
				SmLNCA131238-IBu	SmLNCA161782-IBu	SmLINC104225-IBu
				SmLINC111099-IBu	SmLNCA117616-IBu	SmLINC152843-IBu
				SmLNCA165895-IBu	SmLNCA150193-IBu	SmLINC141431-IBu
				SmLINC140822-IBu	SmLNCS120559-IBu	SmLINC134496-IBu
				SmLNCA121775-IBu	SmLNCS110006-IBu	SmLNCA177655-IBu
				SmLINC138269-IBu	SmLINC110949-IBu	SmLNCA102611-IBu
				SmLNCA173084-IBu	SmLINC152957-IBu	SmLNCA151939-IBu
				SmLINC126466-IBu	SmLNCA145041-IBu	SmLINC121949-IBu
				SmLNCA101454-IBu	SmLNCA146596-IBu	SmLNCA156875-IBu
				SmLNCA120106-IBu	SmLNCA155368-IBu	SmLINC170627-IBu
				SmLNCA144171-IBu	SmLNCA142368-IBu	SmLNCA121404-IBu
				SmLINC138950-IBu	SmLINC135994-IBu	SmLNCS160743-IBu
				SmLNCS142906-IBu	SmLNCA152131-IBu	SmLINC176793-IBu
				SmLNCA101533-IBu	SmLINC125278-IBu	SmLINC142786-IBu
				SmLNCA147919-IBu	SmLNCA145529-IBu	SmLINC141444-IBu
				SmLINC170535-IBu	SmLNCA126929-IBu	SmLNCA134563-IBu
				SmLINC108290-IBu	SmLINC146444-IBu	SmLNCA133125-IBu
				SmLNCA101906-IBu	SmLINC138953-IBu	SmLINC148460-IBu
				SmLNCA140038-IBu	SmLINC155159-IBu	SmLINC116966-IBu
				SmLNCA173880-IBu	SmLNCA123901-IBu	SmLNCA177819-IBu
				SmLNCS168036-IBu	SmLNCA143716-IBu	SmLINC117855-IBu
				SmLNCA116022-IBu	SmLNCS129113-IBu	SmLNCA149927-IBu
				SmLNCA120585-IBu	SmLINC141428-IBu	SmLINC176435-IBu
				SmLNCS120427-IBu	SmLINC113515-IBu	SmLNCA135792-IBu
				SmLNCA122459-IBu	SmLINC112782-IBu	SmLINC142621-IBu
				SmLINC170528-IBu	SmLINC105221-IBu	SmLNCA105430-IBu
				SmLINC111548-IBu	SmLINC158985-IBu	SmLNCA115484-IBu
				SmLNCA110113-IBu	SmLNCA160952-IBu	SmLNCA113218-IBu
				SmLNCA141023-IBu	SmLNCA154262-IBu	SmLINC114820-IBu
				SmLNCA131736-IBu	SmLNCA161640-IBu	SmLINC120104-IBu
				SmLINC176036-IBu	SmLINC140938-IBu	SmLNCA129279-IBu
				SmLNCA110362-IBu	SmLNCS146469-IBu	SmLNCA116611-IBu
				SmLINC171511-IBu	SmLNCA177069-IBu	SmLINC157401-IBu
				SmLINC144697-IBu	SmLNCA168383-IBu	SmLINC129399-IBu
				SmLNCA171544-IBu	SmLNCA101534-IBu	SmLNCA164379-IBu
				SmLINC107107-IBu	SmLNCA139003-IBu	SmLNCS162314-IBu
				SmLNCA116533-IBu	SmLINC105030-IBu	SmLNCA118827-IBu
				SmLINC121629-IBu	SmLINC161530-IBu	SmLNCA109974-IBu
				SmLNCS173671-IBu	SmLNCA156091-IBu	SmLINC145864-IBu
				SmLINC132166-IBu	SmLNCA176725-IBu	SmLNCA177850-IBu
				SmLNCA173571-IBu	SmLINC176431-IBu	SmLNCA143848-IBu
				SmLNCA103834-IBu	SmLINC125174-IBu	SmLNCA158911-IBu
				SmLINC111576-IBu	SmLINC147606-IBu	SmLINC131990-IBu
				SmLNCA142998-IBu	SmLINC175528-IBu	SmLNCA157289-IBu
				SmLINC157040-IBu	SmLNCA111434-IBu	SmLINC101362-IBu
				SmLNCS103142-IBu	SmLNCA118952-IBu	SmLINC132710-IBu
				SmLNCS154078-IBu	SmLNCS128014-IBu	SmLINC121861-IBu
				SmLNCA100889-IBu	SmLNCA116581-IBu	SmLNCA136267-IBu
				SmLINC156551-IBu	SmLNCA176328-IBu	SmLNCA142426-IBu
				SmLNCA125931-IBu	SmLINC141607-IBu	SmLNCA136616-IBu
				SmLNCA162631-IBu	SmLNCA102904-IBu	SmLINC160780-IBu
				SmLNCA120040-IBu	SmLNCA169319-IBu	SmLNCA107988-IBu
				SmLNCA164086-IBu	SmLNCA143371-IBu	SmLINC110350-IBu
				SmLNCA126052-IBu	SmLINC110015-IBu	SmLNCA116524-IBu
				SmLNCA101829-IBu	SmLINC124323-IBu	SmLNCA106226-IBu
				SmLNCS139497-IBu	SmLNCA162537-IBu	SmLINC157730-IBu
				SmLNCA148817-IBu	SmLNCA155274-IBu	SmLNCA173161-IBu
				SmLINC149554-IBu	SmLNCA125991-IBu	SmLINC176019-IBu
				SmLNCA151002-IBu	SmLNCA176924-IBu	SmLINC139738-IBu
				SmLINC119717-IBu	SmLNCS150610-IBu	SmLINC141018-IBu
				SmLNCA165374-IBu	SmLINC119300-IBu	SmLNCS158468-IBu
				SmLINC123366-IBu	SmLNCA175671-IBu	SmLNCA160188-IBu
				SmLINC126327-IBu	SmLINC178643-IBu	SmLINC131982-IBu
				SmLNCA132433-IBu	SmLNCA177358-IBu	SmLNCA171422-IBu
				SmLNCA176866-IBu	SmLINC145211-IBu	SmLNCA107369-IBu
				SmLINC153921-IBu	SmLINC156103-IBu	SmLINC108823-IBu
				SmLNCA169715-IBu	SmLNCA109384-IBu	SmLNCA153715-IBu
				SmLNCA129412-IBu	SmLNCA153838-IBu	SmLNCA136169-IBu
				SmLINC176612-IBu	SmLNCA143527-IBu	SmLINC112748-IBu
				SmLNCA152145-IBu	SmLNCA145751-IBu	SmLINC173995-IBu
				SmLINC107075-IBu	SmLNCA101278-IBu	SmLNCA128816-IBu
				SmLNCA168568-IBu	SmLINC136168-IBu	SmLNCA136915-IBu
				SmLNCA126497-IBu	SmLNCA130220-IBu	SmLNCA121719-IBu
				SmLNCA119314-IBu	SmLINC115444-IBu	SmLINC116008-IBu
				SmLINC125102-IBu	SmLNCA150522-IBu	SmLNCA126482-IBu
				SmLINC104949-IBu	SmLNCA175610-IBu	SmLINC174171-IBu
				SmLNCA173250-IBu	SmLNCA105323-IBu	SmLINC105037-IBu
				SmLNCA123481-IBu	SmLNCA136402-IBu	SmLINC157846-IBu
				SmLNCA174203-IBu	SmLNCS156694-IBu	SmLINC172982-IBu
				SmLNCA136842-IBu	SmLNCA119788-IBu	SmLINC142966-IBu
				SmLINC107672-IBu	SmLNCA134601-IBu	SmLNCA122932-IBu
				SmLNCA146523-IBu	SmLNCA111871-IBu	SmLNCA170121-IBu
				SmLINC176299-IBu	SmLNCA157079-IBu	SmLNCA157258-IBu
				SmLINC143893-IBu	SmLINC114892-IBu	SmLNCS143544-IBu
				SmLNCA159895-IBu	SmLINC147168-IBu	SmLINC141468-IBu
				SmLNCA148092-IBu	SmLNCA145803-IBu	SmLNCA115252-IBu
				SmLINC136835-IBu	SmLNCA115100-IBu	SmLNCA171468-IBu
				SmLNCA166488-IBu	SmLINC122671-IBu	SmLINC157267-IBu
				SmLINC154361-IBu	SmLINC124322-IBu	SmLINC109564-IBu
				SmLNCA108700-IBu	SmLINC119378-IBu	SmLNCA154039-IBu
				SmLNCA143956-IBu	SmLINC147187-IBu	SmLNCA142258-IBu
				SmLINC125983-IBu	SmLINC125294-IBu	SmLINC125388-IBu
				SmLNCA146100-IBu	SmLNCA110903-IBu	SmLNCA107010-IBu
				SmLINC133701-IBu	SmLINC148112-IBu	SmLNCA153032-IBu
				SmLINC148421-IBu	SmLINC147903-IBu	SmLINC105653-IBu
				SmLINC147542-IBu	SmLNCA152483-IBu	SmLINC140587-IBu
				SmLINC157912-IBu	SmLINC171424-IBu	SmLNCA107914-IBu
				SmLINC149342-IBu	SmLINC105501-IBu	SmLINC129116-IBu
				SmLINC158306-IBu	SmLINC153057-IBu	SmLNCA150461-IBu
				SmLNCA148443-IBu	SmLINC170144-IBu	SmLINC109563-IBu
				SmLNCA113234-IBu	SmLINC164553-IBu	SmLINC160056-IBu
				SmLINC004772-IBu	SmLNCA127773-IBu	SmLINC173446-IBu
				SmLNCA154425-IBu	SmLNCA123338-IBu	SmLINC102685-IBu
				SmLNCA158145-IBu	SmLNCA102866-IBu	SmLINC178418-IBu
				SmLNCA122382-IBu	SmLINC133900-IBu	SmLNCA137850-IBu
				SmLNCA150441-IBu	SmLINC162150-IBu	SmLINC106777-IBu
				SmLNCA124260-IBu	SmLINC129853-IBu	SmLNCA156613-IBu
				SmLINC135693-IBu	SmLNCA104613-IBu	SmLINC161033-IBu
				SmLNCA156154-IBu	SmLNCA147284-IBu	SmLINC123810-IBu
				SmLNCA131836-IBu	SmLINC147508-IBu	SmLNCS100534-IBu
				SmLNCA143991-IBu	SmLNCA121439-IBu	SmLNCA146421-IBu
				SmLINC110056-IBu	SmLINC172922-IBu	SmLNCA130251-IBu
				SmLINC150194-IBu	SmLNCA152604-IBu	SmLINC116021-IBu
				SmLNCA127167-IBu	SmLNCA122731-IBu	SmLINC130298-IBu
				SmLINC120839-IBu	SmLNCA107626-IBu	SmLINC119407-IBu
				SmLINC175044-IBu	SmLINC153362-IBu	SmLNCA107746-IBu
				SmLNCS174382-IBu	SmLINC117240-IBu	SmLINC100246-IBu
				SmLINC130411-IBu	SmLINC103863-IBu	SmLNCA109914-IBu
				SmLNCA120496-IBu	SmLINC169981-IBu	SmLNCA171747-IBu
				SmLNCA140897-IBu	SmLNCA102558-IBu	SmLINC163907-IBu
				SmLINC102800-IBu	SmLNCA119048-IBu	SmLINC173565-IBu
				SmLNCA176466-IBu	SmLNCA175024-IBu	SmLINC108862-IBu
				SmLNCA153127-IBu	SmLNCA131163-IBu	SmLNCA104768-IBu
				SmLNCA115975-IBu	SmLNCA174836-IBu	SmLINC103126-IBu
				SmLNCA134879-IBu	SmLNCA142136-IBu	SmLINC138334-IBu
				SmLINC178333-IBu	SmLNCA149404-IBu	SmLINC100685-IBu
				SmLINC105299-IBu	SmLNCA120820-IBu	SmLINC157731-IBu
				SmLINC174890-IBu	SmLNCS109875-IBu	SmLNCA123339-IBu
				SmLNCA119718-IBu	SmLNCA160657-IBu	SmLNCA144185-IBu
				SmLNCA103975-IBu	SmLNCA164305-IBu	SmLINC175040-IBu
				SmLINC169157-IBu	SmLNCA164687-IBu	SmLINC142937-IBu
				SmLNCA145894-IBu	SmLINC112179-IBu	SmLNCA104770-IBu
				SmLNCA163096-IBu	SmLNCA105393-IBu	SmLNCA136301-IBu
				SmLINC130813-IBu	SmLINC129274-IBu	SmLNCS114685-IBu
				SmLINC171805-IBu	SmLNCA162061-IBu	SmLINC138838-IBu
				SmLINC105246-IBu	SmLNCA145226-IBu	SmLNCA152006-IBu
				SmLNCA152553-IBu	SmLNCS128753-IBu	SmLNCA129358-IBu
				SmLNCA176788-IBu	SmLNCA120715-IBu	SmLINC124472-IBu
				SmLINC171821-IBu	SmLINC119210-IBu	SmLINC004344-IBu
				SmLNCA166767-IBu	SmLNCA176119-IBu	SmLNCA156396-IBu
				SmLINC177018-IBu	SmLNCA170984-IBu	SmLNCA171015-IBu
				SmLNCA114272-IBu	SmLINC164681-IBu	SmLINC151261-IBu
				SmLINC111468-IBu	SmLNCA116230-IBu	SmLINC173293-IBu
				SmLNCS145496-IBu	SmLNCA157866-IBu	SmLNCA177071-IBu
				SmLINC140623-IBu	SmLNCA149427-IBu	SmLNCA112433-IBu
				SmLNCS122460-IBu	SmLNCA121150-IBu	SmLNCA110269-IBu
				SmLINC148130-IBu	SmLNCA137784-IBu	SmLINC121484-IBu
				SmLNCA118970-IBu	SmLNCS156384-IBu	SmLINC148662-IBu
				SmLNCA158887-IBu	SmLINC119503-IBu	SmLNCA106753-IBu
				SmLINC175703-IBu	SmLNCA177648-IBu	SmLINC171820-IBu
				SmLINC166570-IBu	SmLNCA133507-IBu	SmLINC178641-IBu
				SmLINC119396-IBu	SmLINC163093-IBu	SmLNCA161764-IBu
				SmLNCA177795-IBu	SmLNCA173999-IBu	SmLINC175382-IBu
				SmLNCA170339-IBu	SmLNCA154119-IBu	SmLINC178549-IBu
				SmLNCA151243-IBu	SmLNCS125572-IBu	SmLNCA107143-IBu
				SmLINC134077-IBu	SmLINC172993-IBu	SmLNCS129875-IBu
				SmLNCA166720-IBu	SmLNCA161187-IBu	SmLINC102990-IBu
				SmLINC136599-IBu	SmLNCA164744-IBu	SmLNCA113888-IBu
				SmLINC167181-IBu	SmLINC165185-IBu	SmLNCA156366-IBu
				SmLINC153119-IBu	SmLNCA147930-IBu	SmLNCA105195-IBu
				SmLNCS143341-IBu	SmLNCA171494-IBu	SmLNCA100927-IBu
				SmLNCA133595-IBu	SmLINC164673-IBu	SmLINC134020-IBu
				SmLINC158853-IBu	SmLNCS131765-IBu	SmLINC106473-IBu
				SmLNCA170075-IBu	SmLINC112771-IBu	SmLNCA145370-IBu
				SmLINC122630-IBu	SmLNCA116545-IBu	SmLNCS115262-IBu
				SmLNCA173967-IBu	SmLINC143493-IBu	SmLNCA150468-IBu
				SmLNCA111971-IBu	SmLINC106817-IBu	SmLNCA176069-IBu
				SmLNCA108266-IBu	SmLINC113362-IBu	SmLINC152900-IBu
				SmLNCA107965-IBu	SmLNCA148336-IBu	SmLINC157682-IBu
				SmLINC107788-IBu	SmLNCA120304-IBu	SmLINC151827-IBu
				SmLNCS157700-IBu	SmLINC124600-IBu	SmLINC109495-IBu
				SmLNCA149228-IBu	SmLNCA157206-IBu	SmLNCS137693-IBu
				SmLNCA163375-IBu	SmLINC119642-IBu	SmLNCA146936-IBu
				SmLNCA149790-IBu	SmLNCA149088-IBu	SmLNCS146005-IBu
				SmLNCA145804-IBu	SmLNCS142454-IBu	SmLINC144179-IBu
				SmLNCA153548-IBu	SmLINC102088-IBu	SmLINC108364-IBu
				SmLINC175503-IBu	SmLNCA150822-IBu	SmLNCA109908-IBu
				SmLNCA106144-IBu	SmLNCA125050-IBu	SmLINC141879-IBu
				SmLNCA143405-IBu	SmLNCA150335-IBu	SmLNCA155181-IBu
				SmLINC174796-IBu	SmLNCA165839-IBu	SmLNCA101572-IBu
				SmLNCA172014-IBu	SmLNCA152004-IBu	SmLINC129730-IBu
				SmLNCA131137-IBu	SmLINC175969-IBu	SmLNCA116943-IBu
				SmLNCA129813-IBu	SmLNCA145385-IBu	SmLINC150403-IBu
				SmLNCS157415-IBu	SmLINC114000-IBu	SmLNCA158771-IBu
				SmLNCA142708-IBu	SmLNCA105382-IBu	SmLINC131770-IBu
				SmLNCA150842-IBu	SmLNCA169836-IBu	SmLNCA174000-IBu
				SmLNCA103844-IBu	SmLNCA109910-IBu	SmLNCA177003-IBu
				SmLINC162552-IBu	SmLINC128140-IBu	SmLNCS109626-IBu
				SmLINC122702-IBu	SmLNCA152466-IBu	SmLNCA125759-IBu
				SmLNCA157820-IBu	SmLINC174526-IBu	SmLINC149512-IBu
				SmLINC140206-IBu	SmLINC163989-IBu	SmLNCA171525-IBu
				SmLNCA164909-IBu	SmLINC105686-IBu	SmLNCS164269-IBu
				SmLINC163982-IBu	SmLINC110184-IBu	SmLINC174713-IBu
				SmLINC124467-IBu	SmLINC158288-IBu	SmLINC131072-IBu
				SmLINC117016-IBu	SmLNCS115145-IBu	SmLNCA120115-IBu
				SmLNCA154435-IBu	SmLINC177190-IBu	SmLINC175772-IBu
				SmLINC170457-IBu	SmLNCS119106-IBu	SmLNCA115292-IBu
				SmLINC129612-IBu	SmLNCA142526-IBu	SmLINC118465-IBu
				SmLINC111111-IBu	SmLNCA148928-IBu	SmLINC143111-IBu
				SmLINC108125-IBu	SmLNCA149712-IBu	SmLNCA147610-IBu
				SmLNCA105078-IBu	SmLNCA145938-IBu	SmLNCA114670-IBu
				SmLINC108279-IBu	SmLNCA174081-IBu	SmLNCA132060-IBu
				SmLINC105248-IBu	SmLINC173998-IBu	SmLINC139606-IBu
				SmLNCA133028-IBu	SmLNCA104981-IBu	SmLINC100489-IBu
				SmLINC136836-IBu	SmLINC164521-IBu	SmLNCA169993-IBu
				SmLNCA172148-IBu	SmLNCA178407-IBu	SmLINC108921-IBu
				SmLNCA158581-IBu	SmLINC151812-IBu	SmLNCA153175-IBu
				SmLNCA142264-IBu	SmLNCA104564-IBu	SmLINC173681-IBu
				SmLNCA161776-IBu	SmLINC100590-IBu	SmLINC177083-IBu
				SmLNCS122611-IBu	SmLINC178144-IBu	SmLINC156408-IBu
				SmLNCA154326-IBu	SmLNCA127436-IBu
				SmLINC170505-IBu	SmLINC175940-IBu
				SmLNCA162673-IBu	SmLINC126398-IBu
				SmLNCA125156-IBu	SmLNCA123970-IBu
				SmLINC130502-IBu	SmLNCA109960-IBu
				SmLINC151578-IBu	SmLNCA104109-IBu
				SmLNCA164810-IBu	SmLINC174716-IBu
				SmLNCA133410-IBu	SmLINC136343-IBu
				SmLINC148622-IBu	SmLNCA146239-IBu
				SmLNCA172287-IBu	SmLNCA161002-IBu
				SmLINC114767-IBu	SmLNCA146626-IBu
				SmLNCA124079-IBu	SmLNCA177820-IBu
				SmLINC103385-IBu	SmLINC153880-IBu
				SmLINC121669-IBu	SmLINC138052-IBu
				SmLINC122878-IBu	SmLNCA131197-IBu
				SmLNCA161767-IBu	SmLNCA166811-IBu
				SmLNCS160438-IBu	SmLINC174884-IBu
				SmLINC139739-IBu	SmLNCA119317-IBu
				SmLINC153879-IBu	SmLINC130492-IBu
				SmLINC166578-IBu	SmLNCA170644-IBu
				SmLINC176207-IBu	SmLINC137794-IBu
				SmLINC169203-IBu	SmLNCA166713-IBu
				SmLINC136164-IBu	SmLNCA138453-IBu
				SmLINC134022-IBu	SmLNCA157993-IBu
				SmLINC125489-IBu	SmLNCA103818-IBu
				SmLNCA160519-IBu	SmLNCA168724-IBu
				SmLINC122757-IBu	SmLNCA106409-IBu
				SmLINC128978-IBu	SmLNCA142090-IBu
				SmLNCA101347-IBu	SmLNCS125190-IBu
				SmLNCA173637-IBu	SmLNCA158237-IBu
				SmLINC107565-IBu	SmLNCA137250-IBu
				SmLNCA171231-IBu	SmLNCA177453-IBu
				SmLINC139019-IBu	SmLNCA162438-IBu
				SmLNCS158236-IBu	SmLNCA133033-IBu
				SmLNCA112122-IBu	SmLNCA122718-IBu
				SmLNCA103453-IBu	SmLNCS123141-IBu
				SmLINC136413-IBu	SmLNCA170398-IBu
				SmLNCA103592-IBu	SmLNCA119665-IBu
				SmLINC130806-IBu	SmLINC143245-IBu
				SmLNCA136430-IBu	SmLNCS170921-IBu
				SmLNCA112581-IBu	SmLNCA117862-IBu
				SmLINC117094-IBu	SmLNCA161362-IBu
				SmLINC105396-IBu	SmLNCS149654-IBu
				SmLNCA177815-IBu	SmLINC175864-IBu
				SmLINC153744-IBu	SmLNCA114700-IBu
				SmLNCA125578-IBu	SmLNCA161665-IBu
				SmLNCA116917-IBu	SmLNCA106197-IBu
				SmLNCA123475-IBu	SmLNCA162084-IBu
				SmLNCS125559-IBu	SmLNCA104264-IBu
				SmLNCA171813-IBu	SmLNCS133578-IBu
				SmLINC142967-IBu	SmLNCA166628-IBu
				SmLNCA149162-IBu	SmLNCA125433-IBu
				SmLNCA151059-IBu	SmLNCA109435-IBu
				SmLNCA141076-IBu	SmLINC137725-IBu
				SmLNCA156457-IBu	SmLNCA167929-IBu
				SmLINC124601-IBu	SmLNCA127638-IBu
				SmLINC169058-IBu	SmLINC147217-IBu
				SmLINC144542-IBu	SmLINC136847-IBu
				SmLINC121452-IBu	SmLNCS125679-IBu
				SmLNCA100371-IBu	SmLNCA112485-IBu
				SmLINC151009-IBu	SmLNCA131417-IBu
				SmLNCA156625-IBu	SmLINC132030-IBu
				SmLNCA123998-IBu	SmLNCA163678-IBu
				SmLINC159830-IBu	SmLINC112773-IBu
				SmLINC140858-IBu	SmLINC139886-IBu
				SmLINC104858-IBu	SmLNCA153550-IBu
				SmLNCA173964-IBu	SmLNCA111425-IBu
				SmLNCS156753-IBu	SmLINC142477-IBu
				SmLNCA107824-IBu	SmLINC102094-IBu
				SmLINC116626-IBu	SmLNCA154987-IBu
				SmLINC107962-IBu	SmLINC163292-IBu
				SmLNCA131798-IBu	SmLNCA129674-IBu
				SmLNCA105957-IBu	SmLNCA112298-IBu
				SmLNCA124300-IBu	SmLINC151864-IBu
				SmLNCA142601-IBu	SmLNCS136481-IBu
				SmLINC130812-IBu	SmLNCA143282-IBu
				SmLNCA125303-IBu	SmLNCA109693-IBu
				SmLNCA151676-IBu	SmLNCS102156-IBu
				SmLINC146974-IBu	SmLINC122159-IBu
				SmLNCA169548-IBu	SmLINC147042-IBu
				SmLNCA131699-IBu	SmLINC104013-IBu
				SmLINC176296-IBu	SmLNCA157550-IBu
				SmLNCA110464-IBu	SmLNCA104062-IBu
				SmLNCA101391-IBu	SmLNCA125216-IBu
				SmLNCA164299-IBu	SmLNCA159269-IBu
				SmLNCA148245-IBu	SmLNCA111674-IBu
				SmLINC121914-IBu	SmLNCA106595-IBu
				SmLINC155761-IBu	SmLNCA115251-IBu
				SmLNCA106726-IBu	SmLINC153386-IBu
				SmLINC161974-IBu	SmLINC151316-IBu
				SmLNCA163248-IBu	SmLINC152761-IBu
				SmLNCS149216-IBu	SmLINC121621-IBu
				SmLNCA117198-IBu	SmLNCA138596-IBu
				SmLNCA107632-IBu	SmLNCS146671-IBu
				SmLNCA107367-IBu	SmLINC178135-IBu
				SmLNCA140462-IBu	SmLNCA171121-IBu
				SmLNCA136331-IBu	SmLINC156964-IBu
				SmLNCA166401-IBu	SmLNCS143357-IBu
				SmLINC102425-IBu	SmLINC155512-IBu
				SmLINC111109-IBu	SmLINC172191-IBu
				SmLNCA131460-IBu	SmLINC147116-IBu
				SmLINC125389-IBu	SmLNCA148816-IBu
				SmLINC145458-IBu	SmLNCA121012-IBu
				SmLINC112762-IBu	SmLNCA139235-IBu
				SmLINC129091-IBu	SmLNCS163443-IBu
				SmLINC140494-IBu	SmLNCA150511-IBu
				SmLINC122752-IBu	SmLNCA116580-IBu
				SmLNCA168632-IBu	SmLINC165028-IBu
				SmLINC163938-IBu	SmLNCA153358-IBu
				SmLINC100058691	SmLNCS150584-IBu
				SmLNCA123902-IBu	SmLINC151815-IBu
				SmLNCA115263-IBu	SmLNCA168889-IBu
				SmLNCA120730-IBu	SmLINC129260-IBu
				SmLINC101161-IBu	SmLINC111492-IBu
				SmLNCA154558-IBu	SmLINC169191-IBu
				SmLINC175062-IBu	SmLNCA132231-IBu
				SmLINC152897-IBu	SmLINC142502-IBu
				SmLNCA132935-IBu	SmLINC121639-IBu
				SmLNCS104468-IBu	SmLINC112116-IBu
				SmLNCA170626-IBu	SmLINC117873-IBu
				SmLNCA131108-IBu	SmLINC117590-IBu
				SmLNCA131425-IBu	SmLNCA124114-IBu
				SmLNCA169128-IBu	SmLINC157874-IBu
				SmLINC132291-IBu
				SmLINC120456-IBu
				SmLINC109625-IBu
				SmLNCA102362-IBu
				SmLINC158446-IBu
				SmLNCA120519-IBu
				SmLINC114960-IBu
				SmLNCA115323-IBu
				SmLINC132491-IBu
				SmLINC121844-IBu
				SmLNCS126445-IBu
				SmLNCA110709-IBu
				SmLNCA144744-IBu
				SmLNCA119852-IBu
				SmLNCA175862-IBu
				SmLINC140933-IBu
				SmLNCA119823-IBu
				SmLNCA174915-IBu
				SmLNCA140059-IBu
				SmLNCA151424-IBu
				SmLINC102955-IBu
				SmLNCA171147-IBu
				SmLINC169199-IBu
				SmLINC112940-IBu
				SmLNCA164406-IBu
				SmLNCA153135-IBu
				SmLNCA153428-IBu
				SmLINC135815-IBu
				SmLNCA163798-IBu
				SmLINC157320-IBu
				SmLNCS175282-IBu
				SmLNCA153034-IBu
				SmLNCA123691-IBu
				SmLNCA110638-IBu
				SmLINC112166-IBu
				SmLINC123967-IBu
				SmLNCA154720-IBu
				SmLINC173522-IBu
				SmLNCA122461-IBu
				SmLNCA170364-IBu
				SmLNCA163293-IBu
				SmLNCA171146-IBu
				SmLINC173532-IBu
				SmLINC143064-IBu
				SmLINC106924-IBu
				SmLNCA122959-IBu
				SmLNCA107716-IBu
				SmLINC160580-IBu
				SmLNCA136786-IBu
				SmLNCA154050-IBu
				SmLINC142738-IBu
				SmLINC115488-IBu
				SmLINC148757-IBu
				SmLINC168802-IBu
				SmLINC115827-IBu
				SmLNCS104636-IBu
				SmLINC107822-IBu
				SmLNCA101344-IBu
				SmLNCA161751-IBu
				SmLINC110229-IBu
				SmLNCS137222-IBu
				SmLNCA177154-IBu
				SmLNCA116717-IBu
				SmLNCS175117-IBu
				SmLNCA107347-IBu
				SmLNCA175492-IBu
				SmLINC171718-IBu
				SmLNCA173585-IBu
				SmLNCS103497-IBu
				SmLINC173564-IBu
				SmLINC129992-IBu
				SmLINC103816-IBu
				SmLNCA176559-IBu
				SmLNCA142626-IBu
				SmLINC144927-IBu
				SmLINC136293-IBu
				SmLINC175935-IBu
				SmLNCA108722-IBu
				SmLINC170690-IBu
				SmLNCA161656-IBu
				SmLNCA142704-IBu
				SmLINC174854-IBu
				SmLNCA130552-IBu
				SmLINC161549-IBu
				SmLINC109012-IBu
				SmLINC105751-IBu
				SmLINC102683-IBu
				SmLINC143213-IBu
				SmLNCA152491-IBu
				SmLNCA154479-IBu
				SmLNCA173572-IBu
				SmLINC002639-IBu
				SmLNCA109634-IBu
				SmLNCA138746-IBu
				SmLNCA128715-IBu
				SmLNCA154462-IBu
				SmLNCA104053-IBu
				SmLNCA129760-IBu
				SmLNCA122319-IBu
				SmLNCA117257-IBu
				SmLNCA175023-IBu
				SmLINC160620-IBu
				SmLNCS107150-IBu
				SmLNCA104808-IBu
				SmLNCA168045-IBu
				SmLNCA123378-IBu
				SmLNCS109317-IBu
				SmLNCA160371-IBu
				SmLINC105764-IBu
				SmLNCA133598-IBu
				SmLINC109580-IBu
				SmLNCS139062-IBu
				SmLNCA172531-IBu
				SmLINC144546-IBu
				SmLINC105596-IBu
				SmLNCA156989-IBu
				SmLNCA115806-IBu
				SmLINC119115-IBu
				SmLINC117045-IBu
				SmLNCA138234-IBu
				SmLINC173297-IBu
				SmLNCA130215-IBu
				SmLNCA111745-IBu
				SmLINC115637-IBu
				SmLNCA170248-IBu
				SmLINC153511-IBu
				SmLINC157363-IBu
				SmLNCA111969-IBu
				SmLINC170169-IBu
				SmLINC175705-IBu
				SmLNCS131951-IBu
				SmLINC155756-IBu
				SmLNCA101098-IBu
				SmLNCA176909-IBu
				SmLINC106953-IBu
				SmLNCA134314-IBu
				SmLINC142088-IBu
				SmLNCA145763-IBu
				SmLNCA172998-IBu
				SmLNCA151177-IBu
				SmLNCA105380-IBu
				SmLINC135366-IBu
				SmLNCA114170-IBu
				SmLNCA110422-IBu
				SmLNCA103022-IBu
				SmLNCA102982-IBu
				SmLINC141544-IBu
				SmLNCA101636-IBu
				SmLINC104361-IBu
				SmLINC121829-IBu
				SmLINC166982-IBu
				SmLINC110535-IBu
				SmLINC108317-IBu
				SmLNCA157380-IBu
				SmLINC102427-IBu
				SmLNCA170830-IBu
				SmLINC106440-IBu
				SmLNCA107826-IBu
				SmLNCA154430-IBu
				SmLNCA133759-IBu
				SmLINC175003-IBu
				SmLINC157312-IBu
				SmLNCA115028-IBu
				SmLNCA135532-IBu
				SmLINC169301-IBu
				SmLINC122758-IBu
				SmLNCA172230-IBu
				SmLNCA105613-IBu
				SmLINC151407-IBu
				SmLINC162325-IBu
				SmLNCA122051-IBu
				SmLNCA125286-IBu
				SmLINC141968-IBu
				SmLNCA164382-IBu
				SmLINC132136-IBu
				SmLNCA122774-IBu
				SmLINC109781-IBu
				SmLINC106925-IBu
				SmLNCS170741-IBu
				SmLINC137904-IBu
				SmLNCA116350-IBu
				SmLINC139891-IBu
				SmLINC171557-IBu
				SmLNCA142048-IBu
				SmLINC173056-IBu
				SmLNCA168238-IBu
				SmLNCS143141-IBu
[truncated: 16 more columns]
