# Supplementary material for: Weighted Gene Co-Expression Analyses Point to Long Non-Coding RNA Hub Genes at Different Schistosoma mansoni Life-Cycle Stages
Source: Front Genet. 2019 Sep 12;10:823. doi: 10.3389/fgene.2019.00823 (PMC6752179; doi:10.3389/fgene.2019.00823)
Supplement: Supplementary file 6 [file Table_6.xls]

## Sheet: Suppl Table S6
Supplementary Table S6. List of genes belonging to each module. The module is identified by the color name, and the parasite stage with the highest correlation to the module is indicated next to the color name; the correlation coefficient is shown. The percentage of lncRNAs relative to the total number of genes in each module is given.
Black miracidia -0.65	Blue Females -0.6	Brown gonads -0.5	Cyan ovaries 0.8	Green gonads 0.93	Greenyellow gonads 0.56	Magenta somula 0.91	Midnightblue juveniles 0.57	Pink females 0.82	Purple miracidia 0.98	Red testis 0.99	Salmon gonads -0.57	tan cercariae 0.98	Turquoise males 0.68	Yellow females -0.56
5%	16%	0.29	0.86	35.00%	17%	64%	80%	40%	54%	73%	14%	56%	26%	32%
SmLNCA120115-IBu	SmLNCA118902-IBu	SmLINC118691-IBu	SmLINC119064-IBu	SmLNCA118727-IBu	SmLNCA120893-IBu	SmLINC118656-IBu	SmLINC118869-IBu	SmLNCA118689-IBu	SmLNCA118652-IBu	SmLINC119540-IBu	SmLNCA119836-IBu	SmLINC118857-IBu	SmLINC101754-IBu	SmLNCA118687-IBu
SmLNCA124102-IBu	SmLNCA119140-IBu	SmLINC118949-IBu	SmLNCA101867-IBu	SmLINC118856-IBu	SmLNCA121599-IBu	SmLINC118657-IBu	SmLNCA118981-IBu	SmLNCA119766-IBu	SmLNCA118684-IBu	SmLINC119541-IBu	SmLINC121617-IBu	SmLNCA118920-IBu	SmLINC101755-IBu	SmLINC118710-IBu
SmLNCA126374-IBu	SmLINC119295-IBu	SmLINC100157-IBu	SmLNCA120241-IBu	SmLNCA118979-IBu	SmLINC122519-IBu	SmLNCS119095-IBu	SmLINC118989-IBu	SmLNCA119793-IBu	SmLINC118716-IBu	SmLINC101811-IBu	SmLINC122878-IBu	SmLNCA119066-IBu	SmLNCS119185-IBu	SmLINC118854-IBu
SmLNCA131425-IBu	SmLNCA119317-IBu	SmLNCA119092-IBu	SmLNCA120291-IBu	SmLINC118996-IBu	SmLINC123555-IBu	SmLINC119139-IBu	SmLINC119567-IBu	SmLNCA119794-IBu	SmLNCA118827-IBu	SmLINC101813-IBu	SmLINC124284-IBu	SmLINC120020-IBu	SmLINC119285-IBu	SmLNCA118888-IBu
SmLNCA103016-IBu	SmLINC100161-IBu	SmLINC119123-IBu	SmLINC121214-IBu	SmLINC119493-IBu	SmLNCA126159-IBu	SmLNCS119177-IBu	SmLINC120017-IBu	SmLNCA119796-IBu	SmLINC118843-IBu	SmLNCA119673-IBu	SmLNCA124354-IBu	SmLINC120022-IBu	SmLINC119287-IBu	SmLNCA118917-IBu
SmLNCA131838-IBu	SmLNCA119789-IBu	SmLNCA119436-IBu	SmLNCA121931-IBu	SmLINC119571-IBu	SmLNCA126563-IBu	SmLINC101803-IBu	SmLINC120666-IBu	SmLNCS119920-IBu	SmLINC118950-IBu	SmLINC120076-IBu	SmLNCA124772-IBu	SmLNCA120171-IBu	SmLNCA119314-IBu	SmLINC118927-IBu
SmLINC131906-IBu	SmLINC119915-IBu	SmLNCA119718-IBu	SmLNCA121932-IBu	SmLINC119637-IBu	SmLINC126643-IBu	SmLNCA119547-IBu	SmLNCA121342-IBu	SmLNCA120038-IBu	SmLNCA118951-IBu	SmLINC120078-IBu	SmLNCA126559-IBu	SmLNCA120174-IBu	SmLINC119396-IBu	SmLINC118928-IBu
SmLINC131976-IBu	SmLNCA120184-IBu	SmLNCA101829-IBu	SmLINC122152-IBu	SmLINC119660-IBu	SmLINC127114-IBu	SmLNCA119823-IBu	SmLNCA121604-IBu	SmLNCA120044-IBu	SmLNCA119083-IBu	SmLINC120080-IBu	SmLNCA129002-IBu	SmLNCA120175-IBu	SmLNCA119487-IBu	SmLINC118988-IBu
SmLNCA134777-IBu	SmLINC100011-IBu	SmLNCS119780-IBu	SmLINC122153-IBu	SmLINC119797-IBu	SmLINC127115-IBu	SmLNCA119996-IBu	SmLNCA122959-IBu	SmLINC120086-IBu	SmLNCA119778-IBu	SmLNCA120083-IBu	SmLINC129786-IBu	SmLINC120181-IBu	SmLNCA119665-IBu	SmLINC119000-IBu
SmLINC137659-IBu	SmLINC100166-IBu	SmLINC120143-IBu	SmLNCS123077-IBu	SmLINC119799-IBu	SmLINC128637-IBu	SmLINC119998-IBu	SmLINC122981-IBu	SmLINC120088-IBu	SmLINC119826-IBu	SmLNCA120366-IBu	SmLNCA130666-IBu	SmLINC120617-IBu	SmLNCA101823-IBu	SmLINC119080-IBu
SmLNCA137697-IBu	SmLNCA120917-IBu	SmLNCA120144-IBu	SmLNCS123078-IBu	SmLNCA120040-IBu	SmLNCA130305-IBu	SmLNCA120000-IBu	SmLNCA123074-IBu	SmLINC120090-IBu	SmLINC119833-IBu	SmLINC101896-IBu	SmLNCA130742-IBu	SmLINC120826-IBu	SmLNCA119788-IBu	SmLNCA119172-IBu
SmLINC137890-IBu	SmLNCA120924-IBu	SmLNCA120147-IBu	SmLINC123080-IBu	SmLNCA120134-IBu	SmLINC131547-IBu	SmLINC120180-IBu	SmLINC123919-IBu	SmLINC120092-IBu	SmLNCA119864-IBu	SmLINC101897-IBu	SmLNCA132612-IBu	SmLINC120835-IBu	SmLINC119824-IBu	SmLNCA119174-IBu
SmLNCA138634-IBu	SmLINC121378-IBu	SmLNCA101874-IBu	SmLINC125102-IBu	SmLNCA120237-IBu	SmLINC131550-IBu	SmLINC120612-IBu	SmLINC125406-IBu	SmLINC120094-IBu	SmLNCA120064-IBu	SmLINC101898-IBu	SmLINC134055-IBu	SmLNCA121149-IBu	SmLNCA119978-IBu	SmLNCA119316-IBu
SmLNCA139246-IBu	SmLNCA121511-IBu	SmLNCA120598-IBu	SmLINC125110-IBu	SmLINC100167-IBu	SmLNCA131807-IBu	SmLNCA121150-IBu	SmLNCS125643-IBu	SmLNCA101868-IBu	SmLNCA120581-IBu	SmLINC101899-IBu	SmLNCA142774-IBu	SmLNCA121742-IBu	SmLINC120018-IBu	SmLNCA119431-IBu
SmLNCA139656-IBu	SmLNCA121661-IBu	SmLNCA120599-IBu	SmLINC125111-IBu	SmLINC120456-IBu	SmLNCA131876-IBu	SmLINC121362-IBu	SmLINC125720-IBu	SmLNCA101869-IBu	SmLNCA120582-IBu	SmLINC101907-IBu	SmLNCA142778-IBu	SmLINC121924-IBu	SmLINC120019-IBu	SmLNCA119596-IBu
SmLNCA140288-IBu	SmLNCA122072-IBu	SmLNCA120626-IBu	SmLINC125113-IBu	SmLNCA120758-IBu	SmLINC133257-IBu	SmLINC121675-IBu	SmLINC126119-IBu	SmLNCA120550-IBu	SmLNCA120583-IBu	SmLNCA120726-IBu	SmLINC142920-IBu	SmLINC100182-IBu	SmLINC120034-IBu	SmLNCA119652-IBu
SmLNCA141553-IBu	SmLNCA122276-IBu	SmLNCA120769-IBu	SmLINC125115-IBu	SmLNCA120791-IBu	SmLINC133371-IBu	SmLNCA121761-IBu	SmLNCS126503-IBu	SmLNCA101964-IBu	SmLNCA120586-IBu	SmLNCA120785-IBu	SmLINC148950-IBu	SmLNCA102169-IBu	SmLINC120149-IBu	SmLNCA119659-IBu
SmLINC147182-IBu	SmLNCA122325-IBu	SmLNCA120770-IBu	SmLNCS125190-IBu	SmLINC121210-IBu	SmLNCA133441-IBu	SmLINC121872-IBu	SmLINC126778-IBu	SmLNCA120760-IBu	SmLNCA120589-IBu	SmLNCA120819-IBu	SmLNCA149498-IBu	SmLNCA102171-IBu	SmLNCA120172-IBu	SmLINC119798-IBu
SmLNCA104841-IBu	SmLNCA122608-IBu	SmLNCA120919-IBu	SmLNCA125216-IBu	SmLINC121211-IBu	SmLINC135016-IBu	SmLINC122065-IBu	SmLINC126991-IBu	SmLINC121213-IBu	SmLNCA120652-IBu	SmLINC120836-IBu	SmLINC150481-IBu	SmLINC122986-IBu	SmLNCA120240-IBu	SmLINC119800-IBu
SmLNCA150216-IBu	SmLNCA122644-IBu	SmLNCA120991-IBu	SmLINC102396-IBu	SmLINC121274-IBu	SmLINC135030-IBu	SmLINC122209-IBu	SmLINC127388-IBu	SmLINC121275-IBu	SmLINC120659-IBu	SmLINC120845-IBu	SmLINC154298-IBu	SmLINC122987-IBu	SmLNCA101906-IBu	SmLINC119844-IBu
SmLNCA150418-IBu	SmLNCA122718-IBu	SmLNCA121045-IBu	SmLNCA125505-IBu	SmLINC121277-IBu	SmLINC135395-IBu	SmLINC122228-IBu	SmLINC127465-IBu	SmLINC121624-IBu	SmLNCS120844-IBu	SmLNCA120866-IBu	SmLNCA157273-IBu	SmLNCA123143-IBu	SmLNCS120473-IBu	SmLNCA119911-IBu
SmLNCA104969-IBu	SmLNCA122827-IBu	SmLINC121216-IBu	SmLINC125535-IBu	SmLINC121571-IBu	SmLINC137034-IBu	SmLINC102106-IBu	SmLNCA127712-IBu	SmLINC121626-IBu	SmLINC121341-IBu	SmLINC101996-IBu	SmLNCA163803-IBu	SmLINC123474-IBu	SmLNCA120475-IBu	SmLNCA119954-IBu
SmLNCA151841-IBu	SmLNCA102193-IBu	SmLINC121218-IBu	SmLINC125537-IBu	SmLINC121574-IBu	SmLNCA103817-IBu	SmLNCA102122-IBu	SmLINC127881-IBu	SmLNCA121770-IBu	SmLNCA121966-IBu	SmLNCA121012-IBu	SmLINC164266-IBu	SmLNCA123558-IBu	SmLNCA101908-IBu	SmLINC120136-IBu
SmLNCA105097-IBu	SmLNCA123118-IBu	SmLNCA121262-IBu	SmLNCA125555-IBu	SmLNCA102064-IBu	SmLINC138637-IBu	SmLNCA122440-IBu	SmLNCS128014-IBu	SmLNCA121772-IBu	SmLNCA121978-IBu	SmLNCA121015-IBu	SmLINC172252-IBu	SmLINC123968-IBu	SmLNCA101962-IBu	SmLNCA120201-IBu
SmLNCA154739-IBu	SmLINC123137-IBu	SmLINC121380-IBu	SmLNCA125577-IBu	SmLINC102068-IBu	SmLNCA139841-IBu	SmLINC100181-IBu	SmLNCA128061-IBu	SmLNCA121845-IBu	SmLNCA122288-IBu	SmLNCA102062-IBu	SmLNCA172531-IBu	SmLNCA124114-IBu	SmLNCA121003-IBu	SmLNCA120363-IBu
SmLNCS158069-IBu	SmLNCA123196-IBu	SmLNCA121564-IBu	SmLNCA125578-IBu	SmLINC102070-IBu	SmLNCS140201-IBu	SmLINC100183-IBu	SmLINC128157-IBu	SmLNCA122457-IBu	SmLNCA122298-IBu	SmLNCA102063-IBu	SmLINC173681-IBu	SmLNCA124633-IBu	SmLNCA121058-IBu	SmLNCA101941-IBu
SmLNCA105777-IBu	SmLNCA123235-IBu	SmLNCA121566-IBu	SmLNCA125626-IBu	SmLNCA121871-IBu	SmLNCA140501-IBu	SmLINC122890-IBu	SmLINC128224-IBu	SmLNCA122578-IBu	SmLINC123205-IBu	SmLINC102069-IBu	SmLNCA174759-IBu	SmLNCA125095-IBu	SmLNCA121061-IBu	SmLINC120658-IBu
SmLNCA158524-IBu	SmLNCA123238-IBu	SmLINC121630-IBu	SmLNCA125985-IBu	SmLNCA121968-IBu	SmLINC141368-IBu	SmLINC122895-IBu	SmLINC128226-IBu	SmLNCA122853-IBu	SmLINC123206-IBu	SmLNCA102074-IBu	SmLNCA177023-IBu	SmLNCA100057923	SmLINC121232-IBu	SmLNCA120723-IBu
SmLINC159198-IBu	SmLNCA123405-IBu	SmLNCA122109-IBu	SmLINC127033-IBu	SmLINC102094-IBu	SmLNCA142426-IBu	SmLINC122905-IBu	SmLINC128276-IBu	SmLINC123204-IBu	SmLINC100196-IBu	SmLINC122038-IBu	SmLNCA177024-IBu	SmLINC126018-IBu	SmLINC121387-IBu	SmLNCA120810-IBu
SmLINC159539-IBu	SmLINC123563-IBu	SmLNCA122314-IBu	SmLINC127216-IBu	SmLNCA122176-IBu	SmLNCA143224-IBu	SmLINC122941-IBu	SmLINC128277-IBu	SmLINC123269-IBu	SmLINC123561-IBu	SmLNCA122297-IBu	SmLNCA177210-IBu	SmLNCA126149-IBu	SmLINC121389-IBu	SmLINC121219-IBu
SmLNCA160812-IBu	SmLNCA123654-IBu	SmLINC100188-IBu	SmLNCA128871-IBu	SmLNCS122216-IBu	SmLINC144464-IBu	SmLINC122984-IBu	SmLINC102735-IBu	SmLNCS124204-IBu	SmLNCA124433-IBu	SmLINC122367-IBu	SmLINC178139-IBu	SmLNCA126169-IBu	SmLNCA121412-IBu	SmLINC121220-IBu
SmLINC161895-IBu	SmLNCA123691-IBu	SmLNCA102188-IBu	SmLNCS129344-IBu	SmLNCA122394-IBu	SmLNCA145042-IBu	SmLINC122989-IBu	SmLNCA128981-IBu	SmLINC124761-IBu	SmLINC100209-IBu	SmLINC122369-IBu	SmLNCA108268-IBu	SmLINC100226-IBu	SmLNCA121421-IBu	SmLNCA121443-IBu
SmLNCA162551-IBu	SmLNCA123739-IBu	SmLINC122892-IBu	SmLNCA129528-IBu	SmLNCS122749-IBu	SmLNCA145110-IBu	SmLINC100194-IBu	SmLNCA129440-IBu	SmLINC124763-IBu	SmLNCA125032-IBu	SmLNCA122488-IBu	SmLINC110715-IBu	SmLNCA126558-IBu	SmLNCS121553-IBu	SmLINC121557-IBu
SmLINC163642-IBu	SmLNCA123758-IBu	SmLINC122899-IBu	SmLINC129747-IBu	SmLINC122841-IBu	SmLNCS145500-IBu	SmLNCA123536-IBu	SmLNCA129796-IBu	SmLINC125121-IBu	SmLNCA126192-IBu	SmLNCA122489-IBu	SmLINC110717-IBu	SmLINC127028-IBu	SmLNCA121781-IBu	SmLINC121575-IBu
SmLNCA164301-IBu	SmLNCA123847-IBu	SmLINC122907-IBu	SmLINC129748-IBu	SmLINC122851-IBu	SmLNCS146469-IBu	SmLNCA102281-IBu	SmLINC130035-IBu	SmLINC125122-IBu	SmLNCA126283-IBu	SmLINC122521-IBu	SmLNCA114372-IBu	SmLINC127843-IBu	SmLNCA121790-IBu	SmLNCS100174-IBu
SmLNCA165058-IBu	SmLNCA123936-IBu	SmLINC122909-IBu	SmLNCA129750-IBu	SmLINC122886-IBu	SmLNCA147808-IBu	SmLNCA124434-IBu	SmLNCA130262-IBu	SmLINC125387-IBu	SmLINC126581-IBu	SmLINC122821-IBu	SmLINC114819-IBu	SmLINC100245-IBu	SmLINC121828-IBu	SmLNCA122191-IBu
SmLNCA170559-IBu	SmLNCA123999-IBu	SmLINC122935-IBu	SmLNCA129751-IBu	SmLINC122901-IBu	SmLNCA148217-IBu	SmLINC100210-IBu	SmLNCS132340-IBu	SmLINC126161-IBu	SmLINC126745-IBu	SmLINC122894-IBu	SmLINC101519-IBu	SmLINC128670-IBu	SmLINC121864-IBu	SmLNCA122277-IBu
SmLINC107192-IBu	SmLNCA102294-IBu	SmLINC122937-IBu	SmLINC129754-IBu	SmLINC122938-IBu	SmLINC148957-IBu	SmLINC124767-IBu	SmLINC133403-IBu	SmLINC126180-IBu	SmLINC126792-IBu	SmLINC123116-IBu	Smp_000190.1	SmLINC128745-IBu	SmLNCA121922-IBu	SmLNCS122409-IBu
SmLNCA176021-IBu	SmLNCA124405-IBu	SmLINC122939-IBu	SmLNCA129756-IBu	SmLNCA123073-IBu	SmLINC150453-IBu	SmLINC125031-IBu	SmLNCA100303-IBu	SmLINC126373-IBu	SmLNCA127167-IBu	SmLNCA123236-IBu	Smp_000260.1	SmLNCS128875-IBu	SmLINC121950-IBu	SmLNCS122508-IBu
SmLINC178252-IBu	SmLNCA124409-IBu	SmLINC122942-IBu	SmLNCA129759-IBu	SmLNCA123146-IBu	SmLINC150454-IBu	SmLINC125168-IBu	SmLINC134553-IBu	SmLINC126400-IBu	SmLNCA127275-IBu	SmLNCA123237-IBu	Smp_000850.1	SmLINC102766-IBu	SmLINC102091-IBu	SmLINC122520-IBu
SmLNCA100762-IBu	SmLNCA124677-IBu	SmLINC122945-IBu	SmLNCA130217-IBu	SmLINC123495-IBu	SmLINC150457-IBu	SmLNCA125263-IBu	SmLNCA134866-IBu	SmLNCS126708-IBu	SmLINC127276-IBu	SmLNCA123338-IBu	Smp_002600.2	SmLNCS129640-IBu	SmLINC102096-IBu	SmLNCA122540-IBu
SmLNCA108483-IBu	SmLNCA124706-IBu	SmLINC122955-IBu	SmLINC130298-IBu	SmLINC123798-IBu	SmLNCA150802-IBu	SmLINC125274-IBu	SmLINC135033-IBu	SmLNCS126712-IBu	SmLNCA127370-IBu	SmLNCA123362-IBu	Smp_004420.1	SmLNCA129767-IBu	SmLINC102097-IBu	SmLNCA122643-IBu
SmLNCA108485-IBu	SmLNCA125004-IBu	SmLINC122956-IBu	SmLINC130299-IBu	SmLNCA123859-IBu	SmLNCA105106-IBu	SmLINC102413-IBu	SmLINC135035-IBu	SmLNCA127525-IBu	SmLNCS127469-IBu	SmLNCA123373-IBu	Smp_004420.2	SmLNCA129814-IBu	SmLNCA122386-IBu	SmLINC100180-IBu
SmLNCA108802-IBu	SmLNCA125091-IBu	SmLINC122982-IBu	SmLINC130394-IBu	SmLNCA124128-IBu	SmLNCS105463-IBu	SmLINC102418-IBu	SmLNCA135199-IBu	SmLNCA102671-IBu	SmLINC127500-IBu	SmLNCA123673-IBu	Smp_004420.3	SmLNCA129845-IBu	SmLINC122388-IBu	SmLINC122946-IBu
SmLNCA109994-IBu	SmLNCA125780-IBu	SmLNCA123009-IBu	SmLINC130451-IBu	SmLNCA102324-IBu	SmLNCA156282-IBu	SmLINC126108-IBu	SmLNCS135223-IBu	SmLNCA128023-IBu	SmLINC127501-IBu	SmLNCA123800-IBu	Smp_004420.4	SmLINC130410-IBu	SmLINC122517-IBu	SmLNCA123008-IBu
SmLINC110108-IBu	SmLNCA126004-IBu	SmLNCA123010-IBu	SmLINC130477-IBu	SmLINC125260-IBu	SmLINC157799-IBu	SmLNCA126147-IBu	SmLINC135273-IBu	SmLINC128072-IBu	SmLNCA127694-IBu	SmLNCA123995-IBu	Smp_004820.1	SmLNCS130709-IBu	SmLINC122702-IBu	SmLNCS123141-IBu
SmLNCA110437-IBu	SmLNCA126144-IBu	SmLINC123121-IBu	SmLINC130478-IBu	SmLNCA125579-IBu	SmLINC159147-IBu	SmLNCS126445-IBu	SmLNCA135330-IBu	SmLINC128233-IBu	SmLINC128060-IBu	SmLNCA123996-IBu	Smp_005500.1	SmLINC131144-IBu	SmLINC002017-IBu	SmLINC123318-IBu
SmLINC111054-IBu	SmLINC100059064	SmLINC123122-IBu	SmLINC130480-IBu	SmLNCA125756-IBu	SmLINC159475-IBu	SmLINC126802-IBu	SmLINC135639-IBu	SmLNCA129813-IBu	SmLNCA128106-IBu	SmLINC124081-IBu	Smp_008610.1	SmLNCA131234-IBu	SmLINC122704-IBu	SmLINC102226-IBu
SmLNCA101351-IBu	SmLNCA126210-IBu	SmLINC123124-IBu	SmLINC130485-IBu	SmLNCA125991-IBu	SmLINC159543-IBu	SmLINC126822-IBu	SmLNCA135656-IBu	SmLINC130213-IBu	SmLINC128498-IBu	SmLINC124190-IBu	Smp_011270.1	SmLNCS131797-IBu	SmLINC122706-IBu	SmLNCA102232-IBu
Smp_000300.2	SmLNCS126250-IBu	SmLNCA123258-IBu	SmLINC130789-IBu	SmLINC126186-IBu	SmLNCS160603-IBu	SmLINC126866-IBu	SmLNCA135834-IBu	SmLINC130453-IBu	SmLINC128634-IBu	SmLINC124323-IBu	Smp_013440.1	SmLNCS132356-IBu	SmLINC002025-IBu	SmLINC123493-IBu
Smp_000310.2	SmLNCA126292-IBu	SmLNCA123259-IBu	SmLINC130808-IBu	SmLNCA126218-IBu	SmLNCA164328-IBu	SmLNCA126870-IBu	SmLINC137314-IBu	SmLINC130876-IBu	SmLNCA129739-IBu	SmLNCA124356-IBu	Smp_014570.1	SmLINC132468-IBu	SmLNCS102156-IBu	SmLINC123497-IBu
Smp_000670.1	SmLINC126320-IBu	SmLNCA123528-IBu	SmLINC130812-IBu	SmLNCA126506-IBu	SmLINC168820-IBu	SmLNCA126927-IBu	SmLINC137505-IBu	SmLINC131048-IBu	SmLINC129910-IBu	SmLNCA124373-IBu	Smp_016490.1	SmLNCA100297-IBu	SmLNCA122787-IBu	SmLINC123498-IBu
Smp_000810.1	SmLINC126394-IBu	SmLNCA123535-IBu	SmLINC131015-IBu	SmLNCA126509-IBu	SmLINC106767-IBu	SmLINC126980-IBu	SmLINC137508-IBu	SmLINC131066-IBu	SmLINC130102-IBu	SmLNCA124375-IBu	Smp_018240.2	SmLINC133342-IBu	SmLNCA122860-IBu	SmLINC123502-IBu
Smp_001120.1	SmLNCS126412-IBu	SmLNCA123738-IBu	SmLINC131029-IBu	SmLINC127030-IBu	SmLNCA170398-IBu	SmLINC127031-IBu	SmLINC103737-IBu	SmLINC131068-IBu	SmLINC130683-IBu	SmLNCA124385-IBu	Smp_018440.1	SmLNCA133378-IBu	SmLINC002029-IBu	SmLINC102248-IBu
Smp_001210.2	SmLINC126453-IBu	SmLNCA123949-IBu	SmLNCA132393-IBu	SmLNCA127095-IBu	SmLNCA171192-IBu	SmLNCA127433-IBu	SmLINC103738-IBu	SmLINC131069-IBu	SmLNCA130857-IBu	SmLNCA124386-IBu	Smp_019030.1	SmLINC133905-IBu	SmLINC122883-IBu	SmLINC102249-IBu
Smp_001360.1	SmLNCA102535-IBu	SmLNCA123952-IBu	SmLNCA132428-IBu	SmLNCA127201-IBu	SmLINC172505-IBu	SmLNCA127436-IBu	SmLINC138105-IBu	SmLNCA131109-IBu	SmLNCA131197-IBu	SmLNCA124401-IBu	Smp_028870.1	SmLINC134022-IBu	SmLINC122884-IBu	SmLNCA102265-IBu
Smp_001410.1	SmLINC126498-IBu	SmLNCA123970-IBu	SmLNCA132517-IBu	SmLINC127812-IBu	SmLNCS173618-IBu	SmLNCA127707-IBu	SmLINC138106-IBu	SmLINC132029-IBu	SmLINC131406-IBu	SmLNCA124402-IBu	Smp_029360.1	SmLINC134064-IBu	SmLINC122887-IBu	SmLNCA123998-IBu
Smp_001590.1	SmLNCA126742-IBu	SmLNCA123984-IBu	SmLINC132616-IBu	SmLINC127813-IBu	SmLINC174175-IBu	SmLNCA127776-IBu	SmLINC138109-IBu	SmLINC132030-IBu	SmLINC132345-IBu	SmLNCS124440-IBu	Smp_029390.1	SmLINC134157-IBu	SmLINC122908-IBu	SmLNCS124047-IBu
Smp_003000.1	SmLNCS126873-IBu	SmLNCA124056-IBu	SmLINC132785-IBu	SmLINC127814-IBu	SmLINC174176-IBu	SmLINC127919-IBu	SmLNCS138160-IBu	SmLINC132033-IBu	SmLNCA132427-IBu	SmLNCA124443-IBu	Smp_030000.1	SmLINC134158-IBu	SmLNCA123158-IBu	SmLNCA124629-IBu
Smp_003130.1	SmLNCS126989-IBu	SmLNCA124293-IBu	SmLINC133554-IBu	SmLINC127930-IBu	SmLINC175512-IBu	SmLINC100246-IBu	SmLINC138727-IBu	SmLINC132036-IBu	SmLNCA132991-IBu	SmLINC124464-IBu	Smp_035010.1	SmLINC134195-IBu	SmLNCA123377-IBu	SmLNCS124890-IBu
Smp_003340.1	SmLINC127038-IBu	SmLNCA124300-IBu	SmLNCA133597-IBu	SmLINC127931-IBu	SmLINC176667-IBu	SmLNCA100249-IBu	SmLNCA138895-IBu	SmLINC132197-IBu	SmLNCA132994-IBu	SmLINC124466-IBu	Smp_035560.1	SmLINC134196-IBu	SmLNCA123477-IBu	SmLNCS124892-IBu
Smp_003670.1	SmLNCA127149-IBu	SmLNCA124403-IBu	SmLNCA133598-IBu	SmLINC127975-IBu	SmLINC177444-IBu	SmLINC128641-IBu	SmLINC103858-IBu	SmLINC132934-IBu	SmLNCA133016-IBu	SmLINC124468-IBu	Smp_036010.1	SmLINC134199-IBu	SmLINC123810-IBu	SmLINC124976-IBu
Smp_004170.1	SmLNCA127573-IBu	SmLNCA102330-IBu	SmLINC133980-IBu	SmLINC128095-IBu	SmLINC177445-IBu	SmLINC128789-IBu	SmLINC103859-IBu	SmLNCA132941-IBu	SmLNCA133243-IBu	SmLINC124469-IBu	Smp_040080.1	SmLNCA134222-IBu	SmLINC123818-IBu	SmLINC125015-IBu
Smp_004200.1	SmLNCA127588-IBu	SmLNCA124693-IBu	SmLNCA134165-IBu	SmLINC128229-IBu	SmLNCA177611-IBu	SmLINC129004-IBu	SmLINC003147-IBu	SmLNCA133029-IBu	SmLNCS133413-IBu	SmLNCS124537-IBu	Smp_042440.1	SmLINC134263-IBu	SmLNCA123831-IBu	SmLINC125017-IBu
Smp_004350.1	SmLINC127898-IBu	SmLNCA124735-IBu	SmLNCA134472-IBu	SmLINC128606-IBu	SmLNCA177772-IBu	SmLNCA129592-IBu	SmLINC145406-IBu	SmLNCA133759-IBu	SmLINC133742-IBu	SmLNCA102333-IBu	Smp_042910.1	SmLINC103333-IBu	SmLNCA123832-IBu	SmLINC125094-IBu
Smp_004630.2	SmLNCA102704-IBu	SmLINC124765-IBu	SmLINC134638-IBu	SmLINC128607-IBu	SmLINC178417-IBu	SmLINC100017-IBu	SmLNCA145535-IBu	SmLNCA133760-IBu	SmLINC133770-IBu	SmLINC124946-IBu	Smp_043390.1	SmLNCA136173-IBu	SmLINC123890-IBu	SmLNCA125437-IBu
Smp_005190.3	SmLNCA128268-IBu	SmLINC124847-IBu	SmLINC136250-IBu	SmLINC128608-IBu	SmLINC178418-IBu	SmLNCA129794-IBu	SmLINC145971-IBu	SmLINC134747-IBu	SmLNCA134319-IBu	SmLNCA125011-IBu	Smp_045560.1	SmLNCA136209-IBu	SmLINC123918-IBu	SmLNCA125628-IBu
Smp_005320.1	SmLNCA128319-IBu	SmLNCA125192-IBu	SmLINC136836-IBu	SmLNCS128753-IBu	SmLNCA109741-IBu	SmLNCA129795-IBu	SmLINC145984-IBu	SmLINC134836-IBu	SmLNCA134322-IBu	SmLNCA125012-IBu	Smp_049140.3	SmLINC103798-IBu	SmLNCA102274-IBu	SmLNCA125827-IBu
Smp_005640.1	SmLNCS128333-IBu	SmLINC102417-IBu	SmLINC137058-IBu	SmLINC129511-IBu	SmLINC111062-IBu	SmLINC129853-IBu	SmLINC146024-IBu	SmLINC134838-IBu	SmLNCA134402-IBu	SmLNCA125048-IBu	Smp_049390.1	SmLNCS138347-IBu	SmLNCA102275-IBu	SmLNCS126036-IBu
Smp_006590.3	SmLNCA128399-IBu	SmLNCA125770-IBu	SmLINC137332-IBu	SmLINC129514-IBu	SmLINC111065-IBu	SmLINC130340-IBu	SmLINC146027-IBu	SmLINC135171-IBu	SmLNCA134485-IBu	SmLNCA125050-IBu	Smp_049390.2	SmLNCA103809-IBu	SmLINC123947-IBu	SmLNCA126077-IBu
Smp_006930.2	SmLNCA128889-IBu	SmLNCA125903-IBu	SmLNCA137878-IBu	SmLNCA129527-IBu	SmLINC111070-IBu	SmLINC130376-IBu	SmLNCS146930-IBu	SmLINC135183-IBu	SmLINC134494-IBu	SmLINC125125-IBu	Smp_051930.1	SmLINC138615-IBu	SmLINC123950-IBu	SmLINC126393-IBu
Smp_007190.1	SmLNCA128963-IBu	SmLNCA126123-IBu	SmLINC138228-IBu	SmLNCA129827-IBu	SmLNCA111871-IBu	SmLINC130381-IBu	SmLINC147034-IBu	SmLNCA135451-IBu	SmLNCA100305-IBu	SmLINC125174-IBu	Smp_053900.1	SmLNCA139148-IBu	SmLINC123951-IBu	SmLINC126395-IBu
Smp_007330.1	SmLNCA128966-IBu	SmLNCA126335-IBu	SmLINC138237-IBu	SmLNCS129871-IBu	SmLNCA111978-IBu	SmLINC130407-IBu	SmLINC147586-IBu	SmLNCA135536-IBu	SmLNCA134636-IBu	SmLINC102408-IBu	Smp_055780.1	SmLINC139776-IBu	SmLNCA124155-IBu	SmLINC126603-IBu
Smp_007550.1	SmLNCA128967-IBu	SmLINC126589-IBu	SmLNCA139925-IBu	SmLINC129894-IBu	SmLNCA113574-IBu	SmLINC130458-IBu	SmLINC147674-IBu	SmLNCA135579-IBu	SmLINC135114-IBu	SmLINC102411-IBu	Smp_058380.1	SmLNCA103943-IBu	SmLNCS102305-IBu	SmLNCA126750-IBu
Smp_008140.1	SmLINC129238-IBu	SmLINC126809-IBu	SmLNCA140031-IBu	SmLINC129933-IBu	SmLNCA114449-IBu	SmLINC130502-IBu	SmLINC148077-IBu	SmLNCA135674-IBu	SmLINC135637-IBu	SmLINC102412-IBu	Smp_061100.1	SmLINC140656-IBu	SmLNCA124251-IBu	SmLINC126771-IBu
Smp_010160.1	SmLINC129241-IBu	SmLNCA126821-IBu	SmLNCA140460-IBu	SmLINC129953-IBu	SmLNCA101379-IBu	SmLINC002351-IBu	SmLINC149467-IBu	SmLNCA135675-IBu	SmLINC135916-IBu	SmLNCA125581-IBu	Smp_063530.1	SmLNCA140687-IBu	SmLNCA124303-IBu	SmLINC126786-IBu
Smp_010260.1	SmLNCA129251-IBu	SmLNCA126838-IBu	SmLINC103977-IBu	SmLNCA130210-IBu	SmLNCS117439-IBu	SmLINC130667-IBu	SmLINC149979-IBu	SmLNCA135680-IBu	SmLNCA135922-IBu	SmLNCA125633-IBu	Smp_063530.2	SmLNCA141009-IBu	SmLINC124321-IBu	SmLINC126787-IBu
Smp_010280.1	SmLNCA102793-IBu	SmLINC126963-IBu	SmLNCS140506-IBu	SmLNCA130223-IBu	SmLINC117472-IBu	SmLNCA102948-IBu	SmLINC150452-IBu	SmLINC135693-IBu	SmLNCA136119-IBu	SmLNCA125702-IBu	Smp_070600.1	SmLINC142679-IBu	SmLNCA124349-IBu	SmLINC126788-IBu
Smp_010720.1	SmLNCA129358-IBu	SmLNCS126968-IBu	SmLINC104009-IBu	SmLNCA130769-IBu	SmLINC117473-IBu	SmLNCA102951-IBu	SmLINC150478-IBu	SmLNCA135695-IBu	SmLNCA103604-IBu	SmLNCA125760-IBu	Smp_071610.1	SmLNCA142813-IBu	SmLNCA124365-IBu	SmLINC126863-IBu
Smp_010800.4	SmLNCA129797-IBu	SmLINC102587-IBu	SmLINC140948-IBu	SmLNCS130778-IBu	SmLINC117480-IBu	SmLINC130987-IBu	SmLINC151299-IBu	SmLINC135720-IBu	SmLINC137315-IBu	SmLNCA125997-IBu	Smp_074000.1	SmLINC143162-IBu	SmLNCA124383-IBu	SmLINC126865-IBu
Smp_010930.1	SmLINC129909-IBu	SmLINC102590-IBu	SmLNCA141170-IBu	SmLINC102955-IBu	SmLINC117483-IBu	SmLINC102972-IBu	SmLINC151300-IBu	SmLINC135763-IBu	SmLINC103702-IBu	SmLNCA125998-IBu	Smp_074190.1	SmLNCA143713-IBu	SmLNCA124495-IBu	SmLINC102586-IBu
Smp_011010.1	SmLNCA129932-IBu	SmLINC127424-IBu	SmLINC141202-IBu	SmLINC130790-IBu	SmLINC117490-IBu	SmLINC102973-IBu	SmLINC151301-IBu	SmLNCA135785-IBu	SmLINC137333-IBu	SmLINC126162-IBu	Smp_075430.1	SmLINC104360-IBu	SmLNCS124621-IBu	SmLINC100005819
Smp_011220.1	SmLINC130054-IBu	SmLINC127425-IBu	SmLNCS141739-IBu	SmLNCA131245-IBu	SmLINC117610-IBu	SmLNCS131396-IBu	SmLNCA152251-IBu	SmLNCA135786-IBu	SmLINC137706-IBu	SmLNCA126183-IBu	Smp_075800.1	SmLNCA145559-IBu	SmLINC124764-IBu	SmLNCA127080-IBu
Smp_011230.2	SmLINC130072-IBu	SmLINC127426-IBu	SmLINC142567-IBu	SmLNCA131451-IBu	SmLNCS117627-IBu	SmLINC131551-IBu	SmLINC152267-IBu	SmLINC135789-IBu	SmLINC137753-IBu	SmLINC126185-IBu	Smp_079380.2	SmLNCA145897-IBu	SmLNCA124805-IBu	SmLINC127096-IBu
Smp_011990.1	SmLNCA130190-IBu	SmLINC102639-IBu	SmLNCA143319-IBu	SmLNCS131805-IBu	SmLNCA118004-IBu	SmLINC132022-IBu	SmLNCS152333-IBu	SmLINC135797-IBu	SmLNCS137865-IBu	SmLINC126197-IBu	Smp_085010.2	SmLNCS146212-IBu	SmLINC100062120	SmLNCS127261-IBu
Smp_012480.4	SmLINC130333-IBu	SmLINC128232-IBu	SmLNCA144651-IBu	SmLINC131981-IBu	Smp_000070.1	SmLINC132266-IBu	SmLNCS152334-IBu	SmLINC135802-IBu	SmLINC138123-IBu	SmLNCA126212-IBu	Smp_085180.1	SmLNCA104564-IBu	SmLNCA124925-IBu	SmLNCA127349-IBu
Smp_012800.1	SmLNCA130510-IBu	SmLINC128491-IBu	SmLNCA144821-IBu	SmLINC131984-IBu	Smp_000600.1	SmLNCA132271-IBu	SmLNCA152756-IBu	SmLINC135985-IBu	SmLINC138235-IBu	SmLINC126326-IBu	Smp_086470.1	SmLINC147465-IBu	SmLINC124949-IBu	SmLNCA127350-IBu
Smp_013150.1	SmLNCA130517-IBu	SmLNCA128540-IBu	SmLINC145210-IBu	SmLINC132489-IBu	Smp_000600.2	SmLINC132292-IBu	SmLINC152882-IBu	SmLINC135986-IBu	SmLINC138287-IBu	SmLINC126327-IBu	Smp_089290.1	SmLNCA005967-IBu	SmLNCA124970-IBu	SmLINC127519-IBu
Smp_013150.2	SmLNCS130578-IBu	SmLINC128991-IBu	SmLINC145458-IBu	SmLNCS132677-IBu	Smp_001500.1	SmLINC132293-IBu	SmLNCA154262-IBu	SmLNCA135995-IBu	SmLINC138303-IBu	SmLINC126452-IBu	Smp_090010.1	SmLINC147863-IBu	SmLNCA125303-IBu	SmLNCA127563-IBu
Smp_013950.1	SmLNCA130649-IBu	SmLINC129078-IBu	SmLINC104450-IBu	SmLNCA103186-IBu	Smp_001830.1	SmLINC132295-IBu	SmLINC154351-IBu	SmLINC103762-IBu	SmLINC138304-IBu	SmLINC126480-IBu	Smp_090080.1	SmLNCA100430-IBu	SmLNCA102400-IBu	SmLINC127585-IBu
Smp_014020.1	SmLNCA130746-IBu	SmLINC129079-IBu	SmLINC146108-IBu	SmLINC100021-IBu	Smp_002010.1	SmLINC132297-IBu	SmLNCA156674-IBu	SmLINC103764-IBu	SmLINC138305-IBu	SmLNCA126505-IBu	Smp_095910.1	SmLNCS104757-IBu	SmLNCA125386-IBu	SmLINC127611-IBu
Smp_014260.1	SmLNCA130751-IBu	SmLINC129285-IBu	SmLINC146109-IBu	SmLNCS133988-IBu	Smp_002080.1	SmLINC132301-IBu	SmLINC156760-IBu	SmLINC137899-IBu	SmLINC138307-IBu	SmLNCA126562-IBu	Smp_102400.1	SmLINC148586-IBu	SmLNCA125433-IBu	SmLINC127679-IBu
Smp_014280.1	SmLINC131335-IBu	SmLNCA129360-IBu	SmLINC146110-IBu	SmLNCS134546-IBu	Smp_002410.1	SmLINC132303-IBu	SmLINC105635-IBu	SmLINC137904-IBu	SmLNCA138373-IBu	SmLINC126633-IBu	Smp_102780.1	SmLNCS104785-IBu	SmLINC125489-IBu	SmLINC127680-IBu
Smp_014730.1	SmLINC131337-IBu	SmLNCA129437-IBu	SmLINC146111-IBu	SmLINC103385-IBu	Smp_002550.1	SmLINC132304-IBu	SmLINC105639-IBu	SmLINC138359-IBu	SmLNCA138469-IBu	SmLNCA102607-IBu	Smp_102960.1	SmLNCA149161-IBu	SmLINC102427-IBu	SmLINC127701-IBu
Smp_014800.1	SmLNCA131387-IBu	SmLNCA129468-IBu	SmLINC146112-IBu	SmLINC135027-IBu	Smp_002740.1	SmLINC132379-IBu	SmLINC105686-IBu	SmLNCA138802-IBu	SmLINC138658-IBu	SmLINC127332-IBu	Smp_103610.1	SmLNCA149332-IBu	SmLINC102432-IBu	SmLINC127714-IBu
Smp_014800.2	SmLNCA131401-IBu	SmLNCA129846-IBu	SmLNCA146409-IBu	SmLINC135029-IBu	Smp_003410.1	SmLINC132380-IBu	SmLINC105687-IBu	SmLNCA139616-IBu	SmLNCS138930-IBu	SmLINC127333-IBu	Smp_104270.1	SmLNCA149340-IBu	SmLNCA125564-IBu	SmLNCA127721-IBu
Smp_015090.1	SmLNCA131454-IBu	SmLINC130033-IBu	SmLINC146643-IBu	SmLINC135032-IBu	Smp_003970.1	SmLNCA132544-IBu	SmLNCA158380-IBu	SmLINC139701-IBu	SmLNCA138958-IBu	SmLINC127334-IBu	Smp_105420.1	SmLINC104857-IBu	SmLNCA125615-IBu	SmLNCA127774-IBu
Smp_015530.2	SmLNCA131977-IBu	SmLNCA102857-IBu	SmLNCA146652-IBu	SmLINC135038-IBu	Smp_004600.1	SmLNCA132674-IBu	SmLINC159318-IBu	SmLNCA140217-IBu	SmLNCA138960-IBu	SmLINC127335-IBu	Smp_105450.1	SmLINC149554-IBu	SmLNCA125759-IBu	SmLNCA127777-IBu
Smp_015800.1	SmLNCA132025-IBu	SmLINC130134-IBu	SmLINC147168-IBu	SmLNCS135060-IBu	Smp_004640.1	SmLINC132707-IBu	SmLINC159384-IBu	SmLNCA140605-IBu	SmLNCA139437-IBu	SmLINC127357-IBu	Smp_105450.2	SmLINC150465-IBu	SmLNCS125833-IBu	SmLNCA102665-IBu
Smp_015880.2	SmLINC132166-IBu	SmLNCS130204-IBu	SmLINC149157-IBu	SmLNCA103434-IBu	Smp_004940.1	SmLNCA132873-IBu	SmLINC159388-IBu	SmLNCA140606-IBu	SmLINC103888-IBu	SmLNCS127358-IBu	Smp_121930.1	SmLINC104949-IBu	SmLNCA125860-IBu	SmLINC127863-IBu
Smp_015900.1	SmLNCA132395-IBu	SmLNCA130351-IBu	SmLNCA149252-IBu	SmLINC103525-IBu	Smp_004990.1	SmLNCA132918-IBu	SmLINC159606-IBu	SmLINC104006-IBu	SmLNCA139480-IBu	SmLINC128003-IBu	Smp_121930.2	SmLINC151974-IBu	SmLNCA125958-IBu	SmLINC127956-IBu
Smp_016130.1	SmLNCA103160-IBu	SmLINC130390-IBu	SmLNCS150233-IBu	SmLNCS136358-IBu	Smp_005080.1	SmLINC132943-IBu	SmLNCS160186-IBu	SmLINC003067-IBu	SmLNCA100357-IBu	SmLINC128262-IBu	Smp_123010.2	SmLINC151976-IBu	SmLNCA125970-IBu	SmLINC100244-IBu
Smp_016550.1	SmLNCA133080-IBu	SmLNCA130426-IBu	SmLINC104937-IBu	SmLNCA136487-IBu	Smp_005180.1	SmLINC133170-IBu	SmLNCA160231-IBu	SmLINC140815-IBu	SmLNCA140080-IBu	SmLNCA128323-IBu	Smp_123010.3	SmLINC151977-IBu	SmLINC125982-IBu	SmLINC128155-IBu
Smp_016810.1	SmLNCA133331-IBu	SmLNCA130564-IBu	SmLINC104939-IBu	SmLINC136533-IBu	Smp_006000.1	SmLNCA133426-IBu	SmLINC161385-IBu	SmLINC140854-IBu	SmLNCA141175-IBu	SmLINC102758-IBu	Smp_123570.1	SmLINC152651-IBu	SmLINC125983-IBu	SmLINC128234-IBu
Smp_017290.1	SmLNCA133563-IBu	SmLNCA130661-IBu	SmLNCA150441-IBu	SmLINC136536-IBu	Smp_006550.1	SmLINC133452-IBu	SmLNCS100553-IBu	SmLNCS140869-IBu	SmLNCA141178-IBu	SmLINC102759-IBu	Smp_124060.1	SmLINC153559-IBu	SmLINC125986-IBu	SmLNCA100251-IBu
Smp_017470.1	SmLNCS133578-IBu	SmLNCA130743-IBu	SmLNCA104956-IBu	SmLINC136537-IBu	Smp_006780.1	SmLINC133557-IBu	SmLINC163039-IBu	SmLNCA141042-IBu	SmLNCA104086-IBu	SmLINC129336-IBu	Smp_124390.1	SmLNCA105320-IBu	SmLNCA126245-IBu	SmLINC128358-IBu
Smp_017640.1	SmLNCA133755-IBu	SmLNCA130745-IBu	SmLNCA104958-IBu	SmLINC136552-IBu	Smp_006850.1	SmLINC134005-IBu	SmLINC163104-IBu	SmLNCA141051-IBu	SmLNCA141840-IBu	SmLINC129338-IBu	Smp_125070.1	SmLINC154919-IBu	SmLNCA126328-IBu	SmLINC128359-IBu
Smp_017650.1	SmLNCA133824-IBu	SmLNCA130755-IBu	SmLINC150789-IBu	SmLNCA137255-IBu	Smp_007540.2	SmLINC134266-IBu	SmLINC163613-IBu	SmLNCA141052-IBu	SmLNCA141849-IBu	SmLINC129377-IBu	Smp_125250.1	SmLNCA155001-IBu	SmLINC102528-IBu	SmLINC128435-IBu
Smp_017660.1	SmLNCA133885-IBu	SmLNCA102983-IBu	SmLINC105077-IBu	SmLINC137296-IBu	Smp_007900.1	SmLINC134502-IBu	SmLINC164082-IBu	SmLINC104045-IBu	SmLNCA142432-IBu	SmLINC129378-IBu	Smp_125730.2	SmLNCA155674-IBu	SmLINC001732-IBu	SmLINC128617-IBu
Smp_018160.1	SmLNCA134284-IBu	SmLINC102986-IBu	SmLNCA105078-IBu	SmLNCA137739-IBu	Smp_007970.1	SmLINC135031-IBu	SmLINC165094-IBu	SmLINC142256-IBu	SmLINC143790-IBu	SmLNCS129639-IBu	Smp_126230.1	SmLNCA155678-IBu	SmLINC126800-IBu	SmLINC128642-IBu
Smp_018640.1	SmLNCA103325-IBu	SmLNCA131196-IBu	SmLNCA151889-IBu	SmLNCS103763-IBu	Smp_008545.1	SmLINC135204-IBu	SmLNCA165797-IBu	SmLINC142474-IBu	SmLNCA144298-IBu	SmLNCA129674-IBu	Smp_127280.1	SmLNCA155680-IBu	SmLINC126808-IBu	SmLNCA128863-IBu
Smp_018710.1	SmLNCA134321-IBu	SmLNCA131291-IBu	SmLINC153369-IBu	SmLNCA137975-IBu	Smp_009690.1	SmLINC135244-IBu	SmLINC166182-IBu	SmLINC142501-IBu	SmLNCS145660-IBu	SmLNCA129809-IBu	Smp_127370.1	SmLINC155960-IBu	SmLINC102592-IBu	SmLNCA128899-IBu
Smp_019630.1	SmLNCA134749-IBu	SmLINC131336-IBu	SmLNCA153838-IBu	SmLNCA137976-IBu	Smp_010140.1	SmLINC135287-IBu	SmLINC166736-IBu	SmLINC142502-IBu	SmLNCA100406-IBu	SmLNCA129810-IBu	Smp_127990.1	SmLNCA156283-IBu	SmLINC102597-IBu	SmLNCS128973-IBu
Smp_019990.1	SmLNCA135056-IBu	SmLNCA131397-IBu	SmLINC154051-IBu	SmLINC138288-IBu	Smp_010800.1	SmLINC135289-IBu	SmLINC106621-IBu	SmLNCA142526-IBu	SmLNCA146370-IBu	SmLNCA129811-IBu	Smp_128110.1	SmLINC105544-IBu	SmLNCA127200-IBu	SmLNCA129261-IBu
Smp_020120.1	SmLNCA135309-IBu	SmLNCA131460-IBu	SmLINC154352-IBu	SmLNCA138315-IBu	Smp_011120.1	SmLINC135301-IBu	SmLINC167765-IBu	SmLNCA142615-IBu	SmLNCA146646-IBu	SmLNCA129812-IBu	Smp_128350.2	SmLNCA156656-IBu	SmLNCA127214-IBu	SmLINC129289-IBu
Smp_020800.1	SmLNCS103497-IBu	SmLNCA131559-IBu	SmLINC154386-IBu	SmLNCA138450-IBu	Smp_012750.1	SmLINC135302-IBu	SmLINC167855-IBu	SmLINC142669-IBu	SmLNCS146671-IBu	SmLINC129907-IBu	Smp_128940.1	SmLNCA157077-IBu	SmLNCA127441-IBu	SmLNCA129359-IBu
Smp_021790.1	SmLNCA135700-IBu	SmLNCA131678-IBu	SmLNCA154436-IBu	SmLINC138509-IBu	Smp_013200.1	SmLNCA135458-IBu	SmLNCS106682-IBu	SmLINC142738-IBu	SmLINC146802-IBu	SmLNCA130168-IBu	Smp_129310.1	SmLNCA105676-IBu	SmLNCA127565-IBu	SmLINC129366-IBu
Smp_021800.1	SmLNCA136062-IBu	SmLINC131974-IBu	SmLNCA154630-IBu	SmLINC138517-IBu	Smp_013210.1	SmLINC135563-IBu	SmLNCA171460-IBu	SmLNCA142772-IBu	SmLINC146907-IBu	SmLNCA130172-IBu	Smp_130100.1	SmLNCA105678-IBu	SmLNCA127779-IBu	SmLNCS129493-IBu
Smp_021830.1	SmLNCA136066-IBu	SmLNCA132024-IBu	SmLNCS154703-IBu	SmLINC138636-IBu	Smp_013470.1	SmLINC135564-IBu	SmLNCS172902-IBu	SmLNCA142775-IBu	SmLINC146909-IBu	SmLNCS130579-IBu	Smp_130580.1	SmLNCA157704-IBu	SmLINC127788-IBu	SmLINC129509-IBu
Smp_021910.1	SmLNCA136267-IBu	SmLNCA132079-IBu	SmLNCA154792-IBu	SmLINC138675-IBu	Smp_014650.1	SmLINC103526-IBu	SmLINC174369-IBu	SmLNCA142782-IBu	SmLINC146988-IBu	SmLNCA131014-IBu	Smp_131410.1	SmLINC158044-IBu	SmLINC128076-IBu	SmLINC129512-IBu
Smp_021960.1	SmLNCA136268-IBu	SmLNCA132182-IBu	SmLINC155048-IBu	SmLINC138838-IBu	Smp_015720.1	SmLINC135988-IBu	SmLNCS107324-IBu	SmLINC142807-IBu	SmLINC147010-IBu	SmLINC131201-IBu	Smp_131410.2	SmLINC158074-IBu	SmLNCA102706-IBu	SmLNCA129518-IBu
Smp_022130.2	SmLNCA136305-IBu	SmLNCA132273-IBu	SmLINC156387-IBu	SmLNCA139285-IBu	Smp_016910.1	SmLNCA136169-IBu	SmLINC174737-IBu	SmLINC142820-IBu	SmLINC147032-IBu	SmLNCA131235-IBu	Smp_131470.1	SmLNCA158145-IBu	SmLINC128317-IBu	SmLNCA129582-IBu
Smp_022500.1	SmLNCA136380-IBu	SmLNCA132693-IBu	SmLNCA157593-IBu	SmLNCA139651-IBu	Smp_016990.1	SmLINC136333-IBu	SmLNCS100662-IBu	SmLINC142881-IBu	SmLNCA147033-IBu	SmLNCA131236-IBu	Smp_131470.2	SmLNCA158198-IBu	SmLNCA128320-IBu	SmLNCA129597-IBu
Smp_023230.1	SmLNCA136430-IBu	SmLNCA132811-IBu	SmLINC157872-IBu	SmLNCA139652-IBu	Smp_017280.1	SmLINC136493-IBu	SmLNCA175186-IBu	SmLNCA144024-IBu	SmLINC147116-IBu	SmLNCA131288-IBu	Smp_131490.1	SmLINC158377-IBu	SmLNCA128567-IBu	SmLINC129803-IBu
Smp_024880.1	SmLNCA136483-IBu	SmLNCA132819-IBu	SmLINC157874-IBu	SmLNCA139658-IBu	Smp_017360.1	SmLNCA136747-IBu	SmLINC177586-IBu	SmLNCA144025-IBu	SmLINC147122-IBu	SmLINC131313-IBu	Smp_131580.1	SmLINC158987-IBu	SmLNCA128747-IBu	SmLNCS129872-IBu
Smp_025340.1	SmLNCA136556-IBu	SmLNCA132869-IBu	SmLINC159455-IBu	SmLNCA139999-IBu	Smp_018400.2	SmLNCS137022-IBu	SmLNCA107712-IBu	SmLNCA144045-IBu	SmLINC147165-IBu	SmLNCA131351-IBu	Smp_134390.1	SmLNCA159728-IBu	SmLINC128878-IBu	SmLINC129911-IBu
Smp_026190.2	SmLNCA136575-IBu	SmLNCA132870-IBu	SmLINC160015-IBu	SmLINC140018-IBu	Smp_018530.1	SmLINC137275-IBu	SmLINC178188-IBu	SmLNCA144046-IBu	SmLINC147203-IBu	SmLNCA131352-IBu	Smp_136310.1	SmLNCA106008-IBu	SmLINC129077-IBu	SmLINC129912-IBu
Smp_026340.1	SmLNCA136615-IBu	SmLNCA132871-IBu	SmLNCA160924-IBu	SmLINC140314-IBu	Smp_018990.1	SmLINC137276-IBu	SmLNCS178485-IBu	SmLNCA144348-IBu	SmLNCA147236-IBu	SmLNCA131353-IBu	Smp_136730.1	SmLNCA160288-IBu	SmLINC129244-IBu	SmLNCS130112-IBu
Smp_026630.1	SmLNCA136766-IBu	SmLNCA132872-IBu	SmLINC161094-IBu	SmLINC140596-IBu	Smp_019060.1	SmLINC137335-IBu	SmLINC178544-IBu	SmLNCA144745-IBu	SmLINC147254-IBu	SmLNCA131354-IBu	Smp_137700.1	SmLINC160814-IBu	SmLNCA102809-IBu	SmLINC130115-IBu
Smp_027010.1	SmLNCA136881-IBu	SmLNCA132874-IBu	SmLINC161143-IBu	SmLNCA140608-IBu	Smp_019060.2	SmLINC137338-IBu	SmLINC178699-IBu	SmLNCA104351-IBu	SmLINC147529-IBu	SmLNCA131356-IBu	Smp_137720.1	SmLNCA160826-IBu	SmLINC129498-IBu	SmLNCA130336-IBu
Smp_027080.1	SmLNCA137009-IBu	SmLNCA132890-IBu	SmLINC161376-IBu	SmLNCA140686-IBu	Smp_020220.1	SmLNCA137410-IBu	SmLINC178736-IBu	SmLINC104364-IBu	SmLINC147542-IBu	SmLNCA131552-IBu	Smp_139150.1	SmLNCA160828-IBu	SmLNCA129939-IBu	SmLNCA130456-IBu
Smp_027240.1	SmLNCA137028-IBu	SmLNCA132902-IBu	SmLINC161610-IBu	SmLNCA141101-IBu	Smp_020920.1	SmLNCS137471-IBu	SmLINC178737-IBu	SmLINC144904-IBu	SmLNCA104704-IBu	SmLINC131717-IBu	Smp_139240.1	SmLINC106203-IBu	SmLNCA102853-IBu	SmLINC102895-IBu
Smp_027500.1	SmLNCA137239-IBu	SmLNCA133053-IBu	SmLINC004496-IBu	SmLNCA141405-IBu	Smp_021070.1	SmLNCA137554-IBu	SmLINC178739-IBu	SmLINC144905-IBu	SmLINC148076-IBu	SmLINC131718-IBu	Smp_140610.1	SmLINC162648-IBu	SmLINC130040-IBu	SmLNCS130595-IBu
Smp_027880.1	SmLINC137298-IBu	SmLINC133174-IBu	SmLINC161874-IBu	SmLNCA141406-IBu	Smp_021140.1	SmLINC137705-IBu	SmLINC178744-IBu	SmLINC144906-IBu	SmLNCA148341-IBu	SmLINC131720-IBu	Smp_142490.1	SmLNCA162834-IBu	SmLINC130058-IBu	SmLINC130596-IBu
Smp_028060.1	SmLNCA137608-IBu	SmLINC133211-IBu	SmLINC161908-IBu	SmLNCA141410-IBu	Smp_022140.1	SmLNCA103793-IBu	SmLINC178745-IBu	SmLINC144943-IBu	SmLINC148460-IBu	SmLINC131985-IBu	Smp_143690.1	SmLNCS164102-IBu	SmLINC130061-IBu	SmLINC130651-IBu
Smp_028930.1	SmLNCA137743-IBu	SmLINC133343-IBu	SmLINC161974-IBu	SmLNCA142048-IBu	Smp_023150.1	SmLNCA138267-IBu	SmLINC178784-IBu	SmLINC144944-IBu	SmLINC148461-IBu	SmLNCA132178-IBu	Smp_145510.2	SmLINC164692-IBu	SmLNCA130249-IBu	SmLNCA130883-IBu
Smp_028930.2	SmLNCS103786-IBu	SmLINC133344-IBu	SmLINC162527-IBu	SmLINC143105-IBu	Smp_023360.1	SmLNCS138337-IBu	SmLINC178785-IBu	SmLINC104381-IBu	SmLINC148462-IBu	SmLNCA132179-IBu	Smp_146250.1	SmLINC165369-IBu	SmLINC102893-IBu	SmLNCA130949-IBu
Smp_029060.1	SmLINC103794-IBu	SmLINC133453-IBu	SmLNCA162824-IBu	SmLINC143164-IBu	Smp_024140.1	SmLNCS138338-IBu	SmLINC178786-IBu	SmLINC145190-IBu	SmLINC148656-IBu	SmLNCA132207-IBu	Smp_146430.1	SmLNCA165375-IBu	SmLNCA130500-IBu	SmLINC102987-IBu
Smp_029740.1	SmLNCA138388-IBu	SmLINC133454-IBu	SmLINC164023-IBu	SmLNCA143191-IBu	Smp_024380.1	SmLNCS138342-IBu	SmLINC178787-IBu	SmLNCA145716-IBu	SmLINC148936-IBu	SmLINC132208-IBu	Smp_146430.2	SmLINC004764-IBu	SmLNCA130577-IBu	SmLINC102988-IBu
Smp_029740.2	SmLNCA138413-IBu	SmLINC133456-IBu	SmLNCA164024-IBu	SmLNCA143200-IBu	Smp_024850.1	SmLNCS138344-IBu	SmLINC178788-IBu	SmLNCA145759-IBu	SmLINC148938-IBu	SmLNCA132210-IBu	Smp_147050.1	SmLINC166190-IBu	SmLNCS130736-IBu	SmLINC102989-IBu
Smp_029750.1	SmLINC138508-IBu	SmLNCA133506-IBu	SmLINC164276-IBu	SmLINC143304-IBu	Smp_024850.2	SmLNCA103835-IBu	SmLINC178789-IBu	SmLNCA146499-IBu	SmLINC148939-IBu	SmLNCA132232-IBu	Smp_147820.1	SmLNCA106593-IBu	SmLINC130846-IBu	SmLNCA131143-IBu
Smp_030280.2	SmLINC138525-IBu	SmLINC133669-IBu	SmLNCA164381-IBu	SmLINC143788-IBu	Smp_025160.3	SmLNCA138814-IBu	SmLINC178790-IBu	SmLNCA146832-IBu	SmLNCA149317-IBu	SmLNCA132400-IBu	Smp_150740.1	SmLNCA106684-IBu	SmLNCS130945-IBu	SmLNCA131362-IBu
Smp_030320.1	SmLNCA103844-IBu	SmLINC133670-IBu	SmLINC164552-IBu	SmLINC143792-IBu	Smp_025550.1	SmLINC138850-IBu	SmLINC100715-IBu	SmLNCS146931-IBu	SmLNCA149647-IBu	SmLNCA132420-IBu	Smp_151590.1	SmLINC168266-IBu	SmLINC130960-IBu	SmLINC131549-IBu
Smp_030760.2	SmLNCA138914-IBu	SmLNCA134121-IBu	SmLINC164553-IBu	SmLINC143793-IBu	Smp_027220.1	SmLINC138862-IBu	SmLNCS107919-IBu	SmLINC147184-IBu	SmLNCS149654-IBu	SmLNCA132430-IBu	Smp_152990.1	SmLINC168796-IBu	SmLINC130962-IBu	SmLNCA131806-IBu
Smp_030860.2	SmLNCA138937-IBu	SmLINC134135-IBu	SmLNCA165515-IBu	SmLINC144102-IBu	Smp_027610.1	SmLNCA138864-IBu	SmLNCS107932-IBu	SmLINC148411-IBu	SmLINC149732-IBu	SmLINC132432-IBu	Smp_153070.1	SmLINC168799-IBu	SmLINC130964-IBu	SmLNCA131960-IBu
Smp_031220.1	SmLNCA139080-IBu	SmLNCA134254-IBu	SmLNCA168238-IBu	SmLNCA144643-IBu	Smp_027920.1	SmLNCA001671-IBu	SmLNCA109214-IBu	SmLINC104833-IBu	SmLINC149916-IBu	SmLINC132506-IBu	Smp_153110.1	SmLNCA169598-IBu	SmLINC130966-IBu	SmLINC131999-IBu
Smp_031710.1	SmLNCA139491-IBu	SmLINC103337-IBu	SmLNCA106749-IBu	SmLNCA104344-IBu	Smp_028440.1	SmLINC139072-IBu	SmLINC109601-IBu	SmLINC149313-IBu	SmLINC149917-IBu	SmLINC132508-IBu	Smp_153340.1	SmLINC106840-IBu	SmLINC130967-IBu	SmLINC132001-IBu
Smp_032800.1	SmLNCS139497-IBu	SmLNCA134373-IBu	SmLNCA106753-IBu	SmLINC144682-IBu	Smp_028980.1	SmLINC139073-IBu	SmLINC110541-IBu	SmLNCA149563-IBu	SmLNCA150266-IBu	SmLINC132509-IBu	Smp_154410.5	SmLNCA170152-IBu	SmLINC130969-IBu	SmLINC132002-IBu
Smp_033600.1	SmLNCA139628-IBu	SmLNCA134551-IBu	SmLNCA168739-IBu	SmLNCA145032-IBu	Smp_028980.2	SmLINC139075-IBu	SmLINC110654-IBu	SmLNCA149564-IBu	SmLINC150298-IBu	SmLNCA103107-IBu	Smp_155700.1	SmLNCA170153-IBu	SmLINC130971-IBu	SmLNCA132189-IBu
Smp_033620.1	SmLINC140011-IBu	SmLNCA134750-IBu	SmLNCA169535-IBu	SmLINC145153-IBu	Smp_029100.1	SmLNCA139211-IBu	SmLINC110713-IBu	SmLNCA149788-IBu	SmLNCA150317-IBu	SmLNCA103108-IBu	Smp_156160.3	SmLNCA170440-IBu	SmLINC130972-IBu	SmLNCA132498-IBu
Smp_033770.1	SmLNCA140102-IBu	SmLINC135065-IBu	SmLINC106823-IBu	SmLINC145686-IBu	Smp_029240.1	SmLNCA139226-IBu	SmLNCA110726-IBu	SmLINC104929-IBu	SmLINC150318-IBu	SmLINC132903-IBu	Smp_156910.5	SmLNCA170447-IBu	SmLINC130975-IBu	SmLNCA132696-IBu
Smp_034430.1	SmLNCA140158-IBu	SmLNCA103435-IBu	SmLNCA169643-IBu	SmLNCA145808-IBu	Smp_029820.1	SmLNCA139243-IBu	SmLNCA111037-IBu	SmLINC150456-IBu	SmLINC150319-IBu	SmLNCA132906-IBu	Smp_157230.1	SmLINC106924-IBu	SmLINC130991-IBu	SmLNCA133141-IBu
Smp_034530.1	SmLNCA103941-IBu	SmLINC135317-IBu	SmLNCA169713-IBu	SmLINC145810-IBu	Smp_030330.1	SmLNCA140059-IBu	SmLINC111053-IBu	SmLNCS150471-IBu	SmLINC150444-IBu	SmLNCA132908-IBu	Smp_158520.1	SmLNCA170699-IBu	SmLNCA131005-IBu	SmLINC133256-IBu
Smp_035460.1	SmLNCA140223-IBu	SmLINC135318-IBu	SmLNCA169836-IBu	SmLNCA104475-IBu	Smp_030690.1	SmLINC140312-IBu	SmLNCS101119-IBu	SmLINC150966-IBu	SmLINC150451-IBu	SmLNCA132915-IBu	Smp_158620.1	SmLINC171556-IBu	SmLINC131007-IBu	SmLNCA133442-IBu
Smp_035460.4	SmLINC140313-IBu	SmLNCA135425-IBu	SmLINC170458-IBu	SmLINC145831-IBu	Smp_030830.1	SmLINC140374-IBu	SmLNCA113587-IBu	SmLINC105001-IBu	SmLINC104960-IBu	SmLNCA133079-IBu	Smp_159050.1	SmLNCA171901-IBu	SmLINC006435-IBu	SmLNCA133641-IBu
Smp_036060.1	SmLINC140459-IBu	SmLINC135500-IBu	SmLINC170571-IBu	SmLINC145863-IBu	Smp_031570.1	SmLINC140520-IBu	SmLINC113905-IBu	SmLINC150976-IBu	SmLINC150907-IBu	SmLNCA133126-IBu	Smp_159370.1	SmLINC172396-IBu	SmLINC131021-IBu	SmLINC133654-IBu
Smp_036780.1	SmLNCA140610-IBu	SmLNCA135745-IBu	SmLINC170707-IBu	SmLINC145912-IBu	Smp_032260.1	SmLINC140522-IBu	SmLNCA101344-IBu	SmLINC151033-IBu	SmLINC150985-IBu	SmLNCA133132-IBu	Smp_160710.1	SmLNCS172458-IBu	SmLINC131042-IBu	SmLINC133767-IBu
Smp_036940.1	SmLNCA140688-IBu	SmLNCA136035-IBu	SmLNCS106951-IBu	SmLINC145972-IBu	Smp_032260.2	SmLNCA141574-IBu	SmLINC115888-IBu	SmLINC151258-IBu	SmLINC151053-IBu	SmLINC133143-IBu	Smp_161040.1	SmLNCA172956-IBu	SmLINC131045-IBu	SmLNCA103285-IBu
Smp_036950.1	SmLNCA141163-IBu	SmLINC136128-IBu	SmLNCA171226-IBu	SmLINC145974-IBu	Smp_032510.1	SmLNCA141701-IBu	SmLNCA116325-IBu	SmLINC151259-IBu	SmLINC151295-IBu	SmLNCS103184-IBu	Smp_162770.1	SmLNCA172968-IBu	SmLNCA131052-IBu	SmLNCS134273-IBu
Smp_037530.1	SmLNCA141480-IBu	SmLNCA136415-IBu	SmLNCA171227-IBu	SmLINC145987-IBu	Smp_032580.1	SmLNCA141828-IBu	SmLNCA116835-IBu	SmLINC151260-IBu	SmLINC151296-IBu	SmLINC133282-IBu	Smp_162770.2	SmLINC172982-IBu	SmLNCA131057-IBu	SmLINC103334-IBu
Smp_037640.1	SmLNCA141523-IBu	SmLNCA103598-IBu	SmLNCA171889-IBu	SmLINC145989-IBu	Smp_032760.1	SmLNCS141961-IBu	SmLNCA101546-IBu	SmLINC151407-IBu	SmLNCA151718-IBu	SmLNCA133283-IBu	Smp_166170.1	SmLNCA173200-IBu	SmLNCA131062-IBu	SmLNCA134376-IBu
Smp_037930.1	SmLNCA141547-IBu	SmLNCA103626-IBu	SmLINC100642-IBu	SmLINC145990-IBu	Smp_032810.1	SmLINC000230-IBu	SmLNCA117334-IBu	SmLNCA151867-IBu	SmLNCA151723-IBu	SmLNCA133284-IBu	Smp_166530.1	SmLNCA173790-IBu	SmLNCA131064-IBu	SmLNCA134410-IBu
Smp_038710.1	SmLNCA141843-IBu	SmLNCA136915-IBu	SmLNCA172693-IBu	SmLNCS146005-IBu	Smp_033700.1	SmLNCA142198-IBu	SmLINC117478-IBu	SmLNCA151939-IBu	SmLINC151811-IBu	SmLNCA133286-IBu	Smp_169870.1	SmLINC174032-IBu	SmLNCA131103-IBu	SmLINC134498-IBu
Smp_038840.1	SmLNCA141910-IBu	SmLNCA137023-IBu	SmLNCA107189-IBu	SmLNCA146021-IBu	Smp_033760.1	SmLINC142557-IBu	SmLNCA117981-IBu	SmLNCS105110-IBu	SmLNCA152033-IBu	SmLNCA133287-IBu	Smp_169990.1	SmLNCA174408-IBu	SmLNCA102993-IBu	SmLNCA134860-IBu
Smp_038870.1	SmLNCA142041-IBu	SmLNCS137305-IBu	SmLNCA174353-IBu	SmLNCA146230-IBu	Smp_034670.1	SmLNCA142773-IBu	SmLINC118123-IBu	SmLNCA152591-IBu	SmLNCA152252-IBu	SmLNCA133289-IBu	Smp_172590.1	SmLNCA174577-IBu	SmLNCA131163-IBu	SmLINC135066-IBu
Smp_038960.2	SmLNCA142234-IBu	SmLINC137334-IBu	SmLINC174709-IBu	SmLNCA146310-IBu	Smp_034700.1	SmLNCA143157-IBu	SmLNCS118154-IBu	SmLINC152872-IBu	SmLNCA152265-IBu	SmLNCA133290-IBu	Smp_174700.1	SmLNCA174799-IBu	SmLNCA131221-IBu	SmLNCA135227-IBu
Smp_039000.1	SmLNCA142383-IBu	SmLNCA137392-IBu	SmLINC174711-IBu	SmLINC146316-IBu	Smp_035090.3	SmLINC143166-IBu	SmLINC118205-IBu	SmLINC152950-IBu	SmLNCA152483-IBu	SmLNCA133292-IBu	Smp_175310.1	SmLINC174804-IBu	SmLINC131341-IBu	SmLNCA135359-IBu
Smp_039180.1	SmLNCA142998-IBu	SmLINC137757-IBu	SmLNCA174739-IBu	SmLINC146438-IBu	Smp_035360.1	SmLINC143168-IBu	SmLINC118239-IBu	SmLINC105246-IBu	SmLNCA105172-IBu	SmLNCA133296-IBu	Smp_177080.1	SmLINC174916-IBu	SmLINC131402-IBu	SmLINC103512-IBu
Smp_039820.1	SmLNCS143140-IBu	SmLNCA137773-IBu	SmLNCA175092-IBu	SmLNCS146467-IBu	Smp_035360.2	SmLINC143249-IBu	SmLINC118347-IBu	SmLNCA153794-IBu	SmLINC153161-IBu	SmLINC133297-IBu	Smp_178490.1	SmLINC177597-IBu	SmLINC131432-IBu	SmLINC103523-IBu
Smp_039970.1	SmLNCA143192-IBu	SmLNCA137784-IBu	SmLNCA175100-IBu	SmLINC146657-IBu	Smp_035790.1	SmLINC143347-IBu	SmLINC100107304	SmLNCA153903-IBu	SmLINC153238-IBu	SmLNCA133328-IBu	Smp_179490.3	SmLINC178311-IBu	SmLNCA131464-IBu	SmLNCA135752-IBu
Smp_040280.1	SmLNCA143549-IBu	SmLINC137881-IBu	SmLINC175515-IBu	SmLNCA146808-IBu	Smp_035800.1	SmLINC143669-IBu	SmLNCA118437-IBu	SmLINC154048-IBu	SmLNCA153586-IBu	SmLINC133349-IBu	Smp_180160.2	SmLINC178547-IBu	SmLNCA131500-IBu	SmLNCA136110-IBu
Smp_040500.1	SmLNCA143550-IBu	SmLINC137891-IBu	SmLINC175521-IBu	SmLINC146864-IBu	Smp_038080.1	SmLINC143916-IBu	SmLNCA101686-IBu	SmLINC154110-IBu	SmLNCS105242-IBu	SmLNCA133410-IBu	Smp_181060.1	SmLINC178593-IBu	SmLINC131570-IBu	SmLNCA136120-IBu
Smp_040510.1	SmLNCA144105-IBu	SmLINC137916-IBu	SmLINC175705-IBu	SmLNCA146877-IBu	Smp_038300.1	SmLNCA143956-IBu	Smp_000370.1	SmLNCS154138-IBu	SmLINC154347-IBu	SmLNCA133411-IBu	Smp_181070.1	SmLNCA107974-IBu	SmLNCA131590-IBu	SmLINC136125-IBu
Smp_040770.1	SmLNCA144130-IBu	SmLINC137950-IBu	SmLINC175735-IBu	SmLINC147166-IBu	Smp_038510.1	SmLINC143997-IBu	Smp_043780.1	SmLNCA154177-IBu	SmLINC154349-IBu	SmLINC133580-IBu	Smp_187140.1	SmLNCA107990-IBu	SmLINC131714-IBu	SmLINC002895-IBu
Smp_040960.2	SmLNCA144137-IBu	SmLNCA137973-IBu	SmLNCA176217-IBu	SmLINC147167-IBu	Smp_038940.2	SmLNCA144074-IBu	Smp_076150.3	SmLNCA154179-IBu	SmLNCA154407-IBu	SmLINC133643-IBu	Smp_187360.1	SmLINC108235-IBu	SmLNCA131832-IBu	SmLINC136143-IBu
Smp_041460.1	SmLINC144324-IBu	SmLINC138076-IBu	SmLINC176436-IBu	SmLINC147177-IBu	Smp_040130.1	SmLNCA144190-IBu	Smp_120620.1	SmLNCA154180-IBu	SmLINC154483-IBu	SmLINC133644-IBu	Smp_191970.1	SmLINC108437-IBu	SmLNCA131833-IBu	SmLNCA136271-IBu
Smp_041830.1	SmLNCA104312-IBu	SmLNCS138339-IBu	SmLINC107718-IBu	SmLINC147195-IBu	Smp_041450.1	SmLINC144314-IBu	Smp_127270.2	SmLINC154295-IBu	SmLINC154827-IBu	SmLINC133797-IBu	Smp_194380.1	SmLNCA100810-IBu	SmLNCA131834-IBu	SmLNCA136304-IBu
Smp_042030.1	SmLNCA104317-IBu	SmLNCS138341-IBu	SmLINC178559-IBu	SmLINC147196-IBu	Smp_041480.1	SmLINC144316-IBu	Smp_145910.1	SmLNCA154462-IBu	SmLNCA156584-IBu	SmLNCA133825-IBu	Smp_194910.1	SmLINC110360-IBu	SmLNCA131840-IBu	SmLNCA136666-IBu
Smp_042030.3	SmLNCA144994-IBu	SmLNCS138345-IBu	SmLINC107792-IBu	SmLINC006374-IBu	Smp_041500.2	SmLNCA144393-IBu	Smp_157780.1	SmLINC155270-IBu	SmLNCA156641-IBu	SmLNCA133939-IBu	Smp_197730.2	SmLNCA110650-IBu	SmLNCS132167-IBu	SmLINC136820-IBu
Smp_042080.1	SmLNCA104410-IBu	SmLNCS138348-IBu	SmLINC108611-IBu	SmLNCA147222-IBu	Smp_041650.1	SmLNCA144395-IBu	Smp_157780.2	SmLNCA105412-IBu	SmLNCA157174-IBu	SmLINC133950-IBu	Smp_200100.1	SmLNCA110728-IBu	SmLINC132176-IBu	SmLNCA136959-IBu
Smp_042280.1	SmLNCA145530-IBu	SmLNCA138355-IBu	SmLNCS108918-IBu	SmLNCA104688-IBu	Smp_041740.1	SmLNCA144695-IBu	Smp_180500.3	SmLINC155586-IBu	SmLNCA157815-IBu	SmLNCA133996-IBu	Smp_201470.1	SmLNCS111633-IBu	SmLINC002639-IBu	SmLINC136992-IBu
Smp_042420.1	SmLNCA104465-IBu	SmLNCA138433-IBu	SmLNCA108963-IBu	SmLNCS147739-IBu	Smp_041980.1	SmLNCA144698-IBu	Smp_181730.1	SmLNCS155711-IBu	SmLINC157936-IBu	SmLINC134030-IBu	Smp_202610.1	SmLNCA111971-IBu	SmLNCS132582-IBu	SmLNCA136993-IBu
Smp_042770.1	SmLNCA145815-IBu	SmLINC138660-IBu	SmLINC109012-IBu	SmLNCA104733-IBu	Smp_042090.1	SmLNCA144735-IBu	Smp_190710.1	SmLNCA155829-IBu	SmLINC157961-IBu	SmLNCA134031-IBu	Smp_202610.2	SmLINC112153-IBu	SmLNCA132998-IBu	SmLINC137036-IBu
Smp_042780.1	SmLNCA145857-IBu	SmLNCA138841-IBu	SmLINC100063-IBu	SmLINC148140-IBu	Smp_042090.2	SmLINC104350-IBu	Smp_200900.1	SmLINC156482-IBu	SmLINC158013-IBu	SmLNCA134032-IBu	Smp_203030.1	SmLINC112583-IBu	SmLNCA133028-IBu	SmLINC137107-IBu
Smp_042920.1	SmLNCA145876-IBu	SmLNCA138868-IBu	SmLNCA109094-IBu	SmLNCA148164-IBu	Smp_042560.1	SmLINC145220-IBu	Smp_247820.2	SmLINC156483-IBu	SmLINC158014-IBu	SmLNCA134034-IBu	Smp_207040.2	SmLNCA113482-IBu	SmLINC133492-IBu	SmLINC137108-IBu
Smp_042980.1	SmLNCA146041-IBu	SmLINC138870-IBu	SmLINC109171-IBu	SmLINC148293-IBu	Smp_042630.2	SmLINC145485-IBu	Smp_266810.1	SmLNCA157443-IBu	SmLNCA158035-IBu	SmLINC134036-IBu	Smp_210830.1	SmLNCA114436-IBu	SmLNCS133574-IBu	SmLNCS137142-IBu
Smp_043350.1	SmLNCA146292-IBu	SmLINC139021-IBu	SmLINC109244-IBu	SmLNCA148569-IBu	Smp_043200.1	SmLINC145486-IBu	Smp_303600.2	SmLNCA157453-IBu	SmLINC158172-IBu	SmLNCS103313-IBu	Smp_212310.1	SmLINC114541-IBu	SmLNCA133618-IBu	SmLNCA137143-IBu
Smp_044020.1	SmLNCA146332-IBu	SmLNCA139330-IBu	SmLNCA109345-IBu	SmLNCA148572-IBu	Smp_043200.2	SmLINC145487-IBu	Smp_307460.1	SmLNCA158526-IBu	SmLNCA158237-IBu	SmLINC134137-IBu	Smp_212840.1	SmLNCA114552-IBu	SmLINC133647-IBu	SmLINC137176-IBu
Smp_044690.1	SmLINC146459-IBu	SmLNCA139365-IBu	SmLINC109443-IBu	SmLINC148590-IBu	Smp_044280.1	SmLINC146521-IBu	Smp_307730.1	SmLNCA158527-IBu	SmLNCA158406-IBu	SmLINC134246-IBu	Smp_213590.1	SmLNCA114782-IBu	SmLINC133649-IBu	SmLNCA137235-IBu
Smp_045590.1	SmLNCA146480-IBu	SmLINC139694-IBu	SmLINC100066-IBu	SmLINC148662-IBu	Smp_044580.1	SmLINC146745-IBu	Smp_308060.1	SmLNCA158743-IBu	SmLNCS158468-IBu	SmLNCA134314-IBu	Smp_213620.1	SmLNCA115549-IBu	SmLINC133699-IBu	SmLINC137257-IBu
Smp_045600.1	SmLNCA146516-IBu	SmLINC139695-IBu	SmLINC100923-IBu	SmLINC148692-IBu	Smp_044850.1	SmLINC146919-IBu	Smp_308060.2	SmLNCA158798-IBu	SmLNCA158927-IBu	SmLNCA134316-IBu	Smp_214370.1	SmLINC115698-IBu	SmLNCA134166-IBu	SmLINC137263-IBu
Smp_045780.1	SmLNCA146596-IBu	SmLNCA139875-IBu	SmLINC110184-IBu	SmLNCA104792-IBu	Smp_045060.1	SmLNCS104636-IBu	Smp_308060.3	SmLINC159122-IBu	SmLINC159101-IBu	SmLNCA134564-IBu	Smp_242130.1	SmLINC101497-IBu	SmLNCS134269-IBu	SmLINC137272-IBu
Smp_045920.2	SmLNCA146881-IBu	SmLNCA140095-IBu	SmLNCA110185-IBu	SmLNCA148994-IBu	Smp_045070.1	SmLINC147106-IBu	Smp_313990.1	SmLINC159163-IBu	SmLINC159130-IBu	SmLNCA134625-IBu	Smp_242800.1	SmLNCA116610-IBu	SmLINC134331-IBu	SmLINC137274-IBu
Smp_045930.1	SmLINC147124-IBu	SmLINC140517-IBu	SmLNCA110188-IBu	SmLNCA104816-IBu	Smp_045750.1	SmLNCA147146-IBu	Smp_315830.2	SmLINC159173-IBu	SmLINC159253-IBu	SmLINC134728-IBu	Smp_243810.1	SmLNCA101532-IBu	SmLINC134332-IBu	SmLNCA137309-IBu
Smp_046750.1	SmLNCA147362-IBu	SmLNCA104025-IBu	SmLNCA110410-IBu	SmLNCA149197-IBu	Smp_046090.1	SmLINC104658-IBu	Smp_316230.1	SmLINC159224-IBu	SmLINC159522-IBu	SmLNCA134733-IBu	Smp_243810.2	SmLNCS117167-IBu	SmLINC103340-IBu	SmLNCS137349-IBu
Smp_046900.1	SmLNCA147588-IBu	SmLNCA141137-IBu	SmLINC110556-IBu	SmLNCA149360-IBu	Smp_046500.2	SmLINC147164-IBu	Smp_316490.1	SmLNCA105856-IBu	SmLINC159533-IBu	SmLINC134734-IBu	Smp_244650.1	SmLNCS117403-IBu	SmLNCA134712-IBu	SmLINC137381-IBu
Smp_047410.2	SmLNCA104695-IBu	SmLINC141788-IBu	SmLNCA100970-IBu	SmLNCA149927-IBu	Smp_047200.1	SmLINC147346-IBu	Smp_317460.1	SmLINC159261-IBu	SmLINC159607-IBu	SmLNCA134762-IBu	Smp_244880.1	SmLINC117537-IBu	SmLINC134722-IBu	SmLINC137412-IBu
Smp_047540.1	SmLINC147613-IBu	SmLNCA141822-IBu	SmLNCA111475-IBu	SmLINC150888-IBu	Smp_047740.1	SmLINC147348-IBu	Smp_320620.1	SmLINC159289-IBu	SmLINC159670-IBu	SmLNCA134763-IBu	Smp_244890.3	SmLNCA117859-IBu	SmLNCA135010-IBu	SmLINC137413-IBu
Smp_048520.1	SmLNCS147686-IBu	SmLNCA142060-IBu	SmLNCA111665-IBu	SmLINC151062-IBu	Smp_048260.1	SmLNCA147711-IBu	Smp_321420.1	SmLINC159359-IBu	SmLINC159734-IBu	SmLNCA134783-IBu	Smp_246170.1	Smp_006560.1	SmLNCA135225-IBu	SmLINC137451-IBu
Smp_048620.1	SmLINC147755-IBu	SmLNCA142136-IBu	SmLNCA111667-IBu	SmLNCA151067-IBu	Smp_048650.1	SmLNCA147761-IBu	Smp_322290.1	SmLINC159360-IBu	SmLINC159813-IBu	SmLINC134799-IBu	Smp_266900.1	Smp_016730.1	SmLNCA103438-IBu	SmLINC137452-IBu
Smp_048930.1	SmLNCA147866-IBu	SmLINC142148-IBu	SmLINC112053-IBu	SmLNCA151177-IBu	Smp_048660.1	SmLNCA147791-IBu	Smp_324450.1	SmLINC159372-IBu	SmLINC160242-IBu	SmLNCA134807-IBu	Smp_301430.1	Smp_019840.2	SmLNCA103441-IBu	SmLINC137465-IBu
Smp_048940.1	SmLINC148068-IBu	SmLINC003295-IBu	SmLINC112054-IBu	SmLNCA151243-IBu	Smp_050280.1	SmLINC147860-IBu	Smp_325570.1	SmLINC159399-IBu	SmLNCA160466-IBu	SmLINC134842-IBu	Smp_301430.2	Smp_020550.1	SmLNCA103450-IBu	SmLINC137595-IBu
Smp_049920.1	SmLNCA148279-IBu	SmLNCA142321-IBu	SmLINC112664-IBu	SmLINC151448-IBu	Smp_050590.1	SmLNCA148092-IBu	Smp_327490.1	SmLNCA159451-IBu	SmLNCA160514-IBu	SmLNCA134910-IBu	Smp_305800.3	Smp_021080.2	SmLNCA103451-IBu	SmLINC137596-IBu
Smp_049930.1	SmLNCA148316-IBu	SmLINC142792-IBu	SmLINC112668-IBu	SmLNCA151623-IBu	Smp_050940.1	SmLINC148344-IBu	Smp_327580.1	SmLINC159473-IBu	SmLNCS160574-IBu	SmLNCA134911-IBu	Smp_307510.1	Smp_027340.1	SmLNCA103455-IBu	SmLINC137600-IBu
Smp_050110.1	SmLINC148484-IBu	SmLNCA142930-IBu	SmLINC113025-IBu	SmLINC152028-IBu	Smp_051260.1	SmLINC148370-IBu	Smp_327590.1	SmLINC159477-IBu	SmLNCA161023-IBu	SmLNCA134912-IBu	Smp_308930.1	Smp_029800.3	SmLNCA135405-IBu	SmLINC137711-IBu
Smp_050160.1	SmLNCA148568-IBu	SmLINC143111-IBu	SmLINC114310-IBu	SmLNCA152462-IBu	Smp_051320.1	SmLINC003802-IBu	Smp_328900.1	SmLINC159479-IBu	SmLINC106076-IBu	SmLNCA134933-IBu	Smp_314290.1	Smp_030500.1	SmLNCA135711-IBu	SmLNCS137781-IBu
Smp_050250.1	SmLNCA148578-IBu	SmLINC143112-IBu	SmLINC114718-IBu	SmLINC152563-IBu	Smp_053130.1	SmLINC148373-IBu	Smp_328940.1	SmLINC159503-IBu	SmLNCA161632-IBu	SmLNCA134934-IBu	Smp_315000.1	Smp_033400.1	SmLNCA135796-IBu	SmLNCA137849-IBu
Smp_050350.1	SmLINC148988-IBu	SmLNCS143141-IBu	SmLNCS114949-IBu	SmLINC153325-IBu	Smp_053510.1	SmLINC148374-IBu	Smp_330160.1	SmLINC159731-IBu	SmLNCA161743-IBu	SmLINC134943-IBu	Smp_315230.1	Smp_033400.2	SmLNCA135894-IBu	SmLNCA137974-IBu
Smp_050350.2	SmLINC148989-IBu	SmLNCS143165-IBu	SmLINC114961-IBu	SmLINC153744-IBu	Smp_053830.1	SmLNCS104755-IBu	Smp_330740.1	SmLINC159732-IBu	SmLNCA162063-IBu	SmLNCA135053-IBu	Smp_315700.3	Smp_034300.2	SmLNCA135903-IBu	SmLNCA138178-IBu
Smp_050540.1	SmLNCA149164-IBu	SmLNCA143658-IBu	SmLNCA115095-IBu	SmLINC153822-IBu	Smp_054340.1	SmLNCS104756-IBu	Smp_333470.1	SmLINC159735-IBu	SmLINC162150-IBu	SmLNCA135075-IBu	Smp_315830.1	Smp_036250.1	SmLNCA136106-IBu	SmLINC138211-IBu
Smp_050760.1	SmLNCA149228-IBu	SmLNCS143733-IBu	SmLNCA115096-IBu	SmLINC153887-IBu	Smp_054600.1	SmLNCS104759-IBu	Smp_334560.1	SmLINC160192-IBu	SmLNCA163413-IBu	SmLNCA103426-IBu	Smp_317430.1	Smp_039600.1	SmLNCA103576-IBu	SmLINC138227-IBu
Smp_050880.1	SmLNCA149294-IBu	SmLINC143821-IBu	SmLNCA115164-IBu	SmLINC154041-IBu	Smp_055050.1	SmLNCS104760-IBu	Smp_334860.2	SmLNCA160500-IBu	SmLINC163595-IBu	SmLINC135198-IBu	Smp_317510.1	Smp_040560.1	SmLNCA103577-IBu	SmLINC138280-IBu
Smp_050890.2	SmLINC149980-IBu	SmLINC143822-IBu	SmLNCA115249-IBu	SmLINC154042-IBu	Smp_055050.2	SmLNCA148459-IBu	Smp_337700.1	SmLNCS160743-IBu	SmLINC163597-IBu	SmLNCA135271-IBu	Smp_317620.1	Smp_040560.3	SmLINC136129-IBu	SmLINC138300-IBu
Smp_051000.1	SmLNCA104894-IBu	SmLINC143865-IBu	SmLNCA116105-IBu	SmLINC154043-IBu	Smp_055400.1	SmLINC148562-IBu	Smp_345620.1	SmLNCA162057-IBu	SmLINC163644-IBu	SmLNCA135284-IBu	Smp_317630.1	Smp_044250.1	SmLNCA136219-IBu	SmLINC138534-IBu
Smp_051070.1	SmLNCA150161-IBu	SmLNCA143870-IBu	SmLINC116542-IBu	SmLINC154218-IBu	Smp_055800.1	SmLNCA148725-IBu	Smp_346610.1	SmLNCA162874-IBu	SmLINC164046-IBu	SmLNCS135377-IBu	Smp_317850.1	Smp_046900.2	SmLNCA136463-IBu	SmLINC138725-IBu
Smp_051390.1	SmLNCA150162-IBu	SmLNCA143875-IBu	SmLINC117354-IBu	SmLINC154465-IBu	Smp_056500.1	SmLINC148998-IBu		SmLNCS163036-IBu	SmLINC164431-IBu	SmLNCA103481-IBu	Smp_318210.1	Smp_057060.1	SmLINC136517-IBu	SmLNCA138910-IBu
Smp_051420.1	SmLNCA104924-IBu	SmLNCA144131-IBu	SmLINC117949-IBu	SmLINC154466-IBu	Smp_056640.1	SmLNCA149002-IBu		SmLNCA163293-IBu	SmLNCS164743-IBu	SmLNCA135498-IBu	Smp_319090.1	Smp_060210.1	SmLNCA136525-IBu	SmLINC139107-IBu
Smp_052710.1	SmLNCA150522-IBu	SmLNCA144169-IBu	Smp_018010.1	SmLINC004121-IBu	Smp_057020.1	SmLNCA149316-IBu		SmLNCA163296-IBu	SmLNCA164902-IBu	SmLNCA103483-IBu	Smp_319870.1	Smp_062080.1	SmLNCA136532-IBu	SmLNCA139235-IBu
Smp_052750.1	SmLNCS150584-IBu	SmLNCA144171-IBu	Smp_034660.4	SmLNCS154756-IBu	Smp_058140.2	SmLNCA149405-IBu		SmLNCA163297-IBu	SmLNCA164977-IBu	SmLNCA135742-IBu	Smp_320530.1	Smp_074560.1	SmLINC136791-IBu	SmLNCS139238-IBu
Smp_052760.1	SmLINC150624-IBu	SmLINC144392-IBu	Smp_036670.1	SmLINC155131-IBu	Smp_058320.1	SmLINC149795-IBu		SmLINC163907-IBu	SmLNCA165824-IBu	SmLNCA135773-IBu	Smp_321260.1	Smp_077980.2	SmLINC136793-IBu	SmLNCA139623-IBu
Smp_052780.1	SmLNCS150904-IBu	SmLINC144420-IBu	Smp_073510.1	SmLINC155138-IBu	Smp_058460.1	SmLNCA150080-IBu		SmLINC163909-IBu	SmLINC165851-IBu	SmLINC135912-IBu	Smp_324250.1	Smp_079970.1	SmLNCS136814-IBu	SmLNCA139663-IBu
Smp_053020.1	SmLNCA151002-IBu	SmLINC144431-IBu	Smp_082410.1	SmLNCA155358-IBu	Smp_059810.1	SmLNCA150193-IBu		SmLINC164230-IBu	SmLNCA166480-IBu	SmLNCA135976-IBu	Smp_324410.1	Smp_085680.1	SmLNCA136981-IBu	SmLNCA139939-IBu
Smp_053120.1	SmLNCA151607-IBu	SmLNCA144690-IBu	Smp_087930.2	SmLINC155414-IBu	Smp_060090.1	SmLNCA150487-IBu		SmLINC004664-IBu	SmLINC100593-IBu	SmLNCA136015-IBu	Smp_324850.1	Smp_086270.2	SmLINC103685-IBu	SmLNCS139989-IBu
Smp_053160.1	SmLNCS151837-IBu	SmLNCS144775-IBu	Smp_124210.4	SmLINC155513-IBu	Smp_060170.1	SmLINC151010-IBu		SmLINC164547-IBu	SmLNCA167052-IBu	SmLNCA136016-IBu	Smp_327040.1	Smp_087940.1	SmLINC103686-IBu	SmLNCS139990-IBu
Smp_053220.1	SmLINC152102-IBu	SmLNCA144941-IBu	Smp_126070.1	SmLNCS155814-IBu	Smp_060910.1	SmLINC151315-IBu		SmLNCA106388-IBu	SmLNCA167448-IBu	SmLNCA136017-IBu	Smp_327810.1	Smp_088720.1	SmLINC137289-IBu	SmLINC140028-IBu
Smp_053550.1	SmLNCA152127-IBu	SmLINC144954-IBu	Smp_129020.1	SmLINC155903-IBu	Smp_061200.1	SmLNCA151460-IBu		SmLINC106419-IBu	SmLINC167669-IBu	SmLINC136241-IBu	Smp_328220.1	Smp_090890.1	SmLINC137476-IBu	SmLINC140265-IBu
Smp_053790.1	SmLINC152379-IBu	SmLINC144956-IBu	Smp_129020.2	SmLNCS155912-IBu	Smp_061560.1	SmLNCA105044-IBu		SmLINC165172-IBu	SmLINC167869-IBu	SmLNCS136246-IBu	Smp_329260.1	Smp_091470.1	SmLNCA137601-IBu	SmLINC140309-IBu
Smp_053800.1	SmLNCA152432-IBu	SmLNCA145014-IBu	Smp_134490.1	SmLNCA155958-IBu	Smp_063300.1	SmLINC151476-IBu		SmLINC165173-IBu	SmLNCA167912-IBu	SmLINC136248-IBu	Smp_329330.2	Smp_092320.3	SmLNCA137602-IBu	SmLINC140311-IBu
Smp_053990.1	SmLNCA152433-IBu	SmLNCA145041-IBu	Smp_137800.2	SmLNCA156375-IBu	Smp_063350.1	SmLINC105065-IBu		SmLNCA165420-IBu	SmLNCA106685-IBu	SmLINC136252-IBu	Smp_329500.1	Smp_097930.1	SmLNCA137721-IBu	SmLNCA140344-IBu
Smp_054200.1	SmLNCA152667-IBu	SmLNCA145476-IBu	Smp_143900.1	SmLNCA156708-IBu	Smp_063420.1	SmLNCS151857-IBu		SmLINC165823-IBu	SmLNCA168343-IBu	SmLINC136368-IBu	Smp_331230.1	Smp_099420.1	SmLNCA137790-IBu	SmLINC140532-IBu
Smp_054230.1	SmLNCA152735-IBu	SmLNCA145624-IBu	Smp_144470.1	SmLINC100517-IBu	Smp_064360.1	SmLINC151888-IBu		SmLINC166581-IBu	SmLNCA168635-IBu	SmLNCA103592-IBu	Smp_331240.1	Smp_102510.1	SmLNCS137948-IBu	SmLINC140551-IBu
Smp_054230.2	SmLNCA152913-IBu	SmLNCA145885-IBu	Smp_145370.1	SmLNCS157154-IBu	Smp_066740.1	SmLINC152046-IBu		SmLNCA166794-IBu	SmLINC168854-IBu	SmLNCA103595-IBu	Smp_331250.1	Smp_114430.5	SmLINC137979-IBu	SmLINC140552-IBu
Smp_054320.1	SmLNCA152962-IBu	SmLNCS146228-IBu	Smp_147570.2	SmLINC157494-IBu	Smp_066830.1	SmLNCA152096-IBu		SmLNCA106592-IBu	SmLINC106774-IBu	SmLNCA136645-IBu	Smp_331250.2	Smp_120070.2	SmLNCS138026-IBu	SmLNCA140558-IBu
Smp_056240.1	SmLNCA153084-IBu	SmLNCA146288-IBu	Smp_160590.1	SmLINC157731-IBu	Smp_066890.1	SmLINC152104-IBu		SmLNCA166908-IBu	SmLNCA169546-IBu	SmLINC136678-IBu	Smp_331400.1	Smp_120080.5	SmLINC138058-IBu	SmLINC140599-IBu
Smp_056370.1	SmLNCA153449-IBu	SmLNCA146382-IBu	Smp_164200.1	SmLINC105732-IBu	Smp_066940.1	SmLINC152105-IBu		SmLINC167138-IBu	SmLNCA169807-IBu	SmLNCS103621-IBu	Smp_331410.1	Smp_125790.1	SmLNCA138594-IBu	SmLNCA140849-IBu
Smp_056620.1	SmLNCA153587-IBu	SmLNCA146384-IBu	Smp_165940.2	SmLINC157865-IBu	Smp_066990.1	SmLNCA105111-IBu		SmLINC168427-IBu	SmLNCA170487-IBu	SmLINC136845-IBu	Smp_331900.1	Smp_125870.1	SmLINC138635-IBu	SmLNCA141177-IBu
Smp_056780.1	SmLNCS153861-IBu	SmLNCA146672-IBu	Smp_176420.1	SmLNCA157867-IBu	Smp_067890.1	SmLINC152380-IBu		SmLINC168767-IBu	SmLNCA170683-IBu	SmLINC136982-IBu	Smp_333180.1	Smp_126080.1	SmLINC138639-IBu	SmLNCA141181-IBu
Smp_057230.1	SmLNCA154047-IBu	SmLINC146862-IBu	Smp_186930.1	SmLINC157868-IBu	Smp_068420.1	SmLNCA152496-IBu		SmLINC169433-IBu	SmLNCA170831-IBu	SmLINC137065-IBu	Smp_333310.1	Smp_127280.5	SmLNCA138746-IBu	SmLINC141299-IBu
Smp_057590.1	SmLNCA154329-IBu	SmLINC146892-IBu	Smp_201230.1	SmLNCA157876-IBu	Smp_068580.1	SmLINC152654-IBu		SmLNCA169970-IBu	SmLINC171424-IBu	SmLINC137172-IBu	Smp_334900.1	Smp_127840.2	SmLNCA138788-IBu	SmLINC141491-IBu
Smp_058400.1	SmLNCA154336-IBu	SmLINC146915-IBu	Smp_213640.2	SmLNCA157878-IBu	Smp_068920.1	SmLNCA153124-IBu		SmLNCA169973-IBu	SmLINC171451-IBu	SmLINC137175-IBu	Smp_335370.1	Smp_130270.3	SmLNCA138807-IBu	SmLNCS141690-IBu
Smp_058530.1	SmLINC154343-IBu	SmLINC146918-IBu	Smp_245540.1	SmLINC158051-IBu	Smp_069760.1	SmLINC153240-IBu		SmLNCA170099-IBu	SmLNCA171986-IBu	SmLINC137179-IBu	Smp_336270.1	Smp_130280.3	SmLNCA138853-IBu	SmLNCA141999-IBu
Smp_058790.2	SmLNCA154430-IBu	SmLINC146920-IBu	Smp_246680.4	SmLNCS158076-IBu	Smp_069870.1	SmLNCA153742-IBu		SmLNCA170506-IBu	SmLINC172883-IBu	SmLNCA137252-IBu	Smp_336290.2	Smp_130460.2	SmLNCA139046-IBu	SmLNCA142258-IBu
Smp_059100.1	SmLNCA105386-IBu	SmLINC146921-IBu	Smp_246850.1	SmLNCS158197-IBu	Smp_069880.1	SmLNCS153836-IBu		SmLNCA170923-IBu	SmLINC107169-IBu	SmLNCA103747-IBu	Smp_340160.1	Smp_131360.1	SmLNCS139062-IBu	SmLNCA142259-IBu
Smp_060290.1	SmLNCA105387-IBu	SmLNCA146936-IBu	Smp_248150.1	SmLINC105764-IBu	Smp_070130.1	SmLINC153866-IBu		SmLNCA171468-IBu	SmLNCA173167-IBu	SmLINC137835-IBu	Smp_340310.1	Smp_133030.1	SmLNCS139132-IBu	SmLNCA142260-IBu
Smp_060940.1	SmLNCA105425-IBu	SmLINC146951-IBu	Smp_248170.2	SmLINC158305-IBu	Smp_070340.1	SmLINC153867-IBu		SmLNCA171544-IBu	SmLNCA173237-IBu	SmLINC137836-IBu	Smp_340540.1	Smp_133400.1	SmLNCA139244-IBu	SmLNCA142428-IBu
Smp_061300.1	SmLNCA155445-IBu	SmLINC146962-IBu	Smp_313530.1	SmLINC158306-IBu	Smp_071000.1	SmLNCA153868-IBu		SmLINC171798-IBu	SmLINC173260-IBu	SmLINC138047-IBu	Smp_340670.1	Smp_133590.2	SmLNCA139499-IBu	SmLNCA142429-IBu
Smp_061510.1	SmLNCA155451-IBu	SmLINC147109-IBu	Smp_319310.1	SmLINC158573-IBu	Smp_071560.1	SmLINC153885-IBu		SmLNCA171891-IBu	SmLINC107225-IBu	SmLINC138065-IBu	Smp_341270.1	Smp_134500.1	SmLNCA139500-IBu	SmLNCA104169-IBu
Smp_061540.1	SmLNCA155503-IBu	SmLINC147114-IBu	Smp_319310.2	SmLNCA158761-IBu	Smp_072330.1	SmLINC100489-IBu		SmLNCA172532-IBu	SmLNCA173847-IBu	SmLINC138134-IBu	Smp_341390.1	Smp_134500.2	SmLNCA139678-IBu	SmLNCA143083-IBu
Smp_061650.1	SmLNCA156069-IBu	SmLNCA147140-IBu	Smp_325520.1	SmLNCS158838-IBu	Smp_072640.1	SmLINC100491-IBu		SmLNCA172709-IBu	SmLINC173925-IBu	SmLNCA138452-IBu	Smp_341810.1	Smp_135710.1	SmLNCA139835-IBu	SmLNCA104229-IBu
Smp_062270.1	SmLNCA156152-IBu	SmLNCA147150-IBu	Smp_331650.3	SmLINC159015-IBu	Smp_072900.1	SmLINC154140-IBu		SmLNCA173084-IBu	SmLNCA174255-IBu	SmLNCA138453-IBu	Smp_341970.1	Smp_136710.3	SmLINC139921-IBu	SmLNCS143325-IBu
Smp_062680.1	SmLNCA156191-IBu	SmLINC147178-IBu	Smp_340890.1	SmLINC159023-IBu	Smp_072980.1	SmLINC154141-IBu		SmLNCA173765-IBu	SmLINC174448-IBu	SmLINC103816-IBu	Smp_342600.1	Smp_137080.2	SmLNCA140177-IBu	SmLNCS143326-IBu
Smp_062680.3	SmLNCA105550-IBu	SmLINC147179-IBu	Smp_341480.2	SmLINC159033-IBu	Smp_073080.1	SmLINC154250-IBu		SmLNCA174019-IBu	SmLNCA174835-IBu	SmLINC138836-IBu	Smp_343260.1	Smp_139100.1	SmLINC140359-IBu	SmLINC143493-IBu
Smp_062790.1	SmLNCA156428-IBu	SmLNCA104661-IBu	Smp_347510.1	SmLINC159037-IBu	Smp_073540.1	SmLNCA154254-IBu		SmLNCA174205-IBu	SmLNCA174901-IBu	SmLINC138837-IBu	Smp_343260.2	Smp_139250.1	SmLINC140393-IBu	SmLINC143590-IBu
Smp_063180.1	SmLINC156607-IBu	SmLINC147185-IBu		SmLINC159218-IBu	Smp_073620.1	SmLNCA154337-IBu		SmLNCA174330-IBu	SmLNCA175090-IBu	SmLINC138839-IBu	Smp_344220.1	Smp_144370.3	SmLNCA140542-IBu	SmLINC143592-IBu
Smp_063230.1	SmLNCA156624-IBu	SmLNCA147336-IBu		SmLINC159220-IBu	Smp_073690.1	SmLINC001079-IBu		SmLNCA174349-IBu	SmLNCA175208-IBu	SmLNCA139445-IBu	Smp_344250.1	Smp_144700.2	SmLNCA140543-IBu	SmLINC143611-IBu
Smp_063380.1	SmLNCA156643-IBu	SmLNCS147673-IBu		SmLINC159222-IBu	Smp_073880.1	SmLINC100493-IBu		SmLINC006141-IBu	SmLINC175520-IBu	SmLNCA139446-IBu	Smp_344280.1	Smp_145360.2	SmLINC140697-IBu	SmLNCA143833-IBu
Smp_063640.1	SmLINC156904-IBu	SmLINC147737-IBu		SmLINC159272-IBu	Smp_074470.1	SmLNCS154787-IBu		SmLINC174552-IBu	SmLNCA175731-IBu	SmLINC139569-IBu	Smp_344440.1	Smp_146900.3	SmLNCA141164-IBu	SmLINC143978-IBu
Smp_063670.2	SmLNCA156991-IBu	SmLNCA147760-IBu		SmLINC159325-IBu	Smp_074500.1	SmLNCA154980-IBu		SmLINC174556-IBu	SmLINC176130-IBu	SmLNCA139618-IBu	Smp_344740.1	Smp_148220.2	SmLINC141201-IBu	SmLINC144172-IBu
Smp_064280.1	SmLNCA157032-IBu	SmLNCA104714-IBu		SmLINC159409-IBu	Smp_074780.1	SmLINC105411-IBu		SmLINC174573-IBu	SmLNCA177074-IBu	SmLNCS139635-IBu	Smp_344950.1	Smp_148220.3	SmLNCA141286-IBu	SmLINC144460-IBu
Smp_064380.1	SmLNCA157380-IBu	SmLNCA148298-IBu		SmLINC159456-IBu	Smp_075120.1	SmLINC155355-IBu		SmLINC174854-IBu	SmLNCS177144-IBu	SmLINC139774-IBu	Smp_345180.1	Smp_148540.1	SmLNCA141726-IBu	SmLNCA144576-IBu
Smp_064380.3	SmLNCA157701-IBu	SmLINC148327-IBu		SmLINC159461-IBu	Smp_075210.1	SmLNCA155359-IBu		SmLNCA174867-IBu	SmLNCA107643-IBu	SmLNCS139861-IBu	Smp_345180.2	Smp_150030.1	SmLNCA141727-IBu	SmLNCA144655-IBu
Smp_064600.1	SmLNCA157751-IBu	SmLINC003799-IBu		SmLINC159464-IBu	Smp_075560.1	SmLNCA155362-IBu		SmLINC175062-IBu	SmLINC177425-IBu	SmLINC139918-IBu	Smp_345450.1	Smp_152750.2	SmLINC141787-IBu	SmLNCS144879-IBu
Smp_065170.1	SmLNCA157764-IBu	SmLINC148379-IBu		SmLINC159472-IBu	Smp_076230.1	SmLNCA155363-IBu		SmLNCS175536-IBu	SmLINC177430-IBu	SmLNCA139964-IBu	Smp_345470.1	Smp_154410.1	SmLNCA141912-IBu	SmLNCS144884-IBu
Smp_065190.1	SmLINC158111-IBu	SmLNCA148415-IBu		SmLINC160171-IBu	Smp_076560.2	SmLNCA155367-IBu		SmLINC175979-IBu	SmLNCA107708-IBu	SmLNCA140469-IBu	Smp_346890.1	Smp_154410.2	SmLINC141917-IBu	SmLNCA144928-IBu
Smp_065470.1	SmLNCA158911-IBu	SmLNCA148416-IBu		SmLINC160174-IBu	Smp_076650.2	SmLNCA155369-IBu		SmLNCS176110-IBu	SmLNCA177795-IBu	SmLINC103974-IBu	Smp_347240.1	Smp_154410.4	SmLNCA141983-IBu	SmLINC144955-IBu
Smp_065980.1	SmLINC159030-IBu	SmLNCA148467-IBu		SmLNCA160303-IBu	Smp_076660.1	SmLNCA100032-IBu		SmLINC176407-IBu	SmLNCA177852-IBu	SmLNCA140576-IBu	Smp_347240.2	Smp_154560.3	SmLINC142005-IBu	SmLNCA145030-IBu
Smp_066200.1	SmLINC159150-IBu	SmLNCA148469-IBu		SmLINC160512-IBu	Smp_076740.1	SmLNCA100035-IBu		SmLINC176415-IBu	SmLINC177899-IBu	SmLNCA140577-IBu	Smp_347530.1	Smp_155740.2	SmLNCA142011-IBu	SmLNCA145136-IBu
Smp_066480.1	SmLINC105861-IBu	SmLINC148661-IBu		SmLINC160968-IBu	Smp_076880.1	SmLNCA100037-IBu		SmLINC176417-IBu	SmLINC178147-IBu	SmLNCA140578-IBu		Smp_156410.2	SmLNCA142065-IBu	SmLINC145137-IBu
Smp_066590.1	SmLNCA159560-IBu	SmLNCA148694-IBu		SmLINC161391-IBu	Smp_077020.1	SmLINC155518-IBu		SmLINC107565-IBu	SmLINC178170-IBu	SmLNCA140583-IBu		Smp_156480.3	SmLINC142444-IBu	SmLNCA145359-IBu
Smp_066590.2	SmLNCS159611-IBu	SmLNCA148720-IBu		SmLNCA161639-IBu	Smp_077590.1	SmLINC105451-IBu		SmLNCA176632-IBu	SmLINC178184-IBu	SmLNCA140612-IBu		Smp_156520.3	SmLNCA142534-IBu	SmLNCS145466-IBu
Smp_066730.1	SmLNCA105892-IBu	SmLNCA148721-IBu		SmLINC161802-IBu	Smp_078520.1	SmLINC155764-IBu		SmLINC176663-IBu	SmLNCS178272-IBu	SmLNCA140613-IBu		Smp_160170.3	SmLNCA142535-IBu	SmLNCA104448-IBu
Smp_067090.1	SmLNCA159788-IBu	SmLNCA148722-IBu		SmLINC161803-IBu	Smp_079230.1	SmLINC156169-IBu		SmLNCA176725-IBu	SmLINC178303-IBu	SmLINC140708-IBu		Smp_160610.1	SmLNCA142706-IBu	SmLINC145691-IBu
Smp_067090.2	SmLNCA105959-IBu	SmLNCA148723-IBu		SmLINC162081-IBu	Smp_079240.1	SmLINC156187-IBu		SmLNCA107595-IBu	SmLINC178324-IBu	SmLINC140710-IBu		Smp_161140.2	SmLNCA142785-IBu	SmLNCA145706-IBu
Smp_067250.2	SmLNCS160063-IBu	SmLNCA148879-IBu		SmLINC162131-IBu	Smp_079490.1	SmLINC156189-IBu		SmLNCA107597-IBu	SmLINC178625-IBu	SmLINC140711-IBu		Smp_161800.1	SmLNCA143155-IBu	SmLNCA145817-IBu
Smp_067900.1	SmLNCA160068-IBu	SmLNCA149067-IBu		SmLNCS162312-IBu	Smp_079730.1	SmLINC156292-IBu		SmLNCA176815-IBu	SmLINC178748-IBu	SmLINC140712-IBu		Smp_166500.3	SmLINC143265-IBu	SmLNCA104477-IBu
Smp_068710.1	SmLNCA105999-IBu	SmLNCA149078-IBu		SmLNCA162548-IBu	Smp_080130.1	SmLINC156634-IBu		SmLNCA177181-IBu	SmLINC107928-IBu	SmLINC140714-IBu		Smp_166980.2	SmLNCA143342-IBu	SmLINC145829-IBu
Smp_068750.2	SmLNCA160333-IBu	SmLNCA149124-IBu		SmLNCA162570-IBu	Smp_083080.1	SmLNCA156727-IBu		SmLNCA177203-IBu	SmLNCA108101-IBu	SmLINC140715-IBu		Smp_167650.3	SmLINC143363-IBu	SmLNCA145895-IBu
Smp_070110.2	SmLNCA160540-IBu	SmLNCA149204-IBu		SmLNCA162631-IBu	Smp_083410.1	SmLNCA156802-IBu		SmLNCA107744-IBu	SmLNCA108266-IBu	SmLINC140716-IBu		Smp_170300.1	SmLNCA143400-IBu	SmLINC146167-IBu
Smp_070190.1	SmLINC160580-IBu	SmLNCA149236-IBu		SmLINC163093-IBu	Smp_083650.1	SmLNCA156875-IBu		SmLNCA107746-IBu	SmLINC108640-IBu	SmLINC140719-IBu		Smp_171730.1	SmLNCA143548-IBu	SmLINC146169-IBu
Smp_070710.1	SmLNCA160795-IBu	SmLINC149291-IBu		SmLNCA163414-IBu	Smp_083680.1	SmLINC157912-IBu		SmLNCA107748-IBu	SmLINC108642-IBu	SmLINC104004-IBu		Smp_173580.2	SmLNCA143660-IBu	SmLNCS146187-IBu
Smp_071540.1	SmLINC161283-IBu	SmLNCA149414-IBu		SmLNCS163459-IBu	Smp_084380.1	SmLNCA157921-IBu		SmLINC178143-IBu	SmLINC108644-IBu	SmLINC104008-IBu		Smp_176380.2	SmLINC143832-IBu	SmLNCS146189-IBu
Smp_071770.1	SmLNCA161389-IBu	SmLNCA104876-IBu		SmLINC163599-IBu	Smp_084460.1	SmLINC158853-IBu		SmLINC178229-IBu	SmLNCA100795-IBu	SmLINC140822-IBu		Smp_176980.1	SmLINC143995-IBu	SmLNCA146213-IBu
Smp_071960.1	SmLINC161394-IBu	SmLINC149847-IBu		SmLINC163600-IBu	Smp_084740.1	SmLINC159116-IBu		SmLINC178293-IBu	SmLNCA108782-IBu	SmLNCA140844-IBu		Smp_178410.1	SmLINC144289-IBu	SmLNCA146271-IBu
Smp_072080.1	SmLINC161399-IBu	SmLNCA149991-IBu		SmLINC164112-IBu	Smp_085300.1	SmLNCS159119-IBu		SmLINC178296-IBu	SmLINC108839-IBu	SmLNCA141023-IBu		Smp_181160.2	SmLINC144317-IBu	SmLNCA146296-IBu
Smp_072460.1	SmLINC161402-IBu	SmLNCA150043-IBu		SmLINC164116-IBu	Smp_086860.1	SmLNCA159127-IBu		SmLINC108305-IBu	SmLNCA108856-IBu	SmLNCA141024-IBu		Smp_185420.1	SmLINC144318-IBu	SmLNCA146401-IBu
Smp_072790.1	SmLINC161403-IBu	SmLNCA150264-IBu		SmLNCA164324-IBu	Smp_087810.1	SmLINC159149-IBu		SmLINC000628-IBu	SmLNCA109321-IBu	SmLNCA141028-IBu		Smp_193680.1	SmLINC144319-IBu	SmLINC146519-IBu
Smp_072800.1	SmLINC161405-IBu	SmLNCA150387-IBu		SmLNCA164632-IBu	Smp_087930.3	SmLINC159161-IBu		SmLINC108314-IBu	SmLNCA110489-IBu	SmLNCA141029-IBu		Smp_194770.1	SmLINC144322-IBu	SmLINC146522-IBu
Smp_072870.1	SmLINC161406-IBu	SmLNCA150574-IBu		SmLNCA164640-IBu	Smp_089430.1	SmLINC159165-IBu		SmLNCA108365-IBu	SmLNCA110725-IBu	SmLNCA141147-IBu		Smp_196230.3	SmLNCA144394-IBu	SmLINC146557-IBu
Smp_073210.1	SmLNCA161431-IBu	SmLNCA150799-IBu		SmLNCA106405-IBu	Smp_090230.1	SmLINC159256-IBu		SmLINC108436-IBu	SmLINC111055-IBu	SmLNCA141149-IBu		Smp_198940.1	SmLNCA104310-IBu	SmLNCA146809-IBu
Smp_073220.1	SmLNCS161475-IBu	SmLNCA150842-IBu		SmLINC164919-IBu	Smp_090440.1	SmLNCA159342-IBu		SmLNCA100784-IBu	SmLINC111069-IBu	SmLNCA141151-IBu		Smp_200850.1	SmLNCA144623-IBu	SmLNCS146954-IBu
Smp_073390.1	SmLINC161512-IBu	SmLNCA151059-IBu		SmLNCA165273-IBu	Smp_090860.1	SmLNCA159343-IBu		SmLNCA100786-IBu	SmLNCA101006-IBu	SmLNCS141307-IBu		Smp_201320.1	SmLNCS104329-IBu	SmLNCA147284-IBu
Smp_074210.1	SmLINC161513-IBu	SmLNCA151314-IBu		SmLINC165289-IBu	Smp_090920.1	SmLINC159366-IBu		SmLNCA108725-IBu	SmLINC111378-IBu	SmLNCA104053-IBu		Smp_203720.1	SmLNCA144737-IBu	SmLINC147287-IBu
Smp_074230.1	SmLNCA106142-IBu	SmLINC151477-IBu		SmLINC165615-IBu	Smp_090930.1	SmLINC161397-IBu		SmLINC108823-IBu	SmLINC112144-IBu	SmLINC141426-IBu		Smp_204770.1	SmLNCS144799-IBu	SmLINC147292-IBu
Smp_074260.1	SmLNCA161656-IBu	SmLNCA151717-IBu		SmLNCA165618-IBu	Smp_091640.1	SmLINC161432-IBu		SmLINC108833-IBu	SmLINC112145-IBu	SmLINC141427-IBu		Smp_212180.1	SmLNCA144801-IBu	SmLNCA147298-IBu
Smp_074400.1	SmLINC161740-IBu	SmLNCA151721-IBu		SmLNCA165623-IBu	Smp_091640.2	SmLINC161566-IBu		SmLINC109028-IBu	SmLINC112152-IBu	SmLNCA141502-IBu		Smp_214350.1	SmLNCA144929-IBu	SmLNCA147746-IBu
Smp_074880.1	SmLNCA161880-IBu	SmLNCA151722-IBu		SmLNCA165635-IBu	Smp_092750.1	SmLNCA161710-IBu		SmLNCA100855-IBu	SmLINC100092-IBu	SmLNCA104059-IBu		Smp_242440.1	SmLINC144986-IBu	SmLNCA147751-IBu
Smp_074900.1	SmLNCS161888-IBu	SmLNCA151775-IBu		SmLINC166124-IBu	Smp_093320.1	SmLNCA161712-IBu		SmLINC100872-IBu	SmLINC112882-IBu	SmLINC141543-IBu		Smp_244810.1	SmLNCA145123-IBu	SmLINC147754-IBu
Smp_075640.2	SmLINC162065-IBu	SmLNCA152076-IBu		SmLINC106525-IBu	Smp_093440.1	SmLNCA161713-IBu		SmLNCA109880-IBu	SmLNCA113494-IBu	SmLINC141550-IBu		Smp_245040.1	SmLNCA145316-IBu	SmLNCS147838-IBu
Smp_076050.1	SmLNCA162694-IBu	SmLINC152195-IBu		SmLINC106555-IBu	Smp_093450.1	SmLNCS106153-IBu		SmLINC109951-IBu	SmLNCA113888-IBu	SmLINC141607-IBu		Smp_245810.1	SmLINC145436-IBu	SmLNCA147864-IBu
Smp_076520.1	SmLNCA162835-IBu	SmLINC152255-IBu		SmLINC166530-IBu	Smp_095920.1	SmLINC161797-IBu		SmLINC100909-IBu	SmLINC101252-IBu	SmLNCA141628-IBu		Smp_245900.6	SmLINC145437-IBu	SmLINC147947-IBu
Smp_076540.1	SmLNCA163144-IBu	SmLNCA152257-IBu		SmLINC166531-IBu	Smp_096010.2	SmLINC161798-IBu		SmLNCA110140-IBu	SmLNCA114617-IBu	SmLNCA141706-IBu		Smp_246440.1	SmLNCS145496-IBu	SmLINC147956-IBu
Smp_077030.1	SmLNCA163174-IBu	SmLNCA152260-IBu		SmLINC166532-IBu	Smp_097380.1	SmLINC004465-IBu		SmLINC110231-IBu	SmLINC114999-IBu	SmLNCA141785-IBu		Smp_247050.1	SmLINC145813-IBu	SmLINC148038-IBu
Smp_078090.1	SmLNCA163315-IBu	SmLNCS152340-IBu		SmLINC166533-IBu	Smp_097660.1	SmLINC161896-IBu		SmLINC110492-IBu	SmLINC115084-IBu	SmLNCA104108-IBu		Smp_267110.2	SmLINC145868-IBu	SmLINC148074-IBu
Smp_078110.1	SmLNCA163380-IBu	SmLINC152410-IBu		SmLINC166541-IBu	Smp_098330.1	SmLNCA161899-IBu		SmLINC110998-IBu	SmLINC115085-IBu	SmLNCA104109-IBu		Smp_301530.1	SmLNCA145934-IBu	SmLNCA148302-IBu
Smp_078560.1	SmLNCA163377-IBu	SmLNCA152434-IBu		SmLINC166543-IBu	Smp_098960.1	SmLNCA161902-IBu		SmLNCS100088-IBu	SmLINC100126-IBu	SmLNCA104110-IBu		Smp_301530.2	SmLNCA145941-IBu	SmLNCA148336-IBu
Smp_078710.1	SmLNCA163427-IBu	SmLINC152439-IBu		SmLINC166545-IBu	Smp_100030.1	SmLNCA161904-IBu		SmLNCA112669-IBu	SmLINC115596-IBu	SmLNCA104111-IBu		Smp_303410.1	SmLINC146800-IBu	SmLINC148348-IBu
Smp_078800.1	SmLNCA163554-IBu	SmLINC152440-IBu		SmLINC166550-IBu	Smp_101450.1	SmLINC163311-IBu		SmLINC112782-IBu	SmLINC116075-IBu	SmLNCA104112-IBu		Smp_305560.1	SmLNCA146854-IBu	SmLNCA104762-IBu
Smp_079750.1	SmLNCA163819-IBu	SmLINC152441-IBu		SmLINC166551-IBu	Smp_101820.1	SmLINC163684-IBu		SmLINC112783-IBu	SmLINC116094-IBu	SmLNCA104116-IBu		Smp_306320.1	SmLINC146916-IBu	SmLNCA100431-IBu
Smp_080150.1	SmLNCA106328-IBu	SmLINC152442-IBu		SmLINC166851-IBu	Smp_101820.2	SmLNCA163805-IBu		SmLNCA112846-IBu	SmLINC117010-IBu	SmLINC142138-IBu		Smp_308140.1	SmLNCA104650-IBu	SmLNCA104768-IBu
Smp_081420.1	SmLNCA163876-IBu	SmLNCA152495-IBu		SmLNCA167327-IBu	Smp_102040.1	SmLNCA106336-IBu		SmLINC101161-IBu	SmLINC117485-IBu	SmLINC142140-IBu		Smp_308760.1	SmLNCA147067-IBu	SmLINC148793-IBu
Smp_081450.1	SmLNCA163934-IBu	SmLNCA152507-IBu		SmLNCA167637-IBu	Smp_103010.1	SmLINC165029-IBu		SmLNCA112855-IBu	SmLINC117487-IBu	SmLINC142141-IBu		Smp_309570.1	SmLNCA104662-IBu	SmLNCA148797-IBu
Smp_081790.1	SmLINC163939-IBu	SmLNCS152517-IBu		SmLINC167839-IBu	Smp_103990.1	SmLNCA165127-IBu		SmLINC113024-IBu	SmLNCA117840-IBu	SmLINC142196-IBu		Smp_309580.1	SmLNCA147303-IBu	SmLNCA148949-IBu
Smp_082050.1	SmLNCA163961-IBu	SmLNCA105142-IBu		SmLINC167859-IBu	Smp_104470.1	SmLNCA165133-IBu		SmLNCA113270-IBu	SmLINC118272-IBu	SmLNCA104136-IBu		Smp_311150.1	SmLNCA147304-IBu	SmLNCS104806-IBu
Smp_082620.1	SmLNCA100566-IBu	SmLNCA152628-IBu		SmLINC167866-IBu	Smp_104660.1	SmLNCA165143-IBu		SmLNCA113807-IBu	SmLNCA118327-IBu	SmLINC003290-IBu		Smp_311250.1	SmLNCA147415-IBu	SmLNCA149018-IBu
Smp_082800.1	SmLINC164115-IBu	SmLNCA152659-IBu		SmLINC167898-IBu	Smp_104860.1	SmLINC165394-IBu		SmLNCA113878-IBu	SmLNCS118426-IBu	SmLNCA142264-IBu		Smp_314800.1	SmLINC147486-IBu	SmLINC149133-IBu
Smp_082850.1	SmLINC164123-IBu	SmLNCA152670-IBu		SmLINC004983-IBu	Smp_104980.1	SmLINC165395-IBu		SmLINC114091-IBu	SmLNCA101691-IBu	SmLINC142282-IBu		Smp_315990.1	SmLINC147487-IBu	SmLNCS149213-IBu
Smp_083020.1	SmLNCA164174-IBu	SmLNCA152751-IBu		SmLNCA106710-IBu	Smp_105320.1	SmLNCA165770-IBu		SmLINC114092-IBu	Smp_001420.2	SmLINC142310-IBu		Smp_317200.1	SmLINC147488-IBu	SmLNCS149215-IBu
Smp_083480.2	SmLNCA164379-IBu	SmLNCA152775-IBu		SmLINC168442-IBu	Smp_105970.1	SmLINC166098-IBu		SmLINC114366-IBu	Smp_002630.1	SmLNCA142330-IBu		Smp_318300.1	SmLINC147508-IBu	SmLNCA149222-IBu
Smp_083740.1	SmLINC106378-IBu	SmLNCA153169-IBu		SmLNCS168461-IBu	Smp_106130.1	SmLINC166125-IBu		SmLINC114378-IBu	Smp_003280.1	SmLNCA104155-IBu		Smp_318890.1	SmLNCA147530-IBu	SmLNCA104832-IBu
Smp_084910.1	SmLNCA164568-IBu	SmLNCA153201-IBu		SmLNCA168734-IBu	Smp_110280.1	SmLINC166131-IBu		SmLINC114379-IBu	Smp_006690.3	SmLNCA142369-IBu		Smp_319260.1	SmLINC147543-IBu	SmLINC149462-IBu
Smp_085640.1	SmLINC164679-IBu	SmLINC153236-IBu		SmLNCA168756-IBu	Smp_113620.1	SmLINC166538-IBu		SmLINC114824-IBu	Smp_008400.1	SmLNCA142370-IBu		Smp_320300.1	SmLINC147545-IBu	SmLNCA149730-IBu
Smp_085650.1	SmLNCA164729-IBu	SmLINC153237-IBu		SmLINC106769-IBu	Smp_113630.1	SmLINC166848-IBu		SmLNCA114992-IBu	Smp_009810.1	SmLNCA142408-IBu		Smp_321170.1	SmLINC147549-IBu	SmLNCA149817-IBu
Smp_085650.2	SmLNCA164744-IBu	SmLINC105225-IBu		SmLINC106773-IBu	Smp_119920.1	SmLINC167667-IBu		SmLINC115064-IBu	Smp_009810.2	SmLINC142475-IBu		Smp_322840.1	SmLNCA147682-IBu	SmLINC149921-IBu
Smp_086450.1	SmLNCA164756-IBu	SmLNCA153647-IBu		SmLINC168922-IBu	Smp_120350.1	SmLINC167964-IBu		SmLINC115445-IBu	Smp_017010.2	SmLINC100025-IBu		Smp_323230.1	SmLNCA147738-IBu	SmLINC149925-IBu
Smp_086710.1	SmLNCA164781-IBu	SmLNCA153661-IBu		SmLNCA169098-IBu	Smp_121640.1	SmLNCA167966-IBu		SmLINC115869-IBu	Smp_021060.1	SmLINC142580-IBu		Smp_323240.1	SmLNCA147780-IBu	SmLINC149926-IBu
Smp_086910.1	SmLNCA164806-IBu	SmLINC153863-IBu		SmLNCA169209-IBu	Smp_122490.1	SmLNCA168250-IBu		SmLNCA115922-IBu	Smp_021460.1	SmLINC142607-IBu		Smp_323290.1	SmLNCA147781-IBu	SmLINC149997-IBu
Smp_086960.1	SmLNCA164815-IBu	SmLINC153864-IBu		SmLNCA169296-IBu	Smp_123410.1	SmLNCA168302-IBu		SmLINC116011-IBu	Smp_021830.3	SmLINC142730-IBu		Smp_323900.1	SmLNCA147782-IBu	SmLINC149998-IBu
Smp_087220.1	SmLNCA164851-IBu	SmLINC153865-IBu		SmLINC169301-IBu	Smp_123500.1	SmLINC168825-IBu		SmLINC116017-IBu	Smp_029400.1	SmLNCA142734-IBu		Smp_324460.1	SmLNCA147789-IBu	SmLINC149999-IBu
Smp_087860.1	SmLNCA164859-IBu	SmLINC153880-IBu		SmLNCS169458-IBu	Smp_124840.1	SmLINC168929-IBu		SmLINC116019-IBu	Smp_029400.2	SmLNCA142735-IBu		Smp_325000.1	SmLNCA147802-IBu	SmLINC150045-IBu
Smp_088310.1	SmLNCA164958-IBu	SmLINC153912-IBu		SmLNCA169871-IBu	Smp_126670.1	SmLINC168930-IBu		SmLINC116716-IBu	Smp_029940.2	SmLINC142814-IBu		Smp_325060.1	SmLINC148075-IBu	SmLNCA150078-IBu
Smp_088950.1	SmLNCA164961-IBu	SmLINC153914-IBu		SmLNCA169884-IBu	Smp_126690.1	SmLNCA169744-IBu		SmLNCA117278-IBu	Smp_032670.1	SmLINC142960-IBu		Smp_327200.1	SmLINC148111-IBu	SmLINC100451-IBu
Smp_089050.1	SmLNCA164976-IBu	SmLNCA154000-IBu		SmLINC170149-IBu	Smp_126860.1	SmLNCA169974-IBu		SmLINC117353-IBu	Smp_032670.2	SmLINC142963-IBu		Smp_328850.1	SmLINC003777-IBu	SmLINC150295-IBu
Smp_089230.1	SmLNCA164978-IBu	SmLNCA154183-IBu		SmLNCA170295-IBu	Smp_126910.2	SmLINC170535-IBu		SmLNCA117594-IBu	Smp_032670.3	SmLNCS143018-IBu		Smp_329170.1	SmLNCA148347-IBu	SmLINC150458-IBu
Smp_089400.1	SmLINC164995-IBu	SmLNCA154720-IBu		SmLNCS170921-IBu	Smp_127520.1	SmLINC106968-IBu		SmLNCA118563-IBu	Smp_035090.2	SmLINC143035-IBu		Smp_330000.2	SmLINC148418-IBu	SmLINC151168-IBu
Smp_089650.1	SmLNCA165046-IBu	SmLNCA105351-IBu		SmLNCA171123-IBu	Smp_127580.1	SmLNCA171524-IBu		Smp_000270.1	Smp_039820.4	SmLINC143086-IBu		Smp_330170.1	SmLNCA148466-IBu	SmLINC151170-IBu
Smp_089880.1	SmLNCA165276-IBu	SmLNCA154804-IBu		SmLNCA171746-IBu	Smp_129500.1	SmLNCS171611-IBu		Smp_000280.1	Smp_043990.2	SmLNCA143184-IBu		Smp_330240.1	SmLINC148584-IBu	SmLINC151171-IBu
Smp_090690.1	SmLINC165357-IBu	SmLNCA154849-IBu		SmLINC107088-IBu	Smp_130220.1	SmLINC171794-IBu		Smp_000340.1	Smp_044550.1	SmLINC143194-IBu		Smp_330950.1	SmLINC148585-IBu	SmLNCA151176-IBu
Smp_092180.1	SmLNCA165465-IBu	SmLINC154873-IBu		SmLNCA172285-IBu	Smp_130490.1	SmLNCA100637-IBu		Smp_000390.1	Smp_046690.1	SmLINC143195-IBu		Smp_331550.1	SmLINC148606-IBu	SmLNCA151179-IBu
Smp_092930.1	SmLINC165541-IBu	SmLNCA154886-IBu		SmLNCA172294-IBu	Smp_130850.1	SmLINC172194-IBu		Smp_000420.1	Smp_047640.1	SmLINC104225-IBu		Smp_331830.1	SmLINC148609-IBu	SmLINC151475-IBu
Smp_092950.1	SmLNCA165585-IBu	SmLNCA154902-IBu		SmLNCS107149-IBu	Smp_131230.1	SmLNCA172649-IBu		Smp_000430.1	Smp_049230.1	SmLINC143257-IBu		Smp_331890.1	SmLINC148611-IBu	SmLNCS151512-IBu
Smp_093280.1	SmLNCA165631-IBu	SmLINC154918-IBu		SmLINC173022-IBu	Smp_131390.2	SmLNCA172668-IBu		Smp_000500.1	Smp_049240.1	SmLINC143258-IBu		Smp_333120.1	SmLINC148620-IBu	SmLNCS151705-IBu
Smp_093780.1	SmLNCA165641-IBu	SmLINC154945-IBu		SmLINC173310-IBu	Smp_132350.1	SmLINC172677-IBu		Smp_000690.1	Smp_053820.1	SmLNCA143283-IBu		Smp_334570.1	SmLINC148750-IBu	SmLINC151826-IBu
Smp_094060.1	SmLNCA165644-IBu	SmLNCA154948-IBu		SmLINC173341-IBu	Smp_133350.1	SmLNCA172696-IBu		Smp_000950.1	Smp_056770.1	SmLNCS143355-IBu		Smp_334610.1	SmLINC148757-IBu	SmLNCA105076-IBu
Smp_094250.1	SmLNCA165649-IBu	SmLNCA154981-IBu		SmLINC173355-IBu	Smp_134060.1	SmLINC172879-IBu		Smp_001170.2	Smp_060420.3	SmLNCA143402-IBu		Smp_335130.2	SmLNCA148805-IBu	SmLNCA151872-IBu
Smp_094380.1	SmLNCA165650-IBu	SmLNCA154982-IBu		SmLINC107209-IBu	Smp_135100.1	SmLINC172881-IBu		Smp_004000.1	Smp_064380.4	SmLNCA143403-IBu		Smp_337310.3	SmLNCA148880-IBu	SmLINC152192-IBu
Smp_094420.1	SmLINC165756-IBu	SmLNCA155378-IBu		SmLNCA173849-IBu	Smp_135120.1	SmLINC172882-IBu		Smp_004000.2	Smp_066520.1	SmLNCA143405-IBu		Smp_337670.1	SmLINC148951-IBu	SmLINC152194-IBu
Smp_094640.1	SmLNCA165813-IBu	SmLINC155410-IBu		SmLINC107258-IBu	Smp_135740.1	SmLINC172978-IBu		Smp_004220.1	Smp_068920.2	SmLNCA104245-IBu		Smp_341710.1	SmLINC148987-IBu	SmLNCA152313-IBu
Smp_095410.1	SmLNCA106496-IBu	SmLNCA105430-IBu		SmLINC173995-IBu	Smp_137120.1	SmLINC172981-IBu		Smp_004630.1	Smp_068950.2	SmLNCA104246-IBu		Smp_341780.1	SmLNCA149088-IBu	SmLINC152562-IBu
Smp_095810.1	SmLNCA165909-IBu	SmLINC155486-IBu		SmLINC173998-IBu	Smp_137330.1	SmLINC172984-IBu		Smp_005280.1	Smp_069770.2	SmLNCA143427-IBu		Smp_342400.1	SmLNCA149497-IBu	SmLINC152575-IBu
Smp_096270.1	SmLNCA165987-IBu	SmLNCA155845-IBu		SmLNCA107269-IBu	Smp_137870.5	SmLINC107168-IBu		Smp_007570.1	Smp_070250.1	SmLINC143431-IBu		Smp_344420.1	SmLINC149511-IBu	SmLINC152576-IBu
Smp_096320.1	SmLINC166055-IBu	SmLNCA155877-IBu		SmLNCA107270-IBu	Smp_138160.1	SmLINC173021-IBu		Smp_007960.1	Smp_070370.1	SmLNCA143569-IBu		Smp_344790.1	SmLNCA149641-IBu	SmLINC152578-IBu
Smp_096910.1	SmLNCA166093-IBu	SmLINC155919-IBu		SmLNCA174325-IBu	Smp_140290.2	SmLINC173442-IBu		Smp_009430.1	Smp_072630.1	SmLNCA143716-IBu		Smp_345040.1	SmLINC003840-IBu	SmLNCA152663-IBu
Smp_097210.1	SmLNCA166151-IBu	SmLINC105500-IBu		SmLNCA100227487	Smp_140690.1	SmLNCA173788-IBu		Smp_009830.1	Smp_078590.1	SmLINC143814-IBu		Smp_346550.1	SmLINC149691-IBu	SmLNCS152831-IBu
Smp_097500.1	SmLNCA166195-IBu	SmLINC156031-IBu		SmLNCA174328-IBu	Smp_140900.1	SmLNCA174221-IBu		Smp_010380.1	Smp_079420.2	SmLNCA143817-IBu		Smp_346960.1	SmLNCA149793-IBu	SmLNCA152915-IBu
Smp_097560.1	SmLINC166225-IBu	SmLNCA156280-IBu		SmLNCA174355-IBu	Smp_141330.1	SmLNCA174236-IBu		Smp_011870.1	Smp_083650.2	SmLNCA144126-IBu		Smp_347580.1	SmLINC149859-IBu	SmLNCA152917-IBu
Smp_097710.1	SmLNCA166264-IBu	SmLNCA156450-IBu		SmLINC174575-IBu	Smp_146190.1	SmLNCA174421-IBu		Smp_011960.1	Smp_084540.3	SmLNCA144167-IBu		Smp_347880.3	SmLNCA149968-IBu	SmLNCA152918-IBu
Smp_097730.1	SmLNCA166325-IBu	SmLNCA156457-IBu		SmLNCS175117-IBu	Smp_146340.1	SmLINC174423-IBu		Smp_011960.3	Smp_085410.1	SmLNCA144255-IBu			SmLINC104901-IBu	SmLNCA153106-IBu
Smp_098450.1	SmLNCA106546-IBu	SmLINC156639-IBu		SmLNCA175262-IBu	Smp_146360.3	SmLNCA174444-IBu		Smp_012930.1	Smp_085410.2	SmLINC144256-IBu			SmLNCA104911-IBu	SmLINC153157-IBu
Smp_098560.1	SmLNCA166364-IBu	SmLNCA156673-IBu		SmLNCA175300-IBu	Smp_146900.1	SmLINC174491-IBu		Smp_013540.1	Smp_086270.3	SmLINC144281-IBu			SmLNCA150329-IBu	SmLINC105184-IBu
Smp_098740.1	SmLNCA166420-IBu	SmLNCA156675-IBu		SmLNCA175911-IBu	Smp_149900.1	SmLINC174794-IBu		Smp_014620.1	Smp_086630.1	SmLINC144282-IBu			SmLNCA150501-IBu	SmLNCA153281-IBu
Smp_098950.1	SmLINC166436-IBu	SmLINC156707-IBu		SmLNCA176025-IBu	Smp_150200.1	SmLINC174795-IBu		Smp_017010.1	Smp_091390.2	SmLNCA144346-IBu			SmLNCA150841-IBu	SmLINC153354-IBu
Smp_099240.1	SmLINC166437-IBu	SmLNCA156911-IBu		SmLNCA176213-IBu	Smp_150460.1	SmLINC174797-IBu		Smp_018870.1	Smp_092580.1	SmLNCA144349-IBu			SmLNCA150925-IBu	SmLNCA153358-IBu
Smp_099690.1	SmLINC166441-IBu	SmLNCA156915-IBu		SmLNCA176216-IBu	Smp_150690.1	SmLINC174798-IBu		Smp_019890.1	Smp_095480.1	SmLINC144518-IBu			SmLINC150933-IBu	SmLINC153596-IBu
Smp_100070.1	SmLINC166443-IBu	SmLNCA105615-IBu		SmLNCA176218-IBu	Smp_151030.1	SmLINC174802-IBu		Smp_020090.1	Smp_097460.1	SmLINC144519-IBu			SmLINC150961-IBu	SmLINC154247-IBu
Smp_100110.1	SmLNCA166504-IBu	SmLNCA156976-IBu		SmLNCS176367-IBu	Smp_151030.2	SmLNCS174808-IBu		Smp_020770.1	Smp_102020.1	SmLINC144520-IBu			SmLINC150962-IBu	SmLINC154264-IBu
Smp_101310.1	SmLNCA166506-IBu	SmLNCA157199-IBu		SmLNCA176761-IBu	Smp_153790.1	SmLINC174811-IBu		Smp_020920.2	Smp_102020.2	SmLINC144534-IBu			SmLINC150963-IBu	SmLINC154271-IBu
Smp_103010.2	SmLNCA166565-IBu	SmLNCA157394-IBu		SmLINC176785-IBu	Smp_153790.2	SmLINC175514-IBu		Smp_023840.1	Smp_110280.2	SmLINC144540-IBu			SmLINC150965-IBu	SmLNCA154894-IBu
Smp_103340.3	SmLNCA166595-IBu	SmLNCA157943-IBu		SmLNCA177343-IBu	Smp_153950.1	SmLINC175518-IBu		Smp_024390.1	Smp_120360.3	SmLNCA144600-IBu			SmLINC150975-IBu	SmLINC155133-IBu
Smp_104000.1	SmLNCS166618-IBu	SmLINC158089-IBu		SmLINC177485-IBu	Smp_155060.1	SmLINC175525-IBu		Smp_026190.1	Smp_120670.1	SmLNCA144630-IBu			SmLINC150978-IBu	SmLNCA155330-IBu
Smp_104580.1	SmLNCA166640-IBu	SmLINC158150-IBu		SmLINC177486-IBu	Smp_157160.1	SmLINC175747-IBu		Smp_027040.4	Smp_122680.2	SmLINC144683-IBu			SmLINC151058-IBu	SmLINC155353-IBu
Smp_104600.1	SmLNCA166711-IBu	SmLINC158151-IBu		SmLINC177487-IBu	Smp_157800.1	SmLINC175763-IBu		Smp_027210.1	Smp_126740.2	SmLINC144713-IBu			SmLNCA151157-IBu	SmLINC155356-IBu
Smp_104960.1	SmLNCA166763-IBu	SmLINC158161-IBu		SmLINC177591-IBu	Smp_158740.1	SmLNCA175765-IBu		Smp_031730.1	Smp_128430.1	SmLNCS144778-IBu			SmLNCA151446-IBu	SmLNCA155361-IBu
Smp_105180.1	SmLINC166777-IBu	SmLINC158167-IBu		SmLINC177595-IBu	Smp_158840.1	SmLINC176035-IBu		Smp_032780.1	Smp_129290.1	SmLNCA144785-IBu			SmLINC151517-IBu	SmLNCA155366-IBu
Smp_105200.2	SmLNCA166779-IBu	SmLINC158446-IBu		SmLINC177596-IBu	Smp_158910.1	SmLINC176038-IBu		Smp_033250.1	Smp_130470.2	SmLNCA144890-IBu			SmLNCA151564-IBu	SmLINC155411-IBu
Smp_115340.1	SmLNCA166810-IBu	SmLNCA158484-IBu		SmLINC177686-IBu	Smp_161980.1	SmLNCA176116-IBu		Smp_035000.1	Smp_130520.4	SmLNCA144891-IBu			SmLNCA151729-IBu	SmLINC155412-IBu
Smp_118780.1	SmLNCA166964-IBu	SmLNCA158522-IBu		SmLINC100700-IBu	Smp_162280.1	SmLNCA176239-IBu		Smp_035080.1	Smp_130540.4	SmLINC144972-IBu			SmLNCS151771-IBu	SmLNCA105443-IBu
Smp_120080.4	SmLNCA167006-IBu	SmLNCA158666-IBu		SmLINC178171-IBu	Smp_162370.1	SmLNCA176244-IBu		Smp_035300.1	Smp_130720.1	SmLINC145814-IBu			SmLNCA151819-IBu	SmLINC155649-IBu
Smp_120630.1	SmLNCA167034-IBu	SmLNCA158667-IBu		SmLINC178297-IBu	Smp_163430.1	SmLNCA176305-IBu		Smp_035470.1	Smp_131750.1	SmLNCS145823-IBu			SmLNCA152010-IBu	SmLINC155651-IBu
Smp_121160.1	SmLNCA106623-IBu	SmLINC158744-IBu		SmLINC178299-IBu	Smp_164650.1	SmLNCA176362-IBu		Smp_037540.1	Smp_132110.1	SmLNCA104478-IBu			SmLNCA152040-IBu	SmLNCA155665-IBu
Smp_121160.2	SmLINC167345-IBu	SmLNCA158753-IBu		SmLINC178300-IBu	Smp_165870.1	SmLINC005909-IBu		Smp_038030.1	Smp_132620.2	SmLINC145958-IBu			SmLNCA152149-IBu	SmLNCS155691-IBu
Smp_121610.1	SmLINC167346-IBu	SmLNCA158884-IBu		SmLINC178301-IBu	Smp_166430.1	SmLINC176565-IBu		Smp_039400.1	Smp_134640.4	SmLNCA145970-IBu			SmLINC152176-IBu	SmLNCA155977-IBu
Smp_121810.1	SmLNCA167419-IBu	SmLNCA158887-IBu		SmLINC178542-IBu	Smp_167200.1	SmLINC176949-IBu		Smp_040100.1	Smp_135020.3	SmLNCA146022-IBu			SmLINC152177-IBu	SmLNCA105511-IBu
Smp_122730.1	SmLNCA167459-IBu	SmLINC158969-IBu		SmLNCA178637-IBu	Smp_167530.1	SmLINC107624-IBu		Smp_040790.1	Smp_138280.2	SmLINC146315-IBu			SmLINC152178-IBu	SmLINC156118-IBu
Smp_122780.1	SmLNCA167639-IBu	SmLNCA158981-IBu		SmLINC178640-IBu	Smp_169340.1	SmLINC177096-IBu		Smp_041880.1	Smp_141040.3	SmLINC146360-IBu			SmLINC152179-IBu	SmLNCA156206-IBu
Smp_122790.1	SmLINC167675-IBu	SmLINC105849-IBu		SmLNCA178663-IBu	Smp_170570.1	SmLINC177214-IBu		Smp_042390.1	Smp_144820.1	SmLNCA146404-IBu			SmLNCA152180-IBu	SmLNCA156396-IBu
Smp_122920.1	SmLNCS167760-IBu	SmLINC105851-IBu		SmLNCA178754-IBu	Smp_171150.1	SmLINC177329-IBu		Smp_042400.1	Smp_145600.1	SmLNCA146482-IBu			SmLINC152181-IBu	SmLINC156549-IBu
Smp_122930.1	SmLNCA167807-IBu	SmLNCA159217-IBu		SmLINC107947-IBu	Smp_172190.1	SmLNCA177413-IBu		Smp_042550.1	Smp_148760.2	SmLNCA146626-IBu			SmLNCA152253-IBu	SmLINC156721-IBu
Smp_122960.5	SmLNCA167816-IBu	SmLINC100000794		SmLINC107948-IBu	Smp_173180.1	SmLNCA177435-IBu		Smp_042700.1	Smp_150360.1	SmLINC146655-IBu			SmLINC152254-IBu	SmLINC156932-IBu
Smp_123320.2	SmLINC167838-IBu	SmLNCA159339-IBu		SmLINC107949-IBu	Smp_173730.3	SmLINC177571-IBu		Smp_042790.1	Smp_151200.1	SmLNCA146748-IBu			SmLINC105115-IBu	SmLINC156933-IBu
Smp_123330.1	SmLINC167905-IBu	SmLNCA105957-IBu		SmLINC108280-IBu	Smp_175230.1	SmLNCA177580-IBu		Smp_042790.2	Smp_151420.3	SmLINC146796-IBu			SmLNCA152307-IBu	SmLINC156934-IBu
Smp_123340.2	SmLNCA168045-IBu	SmLNCA159856-IBu		SmLNCA108366-IBu	Smp_175570.1	SmLNCA177640-IBu		Smp_043120.1	Smp_153370.1	SmLINC146898-IBu			SmLNCA152337-IBu	SmLINC157002-IBu
Smp_123480.1	SmLNCA168060-IBu	SmLINC159884-IBu		SmLNCA108960-IBu	Smp_175740.2	SmLNCA177779-IBu		Smp_043250.1	Smp_153750.2	SmLINC146902-IBu			SmLINC152435-IBu	SmLNCA157117-IBu
Smp_123490.1	SmLNCA168127-IBu	SmLNCA159898-IBu		SmLINC109102-IBu	Smp_175950.1	SmLINC178331-IBu		Smp_043290.1	Smp_154590.1	SmLINC147198-IBu			SmLNCA152604-IBu	SmLNCA157348-IBu
Smp_123690.1	SmLNCA168323-IBu	SmLNCA160094-IBu		SmLINC109581-IBu	Smp_179010.1	SmLINC178344-IBu		Smp_043670.1	Smp_155110.1	SmLNCA147223-IBu			SmLNCA152616-IBu	SmLINC157441-IBu
Smp_124020.1	SmLNCA168428-IBu	SmLNCA160145-IBu		SmLNCA109877-IBu	Smp_179080.1	SmLINC178601-IBu		Smp_044920.4	Smp_156160.1	SmLNCA147369-IBu			SmLNCA152757-IBu	SmLINC157460-IBu
Smp_124160.1	SmLNCA168526-IBu	SmLNCA160289-IBu		SmLNCS110006-IBu	Smp_179180.1	SmLINC178627-IBu		Smp_045040.1	Smp_156550.1	SmLINC148343-IBu			SmLNCA152842-IBu	SmLINC157461-IBu
Smp_124650.1	SmLNCA168904-IBu	SmLNCA160328-IBu		SmLNCS110030-IBu	Smp_186670.1	SmLINC178632-IBu		Smp_045750.2	Smp_160250.1	SmLINC148346-IBu			SmLINC153242-IBu	SmLINC157503-IBu
Smp_124770.2	SmLNCA168905-IBu	SmLNCA106020-IBu		SmLNCA110436-IBu	Smp_194620.1	SmLINC100059-IBu		Smp_045760.1	Smp_161690.1	SmLINC148485-IBu			SmLNCA153361-IBu	SmLNCS157539-IBu
Smp_124920.1	SmLNCA168978-IBu	SmLNCA106024-IBu		SmLNCA110440-IBu	Smp_196140.1	SmLINC108621-IBu		Smp_046250.1	Smp_162220.2	SmLINC148486-IBu			SmLNCA153438-IBu	SmLINC157545-IBu
Smp_125130.1	SmLINC169157-IBu	SmLNCA160487-IBu		SmLNCS000877-IBu	Smp_197180.1	SmLNCA108889-IBu		Smp_048430.3	Smp_163110.1	SmLINC148491-IBu			SmLNCA153591-IBu	SmLINC157548-IBu
Smp_125260.1	SmLNCA169207-IBu	SmLINC160702-IBu		SmLNCS111286-IBu	Smp_198420.1	SmLNCA108919-IBu		Smp_049140.1	Smp_163210.1	SmLINC148492-IBu			SmLNCA153644-IBu	SmLNCS157579-IBu
Smp_125300.3	SmLNCA169227-IBu	SmLNCS160742-IBu		SmLNCS111292-IBu	Smp_200380.1	SmLINC109338-IBu		Smp_049150.1	Smp_163600.3	SmLINC148493-IBu			SmLNCA153672-IBu	SmLINC158129-IBu
Smp_125520.1	SmLNCA169658-IBu	SmLNCS160744-IBu		SmLNCS111297-IBu	Smp_202980.1	SmLNCA109374-IBu		Smp_049330.1	Smp_165030.3	SmLINC148494-IBu			SmLINC153706-IBu	SmLINC158131-IBu
Smp_125520.2	SmLNCA169778-IBu	SmLNCA161061-IBu		SmLINC111428-IBu	Smp_203630.2	SmLINC109686-IBu		Smp_049550.1	Smp_166500.4	SmLINC148509-IBu			SmLNCA153715-IBu	SmLNCA158223-IBu
Smp_125660.1	SmLNCA169830-IBu	SmLINC161308-IBu		SmLNCA111462-IBu	Smp_203970.1	SmLINC100873-IBu		Smp_050270.1	Smp_167070.2	SmLNCS148539-IBu			SmLNCA153749-IBu	SmLINC158769-IBu
Smp_125800.1	SmLNCA169870-IBu	SmLINC161311-IBu		SmLNCA111465-IBu	Smp_205570.1	SmLINC109855-IBu		Smp_050430.1	Smp_169780.2	SmLNCA148570-IBu			SmLNCA153823-IBu	SmLNCA158799-IBu
Smp_125820.1	SmLNCA106877-IBu	SmLINC161401-IBu		SmLNCA111470-IBu	Smp_207080.1	SmLINC110226-IBu		Smp_052740.1	Smp_169940.2	SmLNCA148576-IBu			SmLINC105264-IBu	SmLNCA158989-IBu
Smp_125820.2	SmLINC170154-IBu	SmLINC161533-IBu		SmLNCA111585-IBu	Smp_210310.1	SmLNCA110227-IBu		Smp_052890.1	Smp_170190.1	SmLINC148689-IBu			SmLNCA153957-IBu	SmLNCS159008-IBu
Smp_125900.1	SmLNCS170159-IBu	SmLNCA161635-IBu		SmLNCA111587-IBu	Smp_210450.1	SmLINC110228-IBu		Smp_053030.1	Smp_171630.2	SmLINC148781-IBu			SmLNCA153979-IBu	SmLINC159179-IBu
Smp_126470.1	SmLINC170210-IBu	SmLNCA161736-IBu		SmLNCA111588-IBu	Smp_210570.1	SmLINC110229-IBu		Smp_053820.2	Smp_171880.2	SmLINC149039-IBu			SmLNCA154027-IBu	SmLINC159290-IBu
Smp_126740.1	SmLNCA170473-IBu	SmLNCA161775-IBu		SmLINC111976-IBu	Smp_210630.1	SmLINC110230-IBu		Smp_054010.1	Smp_172130.2	SmLNCS149074-IBu			SmLNCA154032-IBu	SmLINC159487-IBu
Smp_127120.1	SmLNCA170644-IBu	SmLNCA161905-IBu		SmLNCS111979-IBu	Smp_211140.1	SmLINC110357-IBu		Smp_054240.1	Smp_172420.3	SmLNCS149075-IBu			SmLINC105295-IBu	SmLINC159547-IBu
Smp_127480.1	SmLNCA170700-IBu	SmLNCA162166-IBu		SmLINC112111-IBu	Smp_211250.1	SmLNCA110464-IBu		Smp_054360.2	Smp_173160.1	SmLNCS149077-IBu			SmLINC154330-IBu	SmLINC159549-IBu
Smp_127700.1	SmLINC170869-IBu	SmLINC162281-IBu		SmLINC101128-IBu	Smp_212920.1	SmLINC110636-IBu		Smp_054620.1	Smp_173350.1	SmLINC149125-IBu			SmLNCA154420-IBu	SmLINC160003-IBu
Smp_127830.1	SmLNCA171231-IBu	SmLINC162282-IBu		SmLNCA112407-IBu	Smp_213130.1	SmLINC110937-IBu		Smp_054620.2	Smp_173350.2	SmLNCA149253-IBu			SmLINC154538-IBu	SmLINC160004-IBu
Smp_127870.1	SmLNCA107010-IBu	SmLINC162284-IBu		SmLNCA112433-IBu	Smp_213340.1	SmLINC111051-IBu		Smp_054770.2	Smp_176180.1	SmLINC149327-IBu			SmLNCA154594-IBu	SmLINC160005-IBu
Smp_128000.1	SmLNCA171457-IBu	SmLINC162360-IBu		SmLINC100087-IBu	Smp_241860.1	SmLINC111059-IBu		Smp_055200.1	Smp_176420.4	SmLNCA149341-IBu			SmLNCS154774-IBu	SmLNCA160095-IBu
Smp_128050.1	SmLNCA171658-IBu	SmLNCA162438-IBu		SmLINC112584-IBu	Smp_243300.1	SmLINC111060-IBu		Smp_055200.2	Smp_176700.1	SmLNCA104843-IBu			SmLNCA154846-IBu	SmLNCA105996-IBu
Smp_128070.1	SmLINC171796-IBu	SmLNCA162574-IBu		SmLNCA112646-IBu	Smp_246560.1	SmLINC111063-IBu		Smp_055260.1	Smp_176810.1	SmLNCA104847-IBu			SmLNCA154896-IBu	SmLNCA160188-IBu
Smp_129110.2	SmLNCA171813-IBu	SmLNCA162621-IBu		SmLINC112665-IBu	Smp_246900.1	SmLINC111067-IBu		Smp_055990.1	Smp_179250.1	SmLINC149996-IBu			SmLINC105370-IBu	SmLINC160292-IBu
Smp_129210.1	SmLNCA171993-IBu	SmLINC162649-IBu		SmLNCA112710-IBu	Smp_247650.1	SmLINC111071-IBu		Smp_056760.1	Smp_179390.1	SmLNCA150154-IBu			SmLNCA154974-IBu	SmLNCA160379-IBu
Smp_129260.1	SmLINC172271-IBu	SmLINC162650-IBu		SmLINC112776-IBu	Smp_248170.1	SmLINC111200-IBu		Smp_058240.1	Smp_179970.1	SmLNCA150155-IBu			SmLNCS154998-IBu	SmLNCA106023-IBu
Smp_129310.2	SmLNCA172454-IBu	SmLINC162651-IBu		SmLINC112777-IBu	Smp_267100.2	SmLNCA111734-IBu		Smp_058690.1	Smp_180070.3	SmLNCA150269-IBu			SmLINC155080-IBu	SmLNCS160446-IBu
Smp_129970.1	SmLNCS172576-IBu	SmLNCA162672-IBu		SmLINC112780-IBu	Smp_300380.1	SmLNCA111737-IBu		Smp_058700.1	Smp_181120.1	SmLNCA150321-IBu			SmLNCA155111-IBu	SmLNCA106029-IBu
Smp_130110.1	SmLNCA172756-IBu	SmLINC162802-IBu		SmLNCA113008-IBu	Smp_301320.1	SmLNCS111739-IBu		Smp_060220.1	Smp_182090.1	SmLINC150362-IBu			SmLNCA155762-IBu	SmLNCA160455-IBu
Smp_130170.1	SmLINC172924-IBu	SmLNCA162833-IBu		SmLNCA113019-IBu	Smp_302480.1	SmLINC112100-IBu		Smp_062070.1	Smp_182890.1	SmLINC150377-IBu			SmLNCA155872-IBu	SmLINC161218-IBu
Smp_130270.1	SmLNCA107268-IBu	SmLNCA162968-IBu		SmLINC113517-IBu	Smp_302800.1	SmLINC112218-IBu		Smp_064380.2	Smp_188200.1	SmLINC104938-IBu			SmLNCA155879-IBu	SmLNCA161348-IBu
Smp_130460.1	SmLNCA174068-IBu	SmLINC162994-IBu		SmLNCA113809-IBu	Smp_304720.1	SmLINC112473-IBu		Smp_064460.1	Smp_190390.1	SmLINC150546-IBu			SmLNCA156109-IBu	SmLNCA161362-IBu
Smp_130840.1	SmLNCA100657-IBu	SmLINC162999-IBu		SmLNCA114096-IBu	Smp_304800.3	SmLINC112559-IBu		Smp_065530.1	Smp_190940.1	SmLNCA150621-IBu			SmLNCA156147-IBu	SmLINC161393-IBu
Smp_131100.1	SmLNCA174331-IBu	SmLNCA106234-IBu		SmLNCA114139-IBu	Smp_306230.2	SmLINC112613-IBu		Smp_068990.1	Smp_191400.1	SmLNCA150669-IBu			SmLNCA156154-IBu	SmLNCA106117-IBu
Smp_131150.1	SmLNCA174351-IBu	SmLNCA163121-IBu		SmLNCA114166-IBu	Smp_307410.1	SmLNCA112854-IBu		Smp_070360.1	Smp_191870.3	SmLNCA150750-IBu			SmLNCA156346-IBu	SmLNCS161596-IBu
Smp_131360.2	SmLINC174454-IBu	SmLNCA163526-IBu		SmLNCA114498-IBu	Smp_307540.1	SmLNCA113125-IBu		Smp_070540.1	Smp_194130.1	SmLINC150760-IBu			SmLNCA156347-IBu	SmLNCA161599-IBu
Smp_131660.1	SmLNCA174522-IBu	SmLNCA163564-IBu		SmLNCS115120-IBu	Smp_307550.1	SmLINC113132-IBu		Smp_070770.1	Smp_201340.1	SmLINC150761-IBu			SmLINC156349-IBu	SmLINC161799-IBu
Smp_131680.1	SmLINC107337-IBu	SmLINC163610-IBu		SmLNCA115279-IBu	Smp_308680.1	SmLNCA113219-IBu		Smp_072950.1	Smp_202700.1	SmLINC151107-IBu			SmLNCA156407-IBu	SmLINC161800-IBu
Smp_132180.3	SmLNCA175047-IBu	SmLINC163611-IBu		SmLNCA101380-IBu	Smp_309210.1	SmLNCA113269-IBu		Smp_073920.1	Smp_202700.2	SmLNCA151122-IBu			SmLNCA156417-IBu	SmLINC161894-IBu
Smp_133590.1	SmLNCS175364-IBu	SmLNCA163627-IBu		SmLNCA101385-IBu	Smp_309220.1	SmLINC113384-IBu		Smp_074700.2	Smp_204710.1	SmLNCA151128-IBu			SmLNCA156425-IBu	SmLNCA161900-IBu
Smp_133620.1	SmLNCA175492-IBu	SmLNCA163769-IBu		SmLNCA101387-IBu	Smp_311970.1	SmLNCA113460-IBu		Smp_074710.1	Smp_205300.1	SmLNCA151181-IBu			SmLINC156438-IBu	SmLNCA161901-IBu
Smp_134010.1	SmLNCA175745-IBu	SmLNCA163804-IBu		SmLNCA101388-IBu	Smp_314030.1	SmLNCA101219-IBu		Smp_075330.1	Smp_212080.2	SmLNCA151500-IBu			SmLINC156442-IBu	SmLINC162082-IBu
Smp_134090.1	SmLNCA175863-IBu	SmLNCA164085-IBu		SmLNCA115962-IBu	Smp_314200.2	SmLINC113795-IBu		Smp_075470.1	Smp_212540.2	SmLNCA151503-IBu			SmLNCA156613-IBu	SmLINC162133-IBu
Smp_134790.1	SmLNCA175909-IBu	SmLINC164111-IBu		SmLNCA116065-IBu	Smp_314730.1	SmLNCA101283-IBu		Smp_075870.1	Smp_212900.2	SmLNCA151527-IBu			SmLNCA156618-IBu	SmLNCA162265-IBu
Smp_135240.3	SmLNCA176154-IBu	SmLINC164113-IBu		SmLNCA101457-IBu	Smp_316180.3	SmLNCA114922-IBu		Smp_076320.1	Smp_213520.3	SmLNCA151594-IBu			SmLNCA156621-IBu	SmLNCA162715-IBu
Smp_135270.2	SmLNCA176221-IBu	SmLINC164122-IBu		SmLINC116467-IBu	Smp_316180.4	SmLNCA114964-IBu		Smp_076950.1	Smp_213610.3	SmLNCS151764-IBu			SmLNCA156716-IBu	SmLINC163448-IBu
Smp_135510.3	SmLNCA176308-IBu	SmLINC164126-IBu		SmLINC116482-IBu	Smp_316430.1	SmLINC115023-IBu		Smp_077670.2	Smp_214060.2	SmLNCA151843-IBu			SmLINC156886-IBu	SmLINC163770-IBu
Smp_135830.1	SmLNCA176380-IBu	SmLINC164127-IBu		SmLNCA101523-IBu	Smp_316440.1	SmLNCA101364-IBu		Smp_077890.1	Smp_214320.3	SmLNCA151844-IBu			SmLINC105610-IBu	SmLINC163938-IBu
Smp_136160.1	SmLINC107585-IBu	SmLINC164128-IBu		SmLNCS116984-IBu	Smp_317150.1	SmLNCA115494-IBu		Smp_077890.2	Smp_241750.1	SmLNCA151845-IBu			SmLINC105636-IBu	SmLNCA164389-IBu
Smp_136280.2	SmLNCA176788-IBu	SmLNCA164378-IBu		SmLINC116992-IBu	Smp_317150.2	SmLINC115519-IBu		Smp_078720.1	Smp_244700.5	SmLNCA152308-IBu			SmLINC105637-IBu	SmLINC164441-IBu
Smp_136320.1	SmLNCA107610-IBu	SmLNCA106377-IBu		SmLNCA117047-IBu	Smp_317860.1	SmLINC115520-IBu		Smp_079310.1	Smp_244900.2	SmLNCA152474-IBu			SmLINC105638-IBu	SmLNCA164453-IBu
Smp_136360.1	SmLNCA177069-IBu	SmLNCA164509-IBu		SmLINC117094-IBu	Smp_318500.2	SmLINC115521-IBu		Smp_079770.1	Smp_245140.4	SmLINC152773-IBu			SmLINC105641-IBu	SmLINC164678-IBu
Smp_136360.3	SmLNCS177280-IBu	SmLINC164536-IBu		SmLINC117107-IBu	Smp_319110.1	SmLINC115910-IBu		Smp_079800.1	Smp_245140.5	SmLNCA153030-IBu			SmLINC004344-IBu	SmLINC164808-IBu
Smp_136520.2	SmLNCS177282-IBu	SmLINC164599-IBu		SmLNCA117195-IBu	Smp_320540.1	SmLINC116333-IBu		Smp_079800.2	Smp_247750.1	SmLINC153225-IBu			SmLINC157320-IBu	SmLINC164910-IBu
Smp_136550.1	SmLNCS107662-IBu	SmLNCA164601-IBu		SmLNCA117203-IBu	Smp_321540.3	SmLINC116334-IBu		Smp_083770.1	Smp_247760.1	SmLNCS153527-IBu			SmLNCA157357-IBu	SmLINC164920-IBu
Smp_136550.2	SmLINC177349-IBu	SmLNCA164675-IBu		SmLINC117347-IBu	Smp_322220.1	SmLINC116337-IBu		Smp_083800.1	Smp_266800.1	SmLINC105220-IBu			SmLINC157358-IBu	SmLINC164922-IBu
Smp_136770.1	SmLNCA177564-IBu	SmLINC164710-IBu		SmLINC117479-IBu	Smp_322560.1	SmLINC116523-IBu		Smp_084600.1	Smp_266800.3	SmLINC153557-IBu			SmLINC157360-IBu	SmLINC164923-IBu
Smp_136990.1	SmLNCA177850-IBu	SmLNCA164797-IBu		SmLINC117489-IBu	Smp_323210.1	SmLINC116527-IBu		Smp_084830.1	Smp_266800.7	SmLNCA153746-IBu			SmLNCA157361-IBu	SmLINC165028-IBu
Smp_137040.1	SmLNCA178006-IBu	SmLNCA106406-IBu		SmLNCA117629-IBu	Smp_323430.1	SmLINC116541-IBu		Smp_084890.1	Smp_267100.4	SmLNCA153972-IBu			SmLINC157363-IBu	SmLNCA165134-IBu
Smp_137640.1	SmLINC178655-IBu	SmLINC106413-IBu		SmLNCA117650-IBu	Smp_325920.1	SmLNCA116553-IBu		Smp_084900.1	Smp_302270.1	SmLNCA154050-IBu			SmLINC157422-IBu	SmLINC106425-IBu
Smp_137650.1	SmLNCA100723-IBu	SmLINC164921-IBu		SmLINC117680-IBu	Smp_326230.1	SmLNCS116692-IBu		Smp_085500.1	Smp_302810.1	SmLNCA154158-IBu			SmLINC157424-IBu	SmLINC165217-IBu
Smp_137840.1	SmLNCA107967-IBu	SmLNCA164947-IBu		SmLINC117744-IBu	Smp_326400.2	SmLINC116723-IBu		Smp_087320.1	Smp_303070.1	SmLNCA154259-IBu			SmLINC157425-IBu	SmLINC165219-IBu
Smp_137840.2	SmLNCA108006-IBu	SmLNCA165137-IBu		SmLINC117786-IBu	Smp_326430.1	SmLINC116728-IBu		Smp_087760.1	Smp_303260.1	SmLNCA154326-IBu			SmLINC157426-IBu	SmLINC165221-IBu
Smp_137930.1	SmLNCA108017-IBu	SmLINC165185-IBu		SmLNCA101625-IBu	Smp_326430.2	SmLINC116748-IBu		Smp_088950.2	Smp_303450.1	SmLNCA154331-IBu			SmLNCA157588-IBu	SmLNCA165261-IBu
Smp_138200.1	SmLNCA108224-IBu	SmLNCA165218-IBu		SmLINC117853-IBu	Smp_328650.1	SmLINC116912-IBu		Smp_089000.1	Smp_303690.1	SmLNCA154333-IBu			SmLNCA157605-IBu	SmLNCA165446-IBu
Smp_138480.1	SmLNCA100753-IBu	SmLINC165358-IBu		SmLNCA117862-IBu	Smp_329210.1	SmLNCA116980-IBu		Smp_089240.1	Smp_303690.3	SmLNCA154354-IBu			SmLNCA157614-IBu	SmLNCA165841-IBu
Smp_138520.1	SmLINC108388-IBu	SmLNCA165544-IBu		SmLNCA117927-IBu	Smp_330330.1	SmLINC117111-IBu		Smp_093790.1	Smp_303760.1	SmLNCA154356-IBu			SmLINC157645-IBu	SmLNCA165895-IBu
Smp_138640.1	SmLNCA108574-IBu	SmLNCA165555-IBu		SmLINC118167-IBu	Smp_331600.1	SmLNCA117211-IBu		Smp_095350.1	Smp_306930.1	SmLINC154357-IBu			SmLNCA157646-IBu	SmLNCA100582-IBu
Smp_138770.1	SmLNCA108868-IBu	SmLNCA165710-IBu		SmLINC118173-IBu	Smp_331810.1	SmLNCA117212-IBu		Smp_095650.1	Smp_307470.1	SmLINC154358-IBu			SmLNCA157683-IBu	SmLINC165996-IBu
Smp_138840.2	SmLNCA108901-IBu	SmLNCA165775-IBu		SmLINC118351-IBu	Smp_331870.1	SmLNCA117257-IBu		Smp_095650.2	Smp_309670.1	SmLINC154359-IBu			SmLINC157814-IBu	SmLINC166051-IBu
Smp_138860.1	SmLNCA109118-IBu	SmLNCA165835-IBu		SmLNCA101664-IBu	Smp_332100.1	SmLNCA101567-IBu		Smp_095980.1	Smp_311350.3	SmLNCA154362-IBu			SmLNCA157820-IBu	SmLINC166052-IBu
Smp_138890.1	SmLNCA109265-IBu	SmLNCA165836-IBu		Smp_000480.2	Smp_332200.1	SmLINC117419-IBu		Smp_096290.1	Smp_311350.4	SmLINC154363-IBu			SmLNCA158042-IBu	SmLINC166251-IBu
Smp_139030.1	SmLNCA109328-IBu	SmLINC165997-IBu		Smp_001090.1	Smp_332420.1	SmLNCA117535-IBu		Smp_099090.1	Smp_313470.1	SmLINC154365-IBu			SmLINC158152-IBu	SmLINC166252-IBu
Smp_139080.2	SmLNCA109332-IBu	SmLNCA166401-IBu		Smp_001170.1	Smp_333130.2	SmLINC117538-IBu		Smp_099090.2	Smp_313470.3	SmLNCA105325-IBu			SmLNCA158158-IBu	SmLINC166534-IBu
Smp_139340.1	SmLNCA109903-IBu	SmLNCA106556-IBu		Smp_001210.1	Smp_333610.1	SmLNCS117541-IBu		Smp_099090.3	Smp_313480.2	SmLINC154580-IBu			SmLNCA158326-IBu	SmLINC166544-IBu
Smp_140020.2	SmLNCA109989-IBu	SmLNCA166510-IBu		Smp_002180.1	Smp_333660.1	SmLNCS117747-IBu		Smp_099310.1	Smp_313710.1	SmLNCA154785-IBu			SmLINC158444-IBu	SmLINC166552-IBu
Smp_140430.1	SmLNCA110411-IBu	SmLNCA106569-IBu		Smp_003700.1	Smp_334080.1	SmLNCA101623-IBu		Smp_099320.1	Smp_313740.1	SmLINC154875-IBu			SmLNCA158503-IBu	SmLINC166689-IBu
Smp_140560.1	SmLNCA110413-IBu	SmLINC166536-IBu		Smp_004060.1	Smp_334230.1	SmLNCA117838-IBu		Smp_100120.1	Smp_313760.1	SmLNCA154876-IBu			SmLNCA105812-IBu	SmLINC106591-IBu
Smp_140770.1	SmLNCA110839-IBu	SmLINC166718-IBu		Smp_004080.1	Smp_334710.1	SmLNCA118263-IBu		Smp_100140.1	Smp_314020.1	SmLNCA105388-IBu			SmLNCA158771-IBu	SmLNCA167008-IBu
Smp_140830.1	SmLNCA111102-IBu	SmLINC166802-IBu		Smp_005010.1	Smp_336360.1	Smp_000620.1		Smp_103560.1	Smp_314670.1	SmLINC105396-IBu			SmLINC159014-IBu	SmLINC167231-IBu
Smp_141320.1	SmLNCA111134-IBu	SmLNCA166811-IBu		Smp_005160.1	Smp_336680.1	Smp_001960.2		Smp_103560.2	Smp_315650.1	SmLNCA155183-IBu			SmLINC159021-IBu	SmLNCA167464-IBu
Smp_141440.1	SmLNCA111226-IBu	SmLINC166814-IBu		Smp_005290.1	Smp_337090.1	Smp_003760.1		Smp_104580.2	Smp_315690.2	SmLINC155354-IBu			SmLINC159183-IBu	SmLINC167563-IBu
Smp_141540.1	SmLNCA101015-IBu	SmLINC166845-IBu		Smp_005330.1	Smp_337090.2	Smp_003760.2		Smp_104970.1	Smp_315730.2	SmLNCA155786-IBu			SmLINC159221-IBu	SmLINC106666-IBu
Smp_141970.1	SmLNCS111416-IBu	SmLNCS106599-IBu		Smp_005330.2	Smp_337330.2	Smp_004680.1		Smp_105680.1	Smp_316760.1	SmLNCS156010-IBu			SmLINC159291-IBu	SmLINC106667-IBu
Smp_142300.1	SmLNCA111526-IBu	SmLNCA166940-IBu		Smp_006630.2	Smp_337390.3	Smp_005330.4		Smp_112450.1	Smp_316780.1	SmLNCA156016-IBu			SmLINC159308-IBu	SmLINC167719-IBu
Smp_142400.1	SmLNCA111565-IBu	SmLNCA167507-IBu		Smp_007000.1	Smp_337550.1	Smp_007510.1		Smp_122050.1	Smp_317470.2	SmLINC156155-IBu			SmLNCA105891-IBu	SmLINC167833-IBu
Smp_142450.1	SmLNCA111606-IBu	SmLNCA167513-IBu		Smp_008220.1	Smp_337590.1	Smp_012010.1		Smp_122280.1	Smp_317720.1	SmLINC156242-IBu			SmLINC159826-IBu	SmLINC167835-IBu
Smp_142510.1	SmLNCA111660-IBu	SmLNCA167572-IBu		Smp_008220.2	Smp_337740.1	Smp_013360.1		Smp_123590.3	Smp_317730.1	SmLINC156247-IBu			SmLINC159885-IBu	SmLINC167836-IBu
Smp_142510.2	SmLNCA111702-IBu	SmLNCA167717-IBu		Smp_008220.3	Smp_340510.2	Smp_013600.1		Smp_123720.1	Smp_317740.1	SmLINC156289-IBu			SmLNCA159895-IBu	SmLINC167837-IBu
Smp_142640.1	SmLNCA101066-IBu	SmLNCA167718-IBu		Smp_008450.1	Smp_340600.1	Smp_015220.2		Smp_123720.2	Smp_317750.1	SmLNCA156366-IBu			SmLINC002913-IBu	SmLINC167844-IBu
Smp_142890.1	SmLNCA111781-IBu	SmLINC167845-IBu		Smp_009030.1	Smp_340900.1	Smp_015780.1		Smp_123720.3	Smp_317780.1	SmLINC156368-IBu			SmLNCS160133-IBu	SmLNCA167968-IBu
Smp_142890.3	SmLNCA111843-IBu	SmLINC167846-IBu		Smp_009520.2	Smp_341050.1	Smp_016750.1		Smp_124070.1	Smp_317900.1	SmLNCA156580-IBu			SmLNCA160371-IBu	SmLNCA168020-IBu
Smp_142960.1	SmLNCA101100-IBu	SmLINC167848-IBu		Smp_009600.1	Smp_341240.1	Smp_017020.1		Smp_124430.1	Smp_318000.1	SmLNCA156602-IBu			SmLNCA160434-IBu	SmLINC168176-IBu
Smp_143390.1	SmLNCA101143-IBu	SmLNCA167929-IBu		Smp_010100.1	Smp_341530.1	Smp_018400.1		Smp_124460.1	Smp_318340.2	SmLNCA156620-IBu			SmLNCA160483-IBu	SmLINC168265-IBu
Smp_143560.1	SmLNCA112601-IBu	SmLNCA168114-IBu		Smp_011030.1	Smp_341630.1	Smp_018430.3		Smp_124510.1	Smp_318350.1	SmLINC156635-IBu			SmLINC160620-IBu	SmLNCA168455-IBu
Smp_143630.1	SmLNCA113149-IBu	SmLNCA168214-IBu		Smp_012410.1	Smp_341740.1	Smp_018590.1		Smp_124710.1	Smp_318440.2	SmLINC156636-IBu			SmLNCA160657-IBu	SmLNCA168535-IBu
Smp_143670.1	SmLNCA113290-IBu	SmLNCA106712-IBu		Smp_012480.1	Smp_343910.1	Smp_018880.1		Smp_124750.1	Smp_318600.1	SmLNCA156990-IBu			SmLNCA160886-IBu	SmLINC168822-IBu
Smp_143780.1	SmLINC113615-IBu	SmLNCA168330-IBu		Smp_012860.1	Smp_344060.1	Smp_024010.1		Smp_124750.2	Smp_319370.1	SmLINC157011-IBu			SmLINC161310-IBu	SmLINC168827-IBu
Smp_143960.2	SmLINC113619-IBu	SmLNCA168333-IBu		Smp_015690.1	Smp_344350.1	Smp_026390.1		Smp_125740.1	Smp_319420.1	SmLINC157052-IBu			SmLINC161315-IBu	SmLINC168831-IBu
Smp_144010.1	SmLNCS113782-IBu	SmLNCA106726-IBu		Smp_016410.2	Smp_344770.2	Smp_026390.2		Smp_125740.2	Smp_319450.1	SmLINC157053-IBu			SmLINC161371-IBu	SmLINC168838-IBu
Smp_144660.3	SmLNCA114065-IBu	SmLNCA106727-IBu		Smp_016540.1	Smp_345750.1	Smp_027990.1		Smp_126210.1	Smp_319460.1	SmLNCA157268-IBu			SmLINC161396-IBu	SmLINC106770-IBu
Smp_144920.1	SmLNCA114170-IBu	SmLINC168505-IBu		Smp_016870.1	Smp_345910.1	Smp_029040.1		Smp_126210.2	Smp_320210.1	SmLNCA157269-IBu			SmLNCA161504-IBu	SmLNCA169208-IBu
Smp_144990.1	SmLINC114176-IBu	SmLNCA168550-IBu		Smp_016870.2	Smp_346040.2	Smp_031570.2		Smp_127820.2	Smp_320820.1	SmLNCA157387-IBu			SmLNCA161751-IBu	SmLINC106802-IBu
Smp_145250.1	SmLNCA114272-IBu	SmLNCA106746-IBu		Smp_016900.1	Smp_346200.2	Smp_032250.2		Smp_128350.3	Smp_321140.2	SmLNCA157388-IBu			SmLINC161862-IBu	SmLINC169293-IBu
Smp_145440.2	SmLNCA114437-IBu	SmLNCA168724-IBu		Smp_017010.3	Smp_346380.2	Smp_032970.1		Smp_128480.1	Smp_321380.1	SmLNCA157390-IBu			SmLINC161865-IBu	SmLNCA169319-IBu
Smp_145550.1	SmLINC114512-IBu	SmLNCA168759-IBu		Smp_018280.1	Smp_347110.1	Smp_032970.2		Smp_129020.3	Smp_321480.1	SmLNCA157391-IBu			SmLINC161866-IBu	SmLNCA169657-IBu
Smp_145800.1	SmLNCA115028-IBu	SmLINC106766-IBu		Smp_018290.1		Smp_032980.1		Smp_129870.1	Smp_321790.1	SmLNCA157479-IBu			SmLINC161869-IBu	SmLINC169742-IBu
Smp_146100.1	SmLNCA115126-IBu	SmLNCA168857-IBu		Smp_018290.2		Smp_032990.1		Smp_129900.3	Smp_321810.1	SmLNCA157480-IBu			SmLNCA161951-IBu	SmLNCA169786-IBu
Smp_146110.1	SmLNCA101360-IBu	SmLNCA168880-IBu		Smp_018310.1		Smp_033000.1		Smp_129920.1	Smp_321810.2	SmLNCA157483-IBu			SmLNCA106197-IBu	SmLNCA170071-IBu
Smp_146830.3	SmLNCA115171-IBu	SmLINC168926-IBu		Smp_018310.2		Smp_033930.1		Smp_130370.1	Smp_322050.1	SmLNCA157485-IBu			SmLNCA162620-IBu	SmLNCS170335-IBu
Smp_147240.1	SmLINC115282-IBu	SmLNCA169141-IBu		Smp_018930.1		Smp_036020.1		Smp_130480.3	Smp_322230.1	SmLINC157714-IBu			SmLINC162682-IBu	SmLNCA170508-IBu
Smp_147650.1	SmLNCA115324-IBu	SmLNCA169221-IBu		Smp_018950.1		Smp_036980.1		Smp_130520.3	Smp_322230.2	SmLINC157844-IBu			SmLNCA162923-IBu	SmLINC170718-IBu
Smp_147650.2	SmLINC101411-IBu	SmLNCA169222-IBu		Smp_019010.1		Smp_037700.1		Smp_130780.1	Smp_322280.1	SmLINC157845-IBu			SmLNCA162926-IBu	SmLNCA170821-IBu
Smp_147980.1	SmLNCA116200-IBu	SmLINC169437-IBu		Smp_019050.1		Smp_040710.2		Smp_132800.1	Smp_323300.1	SmLINC157847-IBu			SmLNCA163008-IBu	SmLNCA171068-IBu
Smp_147990.2	SmLNCA116570-IBu	SmLINC170156-IBu		Smp_019620.2		Smp_042030.2		Smp_132810.1	Smp_323640.1	SmLINC157848-IBu			SmLNCA163009-IBu	SmLNCA171414-IBu
Smp_148140.1	SmLINC116907-IBu	SmLINC170164-IBu		Smp_019760.1		Smp_042920.2		Smp_133170.1	Smp_323680.1	SmLINC157849-IBu			SmLNCA163010-IBu	SmLNCA171422-IBu
Smp_148260.1	SmLNCA101534-IBu	SmLNCA170251-IBu		Smp_020270.2		Smp_046190.2		Smp_133170.2	Smp_323710.1	SmLINC157851-IBu			SmLNCA106244-IBu	SmLNCS171668-IBu
Smp_148450.1	SmLNCS117052-IBu	SmLNCA170271-IBu		Smp_020480.1		Smp_046880.3		Smp_133380.1	Smp_324150.1	SmLNCA158065-IBu			SmLNCS163244-IBu	SmLNCS171952-IBu
Smp_148510.2	SmLNCA117169-IBu	SmLINC106902-IBu		Smp_020480.2		Smp_047090.3		Smp_133700.2	Smp_324340.1	SmLINC105763-IBu			SmLNCA163313-IBu	SmLNCS171967-IBu
Smp_148970.1	SmLNCS117286-IBu	SmLNCA170372-IBu		Smp_021040.1		Smp_050470.3		Smp_134590.1	Smp_324360.1	SmLINC158295-IBu			SmLNCA163317-IBu	SmLNCA172128-IBu
Smp_149000.1	SmLNCA101569-IBu	SmLNCA106912-IBu		Smp_021130.1		Smp_050830.2		Smp_134600.1	Smp_324500.1	SmLINC158345-IBu			SmLNCA163321-IBu	SmLNCA172182-IBu
Smp_149050.2	SmLNCA101572-IBu	SmLNCA170488-IBu		Smp_021130.2		Smp_052140.2		Smp_135020.1	Smp_324510.1	SmLINC105794-IBu			SmLNCA163333-IBu	SmLINC107117-IBu
Smp_149370.1	SmLNCA117544-IBu	SmLNCA171066-IBu		Smp_021170.1		Smp_052290.1		Smp_135500.1	Smp_324560.1	SmLINC158584-IBu			SmLINC163351-IBu	SmLINC107118-IBu
Smp_149380.2	SmLNCA101616-IBu	SmLNCA171067-IBu		Smp_021590.1		Smp_054240.2		Smp_135840.1	Smp_324610.1	SmLINC158586-IBu			SmLNCA163375-IBu	SmLINC107119-IBu
Smp_149410.1	SmLNCA117929-IBu	SmLNCA171413-IBu		Smp_021590.2		Smp_054450.2		Smp_136150.1	Smp_324730.1	SmLINC158587-IBu			SmLNCA163715-IBu	SmLNCA172723-IBu
Smp_149430.1	SmLNCA118056-IBu	SmLNCA171721-IBu		Smp_021600.3		Smp_054820.2		Smp_136580.2	Smp_325110.1	SmLINC158604-IBu			SmLNCA163716-IBu	SmLINC173019-IBu
Smp_149450.1	SmLNCA118402-IBu	SmLINC171736-IBu		Smp_022960.1		Smp_056620.3		Smp_136860.1	Smp_325580.1	SmLINC158736-IBu			SmLNCA163969-IBu	SmLNCS173093-IBu
Smp_149480.1	Smp_000020.1	SmLNCA171782-IBu		Smp_023620.2		Smp_059820.1		Smp_136870.1	Smp_326900.1	SmLINC105821-IBu			SmLINC164114-IBu	SmLNCS173176-IBu
Smp_149820.3	Smp_000030.1	SmLNCA171944-IBu		Smp_024970.1		Smp_060760.1		Smp_136910.1	Smp_327030.1	SmLNCA158857-IBu			SmLINC164120-IBu	SmLINC107190-IBu
Smp_150470.1	Smp_000040.2	SmLNCA172249-IBu		Smp_025670.2		Smp_062900.2		Smp_137160.1	Smp_327070.1	SmLINC100034-IBu			SmLINC164125-IBu	SmLNCA107194-IBu
Smp_150610.1	Smp_000150.1	SmLINC172253-IBu		Smp_026030.1		Smp_064320.2		Smp_137360.1	Smp_327250.1	SmLNCA105832-IBu			SmLINC100162489	SmLINC173669-IBu
Smp_150850.2	Smp_000230.1	SmLNCA172316-IBu		Smp_026300.2		Smp_066960.1		Smp_139150.3	Smp_327340.2	SmLINC159026-IBu			SmLNCA106363-IBu	SmLNCS173813-IBu
Smp_151670.1	Smp_000470.2	SmLNCA172344-IBu		Smp_026400.1		Smp_074450.1		Smp_139720.1	Smp_327370.1	SmLINC159141-IBu			SmLINC164267-IBu	SmLNCA173852-IBu
Smp_152000.1	Smp_000510.1	SmLNCS172375-IBu		Smp_027850.1		Smp_074570.1		Smp_140430.3	Smp_327780.1	SmLINC159285-IBu			SmLNCA164404-IBu	SmLINC173988-IBu
Smp_152220.1	Smp_000580.1	SmLNCA172536-IBu		Smp_028050.1		Smp_074570.2		Smp_140460.2	Smp_327910.3	SmLINC159524-IBu			SmLINC164440-IBu	SmLINC174051-IBu
Smp_152300.1	Smp_000590.1	SmLNCA172692-IBu		Smp_029370.1		Smp_076390.2		Smp_140720.1	Smp_327920.1	SmLINC159535-IBu			SmLNCA164654-IBu	SmLINC174079-IBu
Smp_152400.1	Smp_000650.1	SmLNCA172875-IBu		Smp_031020.1		Smp_076630.1		Smp_140840.1	Smp_328670.1	SmLINC159545-IBu			SmLNCA164780-IBu	SmLINC174178-IBu
Smp_152710.1	Smp_000650.3	SmLINC172878-IBu		Smp_031040.1		Smp_076990.2		Smp_140840.2	Smp_328680.1	SmLINC159818-IBu			SmLINC106400-IBu	SmLINC174185-IBu
Smp_153190.1	Smp_000710.1	SmLNCA172953-IBu		Smp_032000.1		Smp_077000.1		Smp_141450.1	Smp_328750.1	SmLNCA106043-IBu			SmLNCA164803-IBu	SmLINC174447-IBu
Smp_153270.1	Smp_000720.1	SmLINC172979-IBu		Smp_032420.1		Smp_077820.1		Smp_141460.1	Smp_328760.1	SmLNCA160856-IBu			SmLNCA165072-IBu	SmLINC174498-IBu
Smp_153300.1	Smp_000790.2	SmLINC173018-IBu		Smp_032490.1		Smp_077980.3		Smp_142110.1	Smp_328770.1	SmLNCA161148-IBu			SmLNCA165353-IBu	SmLINC174853-IBu
Smp_153430.1	Smp_000870.1	SmLINC173279-IBu		Smp_032500.1		Smp_078200.1		Smp_142650.4	Smp_329690.1	SmLINC161157-IBu			SmLNCA165391-IBu	SmLNCA175231-IBu
Smp_153460.2	Smp_000870.2	SmLNCA173737-IBu		Smp_032500.2		Smp_087270.2		Smp_143750.1	Smp_329820.1	SmLNCA106088-IBu			SmLNCA165401-IBu	SmLNCA175265-IBu
Smp_153540.1	Smp_000870.3	SmLNCA173764-IBu		Smp_034080.1		Smp_087920.2		Smp_143750.2	Smp_330100.1	SmLNCA161345-IBu			SmLNCA165594-IBu	SmLNCS175276-IBu
Smp_153840.1	Smp_000910.1	SmLNCA173932-IBu		Smp_034860.1		Smp_087940.2		Smp_144430.3	Smp_330600.1	SmLNCA161434-IBu			SmLNCA165595-IBu	SmLNCA107419-IBu
Smp_153990.4	Smp_000990.1	SmLNCA174442-IBu		Smp_034920.1		Smp_088920.1		Smp_144440.1	Smp_330700.1	SmLINC161649-IBu			SmLNCA165723-IBu	SmLNCS175563-IBu
Smp_154330.1	Smp_001020.1	SmLNCA174529-IBu		Smp_034980.1		Smp_089570.2		Smp_144510.1	Smp_330730.1	SmLNCA161652-IBu			SmLNCA165724-IBu	SmLNCA107443-IBu
Smp_154560.1	Smp_001070.1	SmLNCA174530-IBu		Smp_035090.1		Smp_098320.1		Smp_144960.1	Smp_330790.2	SmLNCA161663-IBu			SmLNCA165740-IBu	SmLNCA175799-IBu
Smp_154960.1	Smp_001080.1	SmLINC100047-IBu		Smp_036390.2		Smp_104680.3		Smp_145020.1	Smp_330900.1	SmLNCA161666-IBu			SmLNCA165741-IBu	SmLNCA176070-IBu
Smp_155210.1	Smp_001095.1	SmLNCA174566-IBu		Smp_037460.1		Smp_106390.1		Smp_145290.1	Smp_331130.1	SmLNCA106145-IBu			SmLINC165767-IBu	SmLNCA107508-IBu
Smp_155590.1	Smp_001095.2	SmLINC174796-IBu		Smp_037590.1		Smp_117340.1		Smp_145490.1	Smp_331130.2	SmLNCA161776-IBu			SmLINC106485-IBu	SmLNCA176211-IBu
Smp_156000.2	Smp_001160.1	SmLINC174958-IBu		Smp_037590.2		Smp_122680.3		Smp_146480.1	Smp_331140.1	SmLINC161795-IBu			SmLINC165995-IBu	SmLNCA176214-IBu
Smp_156100.1	Smp_001180.1	SmLNCA174999-IBu		Smp_038240.1		Smp_122910.2		Smp_146810.1	Smp_331970.3	SmLINC161955-IBu			SmLINC166570-IBu	SmLNCA176359-IBu
Smp_156300.1	Smp_001390.1	SmLNCA175224-IBu		Smp_038820.2		Smp_123190.1		Smp_146830.2	Smp_332040.1	SmLINC162013-IBu			SmLINC166572-IBu	SmLNCA176430-IBu
Smp_156870.1	Smp_001530.1	SmLNCA175230-IBu		Smp_040020.1		Smp_123590.1		Smp_147980.2	Smp_332130.1	SmLINC162014-IBu			SmLNCA166628-IBu	SmLINC176462-IBu
Smp_156950.1	Smp_001560.1	SmLNCA107435-IBu		Smp_040350.1		Smp_123920.1		Smp_148390.1	Smp_332150.1	SmLNCA162049-IBu			SmLINC166676-IBu	SmLINC176668-IBu
Smp_157070.1	Smp_001610.1	SmLINC175565-IBu		Smp_040990.1		Smp_124030.2		Smp_148470.1	Smp_332340.1	SmLNCA162108-IBu			SmLNCA166716-IBu	SmLINC176669-IBu
Smp_157220.1	Smp_001960.1	SmLINC175576-IBu		Smp_041540.1		Smp_124870.1		Smp_148770.1	Smp_332340.2	SmLNCA162110-IBu			SmLNCS166747-IBu	SmLINC176853-IBu
Smp_157300.2	Smp_002280.1	SmLNCA175746-IBu		Smp_041600.1		Smp_124940.1		Smp_150230.2	Smp_332670.1	SmLNCA162112-IBu			SmLINC166758-IBu	SmLINC177429-IBu
Smp_157320.1	Smp_002840.1	SmLNCA175945-IBu		Smp_042050.1		Smp_125890.2		Smp_151280.1	Smp_332950.1	SmLINC162235-IBu			SmLINC166773-IBu	SmLNCS177461-IBu
Smp_157590.1	Smp_002840.2	SmLINC176033-IBu		Smp_042110.1		Smp_126560.1		Smp_151640.2	Smp_333960.2	SmLNCS162253-IBu			SmLNCS166888-IBu	SmLINC177514-IBu
Smp_157710.1	Smp_003190.1	SmLNCA176068-IBu		Smp_042210.1		Smp_127580.3		Smp_154100.1	Smp_333980.1	SmLINC106190-IBu			SmLNCA167164-IBu	SmLNCA177565-IBu
Smp_157710.2	Smp_003270.1	SmLNCA176242-IBu		Smp_042430.1		Smp_128120.3		Smp_154290.1	Smp_334030.3	SmLINC162501-IBu			SmLINC167467-IBu	SmLINC177598-IBu
Smp_158240.1	Smp_003330.1	SmLNCA176448-IBu		Smp_042670.1		Smp_129090.1		Smp_154390.1	Smp_334700.1	SmLNCA162532-IBu			SmLINC167470-IBu	SmLINC177629-IBu
Smp_158240.2	Smp_003600.1	SmLNCA176493-IBu		Smp_042810.1		Smp_129510.1		Smp_154910.1	Smp_335380.1	SmLNCA162534-IBu			SmLNCA167504-IBu	SmLINC177740-IBu
Smp_158240.3	Smp_003620.2	SmLNCA176695-IBu		Smp_043070.1		Smp_132230.1		Smp_155310.1	Smp_335470.1	SmLNCA106199-IBu			SmLNCS167505-IBu	SmLNCA177774-IBu
Smp_158380.1	Smp_003860.1	SmLNCA176817-IBu		Smp_043600.1		Smp_133770.1		Smp_155530.2	Smp_335480.1	SmLINC162554-IBu			SmLINC167629-IBu	SmLNCA177776-IBu
Smp_158430.2	Smp_003900.1	SmLINC177026-IBu		Smp_045590.3		Smp_134100.1		Smp_155850.4	Smp_335490.1	SmLNCA162691-IBu			SmLINC167865-IBu	SmLNCS177919-IBu
Smp_158440.2	Smp_003930.1	SmLINC107621-IBu		Smp_045590.4		Smp_134640.3		Smp_156050.1	Smp_335510.1	SmLINC004559-IBu			SmLINC167867-IBu	SmLNCA177948-IBu
Smp_158810.1	Smp_003940.1	SmLINC177084-IBu		Smp_045590.5		Smp_136740.1		Smp_156340.2	Smp_335930.3	SmLNCA163248-IBu			SmLINC167873-IBu	SmLINC178141-IBu
Smp_158970.1	Smp_003940.2	SmLINC177092-IBu		Smp_046550.1		Smp_137870.1		Smp_156470.1	Smp_336050.2	SmLNCA163298-IBu			SmLINC167904-IBu	SmLINC178442-IBu
Smp_159750.1	Smp_003940.3	SmLNCA177134-IBu		Smp_046910.1		Smp_138070.1		Smp_157080.1	Smp_336060.2	SmLINC163352-IBu			SmLINC167906-IBu	SmLINC178470-IBu
Smp_159910.1	Smp_003980.1	SmLNCA177148-IBu		Smp_047110.1		Smp_138070.2		Smp_157360.1	Smp_336070.1	SmLINC163353-IBu			SmLINC167907-IBu	SmLINC178536-IBu
Smp_160100.1	Smp_004160.1	SmLINC177328-IBu		Smp_047400.1		Smp_138080.1		Smp_157690.2	Smp_336400.1	SmLNCA163374-IBu			SmLINC167940-IBu	SmLINC178546-IBu
Smp_160270.1	Smp_004260.1	SmLNCA177341-IBu		Smp_047400.2		Smp_138140.1		Smp_157800.2	Smp_337020.1	SmLNCA163378-IBu			SmLNCA168342-IBu	SmLNCA178568-IBu
Smp_160540.1	Smp_004480.1	SmLNCA177347-IBu		Smp_047610.1		Smp_138350.1		Smp_158150.1	Smp_337030.1	SmLNCA163379-IBu			SmLINC168490-IBu	SmLINC178598-IBu
Smp_161130.2	Smp_004550.1	SmLNCA177348-IBu		Smp_047620.1		Smp_139940.1		Smp_158520.2	Smp_337360.1	SmLNCA163381-IBu			SmLNCA168567-IBu	SmLINC178599-IBu
Smp_161580.1	Smp_004730.1	SmLINC177431-IBu		Smp_047720.1		Smp_140950.2		Smp_158600.1	Smp_337820.1	SmLNCA163383-IBu			SmLNCA106741-IBu	SmLNCA178610-IBu
Smp_161970.3	Smp_005160.2	SmLINC177572-IBu		Smp_048080.2		Smp_142120.1		Smp_158750.1	Smp_340590.1	SmLNCA163487-IBu			SmLINC168643-IBu	SmLNCS178808-IBu
Smp_162210.1	Smp_005230.1	SmLINC177627-IBu		Smp_049390.3		Smp_144350.1		Smp_160160.1	Smp_340640.1	SmLNCA163494-IBu			SmLNCA168685-IBu	SmLNCA107850-IBu
Smp_162220.1	Smp_005790.1	SmLINC177632-IBu		Smp_050080.1		Smp_144350.2		Smp_160210.1	Smp_341490.1	SmLINC163505-IBu			SmLINC168828-IBu	SmLNCS108137-IBu
Smp_162240.1	Smp_005790.2	SmLINC177738-IBu		Smp_050360.1		Smp_144490.1		Smp_162390.1	Smp_341950.3	SmLINC163596-IBu			SmLINC168835-IBu	SmLNCA108180-IBu
Smp_162890.1	Smp_005910.1	SmLINC177755-IBu		Smp_050380.1		Smp_144570.2		Smp_163310.1	Smp_342010.1	SmLINC163652-IBu			SmLNCA168849-IBu	SmLNCA108391-IBu
Smp_162960.1	Smp_006060.1	SmLNCA107705-IBu		Smp_050470.1		Smp_146400.2		Smp_163380.1	Smp_343060.1	SmLINC163682-IBu			SmLNCA168885-IBu	SmLINC108538-IBu
Smp_163050.2	Smp_006190.1	SmLNCA107709-IBu		Smp_050730.1		Smp_146410.1		Smp_164400.1	Smp_343150.4	SmLNCS163746-IBu			SmLINC106789-IBu	SmLNCA108627-IBu
Smp_163240.3	Smp_006250.1	SmLNCA177780-IBu		Smp_050820.1		Smp_146760.2		Smp_164540.1	Smp_343480.1	SmLNCA163826-IBu			SmLINC169058-IBu	SmLINC108776-IBu
Smp_163640.1	Smp_006340.1	SmLINC177788-IBu		Smp_051290.1		Smp_147090.1		Smp_165360.1	Smp_343980.1	SmLNCA163827-IBu			SmLINC169097-IBu	SmLINC108797-IBu
Smp_163640.2	Smp_006700.1	SmLNCA177853-IBu		Smp_052390.1		Smp_147950.1		Smp_165710.1	Smp_345060.1	SmLNCA163828-IBu			SmLNCA169146-IBu	SmLINC108798-IBu
Smp_163640.3	Smp_006810.1	SmLINC177897-IBu		Smp_052500.1		Smp_147980.4		Smp_166280.1	Smp_346020.1	SmLINC163877-IBu			SmLNCA169210-IBu	SmLINC108799-IBu
Smp_163670.1	Smp_006840.1	SmLINC177898-IBu		Smp_052790.1		Smp_148010.4		Smp_166560.1	Smp_346340.2	SmLINC163878-IBu			SmLNCA169265-IBu	SmLINC108849-IBu
Smp_163830.1	Smp_006920.1	SmLNCA177900-IBu		Smp_054450.1		Smp_148070.1		Smp_166560.2	Smp_346760.1	SmLINC163879-IBu			SmLNCA169291-IBu	SmLINC108921-IBu
Smp_163850.1	Smp_006930.1	SmLNCA177901-IBu		Smp_054610.1		Smp_148110.1		Smp_166690.2	Smp_346850.1	SmLINC163880-IBu			SmLNCA169466-IBu	SmLNCA109327-IBu
Smp_164010.2	Smp_007170.1	SmLNCA177928-IBu		Smp_054770.1		Smp_148660.4		Smp_167830.1	Smp_346850.2	SmLNCA163930-IBu			SmLINC169558-IBu	SmLINC109487-IBu
Smp_164060.2	Smp_007210.2	SmLNCA177960-IBu		Smp_054770.3		Smp_149030.1		Smp_169090.1	Smp_347850.1	SmLINC164041-IBu			SmLINC169559-IBu	SmLINC109488-IBu
Smp_164210.1	Smp_007270.1	SmLNCS177985-IBu		Smp_054800.1		Smp_149030.3		Smp_170560.1		SmLNCS164175-IBu			SmLINC169590-IBu	SmLNCA109528-IBu
Smp_164660.1	Smp_007290.2	SmLNCA178535-IBu		Smp_054820.1		Smp_149500.2		Smp_170770.1		SmLNCA164235-IBu			SmLNCA169692-IBu	SmLNCA109689-IBu
Smp_165080.1	Smp_007290.3	SmLINC178563-IBu		Smp_054840.1		Smp_150080.2		Smp_170840.1		SmLNCA164260-IBu			SmLNCA169706-IBu	SmLNCA109838-IBu
Smp_165200.1	Smp_007450.1	SmLNCA178612-IBu		Smp_055310.1		Smp_150320.2		Smp_171120.1		SmLNCA164263-IBu			SmLNCA169735-IBu	SmLNCA109971-IBu
Smp_165330.1	Smp_007450.2	SmLNCA178630-IBu		Smp_055390.1		Smp_151420.2		Smp_171270.2		SmLNCS164291-IBu			SmLINC170019-IBu	SmLNCA110013-IBu
Smp_165680.1	Smp_007500.1	SmLINC178693-IBu		Smp_055740.1		Smp_152370.3		Smp_173150.1		SmLNCA164422-IBu			SmLNCA170223-IBu	SmLINC110350-IBu
Smp_166230.1	Smp_007510.2	SmLINC178694-IBu		Smp_055890.1		Smp_153210.1		Smp_174580.1		SmLNCA164507-IBu			SmLNCA170287-IBu	SmLINC110352-IBu
Smp_166290.1	Smp_007650.1	SmLINC178696-IBu		Smp_056350.1		Smp_154340.2		Smp_175420.1		SmLINC164512-IBu			SmLNCA170288-IBu	SmLNCA110438-IBu
Smp_166310.1	Smp_007660.2	SmLINC178698-IBu		Smp_056930.1		Smp_155040.1		Smp_176820.2		SmLNCA164514-IBu			SmLNCA170289-IBu	SmLNCA110488-IBu
Smp_166400.1	Smp_007690.1	SmLINC178728-IBu		Smp_057430.1		Smp_156240.3		Smp_178490.2		SmLINC164828-IBu			SmLNCA170290-IBu	SmLINC110570-IBu
Smp_167290.1	Smp_007710.1	SmLINC178729-IBu		Smp_058650.1		Smp_156720.2		Smp_179200.1		SmLINC164835-IBu			SmLNCA170291-IBu	SmLNCS110889-IBu
Smp_167310.1	Smp_007730.1	SmLNCA100721-IBu		Smp_058850.1		Smp_156780.1		Smp_179600.1		SmLNCA106409-IBu			SmLNCA170292-IBu	SmLNCA110975-IBu
Smp_167800.1	Smp_007890.1	SmLINC107930-IBu		Smp_058880.1		Smp_157100.1		Smp_179710.1		SmLNCA106411-IBu			SmLNCA170293-IBu	SmLNCA111016-IBu
Smp_168330.1	Smp_008290.1	SmLNCA108145-IBu		Smp_058990.1		Smp_157840.1		Smp_180470.3		SmLINC164989-IBu			SmLNCA170320-IBu	SmLINC111066-IBu
Smp_168500.1	Smp_008470.1	SmLNCA108188-IBu		Smp_058990.2		Smp_158110.2		Smp_180660.1		SmLNCA165254-IBu			SmLNCA170339-IBu	SmLINC111068-IBu
Smp_168590.1	Smp_008900.2	SmLINC108438-IBu		Smp_059710.1		Smp_159950.1		Smp_180800.1		SmLNCA165551-IBu			SmLNCA170353-IBu	SmLINC111072-IBu
Smp_168930.1	Smp_008900.3	SmLNCA108450-IBu		Smp_061210.1		Smp_160670.1		Smp_181390.1		SmLNCA165619-IBu			SmLNCA170429-IBu	SmLINC111073-IBu
Smp_169010.1	Smp_009070.1	SmLNCA108453-IBu		Smp_062080.2		Smp_161450.2		Smp_187190.1		SmLNCA165625-IBu			SmLNCA170698-IBu	SmLNCA111193-IBu
Smp_169280.1	Smp_009150.2	SmLINC108616-IBu		Smp_062080.3		Smp_162070.1		Smp_191910.1		SmLNCA165626-IBu			SmLNCA170716-IBu	SmLINC101010-IBu
Smp_169720.1	Smp_009540.1	SmLNCA108803-IBu		Smp_063250.1		Smp_162360.1		Smp_192570.1		SmLNCA165627-IBu			SmLNCA170717-IBu	SmLNCA111256-IBu
Smp_169720.2	Smp_009540.2	SmLNCA108804-IBu		Smp_063390.4		Smp_164180.1		Smp_194570.1		SmLNCA165629-IBu			SmLNCA170785-IBu	SmLNCS111880-IBu
Smp_169750.1	Smp_009550.1	SmLINC109029-IBu		Smp_063520.1		Smp_164890.2		Smp_194750.1		SmLNCA165632-IBu			SmLNCS170806-IBu	SmLINC112109-IBu
Smp_169800.1	Smp_009550.2	SmLNCA109170-IBu		Smp_063830.1		Smp_165660.1		Smp_196620.1		SmLNCA165634-IBu			SmLINC170867-IBu	SmLINC112474-IBu
Smp_169980.4	Smp_009560.2	SmLNCA109323-IBu		Smp_064500.2		Smp_165710.3		Smp_196950.1		SmLNCA165637-IBu			SmLNCA170933-IBu	SmLINC112560-IBu
Smp_170260.2	Smp_009800.1	SmLINC109339-IBu		Smp_065060.1		Smp_166120.2		Smp_196950.2		SmLNCA165640-IBu			SmLNCA170989-IBu	SmLNCA112928-IBu
Smp_170400.1	Smp_009800.2	SmLNCA109524-IBu		Smp_065150.1		Smp_166290.2		Smp_197730.3		SmLNCA165652-IBu			SmLNCA106971-IBu	SmLINC113131-IBu
Smp_170580.1	Smp_009990.2	SmLINC100877-IBu		Smp_065160.2		Smp_166290.3		Smp_200150.1		SmLNCA165882-IBu			SmLINC171131-IBu	SmLINC113133-IBu
Smp_171080.1	Smp_009990.3	SmLNCA100879-IBu		Smp_065420.2		Smp_169190.1		Smp_200310.1		SmLINC165896-IBu			SmLNCA171144-IBu	SmLINC113134-IBu
Smp_171280.1	Smp_010230.1	SmLNCA109744-IBu		Smp_065840.1		Smp_169780.3		Smp_202970.1		SmLINC165900-IBu			SmLNCA171425-IBu	SmLNCA113145-IBu
Smp_171550.1	Smp_010250.1	SmLINC109814-IBu		Smp_066050.1		Smp_169880.1		Smp_203200.1		SmLNCA165916-IBu			SmLNCS171634-IBu	SmLNCA113215-IBu
Smp_172060.1	Smp_010370.1	SmLNCA109960-IBu		Smp_066260.1		Smp_170390.3		Smp_210180.1		SmLINC165943-IBu			SmLNCA171747-IBu	SmLINC113257-IBu
Smp_172090.1	Smp_010450.1	SmLINC110084-IBu		Smp_066330.1		Smp_173060.4		Smp_210250.3		SmLNCS165965-IBu			SmLINC107079-IBu	SmLNCA113455-IBu
Smp_172120.1	Smp_010800.2	SmLNCA110092-IBu		Smp_066900.1		Smp_174610.1		Smp_210370.1		SmLINC166000-IBu			SmLNCA107082-IBu	SmLNCA113858-IBu
Smp_172490.1	Smp_010800.3	SmLNCA110155-IBu		Smp_067260.1		Smp_175240.1		Smp_213040.1		SmLINC166003-IBu			SmLNCA172027-IBu	SmLNCA113966-IBu
Smp_172510.1	Smp_011000.1	SmLINC110355-IBu		Smp_068110.1		Smp_175710.1		Smp_214320.1		SmLINC166126-IBu			SmLNCA172189-IBu	SmLINC114022-IBu
Smp_172780.2	Smp_011230.1	SmLNCA110494-IBu		Smp_069600.2		Smp_175910.2		Smp_214320.2		SmLINC166146-IBu			SmLINC107114-IBu	SmLNCA114169-IBu
Smp_172790.1	Smp_011640.2	SmLNCA110506-IBu		Smp_070330.2		Smp_176090.2		Smp_241440.1		SmLNCA166148-IBu			SmLNCA172517-IBu	SmLINC114184-IBu
Smp_172850.1	Smp_011660.1	SmLINC110666-IBu		Smp_071890.1		Smp_179010.3		Smp_241610.1		SmLINC166165-IBu			SmLINC100046-IBu	SmLNCA114284-IBu
Smp_173000.1	Smp_011710.1	SmLNCA110899-IBu		Smp_072500.1		Smp_194520.4		Smp_241620.1		SmLNCA166323-IBu			SmLINC172609-IBu	SmLNCA114453-IBu
Smp_173230.1	Smp_011720.1	SmLNCA110974-IBu		Smp_072500.2		Smp_195070.1		Smp_242830.3		SmLNCA166507-IBu			SmLNCA172712-IBu	SmLNCA114493-IBu
Smp_173320.2	Smp_011860.2	SmLINC111052-IBu		Smp_072560.1		Smp_195070.2		Smp_243950.2		SmLNCS166514-IBu			SmLNCA107143-IBu	SmLNCA114499-IBu
Smp_173330.1	Smp_011980.2	SmLNCA111194-IBu		Smp_072740.1		Smp_196290.2		Smp_243950.3		SmLINC166528-IBu			SmLNCA172896-IBu	SmLNCA114503-IBu
Smp_173340.1	Smp_012150.1	SmLNCA111367-IBu		Smp_072740.2		Smp_196410.1		Smp_244230.1		SmLINC166542-IBu			SmLNCS172904-IBu	SmLNCA114923-IBu
Smp_173810.1	Smp_012150.3	SmLNCA101036-IBu		Smp_073300.1		Smp_197150.1		Smp_244300.1		SmLNCA166556-IBu			SmLNCS172921-IBu	SmLINC115074-IBu
Smp_174420.1	Smp_012200.1	SmLNCA111563-IBu		Smp_074390.1		Smp_198590.1		Smp_244390.1		SmLNCA166575-IBu			SmLNCA172967-IBu	SmLINC115075-IBu
Smp_174450.1	Smp_012540.1	SmLNCA111685-IBu		Smp_075110.1		Smp_198960.1		Smp_244860.1		SmLINC166647-IBu			SmLNCA172971-IBu	SmLINC115254-IBu
Smp_174660.1	Smp_012670.1	SmLNCA111709-IBu		Smp_075110.2		Smp_200230.1		Smp_244860.2		SmLINC166772-IBu			SmLNCA107171-IBu	SmLINC115255-IBu
Smp_174680.1	Smp_012670.2	SmLNCA111741-IBu		Smp_076050.2		Smp_203270.1		Smp_245900.1		SmLINC166774-IBu			SmLNCA173144-IBu	SmLNCA115291-IBu
Smp_174710.1	Smp_012690.1	SmLNCA111780-IBu		Smp_076600.1		Smp_203400.1		Smp_246030.1		SmLINC166778-IBu			SmLNCA173145-IBu	SmLNCS115428-IBu
Smp_175610.1	Smp_012780.1	SmLNCA112034-IBu		Smp_077120.1		Smp_204060.1		Smp_246040.1		SmLINC166847-IBu			SmLNCA173190-IBu	SmLNCA115805-IBu
Smp_175680.2	Smp_013060.3	SmLNCA112082-IBu		Smp_077180.1		Smp_205560.1		Smp_246770.1		SmLINC166853-IBu			SmLNCA107188-IBu	SmLINC100002123
Smp_175780.2	Smp_013060.4	SmLINC112475-IBu		Smp_077670.1		Smp_205840.1		Smp_246840.1		SmLNCA166868-IBu			SmLINC173294-IBu	SmLINC100002121
Smp_175810.1	Smp_013070.1	SmLNCA112581-IBu		Smp_078900.1		Smp_210090.3		Smp_247070.1		SmLNCA106606-IBu			SmLINC173362-IBu	SmLINC100002122
Smp_176090.1	Smp_013080.1	SmLINC112705-IBu		Smp_078920.1		Smp_210170.1		Smp_247080.1		SmLINC004917-IBu			SmLNCA107205-IBu	SmLNCA101456-IBu
Smp_176150.1	Smp_013610.1	SmLNCA112708-IBu		Smp_079050.1		Smp_213710.1		Smp_247150.1		SmLINC166982-IBu			SmLINC173527-IBu	SmLINC116235-IBu
Smp_176230.1	Smp_013690.1	SmLNCA112734-IBu		Smp_079560.1		Smp_213850.2		Smp_247150.2		SmLNCA106612-IBu			SmLNCA173529-IBu	SmLNCA116340-IBu
Smp_176380.1	Smp_013840.3	SmLNCA113041-IBu		Smp_080610.1		Smp_214070.1		Smp_248020.1		SmLNCA167262-IBu			SmLINC173583-IBu	SmLINC101496-IBu
Smp_176430.1	Smp_013870.1	SmLNCA101191-IBu		Smp_080730.1		Smp_241430.1		Smp_248100.2		SmLINC167268-IBu			SmLNCA173784-IBu	SmLINC116483-IBu
Smp_176640.1	Smp_014050.1	SmLNCA113186-IBu		Smp_080840.1		Smp_242830.1		Smp_267180.1		SmLINC167269-IBu			SmLNCA173814-IBu	SmLINC116522-IBu
Smp_176760.1	Smp_014080.1	SmLNCA100003251		Smp_082370.1		Smp_243680.4		Smp_300390.1		SmLINC167344-IBu			SmLINC173882-IBu	SmLNCS116939-IBu
Smp_176960.1	Smp_014170.1	SmLNCA100003250		Smp_082490.1		Smp_243700.3		Smp_301310.1		SmLINC167347-IBu			SmLNCA173970-IBu	SmLNCA101544-IBu
Smp_177060.1	Smp_014410.1	SmLNCA101231-IBu		Smp_082560.2		Smp_243780.1		Smp_301330.1		SmLNCA167425-IBu			SmLNCA174081-IBu	SmLINC117003-IBu
Smp_178810.1	Smp_014430.1	SmLNCA113762-IBu		Smp_083040.1		Smp_244040.1		Smp_302220.1		SmLNCA106663-IBu			SmLNCA174172-IBu	SmLINC117008-IBu
Smp_179560.2	Smp_014660.1	SmLNCA113827-IBu		Smp_083450.1		Smp_244900.3		Smp_302220.2		SmLNCA106669-IBu			SmLINC174191-IBu	SmLNCA117337-IBu
Smp_179740.1	Smp_014680.1	SmLNCA114013-IBu		Smp_083710.1		Smp_245060.2		Smp_302460.1		SmLNCA167793-IBu			SmLNCA174332-IBu	SmLINC117484-IBu
Smp_179930.1	Smp_014780.1	SmLNCA101278-IBu		Smp_083710.2		Smp_245140.1		Smp_302830.1		SmLINC167858-IBu			SmLINC174450-IBu	SmLINC117488-IBu
Smp_180200.3	Smp_014840.1	SmLNCA101279-IBu		Smp_084620.1		Smp_245330.1		Smp_302850.1		SmLINC167864-IBu			SmLINC174474-IBu	SmLINC117612-IBu
Smp_180520.1	Smp_014840.3	SmLNCA114282-IBu		Smp_084860.1		Smp_245980.1		Smp_302850.2		SmLINC167886-IBu			SmLINC174480-IBu	SmLNCA101612-IBu
Smp_180680.1	Smp_014850.1	SmLNCA114450-IBu		Smp_086220.1		Smp_246010.6		Smp_302980.1		SmLINC167987-IBu			SmLINC174624-IBu	SmLNCA117730-IBu
Smp_180790.1	Smp_015020.1	SmLNCA114492-IBu		Smp_086460.1		Smp_246100.1		Smp_303540.1		SmLINC167989-IBu			SmLNCA174641-IBu	SmLINC117759-IBu
Smp_180900.1	Smp_015440.1	SmLNCA114591-IBu		Smp_087010.1		Smp_246660.1		Smp_303540.2		SmLNCA168005-IBu			SmLNCA107369-IBu	SmLNCA117761-IBu
Smp_181160.1	Smp_015480.1	SmLINC101314-IBu		Smp_087440.1		Smp_247350.1		Smp_304260.1		SmLINC168400-IBu			SmLINC175044-IBu	SmLINC117917-IBu
Smp_181240.1	Smp_015480.2	SmLINC101315-IBu		Smp_088600.1		Smp_247470.2		Smp_305560.2		SmLINC168411-IBu			SmLNCA175081-IBu	SmLINC117978-IBu
Smp_181290.1	Smp_015710.1	SmLNCA114609-IBu		Smp_089060.1		Smp_247640.1		Smp_305560.3		SmLINC168460-IBu			SmLNCA107387-IBu	SmLINC118286-IBu
Smp_187940.1	Smp_015760.1	SmLNCA114735-IBu		Smp_090030.1		Smp_247930.1		Smp_305560.4		SmLINC168803-IBu			SmLNCA175345-IBu	SmLNCS118422-IBu
Smp_191360.1	Smp_015860.1	SmLNCA114768-IBu		Smp_090070.1		Smp_267300.1		Smp_306180.1		SmLNCA168888-IBu			SmLNCA107436-IBu	SmLNCA118438-IBu
Smp_194520.2	Smp_016090.1	SmLINC114936-IBu		Smp_091390.1		Smp_300380.2		Smp_306350.1		SmLNCA168891-IBu			SmLNCA107471-IBu	SmLINC118507-IBu
Smp_194650.1	Smp_016180.1	SmLINC114954-IBu		Smp_091990.1		Smp_300710.1		Smp_306680.1		SmLINC169018-IBu			SmLNCA175820-IBu	SmLINC118508-IBu
Smp_194840.1	Smp_016250.1	SmLNCA115007-IBu		Smp_093580.1		Smp_302350.1		Smp_306710.1		SmLINC169055-IBu			SmLNCS175843-IBu	SmLNCA118594-IBu
Smp_197070.2	Smp_016340.1	SmLINC115087-IBu		Smp_093620.1		Smp_302920.3		Smp_306720.1		SmLINC169144-IBu			SmLNCA176077-IBu	Smp_000030.2
Smp_197880.1	Smp_016380.1	SmLNCA115168-IBu		Smp_094050.3		Smp_306140.1		Smp_306840.1		SmLINC169187-IBu			SmLINC176133-IBu	Smp_000110.1
Smp_198290.1	Smp_016920.1	SmLNCA115441-IBu		Smp_094140.1		Smp_306240.1		Smp_306850.1		SmLINC169204-IBu			SmLNCA176146-IBu	Smp_000240.1
Smp_198330.1	Smp_017750.1	SmLINC115518-IBu		Smp_094920.1		Smp_307810.3		Smp_306970.1		SmLINC169206-IBu			SmLNCA176148-IBu	Smp_000310.1
Smp_198790.1	Smp_017830.1	SmLINC115669-IBu		Smp_095680.1		Smp_308550.2		Smp_307260.1		SmLINC169266-IBu			SmLINC176297-IBu	Smp_000680.1
Smp_199040.2	Smp_017870.1	SmLNCA115863-IBu		Smp_096360.1		Smp_308700.1		Smp_307260.3		SmLINC169302-IBu			SmLINC176298-IBu	Smp_000740.1
Smp_200300.1	Smp_018210.1	SmLNCA116044-IBu		Smp_096900.1		Smp_308750.1		Smp_307500.1		SmLNCA169540-IBu			SmLINC176299-IBu	Smp_000880.1
Smp_201700.1	Smp_018580.1	SmLINC116062-IBu		Smp_097590.1		Smp_311310.1		Smp_307840.1		SmLNCA169544-IBu			SmLNCA176316-IBu	Smp_000980.1
Smp_202580.1	Smp_018610.1	SmLINC116095-IBu		Smp_097830.1		Smp_312140.1		Smp_307900.1		SmLNCA169547-IBu			SmLNCA176317-IBu	Smp_001640.1
Smp_202690.1	Smp_018680.1	SmLINC116238-IBu		Smp_098320.5		Smp_313640.2		Smp_308270.1		SmLNCA169548-IBu			SmLNCA107544-IBu	Smp_001830.2
Smp_203170.1	Smp_018760.1	SmLNCA116417-IBu		Smp_098850.1		Smp_316730.1		Smp_309090.1		SmLNCA169549-IBu			SmLNCS176346-IBu	Smp_002160.1
Smp_203390.1	Smp_018940.1	SmLINC101499-IBu		Smp_098980.2		Smp_317180.1		Smp_309250.1		SmLNCA169551-IBu			SmLNCS176486-IBu	Smp_002510.1
Smp_204070.1	Smp_019040.1	SmLNCA116548-IBu		Smp_099300.1		Smp_318160.1		Smp_309700.1		SmLINC100615-IBu			SmLNCA176562-IBu	Smp_002820.1
Smp_207030.1	Smp_019170.1	SmLINC116626-IBu		Smp_100380.1		Smp_318280.1		Smp_310040.1		SmLNCA169606-IBu			SmLNCA176602-IBu	Smp_002880.1
Smp_208000.2	Smp_019380.1	SmLINC101510-IBu		Smp_102430.1		Smp_318500.1		Smp_310050.1		SmLNCA169717-IBu			SmLNCS176724-IBu	Smp_003250.2
Smp_208020.1	Smp_019630.2	SmLINC116914-IBu		Smp_102490.1		Smp_319300.1		Smp_310740.1		SmLNCA169731-IBu			SmLNCA176735-IBu	Smp_003630.1
Smp_208050.1	Smp_019630.3	SmLNCA116917-IBu		Smp_103320.1		Smp_319930.1		Smp_310950.1		SmLNCA169738-IBu			SmLINC177081-IBu	Smp_003660.1
Smp_208080.1	Smp_019640.1	SmLNCA117058-IBu		Smp_103340.2		Smp_319970.1		Smp_311440.2		SmLINC169781-IBu			SmLINC177083-IBu	Smp_003660.2
Smp_210080.1	Smp_019730.1	SmLINC101558-IBu		Smp_103380.1		Smp_320110.1		Smp_312560.1		SmLNCS169946-IBu			SmLINC177089-IBu	Smp_003770.1
Smp_210180.2	Smp_019750.1	SmLINC100143-IBu		Smp_104370.1		Smp_321070.1		Smp_312640.1		SmLINC170171-IBu			SmLINC177091-IBu	Smp_004360.1
Smp_210180.3	Smp_019790.1	SmLNCA117368-IBu		Smp_104980.2		Smp_321080.1		Smp_312650.1		SmLINC170172-IBu			SmLNCA177219-IBu	Smp_004780.1
Smp_210330.1	Smp_019790.2	SmLINC117421-IBu		Smp_105930.1		Smp_322010.1		Smp_312850.3		SmLINC170173-IBu			SmLINC177241-IBu	Smp_004980.1
Smp_210420.1	Smp_019820.1	SmLINC117422-IBu		Smp_112480.1		Smp_322970.4		Smp_312950.2		SmLNCA170179-IBu			SmLNCA177295-IBu	Smp_005080.2
Smp_210470.1	Smp_019890.2	SmLNCA117985-IBu		Smp_121460.1		Smp_322980.1		Smp_314250.1		SmLNCA170359-IBu			SmLNCS107660-IBu	Smp_005160.5
Smp_210670.2	Smp_019920.2	SmLINC118314-IBu		Smp_121800.1		Smp_323270.4		Smp_316030.1		SmLINC170454-IBu			SmLINC177330-IBu	Smp_005210.1
Smp_210930.1	Smp_019980.1	SmLNCA118406-IBu		Smp_122960.1		Smp_324690.1		Smp_316120.1		SmLINC170455-IBu			SmLNCS177337-IBu	Smp_005260.1
Smp_210960.1	Smp_020050.1	SmLINC118425-IBu		Smp_123220.1		Smp_324840.1		Smp_316130.1		SmLNCA170760-IBu			SmLNCA177357-IBu	Smp_005260.2
Smp_210980.1	Smp_020400.3	SmLNCS118427-IBu		Smp_123240.1		Smp_325990.1		Smp_316140.1		SmLNCA170832-IBu			SmLINC107670-IBu	Smp_006190.2
Smp_210980.2	Smp_021100.1	SmLINC118464-IBu		Smp_123520.1		Smp_326430.3		Smp_316150.1		SmLNCA170862-IBu			SmLINC177680-IBu	Smp_006320.1
Smp_211050.1	Smp_021290.1	SmLINC118465-IBu		Smp_123530.1		Smp_326450.1		Smp_316160.1		SmLNCA170984-IBu			SmLNCS177682-IBu	Smp_006350.1
Smp_211120.1	Smp_021370.2	SmLINC118467-IBu		Smp_123600.1		Smp_326460.1		Smp_316170.1		SmLNCA171039-IBu			SmLNCA177694-IBu	Smp_006390.1
Smp_211190.1	Smp_021390.1	SmLNCA118628-IBu		Smp_123940.1		Smp_327430.1		Smp_316260.1		SmLNCA171040-IBu			SmLNCA107706-IBu	Smp_006440.1
Smp_211200.1	Smp_021390.2	SmLINC118630-IBu		Smp_124120.1		Smp_327540.1		Smp_316380.1		SmLNCA171042-IBu			SmLINC178326-IBu	Smp_006630.1
Smp_211300.1	Smp_021550.1	SmLINC118631-IBu		Smp_124120.2		Smp_328090.1		Smp_316390.1		SmLNCA171043-IBu			SmLNCA107777-IBu	Smp_006690.1
Smp_211320.2	Smp_022020.1	SmLINC118644-IBu		Smp_124230.1		Smp_328330.1		Smp_316610.1		SmLNCA171052-IBu			SmLNCA178439-IBu	Smp_006700.2
Smp_212140.1	Smp_022170.1	SmLINC118645-IBu		Smp_124280.1		Smp_329060.1		Smp_317010.1		SmLNCS171092-IBu			SmLINC178548-IBu	Smp_006710.1
Smp_212340.1	Smp_022430.2	Smp_000030.3		Smp_124320.1		Smp_330180.1		Smp_317240.1		SmLINC005204-IBu			SmLINC178566-IBu	Smp_006830.1
Smp_212540.1	Smp_022470.1	Smp_000130.1		Smp_124340.1		Smp_330180.2		Smp_317250.1		SmLNCA171281-IBu			SmLINC107795-IBu	Smp_006980.1
Smp_212830.2	Smp_022470.2	Smp_000310.3		Smp_125040.1		Smp_330300.1		Smp_317800.1		SmLNCA171282-IBu			SmLINC100710-IBu	Smp_007180.1
Smp_212870.1	Smp_022470.4	Smp_000470.1		Smp_125500.1		Smp_330960.1		Smp_317870.1		SmLNCA171313-IBu			SmLINC108239-IBu	Smp_007180.2
Smp_212910.1	Smp_022660.2	Smp_000470.3		Smp_125520.3		Smp_331010.1		Smp_318640.1		SmLINC171446-IBu			SmLINC100763-IBu	Smp_007260.1
Smp_212940.1	Smp_022850.1	Smp_000630.1		Smp_125560.1		Smp_331150.1		Smp_318660.1		SmLNCA171507-IBu			SmLINC108603-IBu	Smp_007290.5
Smp_212940.2	Smp_023250.2	Smp_000640.1		Smp_125760.1		Smp_331180.1		Smp_318660.2		SmLINC171568-IBu			SmLINC108639-IBu	Smp_007300.1
Smp_213010.1	Smp_023270.1	Smp_000755.1		Smp_126370.2		Smp_331470.1		Smp_318670.1		SmLNCA171655-IBu			SmLNCA108719-IBu	Smp_007380.1
Smp_213080.1	Smp_023470.1	Smp_000820.1		Smp_126490.2		Smp_331510.2		Smp_318680.1		SmLINC171719-IBu			SmLNCA108736-IBu	Smp_007510.3
Smp_213100.1	Smp_023930.2	Smp_000820.2		Smp_127050.1		Smp_331570.1		Smp_318690.1		SmLNCA171720-IBu			SmLINC108863-IBu	Smp_007540.1
Smp_213120.1	Smp_024150.1	Smp_000870.4		Smp_127430.2		Smp_331570.2		Smp_319040.1		SmLNCA171774-IBu			SmLNCA109105-IBu	Smp_007630.1
Smp_213140.2	Smp_024500.1	Smp_001000.1		Smp_127480.4		Smp_331590.1		Smp_319550.1		SmLINC171799-IBu			SmLNCA109114-IBu	Smp_007630.2
Smp_213220.1	Smp_024660.1	Smp_001420.1		Smp_127490.1		Smp_332570.2		Smp_319560.1		SmLINC171821-IBu			SmLINC109292-IBu	Smp_008120.1
Smp_213230.1	Smp_024800.2	Smp_001940.1		Smp_127670.1		Smp_333630.1		Smp_319590.1		SmLNCA172015-IBu			SmLNCA109318-IBu	Smp_008360.1
Smp_213250.1	Smp_024860.1	Smp_002230.1		Smp_127750.1		Smp_333790.1		Smp_319860.1		SmLINC172039-IBu			SmLNCA109434-IBu	Smp_008430.1
Smp_213440.1	Smp_025020.1	Smp_002870.1		Smp_127750.2		Smp_333840.2		Smp_320360.1		SmLNCA172043-IBu			SmLNCA109498-IBu	Smp_008500.1
Smp_213450.1	Smp_025510.1	Smp_002920.1		Smp_128160.1		Smp_334120.1		Smp_320670.1		SmLNCA172045-IBu			SmLINC109599-IBu	Smp_008770.1
Smp_213520.1	Smp_025620.1	Smp_003250.1		Smp_128190.1		Smp_334500.1		Smp_320730.1		SmLINC172144-IBu			SmLINC109743-IBu	Smp_008830.1
Smp_213520.4	Smp_025670.1	Smp_003410.2		Smp_128200.1		Smp_334850.1		Smp_320940.1		SmLNCA172217-IBu			SmLNCA109745-IBu	Smp_008900.1
Smp_213530.1	Smp_025700.1	Smp_003710.1		Smp_128210.1		Smp_335130.1		Smp_320940.2		SmLNCA172283-IBu			SmLINC109778-IBu	Smp_009150.1
Smp_213560.1	Smp_025860.1	Smp_004070.1		Smp_128210.2		Smp_335170.1		Smp_321090.1		SmLNCA172286-IBu			SmLNCA100889-IBu	Smp_009310.1
Smp_213590.3	Smp_025860.2	Smp_004190.1		Smp_128360.1		Smp_336210.1		Smp_321360.1		SmLNCA172287-IBu			SmLNCA109843-IBu	Smp_009340.1
Smp_213610.2	Smp_025890.1	Smp_004310.1		Smp_128600.1		Smp_336740.1		Smp_322000.1		SmLNCA172289-IBu			SmLINC110055-IBu	Smp_009390.1
Smp_213640.1	Smp_026160.1	Smp_004640.2		Smp_128870.1		Smp_337240.3		Smp_322340.1		SmLNCA172295-IBu			SmLNCA110123-IBu	Smp_009400.1
Smp_213650.1	Smp_026250.1	Smp_004690.1		Smp_129410.1		Smp_337250.1		Smp_322720.1		SmLINC172374-IBu			SmLNCA110208-IBu	Smp_009420.1
Smp_213780.1	Smp_026250.2	Smp_004690.2		Smp_129410.3		Smp_337300.1		Smp_322850.1		SmLINC172394-IBu			SmLNCS110305-IBu	Smp_009520.3
Smp_213800.1	Smp_026270.1	Smp_004710.1		Smp_129610.1		Smp_337520.1		Smp_322860.1		SmLINC172508-IBu			SmLINC110424-IBu	Smp_009560.1
Smp_213810.1	Smp_026320.1	Smp_004810.1		Smp_129610.2		Smp_337720.1		Smp_323740.1		SmLINC172509-IBu			SmLINC110535-IBu	Smp_009650.1
Smp_213860.1	Smp_026440.1	Smp_004910.1		Smp_129630.1		Smp_341790.1		Smp_324130.1		SmLNCA172556-IBu			SmLINC110599-IBu	Smp_009760.1
Smp_213870.1	Smp_026510.1	Smp_005190.2		Smp_129630.2		Smp_341820.1		Smp_324180.1		SmLNCA172708-IBu			SmLINC110600-IBu	Smp_010090.1
Smp_213920.1	Smp_026560.1	Smp_005330.3		Smp_129710.1		Smp_341930.1		Smp_324380.1		SmLNCA172750-IBu			SmLINC110643-IBu	Smp_010110.1
Smp_213990.1	Smp_026820.1	Smp_005390.1		Smp_129710.2		Smp_343150.3		Smp_324700.1		SmLNCA172877-IBu			SmLINC110668-IBu	Smp_010290.1
Smp_213990.2	Smp_026910.1	Smp_005520.1		Smp_129980.2		Smp_343320.2		Smp_324710.1		SmLNCA107152-IBu			SmLINC110669-IBu	Smp_010940.1
Smp_214020.2	Smp_027390.1	Smp_005670.1		Smp_130330.1		Smp_343500.1		Smp_325050.1		SmLINC173308-IBu			SmLINC110704-IBu	Smp_010940.2
Smp_214040.1	Smp_027400.1	Smp_005880.1		Smp_130660.1		Smp_343590.1		Smp_325340.1		SmLINC173311-IBu			SmLNCA110780-IBu	Smp_010940.3
Smp_214120.1	Smp_027550.2	Smp_005960.1		Smp_130760.1		Smp_344420.2		Smp_325970.1		SmLNCA107212-IBu			SmLINC110842-IBu	Smp_011150.1
Smp_214290.1	Smp_027910.1	Smp_006250.2		Smp_130800.1		Smp_345000.2		Smp_326080.1		SmLNCA107213-IBu			SmLNCA111041-IBu	Smp_011570.1
Smp_241410.1	Smp_028030.1	Smp_006590.2		Smp_131000.1		Smp_345100.1		Smp_326480.1		SmLNCA107214-IBu			SmLNCA111095-IBu	Smp_011980.1
Smp_241750.3	Smp_028030.2	Smp_006730.1		Smp_131070.1		Smp_345400.2		Smp_326530.1		SmLNCA107215-IBu			SmLNCA111349-IBu	Smp_012030.1
Smp_241840.1	Smp_028120.1	Smp_006750.1		Smp_131380.1		Smp_345980.1		Smp_326540.1		SmLINC173565-IBu			SmLNCA101038-IBu	Smp_012050.1
Smp_241980.2	Smp_028120.2	Smp_006860.1		Smp_131380.2		Smp_346840.2		Smp_326550.1		SmLNCA173572-IBu			SmLINC111492-IBu	Smp_012070.1
Smp_242220.1	Smp_028140.1	Smp_006860.2		Smp_131630.1		Smp_347140.2		Smp_326560.1		SmLNCA173574-IBu			SmLINC111496-IBu	Smp_012110.1
Smp_242360.1	Smp_028200.1	Smp_007070.1		Smp_131870.3		Smp_347630.1		Smp_326570.1		SmLINC173994-IBu			SmLNCA111511-IBu	Smp_012280.1
Smp_242360.2	Smp_028200.2	Smp_007660.1		Smp_131990.1				Smp_326610.1		SmLNCA174336-IBu			SmLINC111537-IBu	Smp_012340.1
Smp_242680.1	Smp_028200.4	Smp_007710.3		Smp_132060.1				Smp_326620.1		SmLNCA174753-IBu			SmLINC111543-IBu	Smp_012350.4
Smp_242830.4	Smp_028210.2	Smp_007960.3		Smp_132590.1				Smp_326650.1		SmLNCA175256-IBu			SmLINC111544-IBu	Smp_012470.1
Smp_243140.1	Smp_028360.1	Smp_008070.1		Smp_132660.1				Smp_326760.1		SmLNCA175297-IBu			SmLINC111546-IBu	Smp_012480.3
Smp_243870.1	Smp_028500.1	Smp_008230.1		Smp_133280.1				Smp_327030.2		SmLNCA175299-IBu			SmLINC111548-IBu	Smp_012570.1
Smp_244130.1	Smp_028650.1	Smp_008260.1		Smp_133470.1				Smp_327170.1		SmLNCA175409-IBu			SmLNCA111592-IBu	Smp_012790.1
Smp_244200.1	Smp_028650.2	Smp_008660.1		Smp_133660.1				Smp_327180.1		SmLINC107432-IBu			SmLNCS111718-IBu	Smp_012860.2
Smp_244220.1	Smp_028690.1	Smp_008660.3		Smp_133710.1				Smp_327270.1		SmLNCS175564-IBu			SmLNCA111745-IBu	Smp_012900.1
Smp_244280.1	Smp_028690.2	Smp_008850.1		Smp_133820.1				Smp_327360.1		SmLNCA175670-IBu			SmLNCA111844-IBu	Smp_012980.1
Smp_244350.1	Smp_028690.3	Smp_009150.3		Smp_133990.1				Smp_327770.1		SmLINC175703-IBu			SmLNCA111858-IBu	Smp_013060.1
Smp_244830.1	Smp_028730.1	Smp_009540.3		Smp_133990.3				Smp_327830.1		SmLNCA176220-IBu			SmLNCA111865-IBu	Smp_013070.2
Smp_245050.1	Smp_028940.1	Smp_010400.1		Smp_134050.2				Smp_328500.1		SmLINC176433-IBu			SmLNCA111969-IBu	Smp_013200.2
Smp_245560.1	Smp_029040.2	Smp_010550.1		Smp_134860.1				Smp_329340.1		SmLNCA176466-IBu			SmLNCA112007-IBu	Smp_013360.2
Smp_245730.1	Smp_029210.1	Smp_010550.2		Smp_134940.1				Smp_329430.1		SmLNCA176744-IBu			SmLNCA112035-IBu	Smp_013370.1
Smp_245860.1	Smp_029470.1	Smp_010550.3		Smp_134950.1				Smp_329570.1		SmLINC176841-IBu			SmLNCA112036-IBu	Smp_013520.1
Smp_245910.1	Smp_029850.1	Smp_010620.2		Smp_135100.2				Smp_330270.1		SmLINC176842-IBu			SmLNCA112046-IBu	Smp_013790.1
Smp_245920.1	Smp_029940.1	Smp_010820.1		Smp_135390.1				Smp_330500.1		SmLINC177014-IBu			SmLINC112105-IBu	Smp_013930.1
Smp_245960.3	Smp_030010.1	Smp_011230.3		Smp_135570.2				Smp_330540.1		SmLINC177015-IBu			SmLNCA112137-IBu	Smp_014400.1
Smp_246270.1	Smp_030020.1	Smp_011270.2		Smp_135790.1				Smp_331190.1		SmLINC177017-IBu			SmLINC112177-IBu	Smp_014400.2
Smp_246690.2	Smp_030220.1	Smp_011640.1		Smp_135860.1				Smp_331450.1		SmLINC177018-IBu			SmLINC112181-IBu	Smp_014670.1
Smp_246800.1	Smp_030400.1	Smp_011660.2		Smp_135900.1				Smp_331540.1		SmLNCA107626-IBu			SmLNCA101138-IBu	Smp_015220.1
Smp_246890.1	Smp_030440.1	Smp_011660.3		Smp_135960.2				Smp_331650.2		SmLNCA107629-IBu			SmLNCA112530-IBu	Smp_015530.1
Smp_247160.1	Smp_030760.1	Smp_011700.1		Smp_136160.2				Smp_331680.1		SmLNCA177155-IBu			SmLNCA112703-IBu	Smp_015840.1
Smp_247240.1	Smp_030780.2	Smp_011710.2		Smp_136280.1				Smp_331690.1		SmLINC177279-IBu			SmLNCA112943-IBu	Smp_015850.1
Smp_247250.1	Smp_030870.1	Smp_011860.1		Smp_136540.3				Smp_331730.1		SmLINC177333-IBu			SmLNCA113022-IBu	Smp_015980.1
Smp_247270.1	Smp_030910.1	Smp_012000.1		Smp_136970.1				Smp_331900.2		SmLINC107672-IBu			SmLINC113028-IBu	Smp_016050.1
Smp_247450.1	Smp_030930.2	Smp_012150.2		Smp_137090.1				Smp_332250.3		SmLINC107675-IBu			SmLINC113032-IBu	Smp_016410.1
Smp_247580.1	Smp_031000.1	Smp_012720.1		Smp_137390.1				Smp_332440.1		SmLINC178096-IBu			SmLINC113034-IBu	Smp_016640.2
Smp_247630.2	Smp_031010.1	Smp_012740.2		Smp_137660.1				Smp_332530.1		SmLINC178114-IBu			SmLINC113395-IBu	Smp_017070.1
Smp_247670.1	Smp_031010.2	Smp_012920.1		Smp_137800.1				Smp_332830.1		SmLNCA178406-IBu			SmLNCA113431-IBu	Smp_017070.3
Smp_247680.1	Smp_031050.1	Smp_013050.1		Smp_138280.1				Smp_332940.1		SmLNCA178407-IBu			SmLNCA113446-IBu	Smp_017880.1
Smp_247820.1	Smp_031070.1	Smp_013060.2		Smp_138470.1				Smp_332940.2		SmLINC178422-IBu			SmLNCS113537-IBu	Smp_017890.1
Smp_247890.1	Smp_031270.1	Smp_013300.1		Smp_138610.1				Smp_333000.1		SmLINC107793-IBu			SmLNCA113626-IBu	Smp_017990.1
Smp_247890.2	Smp_031270.2	Smp_013300.2		Smp_138680.1				Smp_333340.1		SmLNCA107823-IBu			SmLNCA113981-IBu	Smp_018020.1
Smp_247890.3	Smp_031560.1	Smp_013460.1		Smp_138810.1				Smp_333760.2		SmLNCA107872-IBu			SmLINC114307-IBu	Smp_018030.1
Smp_248120.1	Smp_031690.1	Smp_013810.1		Smp_138810.2				Smp_334420.1		SmLNCA107916-IBu			SmLNCA114342-IBu	Smp_018220.1
Smp_248130.1	Smp_032280.1	Smp_013810.2		Smp_139540.1				Smp_334460.1		SmLNCA107975-IBu			SmLNCA101304-IBu	Smp_018240.1
Smp_266830.2	Smp_032720.1	Smp_013840.1		Smp_140240.1				Smp_334620.1		SmLNCA107986-IBu			SmLINC114509-IBu	Smp_018400.3
Smp_266870.1	Smp_032820.1	Smp_014020.2		Smp_140260.1				Smp_334740.1		SmLNCA108007-IBu			SmLNCA114511-IBu	Smp_018430.1
Smp_267060.1	Smp_032920.1	Smp_014290.1		Smp_140270.2				Smp_334740.2		SmLNCS108028-IBu			SmLNCA114513-IBu	Smp_018570.1
Smp_267100.1	Smp_032930.1	Smp_015630.1		Smp_140520.2				Smp_334870.1		SmLINC108086-IBu			SmLNCA114605-IBu	Smp_018620.1
Smp_267120.1	Smp_032950.1	Smp_015670.1		Smp_140530.1				Smp_335050.1		SmLNCA108087-IBu			SmLINC001206-IBu	Smp_018950.3
Smp_267130.2	Smp_033050.1	Smp_015780.2		Smp_140570.1				Smp_335190.1		SmLINC108090-IBu			SmLNCA114668-IBu	Smp_019130.1
Smp_267140.1	Smp_033110.1	Smp_016510.1		Smp_140880.1				Smp_335310.1		SmLNCA108103-IBu			SmLNCA114700-IBu	Smp_019190.1
Smp_267230.1	Smp_033530.1	Smp_016630.1		Smp_140940.2				Smp_335620.1		SmLNCA108105-IBu			SmLINC114751-IBu	Smp_019260.1
Smp_267250.1	Smp_034000.1	Smp_016670.1		Smp_141000.1				Smp_335650.1		SmLNCA108110-IBu			SmLINC114752-IBu	Smp_019440.1
Smp_300490.1	Smp_034090.1	Smp_017070.2		Smp_141080.1				Smp_336650.2		SmLINC100748-IBu			SmLINC114764-IBu	Smp_019680.1
Smp_300920.3	Smp_034120.2	Smp_017230.1		Smp_141160.1				Smp_336900.1		SmLNCA108244-IBu			SmLINC114766-IBu	Smp_019680.2
Smp_301050.1	Smp_034270.1	Smp_017430.1		Smp_141220.1				Smp_337380.1		SmLNCA108316-IBu			SmLINC114818-IBu	Smp_019690.1
Smp_301980.1	Smp_034500.1	Smp_017430.2		Smp_141240.2				Smp_340010.1		SmLNCA108319-IBu			SmLINC114872-IBu	Smp_019840.1
Smp_302090.1	Smp_034840.1	Smp_017710.2		Smp_141380.1				Smp_340120.1		SmLINC108749-IBu			SmLNCA114876-IBu	Smp_019920.1
Smp_302330.1	Smp_034870.1	Smp_017880.2		Smp_141430.1				Smp_340610.1		SmLNCA100819-IBu			SmLNCA115047-IBu	Smp_020040.1
Smp_302470.1	Smp_034940.2	Smp_018170.1		Smp_141710.1				Smp_340610.2		SmLINC109103-IBu			SmLNCA115048-IBu	Smp_020040.2
Smp_302970.1	Smp_035110.1	Smp_018360.1		Smp_142270.7				Smp_340840.2		SmLINC109197-IBu			SmLNCA115312-IBu	Smp_020060.1
Smp_303120.1	Smp_035180.1	Smp_018360.2		Smp_142550.1				Smp_340930.1		SmLINC109269-IBu			SmLNCA101377-IBu	Smp_020200.1
Smp_303300.1	Smp_035190.1	Smp_018360.3		Smp_142650.1				Smp_341150.1		SmLINC109289-IBu			SmLNCA115478-IBu	Smp_020300.1
Smp_303510.3	Smp_035190.2	Smp_018430.2		Smp_142780.2				Smp_341180.2		SmLINC100005-IBu			SmLNCA115479-IBu	Smp_020590.1
Smp_303860.1	Smp_035190.3	Smp_018460.1		Smp_143460.1				Smp_341340.1		SmLNCA109446-IBu			SmLNCA115480-IBu	Smp_021040.2
Smp_304320.2	Smp_035220.1	Smp_018550.1		Smp_143490.1				Smp_341560.1		SmLNCA109447-IBu			SmLNCA115482-IBu	Smp_021080.1
Smp_305870.2	Smp_035220.2	Smp_018620.2		Smp_143740.1				Smp_341620.1		SmLINC109509-IBu			SmLNCA115484-IBu	Smp_021330.1
Smp_306440.1	Smp_035220.3	Smp_018790.1		Smp_143760.1				Smp_341730.1		SmLNCA109639-IBu			SmLNCA115503-IBu	Smp_021540.1
Smp_306640.3	Smp_035370.2	Smp_018950.2		Smp_144160.1				Smp_342560.1		SmLINC109779-IBu			SmLNCA115573-IBu	Smp_021540.2
Smp_306730.1	Smp_035380.1	Smp_019100.1		Smp_144500.1				Smp_342820.1		SmLINC109781-IBu			SmLNCA115579-IBu	Smp_021730.1
Smp_306740.1	Smp_035390.1	Smp_019340.1		Smp_144720.1				Smp_343210.1		SmLINC109783-IBu			SmLINC115582-IBu	Smp_021750.1
Smp_307080.1	Smp_035430.1	Smp_019490.1		Smp_144720.2				Smp_343420.1		SmLINC109815-IBu			SmLINC115637-IBu	Smp_021760.1
Smp_307090.7	Smp_035460.5	Smp_019880.1		Smp_144720.5				Smp_343470.3		SmLINC109817-IBu			SmLNCA115834-IBu	Smp_022090.1
Smp_307210.1	Smp_035500.1	Smp_019950.1		Smp_144740.1				Smp_343490.1		SmLINC109819-IBu			SmLNCA115835-IBu	Smp_022110.1
Smp_307430.1	Smp_035540.1	Smp_020120.2		Smp_144740.2				Smp_343510.1		SmLINC109823-IBu			SmLNCA115873-IBu	Smp_022320.1
Smp_307440.1	Smp_035580.1	Smp_020130.1		Smp_144750.1				Smp_343690.1		SmLINC109824-IBu			SmLNCA101445-IBu	Smp_022330.1
Smp_307950.1	Smp_035700.1	Smp_020370.1		Smp_144860.1				Smp_343810.1		SmLINC109825-IBu			SmLNCA115976-IBu	Smp_022430.1
Smp_309110.1	Smp_036130.1	Smp_020400.2		Smp_144860.2				Smp_343920.1		SmLINC109828-IBu			SmLINC116064-IBu	Smp_022640.1
Smp_309610.2	Smp_036180.1	Smp_020450.2		Smp_144860.3				Smp_344360.1		SmLNCA109905-IBu			SmLNCA116247-IBu	Smp_022660.1
Smp_309680.1	Smp_036370.1	Smp_021040.3		Smp_144930.1				Smp_344370.1		SmLNCA109908-IBu			SmLNCA116458-IBu	Smp_023170.1
Smp_309690.1	Smp_036500.3	Smp_021160.1		Smp_145070.1				Smp_344590.1		SmLINC109953-IBu			SmLNCA116583-IBu	Smp_023250.1
Smp_310820.1	Smp_036500.4	Smp_021170.2		Smp_145110.1				Smp_344910.1		SmLNCA110122-IBu			SmLNCA116717-IBu	Smp_023660.1
Smp_311790.1	Smp_036550.1	Smp_021220.1		Smp_145580.1				Smp_345110.1		SmLNCA110215-IBu			SmLINC116749-IBu	Smp_023700.1
Smp_311920.1	Smp_036630.1	Smp_021280.1		Smp_145810.1				Smp_345210.1		SmLINC110353-IBu			SmLNCA116766-IBu	Smp_024120.1
Smp_312660.4	Smp_037120.1	Smp_021300.1		Smp_146010.1				Smp_345210.3		SmLINC110365-IBu			SmLNCA117029-IBu	Smp_024240.1
Smp_312720.1	Smp_037190.1	Smp_021340.1		Smp_146060.1				Smp_345250.1		SmLINC110526-IBu			SmLINC117095-IBu	Smp_024360.1
Smp_312830.1	Smp_037400.1	Smp_021370.1		Smp_146160.1				Smp_345380.1		SmLNCA110533-IBu			SmLNCA117253-IBu	Smp_024360.2
Smp_312870.1	Smp_037690.1	Smp_021830.2		Smp_146360.2				Smp_345420.1		SmLINC110562-IBu			SmLINC100058691	Smp_024380.2
Smp_314220.1	Smp_037900.1	Smp_021910.2		Smp_146730.2				Smp_345460.1		SmLINC110563-IBu			SmLNCS117379-IBu	Smp_024580.1
Smp_314280.2	Smp_037960.1	Smp_021960.4		Smp_147130.1				Smp_345890.1		SmLNCA110674-IBu			SmLNCA117441-IBu	Smp_024590.1
Smp_314310.2	Smp_038420.2	Smp_022450.1		Smp_147230.1				Smp_345990.1		SmLNCA100971-IBu			SmLINC117716-IBu	Smp_024800.1
Smp_314320.1	Smp_038540.1	Smp_022470.3		Smp_147970.1				Smp_346150.1		SmLNCA100972-IBu			SmLINC117722-IBu	Smp_024900.1
Smp_315490.1	Smp_038560.2	Smp_022540.1		Smp_147970.3				Smp_346170.1		SmLNCA100973-IBu			SmLINC117781-IBu	Smp_025010.1
Smp_315580.1	Smp_038830.1	Smp_022570.1		Smp_148250.2				Smp_346170.2		SmLNCS110888-IBu			SmLINC117783-IBu	Smp_025100.1
Smp_315770.3	Smp_038930.2	Smp_022700.1		Smp_148280.1				Smp_346170.3		SmLNCA100997-IBu			SmLNCA117803-IBu	Smp_025130.1
Smp_315770.4	Smp_039080.2	Smp_022740.1		Smp_148480.1				Smp_346370.1		SmLNCA100999-IBu			SmLINC117869-IBu	Smp_025160.1
Smp_315870.1	Smp_039160.3	Smp_023620.1		Smp_148590.1				Smp_346700.1		SmLNCA111239-IBu			SmLINC117871-IBu	Smp_025260.1
Smp_315870.3	Smp_039490.2	Smp_023710.1		Smp_148700.1				Smp_346990.3		SmLNCS111289-IBu			SmLINC117900-IBu	Smp_025550.2
Smp_315870.4	Smp_039490.3	Smp_023930.1		Smp_148930.1				Smp_347990.1		SmLNCS111291-IBu			SmLINC117948-IBu	Smp_025560.1
Smp_315890.2	Smp_039650.1	Smp_024110.2		Smp_149070.1						SmLNCA111389-IBu			SmLINC117958-IBu	Smp_025560.2
Smp_316000.1	Smp_039670.2	Smp_024240.2		Smp_149660.2						SmLNCA111467-IBu			SmLINC118081-IBu	Smp_025570.1
Smp_316100.2	Smp_039750.1	Smp_024930.2		Smp_150040.1						SmLINC111974-IBu			SmLINC118147-IBu	Smp_025680.1
Smp_316290.1	Smp_039750.3	Smp_025370.1		Smp_150840.1						SmLINC112110-IBu			SmLINC118149-IBu	Smp_025750.1
Smp_316630.2	Smp_039870.1	Smp_026090.1		Smp_150840.2						SmLINC112113-IBu			SmLINC118187-IBu	Smp_026700.1
Smp_316710.1	Smp_039980.1	Smp_026230.1		Smp_151070.1						SmLINC112142-IBu			SmLINC118400-IBu	Smp_026770.1
Smp_316750.2	Smp_040110.1	Smp_026280.1		Smp_151320.1						SmLNCS112258-IBu			SmLINC118413-IBu	Smp_026770.2
Smp_318110.1	Smp_040460.1	Smp_026420.1		Smp_151360.1						SmLNCA112285-IBu			SmLNCA118590-IBu	Smp_026790.1
Smp_318120.1	Smp_040800.1	Smp_026830.1		Smp_151360.2						SmLNCA112286-IBu			Smp_000040.1	Smp_027300.1
Smp_319060.1	Smp_040800.2	Smp_027040.1		Smp_151410.1						SmLNCA112317-IBu			Smp_000050.2	Smp_027450.3
Smp_319080.1	Smp_041050.1	Smp_027040.2		Smp_151560.1						SmLINC101127-IBu			Smp_000100.1	Smp_027550.1
Smp_319220.1	Smp_041100.1	Smp_027250.1		Smp_151750.1						SmLNCA112342-IBu			Smp_000100.2	Smp_027870.1
Smp_319500.1	Smp_041190.2	Smp_027450.2		Smp_152110.1						SmLINC112355-IBu			Smp_000100.3	Smp_027970.1
Smp_319600.1	Smp_041190.3	Smp_027910.2		Smp_152530.1						SmLNCA112464-IBu			Smp_000100.5	Smp_027970.2
Smp_319620.1	Smp_041370.3	Smp_028070.1		Smp_152650.1						SmLNCA112465-IBu			Smp_000100.6	Smp_028100.1
Smp_320120.1	Smp_041490.1	Smp_028080.1		Smp_152670.1						SmLNCA112466-IBu			Smp_000160.1	Smp_028190.1
Smp_320840.1	Smp_041570.1	Smp_028120.3		Smp_152740.1						SmLNCA112508-IBu			Smp_000180.1	Smp_028330.1
Smp_321040.1	Smp_041630.1	Smp_028410.1		Smp_152800.2						SmLINC112510-IBu			Smp_000200.1	Smp_028340.1
Smp_321650.1	Smp_041750.1	Smp_028990.1		Smp_152860.1						SmLNCA112602-IBu			Smp_000320.1	Smp_028850.1
Smp_321730.1	Smp_041750.2	Smp_029070.1		Smp_153520.1						SmLINC112675-IBu			Smp_000480.1	Smp_028860.1
Smp_321910.1	Smp_041760.2	Smp_029160.1		Smp_153610.1						SmLINC112712-IBu			Smp_000650.2	Smp_029370.3
Smp_321930.1	Smp_041770.1	Smp_029360.3		Smp_153660.1						SmLINC112714-IBu			Smp_000660.1	Smp_029700.1
Smp_322480.1	Smp_041890.1	Smp_029800.1		Smp_153710.1						SmLINC112728-IBu			Smp_000700.1	Smp_029900.1
Smp_323510.1	Smp_042430.2	Smp_030030.1		Smp_153710.3						SmLINC112730-IBu			Smp_000790.1	Smp_030250.1
Smp_324070.1	Smp_042530.1	Smp_030180.1		Smp_153810.1						SmLINC112732-IBu			Smp_000900.1	Smp_030290.1
Smp_324090.1	Smp_042590.1	Smp_030780.3		Smp_154080.1						SmLINC112738-IBu			Smp_001030.1	Smp_030290.2
Smp_325220.1	Smp_042680.1	Smp_031180.1		Smp_154080.2						SmLINC112739-IBu			Smp_001040.1	Smp_030400.2
Smp_326130.1	Smp_042740.1	Smp_031180.2		Smp_154090.1						SmLINC112760-IBu			Smp_001100.1	Smp_030710.1
Smp_327400.2	Smp_043170.1	Smp_031190.4		Smp_154320.1						SmLNCA112913-IBu			Smp_001780.1	Smp_030730.1
Smp_327640.1	Smp_043910.1	Smp_031270.3		Smp_154610.1						SmLNCA113576-IBu			Smp_001780.2	Smp_030760.3
Smp_328080.1	Smp_043940.2	Smp_031680.1		Smp_154610.2						SmLINC113669-IBu			Smp_001780.3	Smp_030860.1
Smp_328180.1	Smp_044160.1	Smp_031950.1		Smp_154780.4						SmLNCA113971-IBu			Smp_001950.1	Smp_030920.1
Smp_328200.1	Smp_044160.2	Smp_032060.2		Smp_154830.1						SmLNCA114043-IBu			Smp_001980.1	Smp_030920.2
Smp_328350.1	Smp_044440.1	Smp_032120.1		Smp_154830.3						SmLNCA114074-IBu			Smp_002060.1	Smp_030930.3
Smp_328530.1	Smp_044470.1	Smp_032120.2		Smp_154940.1						SmLINC114175-IBu			Smp_002100.1	Smp_031310.1
Smp_328650.2	Smp_044470.4	Smp_032150.1		Smp_154980.1						SmLNCS114350-IBu			Smp_002380.1	Smp_031310.2
Smp_329300.1	Smp_044530.1	Smp_032230.1		Smp_154980.2						SmLNCA114508-IBu			Smp_002600.1	Smp_031360.1
Smp_329520.1	Smp_044560.1	Smp_032240.1		Smp_155390.1						SmLINC114510-IBu			Smp_002640.1	Smp_031720.1
Smp_329760.1	Smp_044680.1	Smp_032310.1		Smp_155500.1						SmLINC114514-IBu			Smp_003140.1	Smp_031920.1
Smp_330830.1	Smp_044800.1	Smp_032520.1		Smp_155740.1						SmLINC114515-IBu			Smp_003140.2	Smp_031920.2
Smp_331530.1	Smp_044920.2	Smp_032790.1		Smp_155840.1						SmLNCS114749-IBu			Smp_003230.1	Smp_031990.1
Smp_331940.1	Smp_044920.3	Smp_032920.2		Smp_155850.1						SmLNCA114771-IBu			Smp_003230.2	Smp_032060.1
Smp_332330.1	Smp_044970.1	Smp_033010.1		Smp_156750.1						SmLNCA114772-IBu			Smp_003440.1	Smp_032250.1
Smp_332510.1	Smp_045230.1	Smp_033020.2		Smp_156750.2						SmLNCA114775-IBu			Smp_003610.1	Smp_032320.1
Smp_332780.1	Smp_045260.1	Smp_033050.3		Smp_156990.1						SmLNCA114777-IBu			Smp_003620.1	Smp_032320.2
Smp_333240.1	Smp_045400.1	Smp_033330.1		Smp_157100.2						SmLNCA114778-IBu			Smp_003990.1	Smp_032480.1
Smp_333420.1	Smp_045420.2	Smp_034100.1		Smp_157140.1						SmLNCA100119-IBu			Smp_004440.1	Smp_032770.3
Smp_333460.1	Smp_045430.2	Smp_034120.1		Smp_157250.1						SmLNCA114956-IBu			Smp_004470.1	Smp_033020.1
Smp_333760.1	Smp_045490.1	Smp_034120.3		Smp_157250.2						SmLNCA115027-IBu			Smp_004590.1	Smp_033210.1
Smp_333910.1	Smp_045590.2	Smp_034300.1		Smp_157400.1						SmLINC115142-IBu			Smp_005020.1	Smp_033260.1
Smp_333920.1	Smp_045610.1	Smp_034400.1		Smp_157410.3						SmLINC115159-IBu			Smp_005070.1	Smp_033540.1
Smp_333960.1	Smp_045650.1	Smp_034420.1		Smp_158360.1						SmLINC115169-IBu			Smp_005070.2	Smp_033590.1
Smp_334060.1	Smp_045790.1	Smp_034610.1		Smp_158950.1						SmLNCA115180-IBu			Smp_005160.3	Smp_033610.1
Smp_334280.1	Smp_045860.3	Smp_034850.1		Smp_159070.4						SmLNCA115251-IBu			Smp_005160.4	Smp_033660.1
Smp_334770.1	Smp_045980.1	Smp_034940.1		Smp_160090.2						SmLINC115415-IBu			Smp_005160.6	Smp_033670.1
Smp_334950.1	Smp_045980.2	Smp_034980.2		Smp_160190.1						SmLNCA101383-IBu			Smp_005190.1	Smp_033680.1
Smp_335340.1	Smp_046020.1	Smp_034980.3		Smp_160530.1						SmLNCS101425-IBu			Smp_005470.1	Smp_033710.1
Smp_335850.1	Smp_046030.1	Smp_035020.1		Smp_160700.2						SmLNCA101430-IBu			Smp_005720.1	Smp_033950.1
Smp_336050.1	Smp_046060.1	Smp_035090.4		Smp_160990.1						SmLNCA115881-IBu			Smp_005780.1	Smp_033970.1
Smp_336280.2	Smp_046060.2	Smp_035650.1		Smp_161060.1						SmLNCA101435-IBu			Smp_005900.1	Smp_034190.1
Smp_336330.1	Smp_046410.1	Smp_035730.1		Smp_161110.3						SmLNCA115915-IBu			Smp_006680.1	Smp_034450.1
Smp_336660.1	Smp_046790.1	Smp_036020.2		Smp_161380.2						SmLINC116236-IBu			Smp_006680.2	Smp_034490.1
Smp_337010.1	Smp_046810.1	Smp_036180.2		Smp_161820.1						SmLINC116360-IBu			Smp_006690.2	Smp_034980.5
Smp_337140.2	Smp_046890.1	Smp_036390.3		Smp_162340.1						SmLNCA116441-IBu			Smp_006720.1	Smp_035030.1
Smp_337140.7	Smp_047090.1	Smp_036500.1		Smp_162660.1						SmLNCS116575-IBu			Smp_006750.2	Smp_035150.1
Smp_337190.1	Smp_047090.2	Smp_036720.1		Smp_162710.1						SmLINC116649-IBu			Smp_006760.1	Smp_035200.1
Smp_337320.1	Smp_047190.1	Smp_036920.1		Smp_162860.1						SmLINC116740-IBu			Smp_006760.2	Smp_035270.1
Smp_337400.3	Smp_047240.1	Smp_036920.2		Smp_163050.1						SmLINC116744-IBu			Smp_006860.3	Smp_035280.1
Smp_337410.1	Smp_047330.1	Smp_037700.2		Smp_163180.1						SmLINC117108-IBu			Smp_007760.1	Smp_035310.1
Smp_337530.1	Smp_047330.2	Smp_038210.1		Smp_163330.1						SmLNCA117109-IBu			Smp_007960.2	Smp_035310.2
Smp_337560.1	Smp_047330.3	Smp_038340.1		Smp_163340.1						SmLNCS117149-IBu			Smp_008290.2	Smp_035310.3
Smp_337570.1	Smp_047360.1	Smp_038410.1		Smp_164040.1						SmLINC117691-IBu			Smp_008310.1	Smp_035410.1
Smp_337780.1	Smp_047410.1	Smp_038530.1		Smp_164040.2						SmLINC117787-IBu			Smp_008320.1	Smp_035480.1
Smp_337850.2	Smp_047500.1	Smp_038820.1		Smp_164560.1						SmLINC117788-IBu			Smp_008440.1	Smp_035620.1
Smp_340020.1	Smp_047550.1	Smp_038960.1		Smp_164890.1						SmLINC117812-IBu			Smp_008490.1	Smp_036180.4
Smp_340050.1	Smp_047700.1	Smp_039080.1		Smp_164950.1						SmLNCA117861-IBu			Smp_008580.1	Smp_036220.1
Smp_340350.1	Smp_048560.1	Smp_039130.1		Smp_165030.2						SmLNCS118423-IBu			Smp_008620.1	Smp_036270.1
Smp_340520.1	Smp_048760.1	Smp_039300.1		Smp_165230.1						SmLINC118485-IBu			Smp_008660.2	Smp_036270.2
Smp_340760.9	Smp_048980.1	Smp_039590.1		Smp_165320.1						SmLINC118486-IBu			Smp_008710.1	Smp_036390.1
Smp_340810.1	Smp_049330.2	Smp_039750.2		Smp_165350.1						SmLINC118487-IBu			Smp_009020.1	Smp_036400.1
Smp_340940.1	Smp_049610.1	Smp_039820.2		Smp_165940.1						SmLINC118488-IBu			Smp_009230.1	Smp_036500.2
Smp_340980.1	Smp_049610.2	Smp_040360.1		Smp_165960.1						Smp_002950.1			Smp_009250.1	Smp_036590.1
Smp_341090.1	Smp_049730.2	Smp_040550.1		Smp_166040.1						Smp_005000.1			Smp_009320.1	Smp_036590.2
Smp_341100.1	Smp_049740.1	Smp_040560.2		Smp_166800.2						Smp_005140.1			Smp_010690.1	Smp_037290.1
Smp_341120.1	Smp_049760.2	Smp_040610.1		Smp_166820.1						Smp_009630.1			Smp_010710.1	Smp_038100.1
Smp_341220.1	Smp_049910.1	Smp_040610.3		Smp_166940.1						Smp_009810.3			Smp_011560.1	Smp_038560.1
Smp_341420.1	Smp_049990.1	Smp_040970.3		Smp_167220.1						Smp_012580.3			Smp_011640.3	Smp_038560.3
Smp_341440.1	Smp_050130.1	Smp_041370.2		Smp_167410.1						Smp_012580.4			Smp_011680.1	Smp_038630.1
Smp_341570.1	Smp_050740.1	Smp_041550.1		Smp_167540.1						Smp_015820.1			Smp_011680.2	Smp_038680.1
Smp_341990.1	Smp_050880.2	Smp_041700.1		Smp_167810.1						Smp_022870.1			Smp_011830.1	Smp_038700.1
Smp_342030.1	Smp_051010.1	Smp_041770.2		Smp_167810.2						Smp_027000.2			Smp_011830.2	Smp_038930.1
Smp_342160.1	Smp_051090.1	Smp_042020.1		Smp_167880.1						Smp_028130.1			Smp_012200.2	Smp_038940.1
Smp_342240.1	Smp_051120.1	Smp_042060.1		Smp_168400.1						Smp_028210.1			Smp_012350.1	Smp_038980.1
Smp_342260.2	Smp_051210.1	Smp_042120.1		Smp_168760.1						Smp_030930.1			Smp_012350.2	Smp_039390.1
Smp_342290.1	Smp_051220.1	Smp_042140.1		Smp_168770.1						Smp_034680.1			Smp_012350.3	Smp_039490.1
Smp_342360.1	Smp_051280.1	Smp_042150.1		Smp_169320.1						Smp_035180.2			Smp_012380.1	Smp_039640.1
Smp_342480.1	Smp_051300.1	Smp_042300.1		Smp_169330.1						Smp_035370.1			Smp_012400.1	Smp_039670.1
Smp_342500.1	Smp_051410.1	Smp_042630.1		Smp_169410.1						Smp_040110.2			Smp_012440.1	Smp_039740.1
Smp_342590.1	Smp_051530.2	Smp_042920.3		Smp_169930.1						Smp_051090.2			Smp_012580.1	Smp_040270.1
Smp_342690.1	Smp_052150.1	Smp_042990.1		Smp_169930.2						Smp_051290.2			Smp_012740.1	Smp_040500.2
Smp_342700.1	Smp_052160.1	Smp_043030.1		Smp_169970.1						Smp_054620.3			Smp_012810.1	Smp_040500.3
Smp_342980.1	Smp_052280.1	Smp_043070.2		Smp_170380.1						Smp_058790.1			Smp_013040.1	Smp_040710.1
Smp_343030.1	Smp_052350.1	Smp_043130.1		Smp_170440.2						Smp_059600.3			Smp_013840.2	Smp_040800.3
Smp_343090.1	Smp_052630.1	Smp_043210.1		Smp_171000.1						Smp_061400.1			Smp_013860.1	Smp_040970.2
Smp_343190.1	Smp_052640.1	Smp_043500.1		Smp_171180.3						Smp_062490.1			Smp_013950.2	Smp_041370.1
Smp_343330.1	Smp_052910.1	Smp_043580.1		Smp_171370.1						Smp_068750.1			Smp_014010.1	Smp_041480.3
Smp_343410.1	Smp_053140.1	Smp_043610.1		Smp_171610.1						Smp_069600.1			Smp_014290.2	Smp_041500.1
Smp_343880.2	Smp_053420.1	Smp_043650.1		Smp_172150.1						Smp_072100.1			Smp_014670.2	Smp_041730.1
Smp_344030.1	Smp_053640.1	Smp_044260.1		Smp_172340.1						Smp_072500.3			Smp_014840.2	Smp_041730.2
Smp_344140.1	Smp_054330.1	Smp_044520.1		Smp_172530.1						Smp_079260.1			Smp_015050.1	Smp_041760.1
Smp_344200.1	Smp_054410.1	Smp_044610.1		Smp_172610.1						Smp_079600.1			Smp_015100.1	Smp_041770.3
Smp_344600.1	Smp_054470.1	Smp_044750.1		Smp_172700.1						Smp_082290.1			Smp_015390.1	Smp_042270.1
Smp_344630.2	Smp_054540.1	Smp_044920.1		Smp_173190.1						Smp_083150.1			Smp_015730.1	Smp_042270.2
Smp_344710.1	Smp_054810.1	Smp_045010.1		Smp_173420.1						Smp_087560.2			Smp_015880.1	Smp_042630.4
Smp_344720.1	Smp_054820.3	Smp_045220.1		Smp_173700.1						Smp_087820.1			Smp_016200.1	Smp_043100.1
Smp_344720.2	Smp_055090.1	Smp_045400.2		Smp_173880.1						Smp_091210.1			Smp_016600.1	Smp_043150.1
Smp_345230.1	Smp_055090.2	Smp_045420.1		Smp_175080.1						Smp_094930.2			Smp_016640.1	Smp_043610.2
Smp_345270.1	Smp_055190.1	Smp_045430.1		Smp_175430.1						Smp_094930.3			Smp_016780.1	Smp_043970.1
Smp_345300.1	Smp_055670.1	Smp_045480.1		Smp_175840.2						Smp_094980.1			Smp_017420.1	Smp_044400.1
Smp_345340.1	Smp_055760.1	Smp_045550.1		Smp_175860.1						Smp_099670.1			Smp_017520.2	Smp_044550.2
Smp_345400.1	Smp_055880.2	Smp_045710.1		Smp_175880.1						Smp_104120.2			Smp_017610.1	Smp_044550.3
Smp_345520.1	Smp_056200.1	Smp_045920.1		Smp_176000.1						Smp_104210.1			Smp_017710.1	Smp_044680.2
Smp_345530.1	Smp_056260.1	Smp_045990.1		Smp_176010.1						Smp_111980.1			Smp_017730.1	Smp_044810.1
Smp_345580.1	Smp_056280.1	Smp_046120.1		Smp_176260.1						Smp_118710.1			Smp_017860.1	Smp_045250.1
Smp_345600.1	Smp_056440.1	Smp_046360.1		Smp_176490.2						Smp_120380.1			Smp_018250.1	Smp_045510.1
Smp_345710.1	Smp_056620.2	Smp_046630.1		Smp_176570.1						Smp_121230.2			Smp_018250.2	Smp_045620.1
Smp_345860.1	Smp_056810.1	Smp_046880.1		Smp_176620.1						Smp_121320.3			Smp_018260.1	Smp_045730.1
Smp_345920.1	Smp_056860.1	Smp_046880.2		Smp_176760.2						Smp_123060.1			Smp_018500.1	Smp_045810.1
Smp_345950.1	Smp_057090.1	Smp_046900.3		Smp_176780.2						Smp_123470.1			Smp_018800.1	Smp_045810.2
Smp_345960.1	Smp_057120.1	Smp_046980.1		Smp_178700.1						Smp_124380.1			Smp_018980.1	Smp_045810.3
Smp_346160.2	Smp_057210.1	Smp_047360.2		Smp_178710.1						Smp_124770.1			Smp_019280.1	Smp_045860.1
Smp_346180.1	Smp_057360.1	Smp_047450.1		Smp_178710.2						Smp_125150.1			Smp_019310.1	Smp_045930.2
Smp_346230.1	Smp_057530.1	Smp_047900.1		Smp_179320.1						Smp_126000.1			Smp_019350.1	Smp_045950.1
Smp_346400.1	Smp_057620.1	Smp_048080.1		Smp_179320.2						Smp_126000.2			Smp_019430.1	Smp_046100.1
Smp_346470.1	Smp_057630.1	Smp_048080.3		Smp_179380.1						Smp_126680.3			Smp_019900.1	Smp_046140.1
Smp_346480.1	Smp_057630.2	Smp_048260.2		Smp_179940.1						Smp_126800.4			Smp_020070.1	Smp_046160.1
Smp_346530.1	Smp_058130.1	Smp_049000.1		Smp_179940.3						Smp_126820.1			Smp_020070.2	Smp_046430.1
Smp_346930.2	Smp_058190.1	Smp_049140.2		Smp_180020.1						Smp_127440.4			Smp_020080.1	Smp_046680.1
Smp_346990.1	Smp_058270.1	Smp_049170.1		Smp_180190.1						Smp_127460.4			Smp_020270.1	Smp_046690.2
Smp_347170.1	Smp_058410.1	Smp_049330.4		Smp_180190.2						Smp_128190.2			Smp_020300.2	Smp_046690.3
Smp_347200.1	Smp_058730.1	Smp_049600.1		Smp_180380.1						Smp_128330.1			Smp_020300.3	Smp_046740.1
Smp_347210.1	Smp_058780.2	Smp_049730.1		Smp_180480.1						Smp_128330.2			Smp_020300.4	Smp_046870.1
Smp_347310.1	Smp_059090.1	Smp_049890.1		Smp_181410.1						Smp_128340.1			Smp_020340.1	Smp_046930.1
Smp_347420.1	Smp_059130.1	Smp_049970.2		Smp_181440.4						Smp_129100.3			Smp_020450.1	Smp_047360.3
Smp_347750.1	Smp_059210.3	Smp_049990.2		Smp_181870.1						Smp_129410.2			Smp_020540.1	Smp_047440.1
Smp_347820.1	Smp_059240.1	Smp_050220.1		Smp_193940.1						Smp_129960.1			Smp_020550.2	Smp_047860.1
Smp_347910.2	Smp_059290.1	Smp_051130.1		Smp_194070.1						Smp_130020.1			Smp_020550.3	Smp_048160.1
Smp_347930.1	Smp_059290.2	Smp_051360.1		Smp_194160.2						Smp_130020.3			Smp_020760.1	Smp_048830.1
Smp_347940.1	Smp_059340.2	Smp_051400.1		Smp_194730.1						Smp_130450.2			Smp_020760.2	Smp_048880.1
	Smp_059360.1	Smp_051550.1		Smp_194820.1						Smp_132250.1			Smp_021170.3	Smp_048880.2
	Smp_059600.2	Smp_051550.2		Smp_194820.2						Smp_133720.1			Smp_021600.1	Smp_048970.1
	Smp_059870.1	Smp_051640.1		Smp_196260.1						Smp_133800.3			Smp_021600.2	Smp_049000.2
	Smp_059930.1	Smp_051640.2		Smp_198020.2						Smp_134250.2			Smp_021920.1	Smp_049000.3
	Smp_060070.1	Smp_051660.1		Smp_198590.2						Smp_135030.1			Smp_021960.2	Smp_049160.1
	Smp_060160.1	Smp_052230.1		Smp_199100.1						Smp_135930.1			Smp_022070.1	Smp_049500.1
	Smp_060420.2	Smp_052350.2		Smp_199800.1						Smp_135990.2			Smp_022130.1	Smp_049510.1
	Smp_060490.1	Smp_052350.3		Smp_200410.1						Smp_136110.3			Smp_022340.1	Smp_049510.2
	Smp_060860.1	Smp_053060.1		Smp_200460.1						Smp_137110.1			Smp_022400.1	Smp_049630.1
	Smp_061050.1	Smp_053160.2		Smp_200620.1						Smp_137280.1			Smp_022810.1	Smp_049680.1
	Smp_061250.1	Smp_053430.1		Smp_202850.2						Smp_137280.2			Smp_022810.2	Smp_049730.3
	Smp_061840.1	Smp_053550.2		Smp_204040.1						Smp_137740.3			Smp_022890.1	Smp_049760.1
	Smp_061840.2	Smp_053560.1		Smp_210320.1						Smp_137840.3			Smp_022890.2	Smp_049880.1
	Smp_061920.1	Smp_054220.1		Smp_210670.1						Smp_138240.1			Smp_022990.1	Smp_050470.2
	Smp_062020.1	Smp_054350.1		Smp_210890.1						Smp_138300.2			Smp_023010.1	Smp_050700.1
	Smp_062530.1	Smp_054800.2		Smp_211130.1						Smp_138340.1			Smp_023160.1	Smp_050920.1
	Smp_062550.1	Smp_055130.1		Smp_211130.3						Smp_138580.1			Smp_023250.3	Smp_051230.1
	Smp_062680.2	Smp_055220.1		Smp_211160.1						Smp_140570.2			Smp_023550.1	Smp_051230.2
	Smp_062900.3	Smp_055220.2		Smp_211160.2						Smp_141360.2			Smp_023940.1	Smp_051530.3
	Smp_062970.1	Smp_055220.3		Smp_211200.2						Smp_141890.1			Smp_024000.1	Smp_051670.1
	Smp_063030.1	Smp_055220.4		Smp_211330.1						Smp_142950.1			Smp_024110.1	Smp_051920.1
	Smp_063090.1	Smp_055240.1		Smp_212030.1						Smp_143190.1			Smp_024180.1	Smp_052140.1
	Smp_063580.1	Smp_055420.1		Smp_212060.1						Smp_143910.1			Smp_024180.2	Smp_052330.2
	Smp_063630.1	Smp_055440.1		Smp_212250.2						Smp_143940.1			Smp_024180.3	Smp_052800.1
	Smp_063670.3	Smp_055450.1		Smp_212260.1						Smp_143970.1			Smp_024370.1	Smp_053040.1
	Smp_064020.1	Smp_055600.1		Smp_212600.2						Smp_144120.1			Smp_024520.1	Smp_053390.1
	Smp_064020.2	Smp_055630.1		Smp_213070.1						Smp_144240.1			Smp_024820.1	Smp_053470.1
	Smp_064150.1	Smp_055770.3		Smp_213160.1						Smp_144240.2			Smp_024870.1	Smp_053610.1
	Smp_064650.1	Smp_055770.4		Smp_213290.2						Smp_144500.2			Smp_024930.1	Smp_053780.1
	Smp_064950.1	Smp_055900.1		Smp_213290.3						Smp_144540.1			Smp_025030.1	Smp_053940.1
	Smp_065180.1	Smp_056900.1		Smp_213410.1						Smp_144720.3			Smp_025150.1	Smp_054120.1
	Smp_065420.1	Smp_057130.1		Smp_213420.1						Smp_145320.6			Smp_025150.2	Smp_054120.2
	Smp_066410.1	Smp_057130.2		Smp_213480.1						Smp_145640.1			Smp_025160.2	Smp_054310.1
	Smp_066670.1	Smp_057530.3		Smp_213510.1						Smp_146000.1			Smp_025360.1	Smp_054560.1
	Smp_066760.1	Smp_057620.3		Smp_213600.1						Smp_146080.3			Smp_025380.1	Smp_054730.1
	Smp_067010.1	Smp_057650.1		Smp_213730.4						Smp_146580.1			Smp_025550.3	Smp_054790.1
	Smp_067010.2	Smp_057860.1		Smp_213960.1						Smp_147120.1			Smp_025740.1	Smp_055340.1
	Smp_067280.1	Smp_057860.2		Smp_213970.1						Smp_147370.3			Smp_025830.1	Smp_055720.1
	Smp_067400.1	Smp_058050.2		Smp_214130.1						Smp_147750.1			Smp_026260.1	Smp_055720.2
	Smp_067510.1	Smp_058080.1		Smp_214260.2						Smp_147990.3			Smp_026540.1	Smp_055770.2
	Smp_067520.1	Smp_058130.2		Smp_214380.1						Smp_149730.1			Smp_026560.2	Smp_055770.5
	Smp_067520.2	Smp_058780.3		Smp_241400.1						Smp_151020.2			Smp_026630.2	Smp_055880.1
	Smp_067580.1	Smp_059130.2		Smp_241460.1						Smp_151410.2			Smp_026920.1	Smp_055960.1
	Smp_067590.1	Smp_059130.3		Smp_242060.1						Smp_151580.1			Smp_026930.1	Smp_056360.1
	Smp_067780.1	Smp_059170.1		Smp_242830.2						Smp_151660.1			Smp_027000.1	Smp_056930.2
	Smp_067930.1	Smp_059170.2		Smp_242860.2						Smp_151820.1			Smp_027040.3	Smp_056970.1
	Smp_068060.1	Smp_059340.1		Smp_243210.1						Smp_151920.1			Smp_027370.1	Smp_056970.3
	Smp_068120.1	Smp_059350.1		Smp_244090.1						Smp_152200.1			Smp_027430.2	Smp_057020.2
	Smp_068120.2	Smp_059530.1		Smp_244430.1						Smp_152310.1			Smp_027450.1	Smp_057120.3
	Smp_068170.1	Smp_059570.1		Smp_244970.1						Smp_153090.1			Smp_027480.1	Smp_057620.2
	Smp_068250.1	Smp_059670.1		Smp_245030.1						Smp_153530.1			Smp_028170.1	Smp_058050.1
	Smp_068270.1	Smp_059820.2		Smp_245100.1						Smp_154260.1			Smp_028170.2	Smp_058170.1
	Smp_068270.2	Smp_059920.1		Smp_245160.1						Smp_154370.1			Smp_028430.1	Smp_058350.1
	Smp_068350.1	Smp_059980.1		Smp_245200.1						Smp_155450.1			Smp_028490.1	Smp_058620.1
	Smp_068720.1	Smp_060080.1		Smp_245230.1						Smp_155860.1			Smp_028670.1	Smp_058780.1
	Smp_068840.1	Smp_060480.1		Smp_245250.1						Smp_156250.1			Smp_028800.1	Smp_058970.1
	Smp_068840.2	Smp_060900.2		Smp_245570.1						Smp_156370.1			Smp_028850.2	Smp_059210.1
	Smp_068950.1	Smp_061040.1		Smp_245590.1						Smp_156520.2			Smp_029160.2	Smp_059210.2
	Smp_068960.1	Smp_061040.3		Smp_245590.2						Smp_157100.3			Smp_029160.3	Smp_059710.2
	Smp_069130.2	Smp_061480.1		Smp_245900.5						Smp_157730.1			Smp_029210.2	Smp_059790.1
	Smp_069170.1	Smp_061590.3		Smp_246020.1						Smp_158660.1			Smp_029500.1	Smp_059910.1
	Smp_069380.2	Smp_061840.4		Smp_246060.1						Smp_158730.2			Smp_029670.1	Smp_059910.2
	Smp_069380.3	Smp_062120.1		Smp_246360.1						Smp_159020.1			Smp_029800.2	Smp_060010.1
	Smp_069770.1	Smp_062530.3		Smp_246450.1						Smp_159110.1			Smp_029890.1	Smp_060180.1
	Smp_069890.1	Smp_062550.2		Smp_246500.1						Smp_159340.1			Smp_029970.1	Smp_060270.1
	Smp_069960.1	Smp_062630.2		Smp_246500.2						Smp_159520.1			Smp_029990.1	Smp_060620.1
	Smp_070170.1	Smp_062830.1		Smp_246620.3						Smp_159840.2			Smp_030110.1	Smp_060820.1
	Smp_070310.1	Smp_063000.1		Smp_247380.1						Smp_160320.1			Smp_030150.1	Smp_060900.1
	Smp_070680.1	Smp_063120.1		Smp_247400.1						Smp_163180.2			Smp_030260.1	Smp_061230.1
	Smp_070680.2	Smp_063260.2		Smp_247420.1						Smp_163450.1			Smp_030370.1	Smp_061570.1
	Smp_070860.1	Smp_063500.1		Smp_247440.1						Smp_163590.1			Smp_031070.2	Smp_061580.1
	Smp_070860.2	Smp_063540.1		Smp_247470.1						Smp_165430.1			Smp_031100.1	Smp_061590.1
	Smp_071140.1	Smp_064520.1		Smp_247600.1						Smp_167000.1			Smp_031190.2	Smp_061590.2
	Smp_071550.1	Smp_065160.1		Smp_247600.2						Smp_167810.3			Smp_031390.1	Smp_061870.1
	Smp_071950.1	Smp_065370.1		Smp_247630.1						Smp_168430.1			Smp_031590.1	Smp_061950.1
	Smp_072320.1	Smp_065370.2		Smp_247700.1						Smp_169380.1			Smp_031690.2	Smp_062420.1
	Smp_072370.1	Smp_065470.2		Smp_247770.1						Smp_169800.4			Smp_031770.1	Smp_062520.1
	Smp_072380.1	Smp_065770.1		Smp_247770.2						Smp_170210.2			Smp_031770.2	Smp_062530.2
	Smp_072380.2	Smp_065770.3		Smp_247860.1						Smp_170320.1			Smp_031770.3	Smp_062620.1
	Smp_072490.1	Smp_065890.1		Smp_247880.1						Smp_170390.4			Smp_031880.1	Smp_062630.1
	Smp_072890.1	Smp_066410.2		Smp_247980.1						Smp_172150.2			Smp_032180.1	Smp_062640.1
	Smp_073070.1	Smp_067000.1		Smp_248110.1						Smp_172210.3			Smp_032770.1	Smp_062890.1
	Smp_073200.2	Smp_067000.3		Smp_248200.1						Smp_173550.2			Smp_033040.1	Smp_062890.2
	Smp_073290.1	Smp_067140.1		Smp_266850.1						Smp_174670.2			Smp_033140.1	Smp_063040.1
	Smp_073390.2	Smp_067480.1		Smp_300470.1						Smp_174780.1			Smp_033350.1	Smp_063110.1
	Smp_073470.1	Smp_067480.2		Smp_300810.1						Smp_175410.1			Smp_033870.1	Smp_063260.1
	Smp_073510.2	Smp_067490.1		Smp_301600.1						Smp_176160.1			Smp_033990.1	Smp_063390.1
	Smp_073610.1	Smp_067540.1		Smp_301600.2						Smp_176170.1			Smp_034410.1	Smp_063390.3
	Smp_073800.1	Smp_068070.2		Smp_302910.1						Smp_176300.1			Smp_034550.1	Smp_063540.2
	Smp_074040.1	Smp_068240.1		Smp_303360.1						Smp_178420.1			Smp_034660.1	Smp_063650.1
	Smp_074050.1	Smp_068300.1		Smp_303380.1						Smp_179110.1			Smp_034660.2	Smp_063670.1
	Smp_074280.1	Smp_068300.2		Smp_303510.1						Smp_179110.2			Smp_034850.2	Smp_064030.1
	Smp_074330.1	Smp_068480.1		Smp_303530.1						Smp_179110.3			Smp_035020.2	Smp_064050.1
	Smp_074370.1	Smp_068500.1		Smp_303590.2						Smp_179720.2			Smp_035040.1	Smp_064250.1
	Smp_074410.1	Smp_069240.2		Smp_303600.1						Smp_180030.1			Smp_035210.1	Smp_064320.1
	Smp_074510.1	Smp_069810.1		Smp_303680.1						Smp_181230.1			Smp_035250.1	Smp_064330.1
	Smp_074830.1	Smp_069900.1		Smp_305490.7						Smp_190540.1			Smp_035260.1	Smp_064390.1
	Smp_074950.1	Smp_070020.1		Smp_306080.1						Smp_194430.1			Smp_035260.2	Smp_064400.1
	Smp_075060.1	Smp_070380.1		Smp_306190.1						Smp_196900.1			Smp_035260.3	Smp_064500.1
	Smp_075140.1	Smp_070610.1		Smp_306190.2						Smp_198020.1			Smp_035290.1	Smp_064510.1
	Smp_076030.1	Smp_070780.1		Smp_306230.1						Smp_199100.2			Smp_035550.1	Smp_064590.1
	Smp_076450.3	Smp_071020.1		Smp_306630.1						Smp_200520.1			Smp_036180.3	Smp_064590.2
	Smp_076860.1	Smp_071050.1		Smp_306640.1						Smp_204150.1			Smp_036990.1	Smp_064590.3
	Smp_076910.3	Smp_071250.1		Smp_307060.1						Smp_204250.1			Smp_036990.2	Smp_064640.1
	Smp_076930.1	Smp_071380.1		Smp_307070.1						Smp_205410.1			Smp_037230.1	Smp_064800.1
	Smp_076990.1	Smp_071390.1		Smp_307260.2						Smp_211130.2			Smp_037640.2	Smp_064860.1
	Smp_076990.3	Smp_071830.2		Smp_307520.1						Smp_212240.1			Smp_037780.1	Smp_064870.1
	Smp_077540.1	Smp_071880.3		Smp_307530.1						Smp_212250.1			Smp_037910.1	Smp_065060.2
	Smp_077540.2	Smp_071880.5		Smp_307570.2						Smp_241990.1			Smp_038140.1	Smp_065120.1
	Smp_077560.1	Smp_072360.3		Smp_307600.1						Smp_242450.1			Smp_038140.2	Smp_065240.1
	Smp_078040.1	Smp_072470.1		Smp_308550.1						Smp_242910.1			Smp_038330.1	Smp_065580.1
	Smp_078270.1	Smp_072720.1		Smp_308550.3						Smp_243500.1			Smp_038440.1	Smp_065810.1
	Smp_078280.1	Smp_072990.1		Smp_308590.1						Smp_244020.2			Smp_038950.1	Smp_066330.3
	Smp_078280.3	Smp_073140.1		Smp_308630.1						Smp_244110.2			Smp_039160.2	Smp_066340.1
	Smp_078310.2	Smp_073200.1		Smp_309430.1						Smp_245140.3			Smp_039810.1	Smp_066610.1
	Smp_078400.1	Smp_073270.1		Smp_309670.2						Smp_245380.1			Smp_040080.2	Smp_066620.1
	Smp_078400.2	Smp_073390.3		Smp_309670.3						Smp_245550.2			Smp_040190.1	Smp_066630.1
	Smp_078560.2	Smp_073600.1		Smp_309730.2						Smp_245630.1			Smp_040510.2	Smp_066820.1
	Smp_078700.1	Smp_073680.1		Smp_309960.1						Smp_245750.1			Smp_040570.1	Smp_066950.1
	Smp_078780.1	Smp_073680.2		Smp_311200.2						Smp_245960.2			Smp_040720.1	Smp_066950.2
	Smp_078910.1	Smp_073720.1		Smp_311350.1						Smp_246600.2			Smp_040970.1	Smp_067420.1
	Smp_079370.1	Smp_073790.1		Smp_311350.2						Smp_247210.1			Smp_041060.1	Smp_067810.1
	Smp_079370.2	Smp_074450.2		Smp_311520.2						Smp_247250.3			Smp_041190.1	Smp_068000.1
	Smp_079370.3	Smp_074450.3		Smp_311650.1						Smp_247530.2			Smp_041390.1	Smp_068070.1
	Smp_079400.1	Smp_074560.2		Smp_311740.1						Smp_247800.1			Smp_041430.1	Smp_068100.1
	Smp_079410.1	Smp_074590.1		Smp_311770.1						Smp_266800.6			Smp_042160.1	Smp_068220.1
	Smp_079740.1	Smp_074700.1		Smp_311930.1						Smp_266840.2			Smp_042340.1	Smp_068960.2
	Smp_079860.1	Smp_074770.1		Smp_312730.1						Smp_267220.1			Smp_042550.2	Smp_069130.1
	Smp_080180.1	Smp_074930.1		Smp_313630.1						Smp_300210.1			Smp_043110.1	Smp_069160.1
	Smp_080320.1	Smp_074930.2		Smp_313640.1						Smp_301180.1			Smp_043220.1	Smp_069220.1
	Smp_080420.1	Smp_075000.1		Smp_313840.1						Smp_301570.1			Smp_043260.1	Smp_069840.1
	Smp_080520.1	Smp_075040.2		Smp_314130.1						Smp_302140.1			Smp_043360.2	Smp_069910.1
	Smp_080530.3	Smp_075130.1		Smp_314210.1						Smp_303270.1			Smp_043570.1	Smp_070200.1
	Smp_080550.1	Smp_075220.1		Smp_314290.2						Smp_303290.1			Smp_043570.2	Smp_070760.1
	Smp_080700.1	Smp_075280.2		Smp_314290.3						Smp_303760.2			Smp_043670.2	Smp_070930.1
	Smp_080870.1	Smp_075350.1		Smp_315010.2						Smp_304210.1			Smp_043940.1	Smp_071470.1
	Smp_081140.1	Smp_075360.1		Smp_315130.1						Smp_304220.1			Smp_043990.1	Smp_071470.2
	Smp_081200.1	Smp_075420.1		Smp_315740.2						Smp_304660.1			Smp_044000.1	Smp_071550.2
	Smp_081460.2	Smp_075440.1		Smp_316380.2						Smp_304710.1			Smp_044000.2	Smp_071570.1
	Smp_082250.1	Smp_075500.1		Smp_316680.2						Smp_304710.3			Smp_044060.1	Smp_071570.2
	Smp_082250.2	Smp_075770.1		Smp_318480.1						Smp_305030.3			Smp_044470.2	Smp_071590.1
	Smp_082280.1	Smp_076150.2		Smp_319010.1						Smp_305490.5			Smp_044950.1	Smp_071640.1
	Smp_082560.1	Smp_076390.1		Smp_319050.1						Smp_306210.2			Smp_045200.1	Smp_071640.2
	Smp_082570.1	Smp_076990.4		Smp_319210.1						Smp_306610.1			Smp_045200.2	Smp_071830.1
	Smp_083030.1	Smp_077230.1		Smp_319700.1						Smp_306960.1			Smp_045300.1	Smp_071880.1
	Smp_083480.1	Smp_077280.1		Smp_319750.1						Smp_307650.1			Smp_045360.1	Smp_072090.1
	Smp_083790.1	Smp_077850.1		Smp_320230.1						Smp_308030.1			Smp_045410.1	Smp_072110.1
	Smp_084140.1	Smp_077860.1		Smp_320440.1						Smp_309730.1			Smp_045500.1	Smp_072340.1
	Smp_084520.1	Smp_077980.4		Smp_320440.2						Smp_309740.1			Smp_045680.1	Smp_072350.1
	Smp_084610.1	Smp_078110.2		Smp_320480.1						Smp_310230.1			Smp_045960.1	Smp_072360.1
	Smp_085080.1	Smp_078230.1		Smp_320500.1						Smp_311740.2			Smp_045990.2	Smp_072440.1
	Smp_085290.1	Smp_078570.2		Smp_320500.2						Smp_311870.1			Smp_046130.1	Smp_072890.2
	Smp_085690.1	Smp_079000.1		Smp_320630.1						Smp_311870.3			Smp_046130.2	Smp_072970.1
	Smp_085750.2	Smp_079010.1		Smp_321180.1						Smp_311870.5			Smp_046130.3	Smp_073410.1
	Smp_085780.1	Smp_079270.1		Smp_321200.2						Smp_313310.1			Smp_046190.1	Smp_073500.1
	Smp_085910.1	Smp_079640.1		Smp_321230.1						Smp_314630.4			Smp_046290.1	Smp_073560.1
	Smp_086030.1	Smp_079810.1		Smp_321620.1						Smp_315560.1			Smp_046790.2	Smp_073570.1
	Smp_086270.1	Smp_079910.1		Smp_321680.1						Smp_315560.2			Smp_046790.3	Smp_073830.1
	Smp_086590.1	Smp_079910.2		Smp_321690.1						Smp_315570.1			Smp_046800.1	Smp_073940.1
	Smp_086750.1	Smp_079960.1		Smp_323010.1						Smp_315570.2			Smp_046800.2	Smp_074070.1
	Smp_087330.1	Smp_080210.1		Smp_323090.1						Smp_315720.3			Smp_047060.1	Smp_074610.1
	Smp_087340.2	Smp_080560.1		Smp_323350.1						Smp_315740.3			Smp_047370.1	Smp_074870.1
	Smp_087520.2	Smp_080920.1		Smp_324050.3						Smp_315780.6			Smp_047460.1	Smp_074940.1
	Smp_087560.1	Smp_081140.4		Smp_324080.1						Smp_315820.2			Smp_047540.3	Smp_074990.1
	Smp_087870.1	Smp_081250.1		Smp_324080.2						Smp_316180.1			Smp_047650.1	Smp_075640.3
	Smp_087920.1	Smp_081260.1		Smp_324140.1						Smp_316450.1			Smp_047680.1	Smp_076040.1
	Smp_087930.1	Smp_081510.1		Smp_324800.1						Smp_316850.1			Smp_047870.1	Smp_076450.1
	Smp_088250.1	Smp_081900.1		Smp_326410.1						Smp_317640.2			Smp_047870.2	Smp_076450.2
	Smp_088920.2	Smp_082300.1		Smp_326770.1						Smp_318240.1			Smp_048050.1	Smp_076530.1
	Smp_088940.1	Smp_082780.1		Smp_326770.3						Smp_318740.1			Smp_048230.1	Smp_076560.1
	Smp_088940.2	Smp_082790.1		Smp_327500.1						Smp_319770.1			Smp_048240.1	Smp_077070.2
	Smp_088940.3	Smp_082820.1		Smp_327680.1						Smp_319810.1			Smp_048380.1	Smp_077230.2
	Smp_089460.2	Smp_082940.1		Smp_328180.2						Smp_320020.1			Smp_048420.1	Smp_077590.2
	Smp_089700.1	Smp_083040.4		Smp_328260.3						Smp_320690.1			Smp_048430.1	Smp_078240.1
	Smp_089930.1	Smp_083120.1		Smp_328400.1						Smp_321540.1			Smp_048430.2	Smp_078310.1
	Smp_090140.1	Smp_083130.2		Smp_328600.1						Smp_321950.1			Smp_048540.1	Smp_078320.1
	Smp_090150.1	Smp_083240.1		Smp_328620.1						Smp_322190.1			Smp_048550.1	Smp_078550.1
	Smp_090450.1	Smp_083380.1		Smp_328620.2						Smp_323100.1			Smp_048560.2	Smp_078550.2
	Smp_090980.1	Smp_084140.2		Smp_329110.2						Smp_324110.1			Smp_048990.1	Smp_078610.1
	Smp_090980.3	Smp_084320.1		Smp_329510.1						Smp_325280.1			Smp_049010.1	Smp_078640.1
	Smp_091010.1	Smp_084400.1		Smp_329670.1						Smp_325790.1			Smp_049270.1	Smp_078730.1
	Smp_091170.1	Smp_085240.1		Smp_329680.1						Smp_325820.1			Smp_049380.1	Smp_079220.1
	Smp_091480.1	Smp_085380.1		Smp_329710.1						Smp_326000.1			Smp_049520.1	Smp_079430.1
	Smp_091650.1	Smp_085480.1		Smp_329840.1						Smp_326010.1			Smp_049520.2	Smp_079650.1
	Smp_091790.2	Smp_085490.1		Smp_329860.1						Smp_326270.1			Smp_049520.3	Smp_079700.1
	Smp_091840.1	Smp_085830.1		Smp_330050.1						Smp_327140.1			Smp_049580.1	Smp_079700.2
	Smp_092490.1	Smp_085830.2		Smp_330150.1						Smp_327140.2			Smp_050520.1	Smp_079710.1
	Smp_092530.2	Smp_085840.1		Smp_330350.1						Smp_327280.1			Smp_050520.2	Smp_080280.1
	Smp_092570.1	Smp_086900.1		Smp_330440.1						Smp_328390.1			Smp_050520.3	Smp_080370.1
	Smp_092880.1	Smp_086910.2		Smp_330520.1						Smp_328430.1			Smp_050570.1	Smp_080530.1
	Smp_093220.1	Smp_087690.1		Smp_331160.1						Smp_328990.1			Smp_050570.2	Smp_080530.2
	Smp_093230.1	Smp_088240.1		Smp_331790.1						Smp_330470.1			Smp_050830.1	Smp_080550.2
	Smp_093430.1	Smp_088360.1		Smp_332080.1						Smp_330530.1			Smp_051080.1	Smp_080850.1
	Smp_093740.1	Smp_088390.1		Smp_332190.2						Smp_330710.1			Smp_051530.1	Smp_080980.1
	Smp_093780.2	Smp_089220.1		Smp_332560.1						Smp_330880.1			Smp_051810.1	Smp_082030.1
	Smp_093920.1	Smp_089230.2		Smp_332620.1						Smp_330920.2			Smp_052060.1	Smp_082240.1
	Smp_093950.1	Smp_089320.1		Smp_332690.1						Smp_331110.1			Smp_052330.1	Smp_082660.1
	Smp_094190.4	Smp_089670.1		Smp_332740.1						Smp_331630.1			Smp_052780.2	Smp_082670.1
	Smp_094320.1	Smp_090240.2		Smp_332870.1						Smp_331850.1			Smp_052870.1	Smp_082710.1
	Smp_094330.2	Smp_091190.1		Smp_332910.2						Smp_332020.1			Smp_053230.1	Smp_082860.1
	Smp_094340.2	Smp_091740.1		Smp_333080.1						Smp_332720.1			Smp_053700.1	Smp_083020.2
	Smp_094360.1	Smp_091740.2		Smp_333230.1						Smp_333190.3			Smp_054070.1	Smp_083020.3
	Smp_094470.1	Smp_091750.1		Smp_333400.1						Smp_333780.1			Smp_054300.1	Smp_083120.3
	Smp_094480.1	Smp_091790.1		Smp_333400.2						Smp_333780.2			Smp_054360.1	Smp_083120.4
	Smp_094820.1	Smp_092150.1		Smp_333540.1						Smp_334320.1			Smp_055090.3	Smp_083130.1
	Smp_094870.1	Smp_092320.1		Smp_333580.1						Smp_334390.2			Smp_055100.1	Smp_083180.1
	Smp_094890.1	Smp_093100.1		Smp_333970.1						Smp_334490.3			Smp_055240.2	Smp_083200.1
	Smp_094930.1	Smp_093630.1		Smp_334020.1						Smp_335020.2			Smp_055240.3	Smp_083340.1
	Smp_094950.1	Smp_093630.2		Smp_334040.1						Smp_335590.1			Smp_055770.1	Smp_083540.1
	Smp_095190.1	Smp_093720.1		Smp_334160.1						Smp_336180.2			Smp_055870.1	Smp_083720.1
	Smp_095190.2	Smp_093840.1		Smp_334230.3						Smp_336350.1			Smp_056060.1	Smp_083780.2
	Smp_095470.1	Smp_093980.1		Smp_334340.1						Smp_337060.1			Smp_056390.1	Smp_083780.3
	Smp_096000.1	Smp_094190.3		Smp_334410.1						Smp_337140.6			Smp_056460.2	Smp_083930.1
	Smp_096160.1	Smp_094340.1		Smp_334580.1						Smp_340620.1			Smp_056850.1	Smp_083970.1
	Smp_096200.1	Smp_094390.1		Smp_334600.1						Smp_340750.1			Smp_056970.2	Smp_084060.1
	Smp_096240.1	Smp_094560.1		Smp_335110.1						Smp_341350.1			Smp_056990.1	Smp_084080.1
	Smp_096310.1	Smp_094630.3		Smp_335730.1						Smp_341670.1			Smp_057320.1	Smp_084540.1
	Smp_096520.3	Smp_094770.1		Smp_335760.2						Smp_342270.1			Smp_057530.2	Smp_084540.4
	Smp_096640.1	Smp_094950.2		Smp_335830.1						Smp_342410.1			Smp_058140.1	Smp_084870.1
	Smp_097320.1	Smp_095010.1		Smp_335830.2						Smp_342580.1			Smp_058140.3	Smp_085110.1
	Smp_097490.1	Smp_095010.2		Smp_335840.1						Smp_342780.1			Smp_058150.1	Smp_085310.1
	Smp_097620.1	Smp_095580.1		Smp_335850.2						Smp_342860.1			Smp_058190.2	Smp_085740.1
	Smp_097700.1	Smp_095630.1		Smp_335960.1						Smp_342990.2			Smp_058450.1	Smp_085750.1
	Smp_097940.2	Smp_096020.1		Smp_336170.1						Smp_343020.1			Smp_058470.1	Smp_085790.1
	Smp_098450.2	Smp_096020.2		Smp_336700.4						Smp_343070.1			Smp_058980.1	Smp_086210.1
	Smp_098650.1	Smp_096390.1		Smp_336800.1						Smp_343100.1			Smp_058980.2	Smp_086460.2
	Smp_098650.2	Smp_096410.1		Smp_336900.2						Smp_343230.1			Smp_059130.4	Smp_087220.3
	Smp_098920.1	Smp_096760.2		Smp_337070.1						Smp_343240.1			Smp_059150.1	Smp_087270.1
	Smp_098980.1	Smp_097020.1		Smp_337230.1						Smp_343240.2			Smp_059200.1	Smp_087340.1
	Smp_099310.2	Smp_097180.1		Smp_337420.1						Smp_343370.1			Smp_059540.2	Smp_087440.2
	Smp_099570.1	Smp_097180.2		Smp_337490.1						Smp_343460.1			Smp_059600.1	Smp_087550.1
	Smp_099930.1	Smp_097370.1		Smp_337510.1						Smp_343680.3			Smp_059750.1	Smp_088460.1
	Smp_100130.1	Smp_097820.1		Smp_337610.3						Smp_343710.1			Smp_059780.1	Smp_088550.1
	Smp_100350.1	Smp_098090.1		Smp_337680.1						Smp_343870.1			Smp_059880.1	Smp_088550.2
	Smp_101370.1	Smp_098300.1		Smp_337750.2						Smp_344040.1			Smp_060030.1	Smp_088550.3
	Smp_102240.1	Smp_098450.3		Smp_337770.1						Smp_344150.1			Smp_060190.1	Smp_088660.1
	Smp_102340.1	Smp_098760.3		Smp_337800.1						Smp_344190.1			Smp_060240.1	Smp_089180.1
	Smp_102340.2	Smp_099030.2		Smp_337860.3						Smp_344240.3			Smp_060420.1	Smp_089630.1
	Smp_102840.1	Smp_099150.1		Smp_337870.1						Smp_344520.1			Smp_060570.1	Smp_089860.1
	Smp_102920.1	Smp_099850.2		Smp_337870.3						Smp_344660.1			Smp_060660.1	Smp_089870.1
	Smp_103330.1	Smp_099850.3		Smp_340250.1						Smp_344680.2			Smp_060700.1	Smp_090120.1
	Smp_103340.1	Smp_099850.4		Smp_340580.1						Smp_344730.1			Smp_060700.2	Smp_090140.2
	Smp_103920.1	Smp_100040.1		Smp_340650.1						Smp_344750.1			Smp_060950.1	Smp_090450.2
	Smp_103930.1	Smp_100130.2		Smp_340650.2						Smp_344840.1			Smp_061040.2	Smp_090860.2
	Smp_104030.1	Smp_101370.2		Smp_340730.1						Smp_344840.2			Smp_061310.1	Smp_091240.1
	Smp_104030.2	Smp_102160.1		Smp_340760.7						Smp_345120.1			Smp_061680.1	Smp_091380.1
	Smp_104030.3	Smp_102410.1		Smp_340780.1						Smp_345190.1			Smp_061840.3	Smp_091840.2
	Smp_104120.1	Smp_102480.1		Smp_340920.1						Smp_345420.2			Smp_061940.1	Smp_092170.2
	Smp_104450.1	Smp_102840.2		Smp_340990.1						Smp_345550.3			Smp_061970.1	Smp_092280.1
	Smp_104500.2	Smp_103280.1		Smp_341010.1						Smp_345650.1			Smp_062250.1	Smp_092320.2
	Smp_104500.3	Smp_103570.1		Smp_341320.1						Smp_345660.1			Smp_062260.1	Smp_092380.1
	Smp_104710.2	Smp_103830.2		Smp_341400.3						Smp_345700.1			Smp_062300.1	Smp_092770.1
	Smp_104720.2	Smp_104000.2		Smp_341560.2						Smp_345800.1			Smp_062510.1	Smp_092780.1
	Smp_104730.1	Smp_104110.1		Smp_341700.1						Smp_345880.1			Smp_062560.1	Smp_092850.1
	Smp_104980.3	Smp_104310.1		Smp_341950.1						Smp_345930.1			Smp_062950.1	Smp_092850.2
	Smp_105200.1	Smp_104500.1		Smp_341980.1						Smp_346070.1			Smp_062980.1	Smp_093100.2
	Smp_105200.3	Smp_104520.1		Smp_342070.3						Smp_346580.1			Smp_063070.1	Smp_093310.1
	Smp_105210.1	Smp_104680.1		Smp_342150.1						Smp_346580.2			Smp_063180.2	Smp_093540.1
	Smp_105210.2	Smp_104680.2		Smp_342200.1						Smp_346640.1			Smp_063180.3	Smp_093690.1
	Smp_105330.1	Smp_104710.1		Smp_342290.2						Smp_347000.1			Smp_063250.2	Smp_093700.1
	Smp_105360.1	Smp_105090.2		Smp_342480.2						Smp_347710.3			Smp_063330.1	Smp_093750.1
	Smp_105480.1	Smp_105100.1		Smp_342520.1						Smp_347740.2			Smp_063630.2	Smp_093800.1
	Smp_105540.1	Smp_105220.1		Smp_342670.1						Smp_347770.1			Smp_063680.1	Smp_093820.1
	Smp_105690.1	Smp_105340.1		Smp_342720.1						Smp_347880.1			Smp_064010.1	Smp_093850.1
	Smp_105780.1	Smp_105370.1		Smp_342750.1						Smp_347880.2			Smp_064040.1	Smp_094020.1
	Smp_105950.1	Smp_106010.1		Smp_342870.1									Smp_064240.1	Smp_094630.1
	Smp_106060.1	Smp_106110.1		Smp_342960.1									Smp_064350.1	Smp_094630.2
	Smp_107200.2	Smp_107200.1		Smp_342970.1									Smp_064430.1	Smp_094760.1
	Smp_111800.1	Smp_114565.1		Smp_343500.2									Smp_064750.1	Smp_094810.1
	Smp_115340.2	Smp_114660.1		Smp_343550.1									Smp_064750.2	Smp_094810.2
	Smp_115450.1	Smp_115290.2		Smp_343640.1									Smp_065130.1	Smp_094880.1
	Smp_117390.1	Smp_118040.1		Smp_343880.1									Smp_065130.2	Smp_095130.1
	Smp_118750.1	Smp_118830.1		Smp_344090.1									Smp_065130.3	Smp_095140.1
	Smp_120320.1	Smp_120020.1		Smp_344130.1									Smp_065210.1	Smp_095150.1
	Smp_120320.2	Smp_120360.2		Smp_344210.1									Smp_065290.1	Smp_095410.2
	Smp_120360.1	Smp_121600.2		Smp_344290.1									Smp_065370.3	Smp_095670.1
	Smp_120380.2	Smp_121640.2		Smp_344450.1									Smp_065610.1	Smp_096010.1
	Smp_120380.3	Smp_121780.1		Smp_344450.2									Smp_065770.2	Smp_096450.1
	Smp_120960.1	Smp_121990.3		Smp_344490.1									Smp_066430.1	Smp_097240.2
	Smp_121130.1	Smp_122030.1		Smp_344510.1									Smp_066960.2	Smp_097750.1
	Smp_121140.1	Smp_122500.1		Smp_344670.1									Smp_067000.2	Smp_097800.1
	Smp_121140.2	Smp_122810.1		Smp_344680.1									Smp_067060.1	Smp_097830.2
	Smp_121230.1	Smp_122900.1		Smp_344880.1									Smp_067430.1	Smp_098560.2
	Smp_121320.1	Smp_122940.1		Smp_344920.3									Smp_068120.4	Smp_098760.1
	Smp_121580.1	Smp_122960.2		Smp_344990.2									Smp_068280.1	Smp_098760.2
	Smp_121600.1	Smp_123000.1		Smp_345010.1									Smp_068340.1	Smp_098890.1
	Smp_121600.3	Smp_123040.1		Smp_345070.2									Smp_068440.1	Smp_098890.2
	Smp_121920.1	Smp_123040.2		Smp_345080.1									Smp_068510.1	Smp_099030.1
	Smp_121990.4	Smp_123040.3		Smp_345220.1									Smp_068530.1	Smp_099160.1
	Smp_122170.1	Smp_123050.1		Smp_345240.1									Smp_068680.1	Smp_099170.1
	Smp_122340.1	Smp_123100.1		Smp_345320.2									Smp_068760.1	Smp_099630.1
	Smp_122820.1	Smp_123120.1		Smp_345350.1									Smp_069120.1	Smp_100090.1
	Smp_122890.1	Smp_123280.1		Smp_345720.1									Smp_069240.1	Smp_102280.1
	Smp_122910.1	Smp_123300.1		Smp_345720.2									Smp_069380.1	Smp_102450.1
	Smp_122960.3	Smp_123510.1		Smp_345740.1									Smp_069400.1	Smp_102690.1
	Smp_123030.1	Smp_123570.2		Smp_345890.2									Smp_069720.1	Smp_102810.1
	Smp_123060.2	Smp_123620.1		Smp_346010.1									Smp_069820.1	Smp_102820.1
	Smp_123130.1	Smp_123630.1		Smp_346120.1									Smp_070100.1	Smp_103010.3
	Smp_123165.1	Smp_123640.1		Smp_346240.1									Smp_070330.1	Smp_103090.1
	Smp_123180.1	Smp_124000.1		Smp_346310.1									Smp_070640.1	Smp_103100.1
	Smp_123190.2	Smp_124000.2		Smp_346340.1									Smp_071150.1	Smp_103460.1
	Smp_123230.1	Smp_124030.1		Smp_346780.1									Smp_071630.1	Smp_103470.1
	Smp_123260.1	Smp_124030.3		Smp_346930.1									Smp_071880.2	Smp_103540.1
	Smp_123320.1	Smp_124050.1		Smp_347010.1									Smp_071880.4	Smp_103710.1
	Smp_123320.5	Smp_124490.1		Smp_347010.2									Smp_071960.2	Smp_103810.1
	Smp_123450.2	Smp_124490.2		Smp_347030.1									Smp_072140.1	Smp_103830.1
	Smp_123450.3	Smp_124720.1		Smp_347030.2									Smp_072180.1	Smp_103950.1
	Smp_123510.2	Smp_124860.1		Smp_347030.3									Smp_072190.1	Smp_103990.2
	Smp_123610.1	Smp_125320.1		Smp_347080.1									Smp_072190.2	Smp_104330.1
	Smp_123710.1	Smp_125420.1		Smp_347100.1									Smp_072210.1	Smp_104630.1
	Smp_123810.1	Smp_125510.1		Smp_347100.2									Smp_072450.1	Smp_104870.1
	Smp_123840.1	Smp_125640.1		Smp_347300.1									Smp_072660.1	Smp_105700.1
	Smp_123910.1	Smp_125780.2		Smp_347400.1									Smp_073280.1	Smp_105860.1
	Smp_123910.2	Smp_125800.3		Smp_347560.1									Smp_073280.3	Smp_105910.1
	Smp_124110.1	Smp_125870.2		Smp_347660.1									Smp_073340.1	Smp_105960.1
	Smp_124130.1	Smp_126170.2		Smp_347760.1									Smp_073400.1	Smp_106050.1
	Smp_124210.1	Smp_126170.3		Smp_347760.2									Smp_073490.1	Smp_108390.1
	Smp_124290.1	Smp_126450.3		Smp_347860.1									Smp_074010.1	Smp_111340.1
	Smp_124350.2	Smp_126460.1		Smp_347870.1									Smp_074020.1	Smp_114160.1
	Smp_124470.1	Smp_126520.1											Smp_074080.1	Smp_115290.1
	Smp_124590.1	Smp_126640.1											Smp_074140.1	Smp_115290.3
	Smp_124660.1	Smp_126730.1											Smp_074150.1	Smp_116360.1
	Smp_124700.1	Smp_126750.1											Smp_074460.1	Smp_118220.1
	Smp_124850.1	Smp_126760.2											Smp_074560.3	Smp_119310.1
	Smp_125050.1	Smp_126920.1											Smp_075030.1	Smp_120080.3
	Smp_125080.1	Smp_127010.2											Smp_075280.1	Smp_120350.2
	Smp_125080.2	Smp_127220.1											Smp_075370.1	Smp_120640.1
	Smp_125160.1	Smp_127280.4											Smp_075380.1	Smp_120920.1
	Smp_125270.1	Smp_127310.1											Smp_075400.1	Smp_120920.2
	Smp_125280.1	Smp_127440.2											Smp_075440.2	Smp_121140.3
	Smp_125290.1	Smp_127450.1											Smp_075640.1	Smp_121430.1
	Smp_125300.2	Smp_127650.1											Smp_076010.1	Smp_121790.1
	Smp_125340.2	Smp_127680.1											Smp_076150.1	Smp_121800.2
	Smp_125350.1	Smp_127690.1											Smp_076300.1	Smp_122370.1
	Smp_125370.1	Smp_127700.3											Smp_076370.1	Smp_122800.1
	Smp_125440.1	Smp_127830.2											Smp_076400.1	Smp_122840.1
	Smp_125550.1	Smp_127860.1											Smp_076910.2	Smp_122910.4
	Smp_125550.2	Smp_128060.1											Smp_076960.1	Smp_122940.2
	Smp_125650.1	Smp_128070.2											Smp_077090.1	Smp_123340.1
	Smp_125780.3	Smp_128120.1											Smp_077310.2	Smp_123390.1
	Smp_125790.2	Smp_128370.1											Smp_077390.1	Smp_123870.1
	Smp_125930.1	Smp_128370.2											Smp_077400.1	Smp_124100.1
	Smp_125960.1	Smp_128370.4											Smp_077580.1	Smp_124100.2
	Smp_125980.1	Smp_128390.1											Smp_077720.2	Smp_124150.1
	Smp_126000.3	Smp_128420.4											Smp_078490.1	Smp_124300.1
	Smp_126030.1	Smp_128680.2											Smp_078570.1	Smp_124440.1
	Smp_126080.2	Smp_128690.3											Smp_078600.1	Smp_124650.2
	Smp_126170.1	Smp_128750.1											Smp_078600.2	Smp_124820.1
	Smp_126240.1	Smp_128750.3											Smp_078690.1	Smp_124860.2
	Smp_126310.1	Smp_128960.1											Smp_078750.1	Smp_124940.2
	Smp_126370.1	Smp_129000.1											Smp_079380.1	Smp_125340.1
	Smp_126450.1	Smp_129050.2											Smp_079420.1	Smp_125670.1
	Smp_126490.1	Smp_129250.1											Smp_079420.3	Smp_125770.1
	Smp_126580.1	Smp_129450.3											Smp_079760.1	Smp_125790.3
	Smp_126620.1	Smp_129650.1											Smp_079840.1	Smp_125800.2
	Smp_126680.2	Smp_129760.1											Smp_079840.2	Smp_125890.1
	Smp_126760.1	Smp_129900.1											Smp_079920.1	Smp_126020.2
	Smp_126800.1	Smp_129900.2											Smp_079920.2	Smp_126110.1
	Smp_126800.3	Smp_129980.1											Smp_079950.1	Smp_126450.2
	Smp_126840.1	Smp_130070.4											Smp_080100.1	Smp_126720.1
	Smp_126970.1	Smp_130070.5											Smp_080110.1	Smp_126720.2
	Smp_127080.1	Smp_130110.3											Smp_080620.1	Smp_126720.3
	Smp_127140.1	Smp_130340.1											Smp_081140.2	Smp_126720.4
	Smp_127160.1	Smp_130480.1											Smp_081140.3	Smp_126850.1
	Smp_127270.1	Smp_130480.2											Smp_081190.1	Smp_126910.1
	Smp_127360.1	Smp_130540.2											Smp_081380.1	Smp_127010.1
	Smp_127380.1	Smp_130590.1											Smp_081430.1	Smp_127180.1
	Smp_127380.2	Smp_130590.2											Smp_081460.1	Smp_128120.2
	Smp_127380.3	Smp_130600.1											Smp_081470.1	Smp_128420.1
	Smp_127430.1	Smp_130630.1											Smp_081820.1	Smp_128520.1
	Smp_127440.3	Smp_130910.3											Smp_082360.1	Smp_128690.1
	Smp_127460.3	Smp_130940.1											Smp_082740.1	Smp_128770.1
	Smp_127470.1	Smp_131160.1											Smp_082780.2	Smp_128820.1
	Smp_127480.2	Smp_131250.1											Smp_082780.3	Smp_128830.1
	Smp_127500.2	Smp_131350.1											Smp_082810.1	Smp_128840.1
	Smp_127500.3	Smp_131700.1											Smp_083040.2	Smp_128890.1
	Smp_127520.2	Smp_131870.1											Smp_083040.3	Smp_128960.2
	Smp_127580.2	Smp_132010.1											Smp_083240.2	Smp_128990.1
	Smp_127600.1	Smp_132080.1											Smp_083400.1	Smp_129080.1
	Smp_127600.2	Smp_132170.1											Smp_083730.1	Smp_129130.2
	Smp_127620.1	Smp_132170.2											Smp_083980.1	Smp_129320.1
	Smp_127640.1	Smp_132180.2											Smp_083990.1	Smp_129420.1
	Smp_127660.1	Smp_132210.1											Smp_084010.1	Smp_129560.1
	Smp_127680.2	Smp_132330.1											Smp_084090.1	Smp_129670.1
	Smp_127700.2	Smp_132330.2											Smp_084270.1	Smp_129720.1
	Smp_127740.2	Smp_132410.1											Smp_084940.1	Smp_129720.2
	Smp_127770.1	Smp_132470.1											Smp_085010.1	Smp_129950.1
	Smp_127770.2	Smp_132620.3											Smp_085150.1	Smp_130180.1
	Smp_127810.2	Smp_132640.1											Smp_085520.1	Smp_130410.1
	Smp_127890.1	Smp_132640.2											Smp_085530.1	Smp_130460.3
	Smp_127940.1	Smp_132850.3											Smp_085540.1	Smp_130730.1
	Smp_128150.1	Smp_133260.1											Smp_085540.2	Smp_130790.1
	Smp_128280.1	Smp_133380.2											Smp_086190.1	Smp_131360.3
	Smp_128420.2	Smp_133450.3											Smp_086330.1	Smp_131770.1
	Smp_128440.1	Smp_133700.1											Smp_086480.1	Smp_131970.1
	Smp_128510.1	Smp_133790.1											Smp_086530.1	Smp_132020.1
	Smp_128530.1	Smp_133820.2											Smp_086690.1	Smp_132030.1
	Smp_128570.1	Smp_133830.1											Smp_086760.1	Smp_132090.1
	Smp_128600.2	Smp_133850.1											Smp_087220.2	Smp_132690.1
	Smp_128610.1	Smp_134040.1											Smp_087250.1	Smp_132900.1
	Smp_128630.1	Smp_134140.4											Smp_087520.3	Smp_132960.1
	Smp_128650.1	Smp_134160.1											Smp_087580.1	Smp_133110.1
	Smp_128660.1	Smp_134160.2											Smp_087620.1	Smp_133110.2
	Smp_128680.1	Smp_134230.2											Smp_088090.1	Smp_133120.1
	Smp_128690.2	Smp_134410.3											Smp_088270.1	Smp_133120.2
	Smp_128690.4	Smp_134580.1											Smp_088420.1	Smp_133300.1
	Smp_128690.5	Smp_134820.1											Smp_088650.1	Smp_133820.3
	Smp_128790.1	Smp_134980.2											Smp_088990.1	Smp_133940.1
	Smp_128920.1	Smp_135010.1											Smp_089100.1	Smp_134020.1
	Smp_128950.1	Smp_135240.1											Smp_089200.1	Smp_134370.1
	Smp_128950.2	Smp_135250.1											Smp_089200.2	Smp_134480.1
	Smp_128960.4	Smp_135540.2											Smp_089460.1	Smp_134510.1
	Smp_129060.1	Smp_135790.4											Smp_089590.1	Smp_134640.2
	Smp_129070.1	Smp_135790.5											Smp_089640.1	Smp_135510.1
	Smp_129100.1	Smp_135820.1											Smp_089930.2	Smp_135570.1
	Smp_129100.2	Smp_135880.1											Smp_090240.1	Smp_135890.1
	Smp_129110.3	Smp_135940.1											Smp_090800.1	Smp_136010.1
	Smp_129120.1	Smp_135960.1											Smp_091190.2	Smp_136040.1
	Smp_129360.1	Smp_135970.1											Smp_091360.1	Smp_136090.1
	Smp_129430.1	Smp_135980.1											Smp_091460.1	Smp_136360.2
	Smp_129520.1	Smp_136240.1											Smp_091730.1	Smp_136490.2
	Smp_129550.1	Smp_136280.3											Smp_091790.3	Smp_136590.1
	Smp_129590.2	Smp_136300.1											Smp_091820.1	Smp_136950.1
	Smp_129640.1	Smp_136400.1											Smp_091820.2	Smp_136950.2
	Smp_129640.2	Smp_136460.2											Smp_091850.1	Smp_137250.1
	Smp_129640.3	Smp_136480.1											Smp_092020.1	Smp_137380.1
	Smp_129670.2	Smp_136490.3											Smp_092020.2	Smp_137410.3
	Smp_129670.3	Smp_136540.1											Smp_092020.3	Smp_137600.1
	Smp_129670.4	Smp_136580.1											Smp_092500.1	Smp_137970.1
	Smp_129770.2	Smp_136660.1											Smp_092530.1	Smp_138050.1
	Smp_129840.1	Smp_136700.1											Smp_092810.1	Smp_138180.1
	Smp_129980.3	Smp_136760.1											Smp_093110.1	Smp_138760.3
	Smp_129990.1	Smp_136920.1											Smp_093210.1	Smp_138930.1
	Smp_130000.1	Smp_136930.1											Smp_093670.1	Smp_139060.3
	Smp_130020.2	Smp_137180.1											Smp_093710.1	Smp_139500.1
	Smp_130030.1	Smp_137610.2											Smp_093930.1	Smp_139580.1
	Smp_130080.1	Smp_137870.3											Smp_093930.2	Smp_140080.1
	Smp_130160.1	Smp_137940.1											Smp_094190.1	Smp_140100.1
	Smp_130200.1	Smp_137990.1											Smp_094190.2	Smp_140270.1
	Smp_130430.1	Smp_138150.1											Smp_094330.1	Smp_140290.1
	Smp_130470.1	Smp_138210.1											Smp_094330.3	Smp_140480.1
	Smp_130540.1	Smp_138500.1											Smp_094880.2	Smp_140580.1
	Smp_130600.2	Smp_138600.2											Smp_095290.1	Smp_140680.1
	Smp_130600.3	Smp_138760.2											Smp_095360.1	Smp_140760.2
	Smp_130610.1	Smp_138840.1											Smp_095360.2	Smp_140790.1
	Smp_130630.2	Smp_138880.2											Smp_095520.1	Smp_140790.2
	Smp_130680.1	Smp_138890.2											Smp_096210.1	Smp_140950.1
	Smp_130690.1	Smp_139060.1											Smp_096410.2	Smp_141000.2
	Smp_130790.2	Smp_139100.4											Smp_096480.1	Smp_141120.1
	Smp_130810.1	Smp_139140.1											Smp_096520.1	Smp_141140.1
	Smp_130900.1	Smp_139150.2											Smp_096760.1	Smp_141140.2
	Smp_130910.1	Smp_139180.1											Smp_096780.1	Smp_141140.4
	Smp_130910.2	Smp_139330.1											Smp_096790.1	Smp_141140.5
	Smp_130950.1	Smp_139410.1											Smp_096790.2	Smp_141140.6
	Smp_130960.1	Smp_139470.3											Smp_097240.1	Smp_141290.4
	Smp_131060.2	Smp_139480.2											Smp_097280.1	Smp_141580.1
	Smp_131060.3	Smp_139760.1											Smp_097280.2	Smp_141630.1
	Smp_131220.1	Smp_139800.2											Smp_097280.3	Smp_141630.2
	Smp_131320.1	Smp_139800.3											Smp_097740.1	Smp_141650.2
	Smp_131620.1	Smp_139930.2											Smp_097740.2	Smp_141820.1
	Smp_131650.1	Smp_139970.1											Smp_097790.1	Smp_142010.1
	Smp_131690.1	Smp_139970.2											Smp_097790.2	Smp_142270.1
	Smp_131800.1	Smp_139980.2											Smp_097810.1	Smp_142270.3
	Smp_131870.2	Smp_140000.1											Smp_097820.2	Smp_142270.4
	Smp_131950.1	Smp_140140.1											Smp_097830.3	Smp_142320.2
	Smp_132000.1	Smp_140180.1											Smp_097940.1	Smp_142510.3
	Smp_132000.2	Smp_140200.2											Smp_098320.2	Smp_142780.3
	Smp_132050.1	Smp_140200.3											Smp_098320.3	Smp_142890.2
	Smp_132120.1	Smp_140460.1											Smp_098320.4	Smp_143440.1
	Smp_132170.3	Smp_140540.1											Smp_098340.1	Smp_143770.2
	Smp_132180.1	Smp_140580.3											Smp_098550.1	Smp_143870.1
	Smp_132200.1	Smp_140620.1											Smp_098840.1	Smp_143920.1
	Smp_132240.2	Smp_140700.1											Smp_099210.1	Smp_144070.1
	Smp_132260.1	Smp_140820.1											Smp_099440.1	Smp_144180.1
	Smp_132300.1	Smp_140920.1											Smp_099770.1	Smp_144360.2
	Smp_132450.1	Smp_140920.2											Smp_099850.1	Smp_144490.2
	Smp_132540.1	Smp_140920.3											Smp_099890.1	Smp_144490.3
	Smp_132550.1	Smp_140940.1											Smp_100080.1	Smp_144560.1
	Smp_132620.1	Smp_140940.3											Smp_101290.1	Smp_144870.2
	Smp_132740.1	Smp_140990.1											Smp_101290.2	Smp_144990.2
	Smp_132870.1	Smp_141020.1											Smp_101970.1	Smp_145010.1
	Smp_132930.1	Smp_141040.1											Smp_102160.2	Smp_145550.3
	Smp_132940.1	Smp_141290.2											Smp_102390.1	Smp_145600.2
	Smp_133050.1	Smp_141310.1											Smp_102920.2	Smp_145620.1
	Smp_133050.3	Smp_141410.1											Smp_103140.1	Smp_145700.3
	Smp_133050.4	Smp_141490.1											Smp_103160.1	Smp_145990.1
	Smp_133250.1	Smp_141570.1											Smp_103200.1	Smp_146290.1
	Smp_133270.1	Smp_141650.1											Smp_103530.1	Smp_146900.4
	Smp_133270.3	Smp_141810.1											Smp_103740.1	Smp_147150.2
	Smp_133310.1	Smp_141830.2											Smp_103790.1	Smp_147250.2
	Smp_133420.1	Smp_141940.1											Smp_104670.1	Smp_147570.1
	Smp_133450.2	Smp_142150.3											Smp_104720.1	Smp_147850.2
	Smp_133530.1	Smp_142160.1											Smp_104790.1	Smp_147950.2
	Smp_133530.2	Smp_142180.1											Smp_104890.1	Smp_147950.3
	Smp_133700.3	Smp_142270.2											Smp_105020.1	Smp_147960.1
	Smp_133740.1	Smp_142410.2											Smp_105040.1	Smp_147990.4
	Smp_133800.1	Smp_142560.1											Smp_105090.1	Smp_148010.3
	Smp_133800.2	Smp_142600.2											Smp_105410.1	Smp_148070.4
	Smp_133860.1	Smp_142600.3											Smp_105710.1	Smp_148120.1
	Smp_134050.1	Smp_142930.1											Smp_105730.1	Smp_148120.2
	Smp_134230.1	Smp_142930.2											Smp_106080.1	Smp_148230.1
	Smp_134250.1	Smp_142980.1											Smp_106970.1	Smp_148510.1
	Smp_134260.1	Smp_143130.1											Smp_113740.1	Smp_148660.1
	Smp_134290.1	Smp_143270.1											Smp_114430.1	Smp_148720.1
	Smp_134300.1	Smp_143350.2											Smp_114430.2	Smp_148800.1
	Smp_134360.1	Smp_143480.2											Smp_114430.4	Smp_148800.2
	Smp_134360.2	Smp_143630.2											Smp_114870.1	Smp_149300.1
	Smp_134370.2	Smp_143810.1											Smp_119110.1	Smp_149540.1
	Smp_134410.1	Smp_143830.2											Smp_119980.1	Smp_149700.1
	Smp_134450.1	Smp_143920.3											Smp_120080.1	Smp_149750.2
	Smp_134530.1	Smp_143980.3											Smp_120700.1	Smp_150000.1
	Smp_134640.1	Smp_144200.1											Smp_121190.1	Smp_150080.3
	Smp_134660.1	Smp_144200.2											Smp_121190.2	Smp_150160.1
	Smp_134670.1	Smp_144250.1											Smp_121190.3	Smp_150320.1
	Smp_134880.1	Smp_144360.1											Smp_121190.4	Smp_150320.3
	Smp_134910.1	Smp_144570.3											Smp_121390.1	Smp_150360.2
	Smp_134980.1	Smp_144700.3											Smp_121420.1	Smp_150560.1
	Smp_135080.1	Smp_144940.2											Smp_121660.1	Smp_151180.1
	Smp_135130.1	Smp_145040.1											Smp_121940.1	Smp_151380.1
	Smp_135140.1	Smp_145190.2											Smp_121940.2	Smp_151480.1
	Smp_135170.1	Smp_145470.1											Smp_121950.1	Smp_151650.1
	Smp_135170.2	Smp_145510.1											Smp_121950.2	Smp_151780.1
	Smp_135240.5	Smp_145620.2											Smp_121950.3	Smp_151780.2
	Smp_135270.1	Smp_145620.3											Smp_121990.1	Smp_152440.2
	Smp_135300.1	Smp_145890.1											Smp_121990.2	Smp_152440.4
	Smp_135350.1	Smp_145930.1											Smp_122630.1	Smp_152760.1
	Smp_135460.1	Smp_145980.3											Smp_122630.2	Smp_152800.1
	Smp_135460.2	Smp_146060.2											Smp_122680.1	Smp_153350.1
	Smp_135470.1	Smp_146150.1											Smp_122900.2	Smp_153760.1
	Smp_135480.1	Smp_146220.1											Smp_122950.1	Smp_153920.1
	Smp_135510.2	Smp_146240.1											Smp_122980.1	Smp_154000.1
	Smp_135540.1	Smp_146280.1											Smp_123010.1	Smp_154250.3
	Smp_135540.3	Smp_146310.1											Smp_123010.4	Smp_154520.2
	Smp_135550.1	Smp_146340.2											Smp_123020.1	Smp_154530.1
	Smp_135870.1	Smp_146410.2											Smp_123020.2	Smp_154640.1
	Smp_135910.2	Smp_146490.1											Smp_123200.1	Smp_154690.1
	Smp_135910.3	Smp_146750.1											Smp_123210.1	Smp_154780.1
	Smp_135920.1	Smp_146870.1											Smp_123270.1	Smp_154930.1
	Smp_135930.2	Smp_146910.1											Smp_123290.1	Smp_155060.2
	Smp_135990.1	Smp_147000.1											Smp_123360.1	Smp_155790.1
	Smp_136050.1	Smp_147060.1											Smp_123370.1	Smp_156060.1
	Smp_136110.1	Smp_147240.2											Smp_123440.1	Smp_156100.2
	Smp_136110.2	Smp_147240.5											Smp_123540.1	Smp_156170.1
	Smp_136130.1	Smp_147260.1											Smp_123550.1	Smp_156350.1
	Smp_136190.1	Smp_147330.1											Smp_123670.1	Smp_156450.1
	Smp_136210.1	Smp_147370.1											Smp_123710.2	Smp_156670.1
	Smp_136460.1	Smp_147370.2											Smp_123820.1	Smp_157150.1
	Smp_136460.3	Smp_147410.1											Smp_123830.1	Smp_157290.1
	Smp_136520.1	Smp_147430.1											Smp_123860.1	Smp_157410.4
	Smp_136530.1	Smp_147590.1											Smp_124050.2	Smp_157660.1
	Smp_136540.2	Smp_147670.1											Smp_124050.3	Smp_157680.1
	Smp_136570.1	Smp_147670.2											Smp_124080.1	Smp_157680.2
	Smp_136850.1	Smp_147670.3											Smp_124210.2	Smp_157740.1
	Smp_137000.1	Smp_147980.3											Smp_124240.1	Smp_157940.1
	Smp_137080.1	Smp_147990.1											Smp_124240.2	Smp_158050.1
	Smp_137110.2	Smp_148080.1											Smp_124350.3	Smp_158140.1
	Smp_137190.1	Smp_148180.1											Smp_124450.1	Smp_158310.1
	Smp_137210.1	Smp_148360.3											Smp_124520.1	Smp_158320.3
	Smp_137410.1	Smp_148400.4											Smp_124600.1	Smp_159130.1
	Smp_137530.1	Smp_148400.5											Smp_124740.2	Smp_159380.1
	Smp_137540.1	Smp_148630.1											Smp_124760.1	Smp_159690.1
	Smp_137590.1	Smp_148760.3											Smp_124760.2	Smp_159940.1
	Smp_137690.1	Smp_148870.1											Smp_124980.1	Smp_160000.1
	Smp_137740.4	Smp_148940.1											Smp_125020.1	Smp_160600.2
	Smp_137910.1	Smp_148970.2											Smp_125200.2	Smp_160760.2
	Smp_137920.1	Smp_149040.2											Smp_125210.1	Smp_160850.1
	Smp_137950.1	Smp_149220.1											Smp_125360.1	Smp_160870.1
	Smp_137950.2	Smp_149330.1											Smp_125460.1	Smp_160940.1
	Smp_138030.1	Smp_149560.1											Smp_125480.1	Smp_160980.1
	Smp_138110.1	Smp_149750.3											Smp_125490.1	Smp_161160.1
	Smp_138220.1	Smp_149770.1											Smp_125600.2	Smp_161170.1
	Smp_138280.3	Smp_149950.1											Smp_125630.1	Smp_161290.1
	Smp_138300.1	Smp_149950.2											Smp_125650.2	Smp_161380.1
	Smp_138310.1	Smp_150030.2											Smp_125730.3	Smp_161390.1
	Smp_138320.1	Smp_150150.1											Smp_125810.1	Smp_161730.1
	Smp_138330.1	Smp_150430.1											Smp_125810.3	Smp_161750.1
	Smp_138430.1	Smp_150500.1											Smp_125940.1	Smp_161750.2
	Smp_138590.1	Smp_150520.1											Smp_125940.2	Smp_161960.1
	Smp_138590.3	Smp_150560.2											Smp_125940.3	Smp_162000.1
	Smp_138590.4	Smp_150590.1											Smp_126020.1	Smp_162100.1
	Smp_138590.5	Smp_150650.1											Smp_126050.1	Smp_162310.1
	Smp_138750.1	Smp_150700.1											Smp_126140.1	Smp_162350.1
	Smp_138880.1	Smp_150750.2											Smp_126200.1	Smp_162380.3
	Smp_138920.1	Smp_150890.1											Smp_126220.1	Smp_162600.1
	Smp_139010.1	Smp_151140.1											Smp_126240.2	Smp_162620.4
	Smp_139030.2	Smp_151310.2											Smp_126260.1	Smp_162630.1
	Smp_139060.2	Smp_151520.1											Smp_126290.1	Smp_162660.2
	Smp_139080.1	Smp_151670.2											Smp_126300.1	Smp_163230.1
	Smp_139090.1	Smp_151930.1											Smp_126360.1	Smp_163260.1
	Smp_139380.1	Smp_152210.1											Smp_126420.1	Smp_163290.1
	Smp_139420.1	Smp_152270.1											Smp_126480.1	Smp_163420.1
	Smp_139470.1	Smp_152280.1											Smp_126530.1	Smp_163430.2
	Smp_139520.1	Smp_152350.2											Smp_126540.1	Smp_163460.1
	Smp_139600.1	Smp_152370.1											Smp_126540.2	Smp_163560.1
	Smp_139650.1	Smp_152370.2											Smp_126760.3	Smp_163620.1
	Smp_139800.1	Smp_152380.1											Smp_126770.1	Smp_163620.2
	Smp_139840.1	Smp_152440.1											Smp_126990.1	Smp_163760.1
	Smp_139930.1	Smp_152510.2											Smp_127030.1	Smp_164250.2
	Smp_140030.1	Smp_152630.1											Smp_127060.1	Smp_164410.1
	Smp_140040.1	Smp_152750.1											Smp_127110.1	Smp_164890.3
	Smp_140040.2	Smp_152790.1											Smp_127110.2	Smp_164990.1
	Smp_140080.2	Smp_153150.2											Smp_127190.1	Smp_165220.1
	Smp_140110.1	Smp_153200.1											Smp_127200.1	Smp_165300.1
	Smp_140150.1	Smp_153290.1											Smp_127240.1	Smp_165400.5
	Smp_140370.1	Smp_153460.1											Smp_127440.1	Smp_165460.1
	Smp_140370.2	Smp_153480.3											Smp_127460.1	Smp_165490.1
	Smp_140370.3	Smp_153580.1											Smp_127660.2	Smp_165550.1
	Smp_140390.1	Smp_153640.2											Smp_127710.1	Smp_165560.2
	Smp_140400.1	Smp_153890.2											Smp_127810.1	Smp_165690.1
	Smp_140420.1	Smp_153970.2											Smp_127820.1	Smp_166070.1
	Smp_140420.2	Smp_154250.2											Smp_127840.1	Smp_166320.1
	Smp_140430.2	Smp_154340.1											Smp_127920.1	Smp_166550.1
	Smp_140440.1	Smp_154470.1											Smp_127930.1	Smp_166550.2
	Smp_140440.2	Smp_154780.2											Smp_128010.1	Smp_166550.3
	Smp_140490.1	Smp_154780.3											Smp_128130.1	Smp_166830.1
	Smp_140520.1	Smp_155320.1											Smp_128170.1	Smp_166980.1
	Smp_140520.3	Smp_155340.1											Smp_128220.1	Smp_167170.1
	Smp_140560.2	Smp_155370.1											Smp_128230.1	Smp_167220.2
	Smp_140580.2	Smp_155420.3											Smp_128350.1	Smp_167240.1
	Smp_140640.2	Smp_155510.1											Smp_128710.1	Smp_167550.4
	Smp_140650.1	Smp_155560.1											Smp_128750.2	Smp_167880.2
	Smp_140760.1	Smp_155750.1											Smp_128760.1	Smp_167920.3
	Smp_140810.1	Smp_155770.1											Smp_128810.1	Smp_168080.1
	Smp_140810.2	Smp_155770.2											Smp_128810.2	Smp_168080.2
	Smp_141040.2	Smp_155970.1											Smp_128860.1	Smp_168350.1
	Smp_141220.2	Smp_156100.3											Smp_129010.1	Smp_168800.1
	Smp_141230.1	Smp_156160.4											Smp_129050.1	Smp_169180.1
	Smp_141250.1	Smp_156240.2											Smp_129110.1	Smp_169290.1
	Smp_141270.1	Smp_156270.1											Smp_129120.2	Smp_169340.2
	Smp_141280.1	Smp_156390.1											Smp_129130.1	Smp_169640.1
	Smp_141350.1	Smp_156390.2											Smp_129230.1	Smp_169670.1
	Smp_141360.3	Smp_156400.2											Smp_129240.1	Smp_170230.1
	Smp_141460.3	Smp_156410.1											Smp_129340.1	Smp_170690.1
	Smp_141660.3	Smp_156480.1											Smp_129380.1	Smp_170690.2
	Smp_141770.2	Smp_156480.4											Smp_129450.1	Smp_170800.1
	Smp_141770.3	Smp_156890.2											Smp_129580.1	Smp_171070.1
	Smp_141830.3	Smp_157000.1											Smp_129770.1	Smp_171170.1
	Smp_141830.5	Smp_157710.3											Smp_129810.1	Smp_171170.2
	Smp_141860.1	Smp_157750.1											Smp_129820.1	Smp_171540.2
	Smp_141860.2	Smp_157770.1											Smp_129830.1	Smp_171640.4
	Smp_141960.1	Smp_157790.1											Smp_130050.1	Smp_171660.2
	Smp_141960.2	Smp_157920.1											Smp_130070.1	Smp_171710.1
	Smp_142090.1	Smp_157950.1											Smp_130110.2	Smp_171770.1
	Smp_142170.1	Smp_158030.1											Smp_130230.1	Smp_172160.1
	Smp_142270.5	Smp_158170.1											Smp_130250.1	Smp_172190.2
	Smp_142320.1	Smp_158180.1											Smp_130260.1	Smp_172190.3
	Smp_142420.1	Smp_158460.1											Smp_130280.1	Smp_172280.1
	Smp_142420.2	Smp_158460.2											Smp_130280.2	Smp_172420.1
	Smp_142620.1	Smp_158490.1											Smp_130300.1	Smp_172660.2
	Smp_142640.3	Smp_158560.4											Smp_130440.1	Smp_173200.1
	Smp_142670.1	Smp_158560.5											Smp_130500.1	Smp_173410.1
	Smp_142710.1	Smp_158670.1											Smp_130520.1	Smp_173640.1
	Smp_142770.1	Smp_158860.1											Smp_130520.2	Smp_173910.1
	Smp_142820.1	Smp_158890.1											Smp_130620.1	Smp_173920.1
	Smp_142850.1	Smp_158990.1											Smp_130750.1	Smp_174240.3
	Smp_142860.1	Smp_159090.1											Smp_130890.1	Smp_174390.1
	Smp_142880.1	Smp_159090.2											Smp_130980.1	Smp_174800.1
	Smp_142900.1	Smp_159120.2											Smp_131020.1	Smp_174850.1
	Smp_142970.2	Smp_159140.1											Smp_131030.1	Smp_174850.2
	Smp_143070.1	Smp_159150.1											Smp_131050.1	Smp_174890.1
	Smp_143090.1	Smp_159190.1											Smp_131060.1	Smp_174890.4
	Smp_143220.1	Smp_159190.2											Smp_131070.2	Smp_174950.1
	Smp_143220.2	Smp_159350.1											Smp_131070.3	Smp_174950.2
	Smp_143240.1	Smp_159450.2											Smp_131080.1	Smp_174950.3
	Smp_143310.1	Smp_159790.2											Smp_131250.2	Smp_175740.1
	Smp_143350.3	Smp_159860.1											Smp_131250.3	Smp_175910.1
	Smp_143430.1	Smp_160170.2											Smp_131290.1	Smp_175920.1
	Smp_143470.1	Smp_160870.2											Smp_131370.1	Smp_176200.1
	Smp_143550.1	Smp_160880.1											Smp_131390.1	Smp_176340.1
	Smp_143580.1	Smp_160880.2											Smp_131400.1	Smp_176340.2
	Smp_143700.1	Smp_160880.3											Smp_131460.1	Smp_176460.1
	Smp_143700.2	Smp_160880.4											Smp_131600.1	Smp_176840.1
	Smp_143730.1	Smp_160950.1											Smp_131640.1	Smp_176910.1
	Smp_143910.4	Smp_161080.2											Smp_131790.1	Smp_177180.1
	Smp_143960.3	Smp_161110.1											Smp_131810.1	Smp_177180.2
	Smp_143980.1	Smp_161140.3											Smp_131840.1	Smp_178740.1
	Smp_144080.1	Smp_161450.1											Smp_131890.1	Smp_178740.2
	Smp_144080.2	Smp_161500.1											Smp_131940.1	Smp_178750.2
	Smp_144170.1	Smp_161510.1											Smp_131980.1	Smp_179000.1
	Smp_144180.2	Smp_161540.1											Smp_131990.2	Smp_179070.2
	Smp_144190.1	Smp_161550.2											Smp_132240.1	Smp_179130.1
	Smp_144210.1	Smp_161560.3											Smp_132270.1	Smp_179270.1
	Smp_144370.1	Smp_161560.4											Smp_132270.3	Smp_179300.1
	Smp_144390.1	Smp_161650.1											Smp_132280.1	Smp_179460.1
	Smp_144430.2	Smp_161750.3											Smp_132320.1	Smp_179610.1
	Smp_144450.1	Smp_161870.1											Smp_132390.1	Smp_179650.1
	Smp_144450.2	Smp_161970.2											Smp_132480.1	Smp_179650.2
	Smp_144520.1	Smp_162010.1											Smp_132610.1	Smp_179890.1
	Smp_144550.1	Smp_162030.2											Smp_132610.2	Smp_180000.1
	Smp_144600.1	Smp_162180.1											Smp_132670.1	Smp_180170.1
	Smp_144660.5	Smp_162300.1											Smp_132700.1	Smp_180370.1
	Smp_144820.2	Smp_162380.1											Smp_132700.2	Smp_180520.2
	Smp_144870.1	Smp_162440.1											Smp_132730.1	Smp_180900.3
	Smp_144870.4	Smp_162620.2											Smp_132750.1	Smp_181090.1
	Smp_144950.1	Smp_162620.3											Smp_132830.1	Smp_183710.1
	Smp_145180.1	Smp_162840.1											Smp_132850.1	Smp_185180.1
	Smp_145190.1	Smp_162920.1											Smp_132850.2	Smp_185930.1
	Smp_145230.1	Smp_162980.1											Smp_133020.1	Smp_186560.1
	Smp_145300.2	Smp_163290.2											Smp_133020.2	Smp_186920.1
	Smp_145360.1	Smp_163420.2											Smp_133090.1	Smp_188900.1
	Smp_145410.1	Smp_163520.1											Smp_133150.1	Smp_189960.1
	Smp_145410.3	Smp_163550.1											Smp_133210.1	Smp_190740.1
	Smp_145420.1	Smp_163710.1											Smp_133270.2	Smp_191160.1
	Smp_145440.1	Smp_163750.1											Smp_133330.1	Smp_191670.1
	Smp_145550.2	Smp_163760.3											Smp_133340.1	Smp_191870.1
	Smp_145610.1	Smp_163790.1											Smp_133370.1	Smp_193150.2
	Smp_145610.2	Smp_164020.1											Smp_133370.2	Smp_193440.1
	Smp_145630.1	Smp_164380.1											Smp_133450.1	Smp_194090.3
	Smp_145630.2	Smp_164500.1											Smp_133490.1	Smp_194160.1
	Smp_145650.1	Smp_164730.1											Smp_133580.1	Smp_194580.1
	Smp_145650.2	Smp_164760.1											Smp_133600.1	Smp_194870.1
	Smp_145670.1	Smp_165050.1											Smp_133690.1	Smp_195080.1
	Smp_145680.1	Smp_165350.4											Smp_133900.1	Smp_196220.1
	Smp_145700.1	Smp_165470.3											Smp_133950.1	Smp_196230.1
	Smp_145700.2	Smp_165700.1											Smp_134080.1	Smp_196230.2
	Smp_145740.1	Smp_165750.1											Smp_134080.2	Smp_197390.2
	Smp_145980.1	Smp_165960.2											Smp_134140.1	Smp_198520.1
	Smp_145980.2	Smp_166120.1											Smp_134140.5	Smp_198750.1
	Smp_146080.1	Smp_166180.1											Smp_134250.3	Smp_200060.1
	Smp_146080.4	Smp_166390.1											Smp_134350.1	Smp_200840.1
	Smp_146140.1	Smp_166440.1											Smp_134410.2	Smp_201810.1
	Smp_146140.2	Smp_166930.1											Smp_134440.1	Smp_201970.1
	Smp_146140.3	Smp_167140.1											Smp_134470.1	Smp_202400.1
	Smp_146160.3	Smp_167230.1											Smp_134540.1	Smp_202680.1
	Smp_146200.1	Smp_167280.1											Smp_134550.1	Smp_202770.1
	Smp_146300.1	Smp_167400.1											Smp_134670.2	Smp_202850.1
	Smp_146570.1	Smp_167400.2											Smp_134670.3	Smp_203280.1
	Smp_146690.1	Smp_167500.3											Smp_134720.1	Smp_203630.1
	Smp_146800.1	Smp_167500.4											Smp_134800.1	Smp_203630.3
	Smp_147020.2	Smp_167550.2											Smp_134870.1	Smp_203830.1
	Smp_147040.1	Smp_167650.1											Smp_134960.1	Smp_204010.1
	Smp_147140.1	Smp_167660.1											Smp_135040.1	Smp_204730.1
	Smp_147150.1	Smp_167890.1											Smp_135040.2	Smp_204840.1
	Smp_147160.1	Smp_168000.1											Smp_135160.1	Smp_204920.1
	Smp_147220.1	Smp_168080.3											Smp_135210.1	Smp_204940.1
	Smp_147240.3	Smp_168080.4											Smp_135230.1	Smp_205660.1
	Smp_147240.6	Smp_168140.1											Smp_135280.1	Smp_205840.2
	Smp_147290.1	Smp_168270.3											Smp_135380.1	Smp_207000.1
	Smp_147330.2	Smp_168370.2											Smp_135490.1	Smp_208010.1
	Smp_147330.3	Smp_168600.1											Smp_135490.2	Smp_208090.2
	Smp_147350.1	Smp_168670.1											Smp_135560.1	Smp_210160.1
	Smp_147360.1	Smp_169040.1											Smp_135770.1	Smp_210280.1
	Smp_147400.1	Smp_169150.2											Smp_135790.2	Smp_210280.2
	Smp_147430.2	Smp_169220.1											Smp_135790.3	Smp_210340.1
	Smp_147470.1	Smp_169430.1											Smp_135880.2	Smp_210380.1
	Smp_147520.1	Smp_169460.1											Smp_135910.1	Smp_210380.2
	Smp_147560.1	Smp_169460.2											Smp_135990.3	Smp_210400.1
	Smp_147590.2	Smp_169470.1											Smp_136030.1	Smp_210480.1
	Smp_147620.1	Smp_169610.2											Smp_136040.2	Smp_210520.1
	Smp_147850.1	Smp_169690.1											Smp_136070.1	Smp_210650.1
	Smp_147890.1	Smp_169700.1											Smp_136180.1	Smp_210660.1
	Smp_147890.2	Smp_169700.2											Smp_136200.1	Smp_210660.3
	Smp_147920.1	Smp_169730.1											Smp_136260.1	Smp_210800.1
	Smp_148010.1	Smp_169780.1											Smp_136310.2	Smp_210900.1
	Smp_148070.2	Smp_169820.2											Smp_136310.3	Smp_210940.1
	Smp_148130.1	Smp_169940.3											Smp_136350.1	Smp_210940.3
	Smp_148160.1	Smp_170150.3											Smp_136470.1	Smp_211100.1
	Smp_148360.2	Smp_170160.1											Smp_136490.1	Smp_211170.1
	Smp_148370.1	Smp_170200.1											Smp_136510.2	Smp_211270.1
	Smp_148400.3	Smp_170620.1											Smp_136580.4	Smp_212190.2
	Smp_148410.1	Smp_170740.1											Smp_136620.1	Smp_212200.1
	Smp_148460.2	Smp_170760.1											Smp_136640.1	Smp_212230.1
	Smp_148650.1	Smp_170950.2											Smp_136690.1	Smp_212880.1
	Smp_148660.2	Smp_171030.1											Smp_136710.1	Smp_212930.1
	Smp_148700.3	Smp_171170.3											Smp_136710.2	Smp_212970.1
	Smp_148760.1	Smp_171190.1											Smp_136780.1	Smp_212990.1
	Smp_148830.1	Smp_171270.1											Smp_136780.2	Smp_212990.2
	Smp_148870.2	Smp_171530.2											Smp_136980.1	Smp_213050.1
	Smp_148900.2	Smp_171620.2											Smp_137020.1	Smp_213110.1
	Smp_148980.1	Smp_171630.1											Smp_137050.1	Smp_213130.2
	Smp_149040.1	Smp_171640.3											Smp_137300.1	Smp_213170.2
	Smp_149050.3	Smp_171720.1											Smp_137310.1	Smp_213300.1
	Smp_149110.1	Smp_171720.2											Smp_137320.1	Smp_213320.2
	Smp_149130.1	Smp_172180.1											Smp_137410.2	Smp_213360.1
	Smp_149180.1	Smp_172400.3											Smp_137580.1	Smp_213370.1
	Smp_149180.2	Smp_172460.1											Smp_137610.1	Smp_213400.1
	Smp_149180.3	Smp_173010.1											Smp_137710.1	Smp_213550.1
	Smp_149180.4	Smp_173060.1											Smp_137750.1	Smp_213570.1
	Smp_149200.1	Smp_173060.3											Smp_137810.1	Smp_213680.1
	Smp_149230.1	Smp_173120.1											Smp_137840.4	Smp_213690.1
	Smp_149300.2	Smp_173320.1											Smp_137860.1	Smp_213710.2
	Smp_149300.3	Smp_173610.1											Smp_137870.2	Smp_213790.1
	Smp_149420.1	Smp_173620.1											Smp_137890.1	Smp_213790.3
	Smp_149420.2	Smp_173650.1											Smp_137890.2	Smp_213850.1
	Smp_149500.1	Smp_173760.1											Smp_137980.1	Smp_213930.1
	Smp_149530.1	Smp_174170.1											Smp_138010.1	Smp_214030.1
	Smp_149640.1	Smp_174240.2											Smp_138230.1	Smp_214090.1
	Smp_149710.1	Smp_174320.1											Smp_138290.1	Smp_242930.1
	Smp_149950.3	Smp_174410.2											Smp_138310.2	Smp_242960.1
	Smp_149960.1	Smp_174510.1											Smp_138510.1	Smp_243670.1
	Smp_150070.1	Smp_174510.2											Smp_138600.1	Smp_243690.3
	Smp_150080.1	Smp_174520.1											Smp_138760.1	Smp_244010.2
	Smp_150090.1	Smp_174870.1											Smp_138850.1	Smp_244170.1
	Smp_150120.1	Smp_174870.2											Smp_138850.2	Smp_244460.1
	Smp_150160.2	Smp_174890.2											Smp_138880.3	Smp_244560.1
	Smp_150180.1	Smp_174920.1											Smp_138890.3	Smp_245000.1
	Smp_150270.1	Smp_175340.2											Smp_138900.1	Smp_245240.1
	Smp_150280.1	Smp_175680.1											Smp_139030.4	Smp_246010.3
	Smp_150300.2	Smp_175780.3											Smp_139070.1	Smp_246230.1
	Smp_150300.3	Smp_175930.1											Smp_139070.2	Smp_246300.1
	Smp_150320.4	Smp_176020.1											Smp_139100.2	Smp_246410.1
	Smp_150410.1	Smp_176040.1											Smp_139100.3	Smp_246550.4
	Smp_150420.1	Smp_176050.1											Smp_139100.5	Smp_246570.1
	Smp_150580.1	Smp_176080.1											Smp_139100.6	Smp_246670.1
	Smp_150660.1	Smp_176100.2											Smp_139100.7	Smp_246870.1
	Smp_150660.2	Smp_176110.1											Smp_139200.1	Smp_246990.1
	Smp_150750.1	Smp_176290.1											Smp_139430.1	Smp_247020.1
	Smp_150850.1	Smp_176410.2											Smp_139430.2	Smp_247020.2
	Smp_150870.1	Smp_176490.1											Smp_139480.1	Smp_247320.1
	Smp_150960.1	Smp_176490.3											Smp_139520.2	Smp_247420.3
	Smp_150980.1	Smp_176540.1											Smp_139530.1	Smp_247560.1
	Smp_150990.1	Smp_176580.2											Smp_139620.1	Smp_247570.1
	Smp_150990.2	Smp_176750.1											Smp_139900.1	Smp_247830.1
	Smp_151010.1	Smp_176930.2											Smp_139980.1	Smp_248000.1
	Smp_151020.1	Smp_176940.1											Smp_139980.3	Smp_248090.1
	Smp_151040.1	Smp_177020.2											Smp_140020.1	Smp_248140.1
	Smp_151050.1	Smp_177040.1											Smp_140120.1	Smp_248160.1
	Smp_151060.1	Smp_177780.1											Smp_140120.2	Smp_266740.1
	Smp_151190.1	Smp_178990.2											Smp_140250.1	Smp_266800.2
	Smp_151310.3	Smp_179720.3											Smp_140330.1	Smp_267040.1
	Smp_151420.1	Smp_179910.2											Smp_140510.1	Smp_267110.1
	Smp_151450.1	Smp_179930.2											Smp_140510.2	Smp_267140.2
	Smp_151570.1	Smp_180040.3											Smp_140550.1	Smp_267240.2
	Smp_151720.1	Smp_180070.1											Smp_140590.1	Smp_300450.1
	Smp_151730.1	Smp_180150.2											Smp_140590.2	Smp_300580.1
	Smp_151740.1	Smp_180470.1											Smp_140770.2	Smp_300910.2
	Smp_151820.2	Smp_180470.2											Smp_140800.1	Smp_301160.1
	Smp_152060.1	Smp_180570.1											Smp_140800.2	Smp_301290.1
	Smp_152130.1	Smp_180620.1											Smp_140820.2	Smp_301620.1
	Smp_152230.1	Smp_181000.1											Smp_140860.1	Smp_302170.1
	Smp_152260.1	Smp_181000.2											Smp_141010.1	Smp_302230.1
	Smp_152260.3	Smp_181080.1											Smp_141010.2	Smp_302280.1
	Smp_152290.1	Smp_181090.2											Smp_141010.3	Smp_302340.1
	Smp_152290.2	Smp_181120.3											Smp_141010.4	Smp_302450.1
	Smp_152350.1	Smp_181150.3											Smp_141010.5	Smp_302740.1
	Smp_152390.1	Smp_181170.1											Smp_141070.1	Smp_302740.3
	Smp_152430.1	Smp_181470.1											Smp_141150.1	Smp_302870.1
	Smp_152510.1	Smp_181480.1											Smp_141150.2	Smp_302880.1
	Smp_152520.1	Smp_182620.1											Smp_141290.3	Smp_303400.1
	Smp_152550.1	Smp_188430.2											Smp_141360.1	Smp_303430.1
	Smp_152570.1	Smp_188580.1											Smp_141390.1	Smp_303490.1
	Smp_152750.3	Smp_191310.1											Smp_141480.1	Smp_303550.1
	Smp_152830.2	Smp_191870.2											Smp_141500.1	Smp_303630.1
	Smp_152840.1	Smp_192400.1											Smp_141520.1	Smp_303640.2
	Smp_152840.2	Smp_192610.1											Smp_141610.1	Smp_303660.1
	Smp_152850.1	Smp_192670.1											Smp_141660.2	Smp_303770.1
	Smp_152870.1	Smp_192780.1											Smp_141660.4	Smp_303910.1
	Smp_153010.1	Smp_193750.2											Smp_141680.1	Smp_303910.3
	Smp_153150.1	Smp_194040.1											Smp_141690.1	Smp_303920.1
	Smp_153160.1	Smp_194090.2											Smp_141770.1	Smp_304250.1
	Smp_153170.1	Smp_194170.1											Smp_141830.4	Smp_304380.1
	Smp_153250.1	Smp_194280.1											Smp_141830.6	Smp_304460.2
	Smp_153410.1	Smp_194370.2											Smp_141930.1	Smp_304960.2
	Smp_153480.1	Smp_194390.1											Smp_141980.1	Smp_304970.1
	Smp_153500.1	Smp_194420.1											Smp_141980.2	Smp_305120.4
	Smp_153530.2	Smp_194520.3											Smp_142050.1	Smp_305200.1
	Smp_153530.3	Smp_194610.1											Smp_142050.2	Smp_305800.1
	Smp_153560.1	Smp_194780.1											Smp_142090.2	Smp_305800.2
	Smp_153560.2	Smp_194830.1											Smp_142210.1	Smp_306600.1
	Smp_153590.1	Smp_195060.1											Smp_142250.1	Smp_306730.2
	Smp_153640.1	Smp_195060.2											Smp_142410.1	Smp_307050.1
	Smp_153690.1	Smp_196030.3											Smp_142520.1	Smp_307730.2
	Smp_153690.2	Smp_196040.1											Smp_142650.2	Smp_307950.3
	Smp_153720.1	Smp_196040.2											Smp_142650.3	Smp_309000.1
	Smp_153720.2	Smp_196040.3											Smp_142700.1	Smp_309240.1
	Smp_153750.1	Smp_196400.1											Smp_142700.2	Smp_309610.1
	Smp_153770.1	Smp_196690.1											Smp_142740.1	Smp_309660.1
	Smp_153770.2	Smp_196700.1											Smp_142780.1	Smp_309720.2
	Smp_153770.3	Smp_196790.2											Smp_142790.1	Smp_309860.1
	Smp_153820.1	Smp_196810.1											Smp_142940.1	Smp_309930.1
	Smp_153870.1	Smp_196880.2											Smp_142960.2	Smp_310080.1
	Smp_153890.1	Smp_197480.1											Smp_142970.1	Smp_310260.1
	Smp_153930.1	Smp_198190.1											Smp_143060.1	Smp_310760.2
	Smp_153960.1	Smp_198360.1											Smp_143070.2	Smp_310770.1
	Smp_153970.4	Smp_198660.1											Smp_143260.1	Smp_310830.1
	Smp_154250.1	Smp_198890.1											Smp_143260.2	Smp_311360.1
	Smp_154270.1	Smp_198940.3											Smp_143300.1	Smp_311920.3
	Smp_154270.2	Smp_200020.1											Smp_143350.1	Smp_311970.2
	Smp_154270.3	Smp_200110.1											Smp_143390.2	Smp_312360.1
	Smp_154420.1	Smp_200130.1											Smp_143480.1	Smp_312870.2
	Smp_154520.1	Smp_200440.1											Smp_143690.2	Smp_312990.1
	Smp_154520.3	Smp_200450.1											Smp_143770.1	Smp_313750.1
	Smp_154560.2	Smp_200530.1											Smp_143830.1	Smp_314360.1
	Smp_154620.1	Smp_200800.1											Smp_143840.1	Smp_314650.1
	Smp_154640.2	Smp_201210.1											Smp_143860.1	Smp_315050.1
	Smp_154650.1	Smp_201440.1											Smp_143910.2	Smp_315110.1
	Smp_154740.1	Smp_201600.1											Smp_143930.1	Smp_315750.1
	Smp_154740.2	Smp_201730.1											Smp_143980.2	Smp_315770.1
	Smp_154740.4	Smp_202120.1											Smp_144020.1	Smp_316110.1
	Smp_154850.1	Smp_202170.1											Smp_144030.1	Smp_316180.2
	Smp_154870.1	Smp_202190.1											Smp_144110.1	Smp_316250.1
	Smp_154880.1	Smp_202470.1											Smp_144130.1	Smp_316570.1
	Smp_154880.2	Smp_203500.1											Smp_144130.2	Smp_316700.1
	Smp_155000.1	Smp_203580.1											Smp_144140.1	Smp_317130.2
	Smp_155020.1	Smp_203600.1											Smp_144220.1	Smp_317550.1
	Smp_155030.1	Smp_203810.1											Smp_144310.1	Smp_318850.1
	Smp_155290.1	Smp_203950.1											Smp_144310.2	Smp_319100.1
	Smp_155290.3	Smp_203970.2											Smp_144380.1	Smp_319120.1
	Smp_155330.1	Smp_204020.1											Smp_144430.1	Smp_319140.1
	Smp_155360.1	Smp_204260.1											Smp_144570.1	Smp_319320.1
	Smp_155370.2	Smp_204550.1											Smp_144590.1	Smp_319320.3
	Smp_155370.3	Smp_204880.1											Smp_144590.2	Smp_319330.1
	Smp_155380.1	Smp_210250.1											Smp_144590.3	Smp_319370.3
	Smp_155400.1	Smp_210300.1											Smp_144600.3	Smp_319390.1
	Smp_155450.2	Smp_210430.1											Smp_144660.1	Smp_320200.1
	Smp_155480.1	Smp_210480.2											Smp_144660.2	Smp_320270.1
	Smp_155530.1	Smp_210480.4											Smp_144760.1	Smp_320270.2
	Smp_155630.1	Smp_210500.1											Smp_144770.1	Smp_320750.1
	Smp_155700.2	Smp_210510.1											Smp_144840.1	Smp_320760.1
	Smp_155720.1	Smp_210720.1											Smp_144850.1	Smp_320810.1
	Smp_155780.1	Smp_210740.1											Smp_144940.1	Smp_321220.1
	Smp_156160.2	Smp_210770.1											Smp_144970.1	Smp_322150.1
	Smp_156290.1	Smp_210780.1											Smp_144970.2	Smp_322210.1
	Smp_156340.1	Smp_210790.1											Smp_144970.3	Smp_322270.1
	Smp_156460.3	Smp_210810.1											Smp_145090.1	Smp_322410.1
	Smp_156520.1	Smp_210900.4											Smp_145140.1	Smp_322440.1
	Smp_156720.1	Smp_210940.2											Smp_145210.1	Smp_322500.1
	Smp_156740.1	Smp_211020.2											Smp_145310.1	Smp_322580.1
	Smp_156860.1	Smp_211280.1											Smp_145320.2	Smp_322680.1
	Smp_157200.1	Smp_211320.1											Smp_145320.4	Smp_322870.1
	Smp_157300.1	Smp_212080.3											Smp_145320.5	Smp_322950.1
	Smp_157340.1	Smp_212300.3											Smp_145320.7	Smp_323140.1
	Smp_157350.1	Smp_212350.1											Smp_145350.1	Smp_323270.1
	Smp_157410.1	Smp_212350.2											Smp_145380.1	Smp_323270.2
	Smp_157410.5	Smp_212350.3											Smp_145400.1	Smp_323270.3
	Smp_157470.1	Smp_212410.1											Smp_145410.2	Smp_323280.1
	Smp_157510.1	Smp_212720.1											Smp_145460.1	Smp_323380.2
	Smp_157570.1	Smp_212730.1											Smp_145540.1	Smp_323420.1
	Smp_157570.2	Smp_212740.1											Smp_145560.1	Smp_323430.2
	Smp_157700.1	Smp_212760.1											Smp_145560.2	Smp_323440.1
	Smp_157720.1	Smp_212780.1											Smp_145560.3	Smp_323600.1
	Smp_157830.1	Smp_213010.2											Smp_145560.4	Smp_323630.1
	Smp_157860.1	Smp_213040.2											Smp_145560.5	Smp_323830.1
	Smp_157910.1	Smp_213180.2											Smp_146120.1	Smp_323830.2
	Smp_157920.2	Smp_213260.2											Smp_146310.2	Smp_323890.2
	Smp_157920.3	Smp_213260.3											Smp_146400.1	Smp_324990.1
	Smp_157930.1	Smp_213260.4											Smp_146420.1	Smp_325370.1
	Smp_157980.1	Smp_213290.1											Smp_146440.1	Smp_325440.1
	Smp_158030.2	Smp_213320.1											Smp_146460.1	Smp_325450.1
	Smp_158130.1	Smp_213390.1											Smp_146600.2	Smp_326040.1
	Smp_158190.1	Smp_213700.1											Smp_146610.1	Smp_326880.1
	Smp_158230.1	Smp_213720.2											Smp_146610.2	Smp_327480.1
	Smp_158230.2	Smp_213740.1											Smp_146630.1	Smp_328000.1
	Smp_158310.2	Smp_213880.1											Smp_146640.1	Smp_328000.2
	Smp_158310.3	Smp_213880.2											Smp_146680.1	Smp_328230.1
	Smp_158320.1	Smp_214000.1											Smp_146710.1	Smp_328260.1
	Smp_158320.2	Smp_214020.1											Smp_146720.1	Smp_328330.2
	Smp_158330.1	Smp_214140.1											Smp_146730.1	Smp_328580.1
	Smp_158400.1	Smp_214180.1											Smp_146760.1	Smp_328590.1
	Smp_158430.1	Smp_214200.1											Smp_146830.1	Smp_329280.1
	Smp_158450.1	Smp_214390.2											Smp_146840.1	Smp_329600.1
	Smp_158560.2	Smp_241420.2											Smp_146940.1	Smp_329620.1
	Smp_158560.3	Smp_241450.1											Smp_147020.1	Smp_329810.1
	Smp_158610.1	Smp_241460.2											Smp_147070.1	Smp_330190.1
	Smp_158630.1	Smp_241480.1											Smp_147110.1	Smp_330250.1
	Smp_158690.1	Smp_241500.1											Smp_147240.4	Smp_330370.1
	Smp_158700.1	Smp_241580.1											Smp_147250.1	Smp_330500.2
	Smp_158730.1	Smp_241950.1											Smp_147390.1	Smp_331090.1
	Smp_158730.3	Smp_241960.1											Smp_147420.1	Smp_331490.1
	Smp_158770.1	Smp_241960.2											Smp_147460.1	Smp_331710.1
	Smp_158770.2	Smp_242110.2											Smp_147630.1	Smp_331920.1
	Smp_158770.3	Smp_242230.1											Smp_147680.1	Smp_332010.1
	Smp_158860.2	Smp_242530.1											Smp_147690.1	Smp_332090.1
	Smp_159100.1	Smp_242630.2											Smp_147790.1	Smp_332240.1
	Smp_159100.3	Smp_243690.1											Smp_147820.2	Smp_332260.1
	Smp_159100.4	Smp_243700.1											Smp_147840.1	Smp_332290.1
	Smp_159110.2	Smp_243700.2											Smp_148020.1	Smp_332570.3
	Smp_159120.1	Smp_243730.1											Smp_148070.3	Smp_332630.1
	Smp_159150.2	Smp_243750.1											Smp_148200.1	Smp_333040.1
	Smp_159160.1	Smp_243760.1											Smp_148250.1	Smp_333050.1
	Smp_159180.1	Smp_243830.1											Smp_148290.1	Smp_333160.1
	Smp_159330.1	Smp_243900.1											Smp_148360.1	Smp_333200.1
	Smp_159340.2	Smp_244030.1											Smp_148400.1	Smp_333640.1
	Smp_159350.2	Smp_244080.1											Smp_148400.6	Smp_333810.1
	Smp_159490.1	Smp_244210.1											Smp_148400.7	Smp_334260.1
	Smp_159620.1	Smp_244210.2											Smp_148670.1	Smp_334290.2
	Smp_159630.1	Smp_244320.1											Smp_148670.3	Smp_334300.1
	Smp_159730.1	Smp_244440.1											Smp_148700.2	Smp_334300.2
	Smp_159780.1	Smp_244480.1											Smp_148790.1	Smp_334530.2
	Smp_159840.1	Smp_244610.1											Smp_148820.1	Smp_335080.1
	Smp_159890.1	Smp_244690.2											Smp_148900.1	Smp_335300.1
	Smp_159930.1	Smp_244920.1											Smp_148910.1	Smp_335350.1
	Smp_159990.1	Smp_244940.6											Smp_148940.2	Smp_336120.1
	Smp_160140.1	Smp_244950.1											Smp_149010.1	Smp_336330.2
	Smp_160170.1	Smp_244960.1											Smp_149050.1	Smp_336710.1
	Smp_160290.1	Smp_245000.2											Smp_149050.4	Smp_336770.1
	Smp_160490.1	Smp_245060.1											Smp_149080.1	Smp_337040.1
	Smp_160730.1	Smp_245300.1											Smp_149080.2	Smp_337140.1
	Smp_160780.1	Smp_245310.1											Smp_149160.1	Smp_337140.5
	Smp_160810.1	Smp_245370.1											Smp_149170.1	Smp_337320.2
	Smp_160820.1	Smp_245510.1											Smp_149240.1	Smp_337420.2
	Smp_161080.1	Smp_245520.2											Smp_149320.1	Smp_337430.1
	Smp_161110.5	Smp_245580.1											Smp_149320.2	Smp_337470.1
	Smp_161120.2	Smp_245610.1											Smp_149380.1	Smp_337620.1
	Smp_161130.1	Smp_245690.1											Smp_149400.1	Smp_337660.1
	Smp_161140.1	Smp_245740.3											Smp_149460.1	Smp_337730.1
	Smp_161250.1	Smp_245830.4											Smp_149520.1	Smp_337790.3
	Smp_161330.1	Smp_245840.1											Smp_149580.1	Smp_337800.2
	Smp_161360.1	Smp_245850.1											Smp_149660.1	Smp_340030.1
	Smp_161530.2	Smp_245940.1											Smp_149720.1	Smp_340070.1
	Smp_161550.1	Smp_246050.4											Smp_149740.1	Smp_340100.3
	Smp_161560.2	Smp_246050.5											Smp_150020.1	Smp_340100.5
	Smp_161970.1	Smp_246350.1											Smp_150090.2	Smp_340360.1
	Smp_162030.1	Smp_246380.1											Smp_150140.1	Smp_340370.1
	Smp_162080.1	Smp_246530.1											Smp_150140.2	Smp_340420.1
	Smp_162230.1	Smp_246550.2											Smp_150210.1	Smp_340430.1
	Smp_162250.1	Smp_246610.2											Smp_150220.1	Smp_340450.1
	Smp_162290.1	Smp_246650.1											Smp_150220.2	Smp_340470.1
[truncated: 1,321 more rows]
