# Supplementary material for: Weighted Gene Co-Expression Analyses Point to Long Non-Coding RNA Hub Genes at Different Schistosoma mansoni Life-Cycle Stages
Source: Front Genet. 2019 Sep 12;10:823. doi: 10.3389/fgene.2019.00823 (PMC6752179; doi:10.3389/fgene.2019.00823)
Supplement: Supplementary file 7 [file Table_7.xlsx]

## Sheet: Supplementary Table S7 SmLNC
Supplementary Table S7. Network correlation parameters calculated by WGCNA for each gene in each of the 15 modules.
	Black	Miracidia				Blue	Females				Brown	Gonads				Cyan	Ovaries				Green	Gonads				Greenyellow	Gonads				Magenta	Somula				Midnightblue	Juveniles				Pink	Females				Purple	Miracidia
Transcript ID	Gene Trait Significance	Gene Module Membership	KWithin		Transcript ID	Gene Trait Significance	Gene Module Membership	KWithin		Transcript ID	Gene Trait Significance	Gene Module Membership	KWithin		Transcript ID	Gene Trait Significance	Gene Module Membership	KWithin		Transcript ID	Gene Trait Significance	Gene Module Membership	KWithin		Transcript ID	Gene Trait Significance	Gene Module Membership	KWithin		Transcript ID	Gene Trait Significance	Gene Module Membership	KWithin		Transcript ID	Gene Trait Significance	Gene Module Membership	KWithin		Transcript ID	Gene Trait Significance	Gene Module Membership	KWithin		Transcript ID	Gene Trait Significance	Gene Module Membership	KWithin
Smp_266870.1	-0.6217446112	0.9414933478	19.47698488		Smp_126840.1	-0.5832569997	0.9459899135	48.10735561		Smp_158990.1	-0.5939043664	0.9496599171	62.99249259		SmLINC145210-IBu	0.7651914911	0.9929532329	68.28229443		Smp_087010.1	0.9218511118	0.9573781488	32.02325076		Smp_035790.1	0.5358581197	0.9653460684	34.31718899		Smp_139940.1	0.994887046	0.9252512231	16.78192016		SmLNCS107919-IBu	0.5621359967	0.9647156284	10.67513519		Smp_325970.1	0.8562885292	0.9713130271	50.12311025		Smp_085410.1	0.9999993129	0.9847479246	118.5203706
Smp_345920.1	-0.6515503713	0.9352067431	23.82735064		Smp_304090.1	-0.6289488013	0.9439447402	53.56619507		Smp_168140.1	-0.6311958766	0.9464032053	84.69195575		SmLNCA100970-IBu	0.7651984417	0.9928648689	68.20303289		SmLINC145974-IBu	0.9399930485	0.9539204543	35.06829739		Smp_053130.1	0.4314547018	0.9628849387	47.11083991		Smp_138080.1	0.9921834111	0.9092484543	15.39888645		SmLNCA135656-IBu	0.5961837945	0.9631708047	9.766277874		Smp_065530.1	0.8112900944	0.9682676405	60.74957387		SmLINC132345-IBu	0.9999979384	0.9847420903	118.542498
Smp_152000.1	-0.6889309397	0.9321026001	20.97930693		Smp_174230.1	-0.7088308921	0.9422890068	40.49973112		Smp_300920.2	-0.615347635	0.9405777369	64.05677595		SmLINC130298-IBu	0.765397704	0.9927008142	68.05088245		SmLNCA146021-IBu	0.938639453	0.948695724	34.60932728		Smp_003410.1	0.4870021836	0.9619458467	44.60796637		SmLINC152654-IBu	0.9897741096	0.9029551211	15.28328585		Smp_308060.1	0.395808666	0.9546049715	10.95183299		SmLINC135985-IBu	0.7964408664	0.9655680873	49.99433691		Smp_340640.1	0.9999770684	0.9846967852	118.6486889
Smp_062680.1	-0.6452229342	0.9318000679	20.99629614		Smp_310870.1	-0.5666367198	0.9291448703	35.59266548		Smp_343280.1	-0.5415446469	0.9391528871	70.30604281		SmLINC174709-IBu	0.7651255249	0.9925187586	67.89146821		Smp_130760.1	0.8817530488	0.94742597	33.29085407		Smp_031570.1	0.4228269166	0.9566848604	38.58455683		Smp_138070.1	0.9865830626	0.9112116186	14.61338902		SmLINC151300-IBu	0.488731839	0.9539830246	8.968524753		Smp_122280.1	0.8048830447	0.9644286726	47.29151805		Smp_337820.1	0.9999592523	0.9846674677	118.6896499
Smp_053800.1	-0.6768488945	0.9317171377	18.85079157		Smp_147520.1	-0.4535587173	0.9282046522	58.29339758		Smp_008660.3	-0.5697327051	0.936747397	45.70053019		SmLNCS154703-IBu	0.7649406017	0.9925182338	67.889862		Smp_125040.1	0.8514888963	0.9455325244	39.05767312		Smp_210310.1	0.4517974656	0.9557130519	33.34101433		SmLINC130381-IBu	0.97456184	0.8895151283	16.00136406		SmLINC138727-IBu	0.5427101943	0.9518729991	8.146971818		Smp_246040.1	0.7866807668	0.9639646882	39.46324685		Smp_032670.1	0.9999554353	0.9846615511	118.6964898
Smp_214120.1	-0.5598674996	0.9291368425	21.06824028		Smp_198670.1	-0.7023056895	0.9279411847	41.33671781		Smp_143130.1	-0.6673995177	0.9319333329	80.907267		SmLNCA140460-IBu	0.76489057	0.9924420014	67.82193239		Smp_128870.1	0.8690985645	0.942572144	44.9641495		Smp_006000.1	0.4152912003	0.9553452804	25.2802933		Smp_138070.2	0.9703999381	0.8829125011	11.39115693		SmLINC125720-IBu	0.5168401785	0.9487275175	9.364927819		Smp_332440.1	0.8084011001	0.9600486859	56.39999322		Smp_032670.3	0.9999011725	0.9845840082	118.758838
Smp_149370.1	-0.5704220078	0.9232769602	25.83134637		Smp_125160.1	-0.4331359415	0.9230421231	44.101571		Smp_075360.1	-0.6225518742	0.9263713032	58.34946094		SmLINC130812-IBu	0.7640695747	0.9923249697	67.7397162		Smp_307060.1	0.8959632279	0.9367109425	30.48292521		Smp_213130.1	0.4966979069	0.9528240229	39.11082863		SmLINC135302-IBu	0.9666369389	0.8823412545	15.67628093		Smp_307460.1	0.5356464962	0.9479965403	10.50466852		SmLNCA107597-IBu	0.8067579823	0.959539842	44.04039808		SmLINC150444-IBu	0.9998850289	0.9847206614	117.9300396
Smp_130840.1	-0.6616526291	0.919069036	17.1991003		Smp_142880.1	-0.6614146506	0.9213387377	47.08023434		Smp_200530.1	-0.6157092839	0.9259593394	84.5996217		SmLINC105077-IBu	0.7640468279	0.9923141263	67.73038084		SmLINC167898-IBu	0.9416282717	0.9355767995	32.1827844		Smp_090230.1	0.3306811027	0.952189099	38.66668444		SmLINC132293-IBu	0.9640168442	0.8897669373	12.20046356		SmLINC167765-IBu	0.5080304308	0.9443858358	8.737617428		Smp_346370.1	0.788000283	0.9593789489	44.14027621		SmLINC151053-IBu	0.999884469	0.9845615996	118.7702696
Smp_125800.1	-0.5925998301	0.9181494895	17.37290693		Smp_159990.1	-0.5576646361	0.919277296	40.54548771		Smp_150890.1	-0.574455855	0.9253545487	68.44847129		Smp_313530.1	0.7648689776	0.992180882	67.5913347		SmLINC106555-IBu	0.9513424502	0.9332401174	41.49989184		Smp_325920.1	0.3967414	0.9521358825	40.8101265		SmLINC116527-IBu	0.94603855	0.866687164	11.77403627		Smp_308060.2	0.3997795909	0.9438577793	9.433422149		Smp_130780.1	0.7962708029	0.9586423303	45.81790718		Smp_032670.2	0.9998824664	0.9845589427	118.7714819
Smp_341990.1	-0.5786353096	0.9170535639	20.21530513		Smp_157350.1	-0.4175713785	0.9170130091	48.25185858		SmLNCA162968-IBu	-0.5336120829	0.924740755	65.37808471		SmLNCA132517-IBu	0.7647179895	0.9921426015	67.56101279		SmLINC100700-IBu	0.9558130785	0.9329366067	41.53131805		Smp_004990.1	0.4894012072	0.9519320463	35.73622364		SmLNCA143956-IBu	0.9351892357	0.8398842734	7.657258721		Smp_157780.1	0.49141192	0.9376035884	8.342942605		Smp_130370.1	0.864565841	0.8918308846	11.82871656		Smp_313740.1	0.9998779225	0.9845529357	118.7741194
Smp_006590.3	-0.6210079096	0.9167351753	17.12505786		Smp_159780.1	-0.5795133809	0.9167163651	52.21476647		Smp_075350.1	-0.6151361297	0.9245112837	63.59573989		SmLNCA110188-IBu	0.7632350753	0.9919384196	67.38438046		Smp_152670.1	0.8593975378	0.9307811356	29.77453212		Smp_063350.1	0.4987633344	0.9511150717	41.79542265		Smp_144350.1	0.9313799601	0.8857750998	8.447809207		SmLINC146024-IBu	0.5951873944	0.9351325557	7.068490575		SmLNCA135695-IBu	0.8568674041	0.8550256736	13.71215854		Smp_332340.1	0.9998658365	0.9845370917	118.7804249
Smp_175810.1	-0.7385523743	0.9167056601	20.55075258		Smp_169550.1	-0.6316258603	0.9155143468	37.06259526		Smp_069900.1	-0.5695493389	0.9239287545	30.61239619		SmLNCA133598-IBu	0.7643579685	0.9919372798	67.37171852		Smp_157410.3	0.9644664498	0.928176865	31.90716508		Smp_055800.1	0.5649410873	0.949814376	30.65482213		SmLINC132297-IBu	0.9280506618	0.8480953196	7.786732209		Smp_120620.1	0.6714816596	0.9348277944	8.452458749		Smp_141450.1	0.8561447378	0.9457881295	43.47179356		Smp_332670.1	0.9998424891	0.9846922635	117.8072967
Smp_167310.1	-0.686390734	0.9165991439	19.9414993		Smp_171880.1	-0.5481546779	0.915295119	49.77401281		Smp_247230.1	-0.4119920662	0.9234220808	47.55118689		SmLINC110184-IBu	0.7637477122	0.9918749843	67.31186618		Smp_135900.1	0.8621737358	0.927429001	43.49736458		Smp_024850.1	0.4175820601	0.9470809796	39.42348349		SmLINC122209-IBu	0.9278708343	0.9088085426	10.93665025		Smp_000370.1	0.4615721471	0.9323793055	6.785733994		Smp_324180.1	0.8552406077	0.955282029	40.68654365		Smp_324360.1	0.9998380021	0.9846891552	117.7949526
Smp_016810.1	-0.5864237313	0.9156684932	14.57993307		Smp_076030.1	-0.5873844654	0.9144374459	43.30826397		Smp_015630.1	-0.614072209	0.9232822139	93.39900129		SmLINC136836-IBu	0.7649808804	0.9918699591	67.3061584		Smp_079560.1	0.9585854858	0.9272450249	29.30844783		Smp_024850.2	0.4175820601	0.9470809796	39.42348349		Smp_325990.1	0.9208164737	0.8396006802	13.36203434		SmLINC110541-IBu	0.487955493	0.9253800446	5.979434465		SmLINC120090-IBu	0.8414963279	0.9533441844	36.77644389		SmLINC147529-IBu	0.9998279919	0.9844885129	118.7946825
Smp_124020.1	-0.5512260773	0.9144238241	13.18371708		Smp_342840.1	-0.4701606712	0.9142045378	39.27519625		Smp_132330.1	-0.4717646893	0.9224694766	57.82348061		SmLNCA105078-IBu	0.7649701309	0.9917045236	67.15665853		Smp_151750.1	0.9146220194	0.9264093322	28.9182557		Smp_063420.1	0.469576135	0.9434487152	31.14039386		SmLINC132292-IBu	0.9189342332	0.879244929	10.08392299		SmLINC106621-IBu	0.4806117547	0.9247434844	6.931158059		SmLNCA135675-IBu	0.8353907489	0.9440284993	31.46711952		SmLINC149916-IBu	0.9998042314	0.9844586442	118.8002816
Smp_001120.1	-0.5713604336	0.9136260639	18.57574049		Smp_344550.1	-0.502989419	0.9139066439	28.78650504		Smp_157000.1	-0.4980080874	0.9203471873	44.3151151		SmLINC119064-IBu	0.7643383077	0.9916521077	67.12255877		SmLNCA172294-IBu	0.9444769866	0.9248793984	38.69249091		Smp_167200.1	0.4996386981	0.9406113731	35.15894143		SmLNCS138342-IBu	0.9094386965	0.8258706035	5.951840164		SmLINC159318-IBu	0.580784314	0.9211708252	6.790146352		SmLINC163907-IBu	0.8327160372	0.8133374867	7.282630662		SmLINC159130-IBu	0.9997894249	0.9844402289	118.8027217
Smp_073210.1	-0.7032687038	0.9095022606	21.71324123		Smp_035580.1	-0.4698488302	0.9116933015	55.74989801		SmLNCA119436-IBu	-0.6046187467	0.9192827435	29.94523404		SmLNCA129756-IBu	0.7631124857	0.9912857743	66.83899265		Smp_347860.1	0.8736798803	0.9228320005	24.4518553		Smp_084460.1	0.5994397272	0.9398315724	29.0507095		SmLNCA114922-IBu	0.9086104165	0.8780076933	8.912041429		SmLINC113905-IBu	0.4432533136	0.9206346038	4.741520364		Smp_038030.1	0.8321682771	0.9324826092	29.83469382		SmLINC178324-IBu	0.9997471792	0.9843883733	118.8060373
Smp_032800.1	-0.5619558381	0.9089343078	13.23118819		Smp_330650.1	-0.5962900235	0.9116521449	60.82342512		Smp_247220.1	-0.5995976833	0.9185321271	60.78497893		SmLINC125111-IBu	0.762444448	0.9908574844	66.47551034		SmLINC173341-IBu	0.9144587415	0.9217161768	27.07601089		Smp_157800.1	0.5242120295	0.9380533518	28.83105273		Smp_123920.1	0.9064230465	0.8190976556	4.892153562		SmLINC178785-IBu	0.5131662621	0.9187449782	4.389435946		Smp_166560.1	0.8321223113	0.8669030007	11.94909721		Smp_330600.1	0.9996893837	0.984318734	118.8036576
Smp_345710.1	-0.6498875352	0.9086964504	16.84250234		Smp_304130.1	-0.583691843	0.909792384	38.48725788		Smp_340570.1	-0.6471458224	0.918029144	68.79925363		SmLNCA109094-IBu	0.7634030339	0.9908287236	66.39352218		Smp_032490.1	0.8761650752	0.9204655453	23.86507547		Smp_164650.1	0.5959906881	0.9350110019	25.09867644		SmLNCA177640-IBu	0.9035264184	0.8099841213	6.500534149		SmLINC147034-IBu	0.453908872	0.911099477	4.377805787		SmLINC175062-IBu	0.8312781157	0.911191032	21.26829439		Smp_085410.2	0.9996085631	0.9842231996	118.7905275
Smp_340050.1	-0.5514475926	0.9084697056	14.42620519		Smp_070170.1	-0.4741439802	0.9097151495	28.28299688		Smp_341800.1	-0.3685977183	0.9175107738	55.14663791		SmLINC146109-IBu	0.7620508587	0.9907464695	66.31612538		Smp_247380.1	0.9017371238	0.9201472301	29.844027		Smp_001830.1	0.4509435635	0.9342104048	37.90992131		SmLNCA174421-IBu	0.8974821667	0.8699362279	7.150716848		Smp_313990.1	0.6764317857	0.9025622645	3.963167953		Smp_074710.1	0.82591211	0.8685965649	16.28590206		Smp_337360.1	0.9995111057	0.9844364995	117.0360267
Smp_162220.1	-0.7838771144	0.9075222904	15.66453551		Smp_246940.1	-0.5528977583	0.9072145898	37.19194768		Smp_315360.1	-0.5509869774	0.9163246317	78.10147393		SmLINC134638-IBu	0.7622226334	0.9905593911	66.14525043		Smp_173700.1	0.8989234316	0.9193862594	22.67405687		Smp_004600.1	0.703025673	0.9339461107	30.51269415		SmLNCA156875-IBu	0.8924691214	0.8336331578	4.533522027		SmLINC128157-IBu	0.4455778106	0.9006417229	5.351289231		SmLNCA144045-IBu	0.825432241	0.9490760831	49.91784707		Smp_336400.1	0.999479042	0.9844101907	116.9698188
Smp_074260.1	-0.5980406863	0.9053615563	13.73117534		Smp_245400.1	-0.475547219	0.9069033294	43.62040227		SmLNCA174566-IBu	-0.559695748	0.9145124099	34.145591		SmLINC112664-IBu	0.7626144946	0.9902499048	65.88096509		Smp_144740.1	0.9426659903	0.9184866503	23.75904006		Smp_041740.1	0.5935458535	0.932888704	34.1007643		SmLINC154141-IBu	0.8924546913	0.9371779888	11.7349396		SmLINC178788-IBu	0.6084383339	0.8965464103	3.052585663		Smp_327170.1	0.8227120524	0.9350901216	40.76205193		Smp_346850.2	0.999395065	0.9839774536	118.7208032
Smp_211300.1	-0.5288289307	0.9052921844	15.98325921		Smp_087930.1	-0.553981686	0.9065176884	24.32958664		Smp_102160.1	-0.5618875403	0.9140405902	59.09210173		SmLNCA121932-IBu	0.7625000256	0.9890285348	64.85006119		Smp_127490.1	0.8575548873	0.9183906068	33.93040639		Smp_331870.1	0.5158798667	0.932800111	21.80325743		SmLINC130987-IBu	0.8906066492	0.8619623709	6.411296611		Smp_337700.1	0.5473873072	0.8964017625	5.218670654		Smp_319040.1	0.8218919263	0.7049699934	0.7866016117		SmLINC127276-IBu	0.9993417114	0.9839170787	118.6979021
Smp_099240.1	-0.5608042992	0.9037698367	19.47141093		Smp_159180.1	-0.5676730423	0.9056539685	28.96506718		Smp_204260.1	-0.6464665558	0.9125200718	45.16288672		SmLINC114718-IBu	0.7621157652	0.9890017577	64.81731068		SmLINC155903-IBu	0.9231388212	0.9174626648	27.42006895		Smp_046500.2	0.6791803167	0.9324207328	24.71055888		Smp_337520.1	0.888513381	0.8708190234	7.490242792		Smp_328900.1	0.5607901075	0.8963299633	6.717219558		Smp_302830.1	0.8218627391	0.9287748234	37.84876105		SmLINC158013-IBu	0.9993308385	0.9842867071	116.6740393
Smp_213120.1	-0.4906801614	0.9012832854	17.81353504		Smp_171740.1	-0.4865297238	0.9052373571	40.0132754		Smp_136480.1	-0.5856459043	0.912204658	74.7869654		SmLINC146111-IBu	0.7608743728	0.9889718576	64.76191835		SmLNCA117629-IBu	0.9708863337	0.9163308601	31.14757815		Smp_074470.1	0.4183289194	0.931578326	29.6329974		Smp_027990.1	0.8884341139	0.9459697002	15.51153449		SmLINC166736-IBu	0.3965554554	0.894368818	3.33186233		Smp_331680.1	0.810036322	0.8648485167	21.57881701		SmLINC123205-IBu	0.9993234516	0.9838964896	118.6896775
Smp_166230.1	-0.5717670491	0.9006913142	13.80988592		Smp_001530.1	-0.6021674021	0.9051071563	36.24210383		Smp_315730.4	-0.5224371574	0.9119454724	35.92526154		SmLINC100066-IBu	0.7617623891	0.9889010809	64.72223291		SmLNCA145032-IBu	0.9003308921	0.9156134458	31.98848781		Smp_104660.1	0.3957922092	0.9314824525	30.30473357		SmLNCA144074-IBu	0.8839213171	0.8144380842	4.957079562		SmLINC138106-IBu	0.4287638956	0.8895684521	5.068104819		SmLINC120092-IBu	0.8089303214	0.872290062	9.634666343		Smp_314670.1	0.9990765104	0.9840696125	116.1949744
Smp_247670.1	-0.4451635029	0.8995802925	16.09083425		Smp_172270.1	-0.5989052801	0.9049955682	31.14389957		Smp_118040.1	-0.4211214134	0.9114291969	41.51998467		SmLINC130299-IBu	0.7605785587	0.988699655	64.52698962		Smp_083710.1	0.8798607613	0.9142763334	24.60552856		Smp_047200.1	0.390550458	0.9286231304	27.37267273		SmLNCA117211-IBu	0.8827523057	0.8632773856	7.280006774		Smp_328940.1	0.3026468124	0.887496095	4.339199555		SmLINC109028-IBu	0.8075299342	0.8081354209	3.116871838		Smp_336060.2	0.998817177	0.9833360962	118.4068446
Smp_149430.1	-0.6183336397	0.8975736684	13.54024565		Smp_344650.1	-0.5877563622	0.9049442676	45.53724969		Smp_305690.1	-0.4671745792	0.9113224536	42.58259379		SmLINC174711-IBu	0.7631525227	0.9884114343	64.27499279		Smp_309960.1	0.840136987	0.9131249553	32.69452407		Smp_030830.1	0.5584425169	0.928450146	25.77993362		SmLNCA153742-IBu	0.8799964975	0.7952695676	3.614144011		SmLINC159384-IBu	0.481740373	0.8740096454	2.838260355		SmLNCA155829-IBu	0.8052077092	0.8033695127	4.985451264		SmLNCA135922-IBu	0.9987876952	0.9838178739	115.6800026
Smp_121810.1	-0.5551780398	0.8971147692	9.515138951		Smp_093920.1	-0.6621393685	0.9038310542	35.5263072		Smp_146870.1	-0.3660133946	0.9111666351	37.34400071		SmLNCA129750-IBu	0.7590214954	0.988267719	64.25314191		Smp_146160.1	0.8446007084	0.9123973056	25.08136812		Smp_119920.1	0.3496612181	0.9272303139	31.79672893		Smp_046880.3	0.8795567404	0.8644808132	5.774599956		SmLINC178787-IBu	0.4954277407	0.873150857	2.367586128		SmLNCS150471-IBu	0.8010495147	0.9005017461	23.36919434		Smp_320820.1	0.9986147723	0.9836652922	115.382229
Smp_014280.1	-0.5851946459	0.8971011837	13.26125251		Smp_310920.1	-0.4611027395	0.903009944	30.53759998		Smp_146280.1	-0.5185751848	0.9110994644	41.28678836		SmLINC164552-IBu	0.7632174732	0.9880410932	63.95131276		SmLNCA130210-IBu	0.8649758048	0.9117466458	22.10153038		Smp_075120.1	0.4486820092	0.9267961011	31.7563102		SmLINC133557-IBu	0.8733475285	0.968169982	16.83311679		Smp_334860.2	0.4853960205	0.8729747173	3.223262951		SmLNCA114992-IBu	0.8008556471	0.9056943998	17.88844995		SmLNCA158927-IBu	0.9983528544	0.9834321923	114.9427394
Smp_052760.1	-0.5856484112	0.8944227948	14.66157226		Smp_129670.3	-0.6572980025	0.9029498676	49.48940665		Smp_010820.1	-0.5443370662	0.9108331771	73.33925287		SmLINC112668-IBu	0.7586696043	0.9879178509	63.96328351		Smp_347080.1	0.9134624094	0.9114626338	34.3319486		Smp_248170.1	0.4907928532	0.9267945228	28.64149022		Smp_322010.1	0.8732741298	0.8960990087	8.584127002		Smp_320620.1	0.4658948739	0.8699840902	3.840945235		Smp_331690.1	0.7997065509	0.824296213	9.397658076		Smp_039820.4	0.9983251978	0.9828034435	118.0704015
Smp_337320.1	-0.578489665	0.8933454231	16.03860311		Smp_347670.2	-0.6290266021	0.90260658	29.59566696		Smp_324020.1	-0.4544104649	0.9103036427	36.18457071		SmLNCA160924-IBu	0.7635824842	0.9876619238	63.63284607		Smp_181870.1	0.8338459581	0.9108922943	35.67387286		Smp_322220.1	0.4208985139	0.9267395639	31.09684949		SmLINC105065-IBu	0.867625081	0.7936634606	8.106848373		SmLINC103859-IBu	0.5265131857	0.8695670182	3.726516156		SmLNCA122457-IBu	0.7964483075	0.9299571862	27.78643595		SmLNCA151723-IBu	0.9982873183	0.9827627481	118.0428957
Smp_163830.1	-0.7345676372	0.8932901353	12.00560299		Smp_079860.1	-0.6144999298	0.9016266384	45.12869448		Smp_160880.3	-0.709472178	0.909301751	74.87264219		SmLINC125115-IBu	0.7584905572	0.9868659174	63.13906534		Smp_333540.1	0.903096949	0.9100851655	22.11342381		Smp_105320.1	0.4267529972	0.9265224191	24.74214644		SmLNCA149316-IBu	0.8665809887	0.8128171343	3.292001408		SmLNCA152756-IBu	0.4126459109	0.8660618616	2.746479964		Smp_166560.2	0.7960144395	0.8904690711	17.10075671		Smp_328750.1	0.9982483624	0.9827209354	118.0144128
Smp_343090.1	-0.5105321294	0.8930921386	14.26166262		Smp_333350.1	-0.5402346825	0.9015391057	38.12699637		Smp_142160.1	-0.6628004825	0.9090081105	77.90046784		SmLNCA129759-IBu	0.7611026317	0.9861010017	62.43796472		Smp_161820.1	0.8506356849	0.9098517023	42.20702626		Smp_032760.1	0.4756810001	0.9261392223	24.57047901		SmLINC120612-IBu	0.8649536156	0.7876596392	5.845283459		SmLINC166182-IBu	0.4431103778	0.8636293135	2.73673077		Smp_000270.1	0.7959406752	0.9303533653	46.53579908		Smp_332130.1	0.9981760995	0.9832737787	114.6526651
Smp_074400.1	-0.4289964587	0.8920162102	11.15240911		Smp_132260.1	-0.4664563791	0.9014460788	36.7806438		Smp_326740.1	-0.4174705742	0.9082810504	39.17278215		Smp_325520.1	0.7630185196	0.9859394081	62.29000219		Smp_213410.1	0.8837986973	0.909809608	24.22421462		Smp_347110.1	0.4492482416	0.9256206755	33.55233873		SmLNCA124434-IBu	0.8620019202	0.8259957199	7.182783728		Smp_043780.1	0.479884529	0.857829006	1.957290185		SmLNCA135995-IBu	0.7952685232	0.9045609074	23.87076215		SmLINC151295-IBu	0.9981123836	0.9825752766	117.9135336
Smp_347750.1	-0.5971937543	0.8917263684	16.13468799		Smp_168310.1	-0.6304257417	0.901437716	40.43668493		Smp_169460.1	-0.7235892552	0.9070455008	89.96676242		SmLINC170571-IBu	0.7616453306	0.9855821278	62.04650683		Smp_244430.1	0.8333309705	0.9083432983	30.44960218		Smp_073880.1	0.4611953714	0.9253745358	39.01130722		SmLINC122065-IBu	0.8603094545	0.7911359065	4.635552099		Smp_327490.1	0.5886812964	0.8544135284	2.147020627		Smp_132800.1	0.7940845752	0.8969517767	16.50115245		Smp_324560.1	0.9980427075	0.9831537305	114.4367327
Smp_021800.1	-0.5476628657	0.8906310152	12.46259764		Smp_154560.2	-0.598286994	0.9006591066	27.05154949		SmLNCA131678-IBu	-0.6515327796	0.904956274	48.54370679		SmLNCA111667-IBu	0.7570976795	0.9851942903	61.78509475		Smp_314130.1	0.8084188134	0.9082832544	38.02509914		Smp_014650.1	0.3889711414	0.9243894688	35.48764024		SmLINC113795-IBu	0.8533897833	0.7855921902	4.950906243		SmLNCS146930-IBu	0.4136941329	0.8541496134	2.842584579		SmLNCA133760-IBu	0.792470179	0.9223594505	31.87968718		SmLINC138658-IBu	0.9980382921	0.9824960892	117.857681
Smp_062270.1	-0.723886867	0.890500166	11.46636675		Smp_145610.1	-0.5986268489	0.9004293869	47.08183443		Smp_082300.1	-0.526129822	0.9040243085	40.84648257		SmLINC161974-IBu	0.7612776609	0.9833256436	60.23686982		Smp_037590.1	0.8189831842	0.9072081109	33.57885031		Smp_044280.1	0.3906412249	0.9238589061	36.69953551		Smp_300710.1	0.8515851658	0.9141376239	8.999489702	males	Smp_330740.1	0.5281612817	0.8524154083	1.918685213		Smp_306840.1	0.7909554659	0.9578738564	47.54531726		Smp_331970.3	0.9977797437	0.9822206336	117.6584766
Smp_142450.1	-0.5645308898	0.8892343483	18.43333676		Smp_041770.1	-0.6165713037	0.8998120741	28.35155188		Smp_320400.1	-0.6963921087	0.9038667026	73.30863264		SmLINC113025-IBu	0.7604935823	0.9823401641	59.26835343		Smp_037590.2	0.8189831842	0.9072081109	33.57885031		Smp_063300.1	0.3661284595	0.9228265688	36.15434759		SmLINC109855-IBu	0.850781155	0.8233904742	4.276026049	OK	Smp_321420.1	0.4862876093	0.8521550299	2.473207681		Smp_244860.2	0.7892527602	0.8792616175	18.14110415		SmLINC100092-IBu	0.9976692139	0.9828156866	113.8437921
Smp_168500.1	-0.6209366345	0.8880906345	11.97098513		Smp_302920.1	-0.5253626062	0.8997592572	33.23916334		Smp_175930.1	-0.533387995	0.9036859188	64.73066112		SmLINC130808-IBu	0.7533545897	0.9821164361	59.34118247		Smp_332870.1	0.8616714976	0.9071586101	21.20247685		Smp_004940.1	0.299424997	0.922476935	36.87405702		SmLINC155518-IBu	0.8499223136	0.8960530553	7.429850125		SmLNCS132340-IBu	0.464791481	0.8468532467	1.674839979		SmLINC120094-IBu	0.7892483466	0.8678718478	10.52908841		SmLINC118272-IBu	0.9975255436	0.9826850079	113.6197143
Smp_172060.1	-0.6581366958	0.8874486347	12.30032378		Smp_139930.1	-0.6860065717	0.8996745759	35.00495544		Smp_246650.1	-0.4693734565	0.9028947583	56.12362321		SmLNCA143319-IBu	0.7592240877	0.9814547223	58.55045317		Smp_167540.1	0.8452793142	0.907123339	20.34715762		Smp_028440.1	0.5327133006	0.9222964078	24.22076828		SmLNCA138864-IBu	0.849091064	0.9081151448	8.869771751		SmLINC163039-IBu	0.5294972289	0.8429415421	2.164150945		SmLNCA135674-IBu	0.7890517797	0.948971981	35.82515675		SmLNCA127370-IBu	0.9973640175	0.9817801303	117.3265411
Smp_319500.1	-0.6518336122	0.88653616	13.7989259		Smp_305400.1	-0.6481984222	0.8982751333	37.94757827		Smp_307400.1	-0.4613701636	0.9026358265	36.21260566		SmLINC109244-IBu	0.7522155022	0.980748087	58.02529879		Smp_127670.1	0.8599769411	0.9068177794	29.98183144		Smp_068420.1	0.4549487937	0.922163503	26.02558456		SmLINC159116-IBu	0.8468696711	0.7756111203	7.204894385		Smp_315830.2	0.5955268021	0.8427071465	4.161581735		Smp_326530.1	0.7884593957	0.9448903168	50.16541185		SmLINC147122-IBu	0.9971333279	0.9823267508	113.017618
Smp_149480.1	-0.6012128797	0.8856207316	18.45012161		Smp_332880.1	-0.6968822869	0.898045334	30.37990521		Smp_191310.1	-0.5774837835	0.9020950071	52.3315141		SmLINC125537-IBu	0.7586172286	0.9807471344	58.26088281		Smp_162340.1	0.8356287294	0.9056268027	32.61976229		Smp_149900.1	0.5867957924	0.9218341302	25.34793153		SmLINC116523-IBu	0.8466646905	0.9297229206	11.16009055		SmLINC178789-IBu	0.4670657151	0.841786013	1.423049958		SmLINC131048-IBu	0.787584081	0.946453345	44.74087289		SmLNCA127275-IBu	0.9969749395	0.9813700297	117.0057102
Smp_345270.1	-0.4619903729	0.8855682897	14.83626722		Smp_134250.1	-0.5026560843	0.8979353524	29.53771455		Smp_155320.1	-0.6921834081	0.9018396131	83.51103351		SmLINC125110-IBu	0.7535412735	0.9788299518	56.76554039		SmLINC127812-IBu	0.9338553122	0.9048714961	27.82012735		Smp_130220.1	0.6807848882	0.9214949744	19.30860745		Smp_246100.1	0.8396317429	0.9146922504	10.23861407		Smp_334560.1	0.5863636601	0.8405946678	1.976360195		SmLINC135720-IBu	0.7858299039	0.9549303092	48.0357045		Smp_328680.1	0.9963151068	0.9806782601	116.4449135
Smp_321650.1	-0.6208023378	0.8845291211	18.22417649		Smp_150960.1	-0.3838273967	0.8978782551	40.91527906		Smp_085240.1	-0.5906192166	0.9017695132	71.62563834		SmLINC164553-IBu	0.7538533667	0.9784770394	56.45561968		SmLINC159456-IBu	0.8972377187	0.904440333	30.13001953		Smp_073620.1	0.5924595633	0.9200626326	25.96861843		SmLNCS138338-IBu	0.8395734715	0.7701222517	6.507886023		SmLINC128226-IBu	0.3734355748	0.8379707075	2.153325926		SmLINC120088-IBu	0.7846230705	0.9061360079	19.60813438		Smp_324340.1	0.995946087	0.9812321966	111.2628037
Smp_042420.1	-0.5957933119	0.8835201327	8.869097515		Smp_043170.1	-0.6058804362	0.8973628944	34.06947729		Smp_136580.1	-0.5738555465	0.901047948	71.41244497		SmLINC122153-IBu	0.7486671382	0.9764281533	55.11164138		Smp_172150.1	0.882071454	0.9043621346	25.85759841		Smp_041650.1	0.3205379979	0.9195450176	31.04146912		SmLINC001079-IBu	0.8382109599	0.8403728508	5.268231843		SmLINC135639-IBu	0.3743084392	0.8304163074	2.044240692		Smp_139720.1	0.7820982108	0.9047214764	21.33668031		Smp_070250.1	0.9956796373	0.980015483	115.8901805
Smp_210420.1	-0.6868080427	0.8815098646	18.61459161		Smp_094890.1	-0.568132584	0.8972658159	26.05142656		Smp_106110.1	-0.7181354504	0.9003087297	68.79336614		SmLNCA129751-IBu	0.7478369039	0.9753178485	53.90225382		SmLNCA101625-IBu	0.8692701992	0.9039650324	18.5066199		Smp_042090.1	0.3415200756	0.9185281303	37.51141834		Smp_318280.1	0.8358186789	0.9201696405	8.780615029		SmLNCA109214-IBu	0.3932579644	0.827740508	1.507319636		SmLINC004664-IBu	0.7804432862	0.8705280271	11.52548741		Smp_173350.2	0.9951261529	0.9804699602	110.0963904
Smp_156950.1	-0.4339887212	0.8809577511	15.66450391		Smp_079410.1	-0.6398584604	0.8962182415	19.06097122		Smp_032520.1	-0.3806298116	0.9002748771	41.42560938		SmLINC154051-IBu	0.7452749654	0.9718064343	51.87419442		Smp_167810.2	0.838831536	0.9037168457	27.6698864		Smp_341050.1	0.5644857847	0.9176192233	23.33164202		SmLNCA129794-IBu	0.8332901911	0.7445370888	3.422148883		SmLINC128224-IBu	0.442668787	0.8276264373	2.098754176		Smp_326540.1	0.7791539766	0.9437086404	50.63299122		SmLNCA177074-IBu	0.9949929331	0.9793022339	115.2791173
Smp_176640.1	-0.7173759694	0.8808504192	16.73281503		Smp_244980.1	-0.5428272573	0.895915192	26.65714262		SmLNCA104876-IBu	-0.4267082067	0.900051403	21.54545461		SmLNCA154630-IBu	0.7474056876	0.969691247	50.1942395		Smp_337870.3	0.8299137275	0.9035899431	20.28153294		Smp_061200.1	0.318177547	0.9173948701	26.89473641		Smp_243780.1	0.8293794028	0.8556837535	5.114223653		Smp_157780.2	0.4521465029	0.8273594792	1.282725853		SmLNCA100784-IBu	0.7789532228	0.9552286558	33.65784765		SmLINC150319-IBu	0.9949841516	0.9803375505	109.8974825
Smp_127830.1	-0.5760345314	0.8798938969	14.81757133		Smp_244710.1	-0.6846058013	0.8958371321	43.62965363		Smp_245510.1	-0.5604526951	0.8998139334	35.63262317		SmLNCS114949-IBu	0.740840815	0.9678551802	46.9537048		Smp_315010.2	0.8430881986	0.9033528973	18.75090154		Smp_054340.1	0.374422614	0.9173027487	33.52881746		SmLINC110229-IBu	0.826411638	0.7556070469	6.512258777		Smp_076150.3	0.4589910203	0.8270419579	1.540792262		SmLINC175979-IBu	0.7789208026	0.9584602507	47.05970666		Smp_086630.1	0.994874487	0.9802352211	109.7444477
Smp_307430.1	-0.7607281645	0.8786418301	18.62264838		Smp_126310.1	-0.5685930227	0.8957274072	46.00083839		Smp_046360.1	-0.5883201439	0.8992938119	56.81772255		SmLNCA175100-IBu	0.7435230888	0.9671041931	46.09119318		Smp_144860.1	0.9084333692	0.9031690873	22.46865105		Smp_076740.1	0.3382221594	0.9167480365	25.44965483		Smp_156240.3	0.8253679763	0.8149048062	3.091288606		SmLINC128276-IBu	0.3600628517	0.8224299416	1.920326725		Smp_077890.2	0.7787228468	0.9180355167	41.31993163		Smp_327250.1	0.9943696117	0.9786569779	114.7167535
Smp_344630.2	-0.6948821244	0.8785713604	16.46131052		Smp_127740.2	-0.5259399259	0.8954381413	21.60472112		Smp_039300.1	-0.6941423237	0.8991612079	88.67021706		SmLINC100642-IBu	0.7490687051	0.9669853688	48.61613037		Smp_342670.1	0.8367536518	0.9023777647	37.35878604		Smp_341240.1	0.391311485	0.9158514279	21.70929526		SmLNCS138344-IBu	0.8243766335	0.7504956735	2.022186935		Smp_308060.3	0.1930801949	0.8218182896	2.475137587		Smp_214320.2	0.7783526103	0.9499236893	39.87206028		SmLNCA177795-IBu	0.9942342821	0.9796366839	108.8605315
Smp_142890.3	-0.5842414751	0.8783985609	14.68815195		Smp_330650.2	-0.5275178511	0.8950207789	30.78707585		Smp_145890.1	-0.4516864785	0.8980800911	41.90025551		SmLINC102396-IBu	0.7262128452	0.9658464553	42.41157936		SmLINC004121-IBu	0.9309438249	0.9022835668	15.66709507		Smp_023360.1	0.3541886458	0.9151155522	24.31583381		Smp_032970.2	0.8225124375	0.9137652835	11.11300197		SmLINC125406-IBu	0.4247130352	0.8208795388	1.864231088		Smp_335050.1	0.7782268246	0.93400306	43.97379522		SmLINC126745-IBu	0.9939623196	0.9793818784	108.4896407
Smp_048940.1	-0.4952761228	0.8778743107	16.80008476		Smp_092530.2	-0.5436809146	0.8945977578	30.01809042		Smp_001000.1	-0.694734859	0.8979429791	56.79426775		SmLNCA134472-IBu	0.7425150189	0.9652038001	46.91002529		SmLNCA170295-IBu	0.933881026	0.9020220592	22.71759619		Smp_175740.2	0.2945875228	0.9148836378	35.03739462		Smp_032970.1	0.8220036243	0.9196152507	8.722167599		SmLINC103738-IBu	0.500725537	0.8186025833	2.804368428		Smp_145020.1	0.7777905077	0.9347066518	27.07630877		Smp_328670.1	0.9938290165	0.9780987543	114.2245477
Smp_242680.1	-0.595855236	0.8776450295	16.12374101		Smp_248070.1	-0.3666949341	0.8934905829	45.17705084		Smp_148080.1	-0.7342154653	0.8968115275	71.42898216		SmLINC161376-IBu	0.7252086791	0.9635761046	41.22136739		Smp_340760.7	0.9612741627	0.901600525	24.98271336		Smp_166430.1	0.5844779024	0.914206869	19.26368246		SmLNCS137022-IBu	0.8218706326	0.7703618956	4.622155779		SmLNCS152333-IBu	0.4387857854	0.8145101389	2.780269111		SmLINC163909-IBu	0.7774469645	0.6736942987	0.8382517451		Smp_321790.1	0.9938084769	0.9792376104	108.2809803
Smp_211120.1	-0.6408299172	0.8730772641	14.42246689		SmLNCA163380-IBu	-0.5963752861	0.8933047433	22.03669462		Smp_136400.1	-0.6203028576	0.8966293663	70.07473418		SmLINC138228-IBu	0.7395820239	0.9617957403	43.91634271		Smp_213480.1	0.8391569536	0.9013114993	18.8534169		Smp_038510.1	0.4819917304	0.9120587907	28.38974966		SmLINC125274-IBu	0.8216299673	0.7546041391	4.53949722		SmLNCA107712-IBu	0.5852836124	0.813450227	2.616459114		Smp_316610.1	0.7762313806	0.9113263442	41.12907472		Smp_346850.1	0.9935075565	0.9782210887	109.1984791
Smp_085650.1	-0.6074614041	0.8726866018	12.39122503		Smp_027400.1	-0.6689328536	0.8931071435	33.10677254		Smp_035650.1	-0.3610129242	0.8961140017	27.17217095		SmLINC170707-IBu	0.7474587395	0.9615586624	45.21897916		Smp_144160.1	0.8414175371	0.901154529	35.2276168		Smp_337330.2	0.4533032861	0.9118076511	27.35679385		SmLINC132266-IBu	0.8181035661	0.8813801281	6.19404111		SmLINC145984-IBu	0.5751179366	0.8121356886	1.199702608		Smp_316170.1	0.7756581648	0.9526469202	53.66901526		Smp_247750.1	0.9934878064	0.9777470033	113.9121781
Smp_345860.1	-0.5613103923	0.8725725056	12.43859716		Smp_307960.1	-0.5116992387	0.8915194218	21.044852		Smp_167400.1	-0.5089350283	0.8957909683	42.73836919		SmLNCA133597-IBu	0.7310015187	0.9605715089	41.35810766		Smp_175860.1	0.865041067	0.8999069684	20.02325729		Smp_041980.1	0.2950228858	0.9116547011	34.35454836		SmLINC176035-IBu	0.8180093895	0.9175249622	12.69705941		SmLINC159388-IBu	0.4701368221	0.8113242484	1.150590203		Smp_181390.1	0.7750647099	0.9299780019	28.72436287		Smp_120670.1	0.9933021837	0.9775558211	113.7417766
Smp_159750.1	-0.469429349	0.8724248086	14.13997046		Smp_210970.3	-0.4754463464	0.8905870986	41.95547217		Smp_126750.1	-0.4722555922	0.895736315	19.0529511		SmLINC137058-IBu	0.7324835535	0.9596356412	43.23644207		Smp_142550.1	0.7873018079	0.8992945085	17.67152935		Smp_155060.1	0.5092345682	0.9115563878	18.53951562		SmLNCA110464-IBu	0.8176978799	0.8413108777	7.420990285		SmLNCS107932-IBu	0.5716343249	0.8112298479	1.260488757		Smp_155310.1	0.774243302	0.9268291693	46.31733181		SmLNCA129739-IBu	0.9932542487	0.9775064695	113.6977233
Smp_056780.1	-0.7127061494	0.8721877634	11.66989885		Smp_165530.1	-0.4297284743	0.8905338531	41.92589953		Smp_170760.1	-0.5393178236	0.8956160775	28.84399636		SmLNCA165515-IBu	0.8637930414	0.955780294	37.05443365		Smp_176000.1	0.8389700398	0.899199552	36.37712664		Smp_340900.1	0.3998816785	0.9109399095	27.44547183		SmLINC121872-IBu	0.8162228815	0.7399572973	7.188561816		SmLINC118239-IBu	0.3994338237	0.8105454143	1.721966775		Smp_327770.1	0.7739964726	0.9447689016	49.48823058		Smp_335380.1	0.9931423289	0.9773912721	113.5947926
Smp_171280.1	-0.5339567057	0.8719439381	13.30362579		Smp_073470.1	-0.5916588157	0.8903230059	30.83448521		Smp_315840.2	-0.4626981334	0.8947779623	41.04532158		SmLINC104939-IBu	0.7432396047	0.954974186	41.08437005		Smp_307070.1	0.8127045729	0.8985843521	31.66546601		Smp_346040.2	0.4963551559	0.9108485545	30.98807113		SmLINC124767-IBu	0.813256851	0.9066099716	8.325618609		SmLNCA113587-IBu	0.4876772293	0.8082325264	0.9855403732		SmLINC176407-IBu	0.7727707746	0.9290010554	39.63008533		Smp_155110.1	0.9929402897	0.9808480744	107.1201907
Smp_074230.1	-0.6709333984	0.8719268565	11.4343415		Smp_128660.1	-0.6782106636	0.8899403304	25.17603743		Smp_176100.2	-0.53326266	0.8947369737	41.24956854		SmLINC154386-IBu	0.7287182574	0.9541998106	39.94601745		Smp_337420.1	0.8595690586	0.8976153413	24.01214768		Smp_051260.1	0.3933087282	0.9106646704	36.72808202		SmLINC153867-IBu	0.8113250314	0.8616963471	5.636297755		SmLNCS138160-IBu	0.4481804687	0.8030323272	1.395818831		Smp_170840.1	0.7721361041	0.7638230885	6.396787795		Smp_202700.2	0.9926323497	0.9851384476	106.6162287
Smp_174710.1	-0.5561608723	0.8717684721	12.58310714		Smp_009540.2	-0.4764875144	0.889502571	37.97253831		Smp_008230.1	-0.4628155149	0.8946845088	50.3138183		SmLINC175735-IBu	0.7314970084	0.9515914305	38.04519641		Smp_124230.1	0.8715602653	0.8974976843	25.73224214		Smp_075210.1	0.4051195776	0.910636758	26.78258624		SmLINC100017-IBu	0.8109002399	0.7349693272	2.71345593		SmLINC133403-IBu	0.3881347442	0.8017305217	0.9201569498		SmLNCA135785-IBu	0.7714687298	0.9499048512	46.8400929		SmLINC159670-IBu	0.9919590833	0.977497078	105.8306967
Smp_342980.1	-0.6373126518	0.8712362442	8.173387581		Smp_104730.1	-0.692982047	0.8884447249	42.11564729		Smp_246550.2	-0.3765682895	0.8945796132	23.76317215		SmLINC130478-IBu	0.7229605321	0.9456292129	34.51932005		Smp_133660.1	0.8236569854	0.8969840777	23.55791045		Smp_018990.1	0.4037244136	0.9092239968	31.74623156		Smp_153210.1	0.8093874024	0.9003176555	7.725993526		SmLNCA145535-IBu	0.4376956139	0.7993252331	1.006695518		Smp_174580.1	0.7711902443	0.8490983757	9.607560982		Smp_332340.2	0.9916138663	0.9758217729	112.1811501
Smp_156100.1	-0.4804130045	0.8711202091	18.26760012		Smp_145420.1	-0.5340050339	0.8882892591	28.20727553		Smp_041700.1	-0.508625198	0.894432287	34.62416932		SmLINC130477-IBu	0.707684417	0.9440313582	31.45704879		Smp_171370.1	0.8780402548	0.8953266959	31.66922344		Smp_013200.1	0.5241125638	0.9090997906	30.56583819		SmLINC110230-IBu	0.8080026375	0.7462988211	2.012787594		SmLNCA158380-IBu	0.4749062408	0.7988599894	1.190149063		Smp_344360.1	0.7711772457	0.9363991335	45.66284811		Smp_323680.1	0.9915524184	0.9757588051	112.1240914
Smp_051070.1	-0.4895780819	0.8709864983	9.481407916		Smp_127940.1	-0.4534503532	0.8870873442	52.54261959		SmLNCA149078-IBu	-0.6834060782	0.8942532084	54.57747753		SmLINC130394-IBu	0.7223659347	0.9434231159	34.18179656		Smp_138470.1	0.8173904234	0.895176479	14.57417973		Smp_012750.1	0.3561734765	0.9088448431	22.03047775		Smp_160670.1	0.805565717	0.9159244447	14.38915402		Smp_316490.1	0.3560480861	0.793302614	1.431603374		Smp_335190.1	0.7705965671	0.9550382628	56.79286096		SmLNCA139437-IBu	0.9914960174	0.9770597506	105.2323366
Smp_213450.1	-0.502146154	0.870622098	10.68806552		Smp_125930.1	-0.5076619106	0.8869572022	50.55008406		Smp_342190.1	-0.6946675477	0.8938774373	80.9434906		SmLNCA150441-IBu	0.7067817831	0.9429512053	30.28490806		SmLNCA141101-IBu	0.8333947469	0.8951631153	17.19537711		Smp_066890.1	0.3068047983	0.9075496769	25.57113034		SmLINC170535-IBu	0.8052363467	0.7338510031	3.54703464		SmLINC100107304	0.5771013366	0.792892083	1.146124951		Smp_312650.1	0.7703209986	0.9070500079	20.89115449		SmLINC149917-IBu	0.9908530953	0.975042797	111.4739841
Smp_267250.1	-0.6948325788	0.8704467883	11.44576598		Smp_031000.1	-0.6073198137	0.8866986203	36.98119871		Smp_342110.1	-0.5611123923	0.893480534	48.15105206		SmLNCA169713-IBu	0.7113820095	0.9414544973	29.98361838		Smp_065840.1	0.8717377814	0.8950440806	20.09832769		Smp_123410.1	0.5048776209	0.9074154326	18.15637879		SmLINC130340-IBu	0.8040040457	0.7874019172	1.785768491		SmLINC178784-IBu	0.457517984	0.7924563466	0.7790070364		Smp_144440.1	0.7696037593	0.9137718234	41.32339368		Smp_324510.1	0.9897824688	0.977523294	103.0873172
Smp_346230.1	-0.6668112619	0.8703471594	15.84580381		Smp_028360.1	-0.6395873299	0.8866624049	47.53725945		Smp_142600.3	-0.2381271516	0.8931548289	24.65096131		SmLINC161143-IBu	0.7062905931	0.9403996046	29.3252868		Smp_345220.1	0.8911145941	0.894908136	17.44481152		Smp_334080.1	0.4627819801	0.9072924979	30.60166187		SmLINC102106-IBu	0.8038358685	0.9052057042	9.111570626		SmLINC105686-IBu	0.4587321246	0.7887660918	0.8647012365		Smp_000390.1	0.7684724567	0.9229100641	45.84021887		Smp_322050.1	0.9892987678	0.9705448746	101.3054857
Smp_052710.1	-0.7440510634	0.870234257	18.12578607		Smp_343750.1	-0.4472514166	0.8865399483	41.97780874		Smp_331510.3	-0.6892203561	0.8929799193	60.6341409		SmLINC146110-IBu	0.8548722671	0.9392947003	28.11253322		Smp_171000.1	0.8087618776	0.8947883031	22.09696956		Smp_009690.1	0.3798486229	0.905573923	22.68264459		SmLINC161566-IBu	0.8026272875	0.8576953484	3.381085483		SmLINC149467-IBu	0.3894743941	0.7867689699	0.8149382552		Smp_306970.1	0.7684416586	0.9570645195	38.44867607		Smp_323710.1	0.9887019693	0.9758771902	107.2758222
Smp_311920.1	-0.6206987121	0.8698913197	9.276801766		Smp_167360.1	-0.3921647498	0.8858732214	41.78206809		Smp_331420.1	-0.4978488801	0.8915629109	38.99838638		SmLINC109012-IBu	0.7175410553	0.9382034768	31.19509515		Smp_040020.1	0.81822411	0.8946475553	37.55896265		Smp_033760.1	0.5313766362	0.9041063202	20.17321351		SmLNCA102122-IBu	0.8012976311	0.77639833	1.666448337		SmLINC103858-IBu	0.4260789728	0.7865192839	1.12669197		Smp_309250.1	0.768209994	0.9247134817	48.04325002		SmLINC158014-IBu	0.98870125	0.9744107577	101.7302502
Smp_027010.1	-0.6978029881	0.8694215515	16.03143135		Smp_179070.1	-0.6242077687	0.8858249536	21.91166088		Smp_342540.1	-0.3470901341	0.8912771824	41.10674798		SmLINC146108-IBu	0.8456052873	0.9354572644	26.94567328		Smp_346310.1	0.799370818	0.8945036047	35.77704432		Smp_179180.1	0.3473934514	0.9034043412	36.3076453		SmLINC166098-IBu	0.8009397754	0.7379709593	1.519822871		Smp_327580.1	0.6576727103	0.7852508876	0.9957526614		SmLNCA108725-IBu	0.7679367007	0.9393526286	43.33363406		Smp_335470.1	0.9883372916	0.9724748482	109.1317337
SmLNCA104841-IBu	-0.5148652475	0.8691993447	12.31094944		Smp_057360.1	-0.6477849901	0.8853993255	22.88793486		Smp_345850.1	-0.5038834877	0.8912128399	39.04872389		SmLINC100063-IBu	0.6932073578	0.9320223262	26.50787683		Smp_129710.1	0.7917602122	0.8940891749	38.37544466		Smp_018530.1	0.364109116	0.902770258	26.37352289		SmLNCS106153-IBu	0.7998221646	0.7934956712	1.623901319		SmLNCS152334-IBu	0.4634508492	0.7845265062	1.81321974		Smp_084890.1	0.7677365904	0.9208813681	15.69752495		Smp_176700.1	0.9879117558	0.9720415135	108.7360536
Smp_125260.1	-0.6985546477	0.868195812	15.8278661		Smp_245950.1	-0.4254377235	0.8853432538	50.27142933		Smp_019950.1	-0.5577268284	0.8909027381	25.56083404		SmLNCA104958-IBu	0.7109990252	0.9318874153	26.40893915		SmLNCS158197-IBu	0.9413170359	0.8940320995	19.85474826		Smp_146340.1	0.597687019	0.9024425799	16.87931418		Smp_302920.3	0.7980108415	0.8335403106	2.12124132		Smp_333470.1	0.3564362334	0.7788973376	1.111589677		Smp_302980.1	0.7655929922	0.9447973849	49.63983813		SmLINC147032-IBu	0.9872985777	0.9714175407	108.1665476
Smp_086710.1	-0.7311315965	0.8678945547	11.09592455		Smp_343990.1	-0.4829698394	0.8850428073	45.79551337		Smp_131700.1	-0.2780861457	0.8906362353	27.36135821		SmLINC157874-IBu	0.7022925591	0.9284989324	25.12426405		Smp_072560.1	0.824873817	0.8936585322	42.95717384		Smp_058460.1	0.6448518697	0.9013138628	16.01430321		Smp_210090.3	0.7975606108	0.7312589336	1.854382932		SmLNCA128981-IBu	0.5153367257	0.7775315432	0.5188982479		Smp_246030.1	0.7650713346	0.9517023058	27.50132578		Smp_153370.1	0.987234877	0.9748886136	98.920432
Smp_098950.1	-0.4816003085	0.8665471305	9.597806431		Smp_128280.1	-0.4994428686	0.884934597	23.05565513		Smp_001420.1	-0.5986808906	0.8887064891	23.20482788		SmLINC127216-IBu	0.6905003155	0.9240167753	24.11083709		Smp_096360.1	0.8441236145	0.8936417853	16.65440996		Smp_050940.1	0.4786695474	0.9011949211	26.95182683		Smp_318160.1	0.7962669039	0.7270117802	9.41812415		SmLINC105687-IBu	0.4473128829	0.7764115852	0.5104507055		Smp_340010.1	0.7647513037	0.9004092578	37.01826654		Smp_337020.1	0.9871106468	0.9728973377	99.81136038
Smp_148510.2	-0.4178220569	0.8664776608	14.51083982		Smp_245280.1	-0.6054803517	0.8836784706	31.41689252		Smp_063500.1	-0.3474293733	0.8884262896	41.1245856		SmLNCS141739-IBu	0.7035501254	0.9220982794	24.96245142		SmLNCA125756-IBu	0.8938349632	0.8928772724	16.59719276		Smp_024140.1	0.6054337006	0.9010793751	19.93006094		SmLNCA110227-IBu	0.7956231338	0.740182705	3.792184617		SmLNCA122959-IBu	0.4719749105	0.7734932063	0.6708330442		Smp_322860.1	0.7629942873	0.911054329	21.75214108		Smp_332040.1	0.9869606731	0.9710738988	107.8530994
Smp_248120.1	-0.7472081735	0.8661393921	10.24620233		Smp_172070.1	-0.6564692392	0.8832739369	32.38894489		Smp_213740.1	-0.459198663	0.8880878914	45.89166376		SmLNCA144651-IBu	0.8782059683	0.9215684168	22.77865195		Smp_141710.1	0.8076119042	0.8925857626	25.34703846		Smp_007540.2	0.3853736123	0.9006255213	26.40422505		SmLINC002351-IBu	0.7953126861	0.898984492	9.959567709		SmLINC103737-IBu	0.5751403789	0.7722510423	1.389111378		Smp_307900.1	0.7611477912	0.92804276	41.88231683		SmLINC178147-IBu	0.9869063152	0.9727026741	99.56840463
Smp_175610.1	-0.4594244561	0.8657579567	9.191558411		Smp_174300.1	-0.4368916377	0.8821549913	27.85435017		Smp_146150.1	-0.3715209435	0.8876420301	27.46331083		SmLINC123080-IBu	0.7042860623	0.9201369913	24.30498187		Smp_144720.5	0.9071861986	0.891849621	20.07582902		Smp_044580.1	0.4393357787	0.9005620053	23.53445599		Smp_244040.1	0.7947601028	0.8434062503	4.395348717		Smp_200900.1	0.2997290918	0.7693841847	0.9913060621		Smp_050270.1	0.7603392743	0.9322162063	49.00948166		SmLINC112882-IBu	0.9861574528	0.971988809	98.68459469
Smp_213010.1	-0.5260833642	0.8645646822	10.28493796		Smp_340240.1	-0.4203381477	0.8820840319	35.23424535		Smp_141940.1	-0.6498988285	0.8870580813	72.17222564		SmLNCA108963-IBu	0.7011529401	0.9194740003	22.68834267		Smp_016870.2	0.8189757404	0.8914908879	23.93210255		Smp_032260.1	0.3098084813	0.9005099644	36.05037672		SmLINC168929-IBu	0.7946489404	0.8128701599	1.632668997		SmLINC102735-IBu	0.2394273089	0.7693105625	1.316801441		SmLNCA158526-IBu	0.7594293325	0.9083618966	32.37417211		SmLNCA149647-IBu	0.9844727237	0.9699185769	95.14563909
Smp_213100.1	-0.5451512384	0.8643777019	13.07565734		Smp_166580.1	-0.6387159714	0.8817179018	26.13066842		SmLINC166845-IBu	-0.4401456502	0.8869395319	14.49322402		SmLNCA153838-IBu	0.6891575395	0.9186851051	20.78905671		Smp_137090.1	0.8289727508	0.8912274692	36.11592677		Smp_032260.2	0.3098084813	0.9005099644	36.05037672		SmLNCA127436-IBu	0.7944103955	0.8286263188	4.99349691		SmLNCA100303-IBu	0.4569950433	0.768946581	0.4561796401		SmLNCA172709-IBu	0.7593277278	0.8163927559	4.940487751		Smp_324500.1	0.9838296433	0.9709769064	96.04822076
Smp_143390.1	-0.3600955359	0.8636718757	10.28475444		Smp_058730.1	-0.6198729397	0.8810369729	38.28640613		Smp_143270.1	-0.722316854	0.8866070892	79.0656977		SmLINC129748-IBu	0.697997256	0.9150129216	21.53221493		Smp_144860.2	0.8610471893	0.8900156822	24.55445153		Smp_013470.1	0.3321239416	0.9002922988	36.28424023		SmLNCA001671-IBu	0.7932812194	0.7107164247	0.9799660561		SmLNCA101344-IBu	0.4150370848	0.7655284797	0.5056005092		SmLINC116017-IBu	0.7592568328	0.8636122784	9.457057032		Smp_302810.1	0.9836232519	0.9709328748	95.14108851
Smp_125300.3	-0.6176785618	0.8635856805	14.97508254		Smp_049740.1	-0.6980895162	0.8803319201	33.75808028		Smp_322590.1	-0.6967009412	0.8860271432	51.00005766		SmLINC130485-IBu	0.8771494497	0.9145002872	20.76924733		Smp_247440.1	0.863306184	0.8898871384	20.28114502		Smp_200380.1	0.6704123964	0.8982054412	17.06980484		SmLNCA165770-IBu	0.7931389488	0.814497616	5.806790019		SmLNCA127712-IBu	0.4086547025	0.7629738774	0.4360501152		Smp_112450.1	0.7574106509	0.9486534581	44.70602175		SmLNCA175731-IBu	0.983417689	0.9704851934	95.88312584
Smp_342700.1	-0.61089476	0.8627458706	15.54115136		Smp_153870.1	-0.3149555984	0.8802937838	38.72298696		Smp_332490.1	-0.502713689	0.885897764	31.13052818		SmLINC104450-IBu	0.6951071747	0.9137673503	20.49518953		Smp_163180.1	0.8263963163	0.8879193259	19.44285399		Smp_046090.1	0.5751491737	0.898189321	21.80282902		SmLINC147106-IBu	0.7909326498	0.7280450332	2.935444177		Smp_324450.1	0.3549636081	0.762898032	1.235674158		Smp_146480.1	0.7571736781	0.8868970083	23.29589269		Smp_176180.1	0.9830943246	0.9671509234	104.2947071
Smp_074210.1	-0.6413695284	0.8622490435	11.5967319		Smp_168160.1	-0.3918908432	0.8801039869	38.85447108		Smp_075770.1	-0.5796323651	0.8856363403	32.51195429		SmLINC112053-IBu	0.6901614632	0.9136132974	20.3396358		Smp_176010.1	0.7981202487	0.8877237501	33.46070639		Smp_034700.1	0.6844998422	0.8980731151	15.80156157		SmLINC134266-IBu	0.7908028318	0.8003373503	1.620380404		Smp_180500.3	0.3744573587	0.7617750139	0.4952605297		Smp_241620.1	0.7569896614	0.9130313462	42.10850101		Smp_324730.1	0.9822182326	0.9662639498	103.4973021
Smp_213860.1	-0.4376072578	0.8617555524	11.33935511		Smp_032930.1	-0.6675095498	0.8799465235	23.06532663		Smp_196400.1	-0.5480180705	0.885511461	51.53718965		SmLINC133980-IBu	0.6897631902	0.9133427421	20.74268289		Smp_040350.1	0.8282423023	0.8874469676	19.92569982		Smp_030690.1	0.3837071958	0.8976976033	23.66733604		SmLNCA117212-IBu	0.7907225397	0.7190555527	1.435020384		SmLINC161385-IBu	0.3968929382	0.7604426429	0.7219804355		Smp_165360.1	0.7568608529	0.9402722789	52.20931758		SmLINC146909-IBu	0.9821698997	0.9681778559	94.14132629
Smp_245910.1	-0.4177901553	0.8617280802	12.94907618		Smp_122340.1	-0.5678998947	0.8798045706	23.49755847		Smp_266940.1	-0.5549000367	0.8853915141	42.67445565		Smp_143900.1	0.693056308	0.9123670925	20.35740129		Smp_162860.1	0.8115868067	0.8871706647	23.33263918		Smp_090440.1	0.6593460505	0.8973938701	14.60114345		SmLINC156187-IBu	0.7904195914	0.7694017562	1.354749767		SmLINC118989-IBu	0.5970503527	0.7571508889	0.7091757539		Smp_319560.1	0.7562400861	0.9377837963	31.69249274		Smp_202700.1	0.9821433109	0.9710080648	92.3669094
Smp_346160.2	-0.6331720326	0.8616048284	10.23625485		Smp_347950.2	-0.4298242689	0.8797570827	45.59668162		Smp_340740.1	-0.6101474963	0.8845900913	27.54870963		SmLNCA110185-IBu	0.8852336823	0.9115176254	19.95761802		Smp_320230.1	0.9175665979	0.8869967929	20.14365938		Smp_077020.1	0.3621387096	0.8966632245	18.89730334		SmLINC157912-IBu	0.7897972792	0.7236044235	3.005224183		SmLINC138105-IBu	0.4888894248	0.75552298	0.7524958347		SmLINC103762-IBu	0.7531266498	0.9326358534	34.14919232		Smp_335480.1	0.9821272492	0.9661718718	103.4147061
Smp_084910.1	-0.5885782308	0.861535176	18.95010981		Smp_169660.1	-0.4111384196	0.8794637098	41.56348006		Smp_210790.1	-0.6124138056	0.8830208813	55.79359718		SmLNCA109345-IBu	0.6763315303	0.9111661355	18.39686867		SmLNCA108960-IBu	0.8642456179	0.8866740341	29.07054169		Smp_333660.1	0.593063297	0.8964400615	20.38316721		SmLINC143249-IBu	0.7894896322	0.7181213605	1.299528614		SmLNCA160231-IBu	0.6809976434	0.7524638488	0.4647609281		Smp_317010.1	0.7522295769	0.8847283873	20.96066322		SmLNCA136119-IBu	0.9821179561	0.9661624673	103.4062721
Smp_031710.1	-0.6416637764	0.8608948974	10.31869635		Smp_342220.1	-0.519591517	0.8794465929	41.16666367		Smp_316720.1	-0.6137140762	0.8829272058	60.07795213		SmLINC170458-IBu	0.6982028162	0.9108141002	20.9397024		Smp_061210.1	0.9091720364	0.8861062207	20.99273171		Smp_133350.1	0.5279281084	0.8950175638	19.50205514		SmLNCA100037-IBu	0.7894354355	0.719176362	11.4313095		SmLNCA134866-IBu	0.554659208	0.7496632986	0.2740545358		Smp_319550.1	0.7502263319	0.9451657106	37.79676363		Smp_072630.1	0.9815193625	0.9660795355	90.92791302
Smp_089230.1	-0.423695591	0.8604099833	6.066261373		Smp_345670.2	-0.4581740225	0.8784768014	24.94559017		Smp_334970.1	-0.5510263582	0.8821140521	35.21994858		SmLINC142567-IBu	0.6702632501	0.9103368272	17.92226352		Smp_344880.1	0.8093589906	0.8855023657	24.84984909		Smp_091640.1	0.4334713285	0.8945513856	18.05297609		SmLINC112100-IBu	0.7881247535	0.7203127047	10.33176553		SmLINC178790-IBu	0.4935116876	0.7467373376	0.3142702947		Smp_007570.1	0.7500422974	0.6518713182	0.8048938661		Smp_303260.1	0.9793365332	0.9654620334	91.06505349
Smp_045780.1	-0.5977106517	0.8594202359	12.25170426		Smp_306270.1	-0.7307309996	0.8783497442	21.67079392		Smp_306240.2	-0.4350732359	0.8820254373	32.55263615		SmLNCA164024-IBu	0.686851765	0.906055664	18.6691066		Smp_145580.1	0.8840867721	0.8852064529	23.97618061		Smp_091640.2	0.4334713285	0.8945513856	18.05297609		Smp_077820.1	0.7877415199	0.9235593732	11.46228299		Smp_307730.1	0.3898649355	0.7451295185	0.2454867669		Smp_012930.1	0.7498976299	0.831294188	7.742774344		SmLINC154483-IBu	0.9788121182	0.9628209236	100.4349786
Smp_337010.1	-0.5980707969	0.8590003806	12.18884781		Smp_171680.1	-0.615068641	0.8783066467	33.86878866		Smp_167400.2	-0.4100782091	0.8819031925	34.5366249		SmLINC125113-IBu	0.6942169918	0.905777186	18.6469308		Smp_180020.1	0.8093561243	0.8838395228	14.99922656		Smp_064360.1	0.4319890928	0.8944323867	19.16921345		SmLNCA100032-IBu	0.7862464603	0.7153775117	10.25174977		SmLINC105635-IBu	0.6203351473	0.7440337553	0.9197878061		SmLNCS126708-IBu	0.7497428052	0.943611054	43.08098164		SmLINC146907-IBu	0.9787634921	0.9649121126	90.45708554
Smp_045600.1	-0.5891910661	0.8584055559	8.598447638		Smp_128440.1	-0.5278403498	0.8772223786	45.53622166		Smp_121780.1	-0.4682472279	0.8818922531	54.53186875		SmLNCA104956-IBu	0.7544860357	0.9050511103	14.948023		Smp_148590.1	0.8329816073	0.883063744	25.50025516		Smp_307550.1	0.4412692195	0.8939841158	14.89121639		Smp_074450.1	0.7850930712	0.695365421	0.8256446974		SmLNCA135330-IBu	0.4312388212	0.7433688356	0.4706642261		Smp_321090.1	0.7495405669	0.9116919366	38.83736894		Smp_329690.1	0.9782856849	0.9703884874	89.71635124
Smp_072800.1	-0.7161352109	0.8583065402	10.51203878		Smp_304800.5	-0.5756760615	0.8769113897	23.57974303		Smp_140990.1	-0.5470877046	0.8818172425	58.91265417		SmLNCA139925-IBu	0.6865830315	0.9016348752	17.37005812		Smp_344680.1	0.9320123912	0.8827919292	18.17170693		Smp_241860.1	0.5210242675	0.8939436024	12.80106452		SmLINC130458-IBu	0.7850178537	0.7086883471	1.066362708		SmLINC119567-IBu	0.455714198	0.7417158856	0.3609331201		Smp_346170.1	0.7495306387	0.9394569905	30.02627149		SmLNCA127694-IBu	0.9781031809	0.9592803	86.17919394
Smp_017470.1	-0.4905860914	0.8579396414	10.88872649		Smp_305400.2	-0.5197716923	0.8761230851	15.28274412		Smp_345410.1	-0.322123152	0.8814793638	32.43306647		SmLINC150789-IBu	0.662307032	0.9012090161	16.23330143		Smp_140570.1	0.8647071767	0.8827359391	27.76192093		Smp_076880.1	0.4284548949	0.8935891656	14.88601098		SmLINC153866-IBu	0.784683379	0.8144183839	2.678098039		SmLINC120666-IBu	0.3234934476	0.7404221473	0.4884434587		Smp_033250.1	0.7483534397	0.9086724859	39.72669398		SmLNCA120589-IBu	0.9772613713	0.9612558253	99.06231994
Smp_083740.1	-0.5242703235	0.8575862216	12.3722783		Smp_134360.1	-0.5118598595	0.8758396606	38.90132468		Smp_007070.1	-0.645928922	0.8805300394	63.54527605		SmLINC146643-IBu	0.656181601	0.8998808368	15.34844992		Smp_164950.1	0.7968803568	0.8806205879	26.287326		Smp_098330.1	0.4226736957	0.8929043857	15.13146953		Smp_129090.1	0.7842732064	0.7168008985	1.204619477		Smp_330160.1	0.4414638984	0.7352513685	0.751605977		SmLNCA120038-IBu	0.7472738419	0.8456093062	15.36640405		Smp_337030.1	0.9768169251	0.9609666186	86.10003626
Smp_125820.2	-0.5128993236	0.8575541285	12.32700832		Smp_143070.1	-0.6333441952	0.8756942121	34.39571915		Smp_072990.1	-0.1491267127	0.8803298834	22.77189313		SmLINC132785-IBu	0.6697169783	0.8996046768	16.38652306		Smp_333080.1	0.8748591299	0.8799259143	14.24005826		Smp_141330.1	0.5166947868	0.8928233349	13.11433429		SmLINC113384-IBu	0.7827609924	0.859372459	8.541260549		SmLNCA121342-IBu	0.3332457748	0.73232691	0.4882175138		Smp_173150.1	0.7466520536	0.8227639137	8.570188182		Smp_317900.1	0.975602056	0.9671180237	88.03732913
Smp_137040.1	-0.5641651213	0.8563452879	14.5332691		Smp_305220.4	-0.5484550411	0.875273681	25.71490241		Smp_162010.1	-0.4413887283	0.8801394358	43.56639279		SmLINC140948-IBu	0.6798990056	0.8968669854	16.20506288		Smp_344490.1	0.8549736668	0.8798024575	21.754267		Smp_007900.1	0.3585796655	0.8925599389	32.13303334		SmLNCA148459-IBu	0.7825210116	0.7218513415	2.972006084		Smp_127270.2	0.346889001	0.7322876639	0.5103343825		SmLINC110998-IBu	0.7465980399	0.9194239882	37.09363931		SmLINC157936-IBu	0.9754882777	0.9617654419	87.06874926
Smp_336050.1	-0.6308932983	0.8560720475	13.8011778		Smp_159490.1	-0.6449373965	0.8750188421	19.94594336		Smp_169460.2	-0.4912409568	0.8796489745	33.59482513		SmLINC130480-IBu	0.6807522576	0.8965459411	18.73829112		Smp_153520.1	0.8154655368	0.8794392918	41.48092098		Smp_083680.1	0.7587782551	0.8910899759	19.68564605		SmLINC122984-IBu	0.7809891442	0.7131991365	1.79733963		SmLINC126778-IBu	0.3654781477	0.7313716039	0.3959566223		Smp_160160.1	0.7454245284	0.9064458837	15.30500974		Smp_060420.3	0.9745268687	0.9727904052	82.745861
Smp_134790.1	-0.5748041386	0.8559828661	12.10629558		Smp_337580.1	-0.3984216372	0.8748179733	54.90595195		Smp_129900.2	-0.5460114807	0.8790074336	13.089715		SmLNCA110410-IBu	0.6826260295	0.8963982056	16.80601591		Smp_164560.1	0.7700295637	0.8788323724	25.75511244		Smp_029820.1	0.3461182558	0.8910742052	28.28003892		SmLNCA165133-IBu	0.7804049516	0.6976422165	1.186759811		SmLNCS100662-IBu	0.5424970388	0.7310890308	0.3077519783		SmLINC104833-IBu	0.7448498603	0.7014185718	3.469312493		Smp_335490.1	0.9739566869	0.9579248032	96.18539959
Smp_180520.1	-0.5497304962	0.8553005355	11.70275089		Smp_155400.1	-0.6937937828	0.8747821195	24.15137391		Smp_173760.1	-0.3905032634	0.8786882615	39.10880166		SmLINC129747-IBu	0.6590492668	0.896099564	14.21753587		SmLNCS146005-IBu	0.8308823018	0.8786888461	10.43289063		Smp_153790.1	0.3413290213	0.8900383288	31.07249616		Smp_306140.1	0.7767080184	0.760387405	1.019215018		SmLINC118123-IBu	0.3643360849	0.7309784861	0.2533241315		Smp_054010.1	0.7447907281	0.9108601246	24.665844		Smp_035090.2	0.9723644372	0.9543164628	81.54554438
Smp_198330.1	-0.3822237464	0.8546144186	11.51034882		Smp_001390.1	-0.3714102717	0.8741821703	27.59991308		SmLNCA122314-IBu	-0.6214925511	0.8785606445	64.93723408		SmLINC109443-IBu	0.6763271195	0.8916257319	15.00113275		Smp_140240.1	0.8571516577	0.8783287334	15.88985324		Smp_153790.2	0.3413290213	0.8900383288	31.07249616		SmLINC110226-IBu	0.7763989052	0.7502629563	1.537799868		SmLINC135273-IBu	0.4136596332	0.7298500171	0.8267855944		Smp_013540.1	0.7446636327	0.9311785046	35.81241782		SmLINC159522-IBu	0.9690460086	0.9665256083	76.6830669
Smp_177060.1	-0.4517954137	0.8543074451	18.51589834		Smp_031050.1	-0.500271593	0.8741398849	42.60178879		Smp_344870.3	-0.4215478264	0.8785535933	25.07047418		SmLNCA141170-IBu	0.6836015611	0.8915067972	16.06859634		Smp_066260.1	0.8831654968	0.8780703566	17.24410213		Smp_093440.1	0.3223020554	0.8899876546	33.8779559		SmLINC132303-IBu	0.7760315113	0.7092289513	4.069748579		SmLNCA110726-IBu	0.3072282497	0.7291072514	0.5495726815		SmLINC168767-IBu	0.7431391176	0.768542527	1.781360376		Smp_029400.2	0.967580687	0.951511175	90.82927398
Smp_016130.1	-0.5718634093	0.8542716135	6.776022271		Smp_247540.1	-0.5073323365	0.8741263904	38.31947236		Smp_123050.1	-0.2748316961	0.8784872295	28.33719161		SmLNCA125626-IBu	0.6795882895	0.8898292516	14.63411677		Smp_121460.1	0.8482266273	0.8775700093	10.93136656		Smp_124840.1	0.7264695475	0.8897834488	16.01594371		SmLINC156292-IBu	0.7755553827	0.7231996596	2.413167267		SmLNCA118437-IBu	0.3070004447	0.727311942	0.3165827914		Smp_302850.2	0.7427188497	0.9111035066	22.80399063		SmLINC148656-IBu	0.9663119989	0.9529238942	78.29002457
Smp_085640.1	-0.7459919988	0.853358641	7.657219869		Smp_091650.1	-0.4272391242	0.8735683222	43.00362554		SmLNCA168550-IBu	-0.3177083982	0.8770906021	35.49170104		SmLNCA125577-IBu	0.9666744536	0.8883068535	13.24816126		Smp_144720.1	0.9143504799	0.8774830352	19.33463202		Smp_322560.1	0.3909446716	0.8896284519	24.80498341		SmLINC140374-IBu	0.7720371952	0.7694945698	3.322236764		SmLNCA165797-IBu	0.309147712	0.7270993217	0.4741546466		SmLNCA142526-IBu	0.7422204642	0.9051589907	15.82067458		SmLINC148460-IBu	0.9632611404	0.9458443343	72.51604876
Smp_050110.1	-0.6223262345	0.8533005912	16.60567568		Smp_245360.1	-0.4841198745	0.8729262912	25.71783351		Smp_138150.1	-0.620178709	0.8770666329	62.78807163		SmLNCS125190-IBu	0.6776900819	0.8873504382	13.80251004		Smp_143460.1	0.8224802602	0.8768778436	36.41924511		Smp_066990.1	0.3618152216	0.8893929048	25.00043998		SmLINC135301-IBu	0.771841495	0.8741037384	5.346510101		Smp_266810.1	0.2955782245	0.7268720814	0.2474815563		Smp_083800.1	0.7420898145	0.8188176184	13.2513433		Smp_324150.1	0.9623673384	0.9462771269	86.64509137
Smp_056620.1	-0.4751990481	0.8529767051	9.488249288		Smp_244580.2	-0.4405092496	0.8727305068	23.19561235		Smp_343540.2	-0.5433697777	0.8770273025	11.69564248		SmLINC131015-IBu	0.6650569997	0.8863349856	13.36918401		Smp_336800.1	0.7702052559	0.8764459238	26.21107039		Smp_150690.1	0.7793370362	0.8887697951	15.91123344		Smp_132230.1	0.7703518882	0.6933361387	0.889231076		SmLINC118347-IBu	0.2565515361	0.7239883985	0.3270004319		Smp_000430.1	0.7418350937	0.9028531062	36.55928665		SmLINC157961-IBu	0.9620885381	0.9491092329	69.74730135
Smp_127120.1	-0.407946471	0.8515087238	9.676318993		Smp_130160.1	-0.468401055	0.8726406349	31.9702977		Smp_055130.1	-0.4540299428	0.8770151474	50.3523802		SmLINC157872-IBu	0.6813394815	0.886058901	14.49208291		Smp_166820.1	0.7733719942	0.876270867	28.26885053		Smp_090930.1	0.6568364754	0.888729319	13.63083643		SmLNCS117747-IBu	0.7703099565	0.7028789163	10.51267454		SmLNCS135223-IBu	0.4465321016	0.7235816617	0.8899546188		SmLINC108833-IBu	0.7416804884	0.8100372758	3.898043159		SmLINC151296-IBu	0.9606704423	0.9534709334	70.31827795
Smp_320120.1	-0.4436540406	0.8509595604	7.592011511		Smp_171460.1	-0.435384779	0.8718528669	17.74661226		Smp_334180.1	-0.4171674021	0.8762570595	23.22507805		SmLNCA168739-IBu	0.673912478	0.8831362614	13.310914		SmLINC102068-IBu	0.9262910059	0.876205386	20.14994443		Smp_079730.1	0.4021389029	0.8882485138	22.1126878		Smp_000620.1	0.7697670379	0.8353337223	2.933484959		SmLINC174737-IBu	0.354487863	0.7212599142	0.3695248146		Smp_041880.1	0.739779749	0.8647871198	12.21969244		Smp_327070.1	0.9592203647	0.9460723759	72.14604696
Smp_208000.2	-0.6941353453	0.850393849	9.295874655		Smp_150870.1	-0.4664277653	0.8713051356	65.43628624		Smp_244920.1	-0.6203200141	0.8757169744	48.84624616		SmLNCA106749-IBu	0.8940710175	0.8830011247	10.9277599		Smp_123940.1	0.8018900056	0.8761654858	13.22838782		Smp_021140.1	0.486638574	0.887463405	15.29459206		SmLINC000230-IBu	0.7695137857	0.6989267214	7.553101161		Smp_325570.1	0.541871326	0.7201001143	0.3121969934		SmLNCA141052-IBu	0.7388287591	0.9039264808	26.21610893		Smp_201340.1	0.9589857771	0.9458455142	71.95152747
Smp_246800.1	-0.5519595176	0.8500402022	9.403237058		Smp_124350.2	-0.5145729824	0.8709940157	48.6937127		Smp_128750.1	-0.4912651118	0.8755008304	22.116923		Smp_134490.1	0.6480310635	0.8796774656	11.62145615		Smp_169320.1	0.8134684297	0.8758539255	14.8151093		Smp_336360.1	0.5552797807	0.8874259123	19.57269411		SmLINC152104-IBu	0.7685240982	0.7888724497	1.370359076		SmLINC118205-IBu	0.3097373249	0.7163495741	0.3686355454		SmLNCS126712-IBu	0.7382274905	0.948313234	36.27893098		Smp_315690.2	0.9559634893	0.9361474551	67.16420255
Smp_155590.1	-0.619179015	0.8496623807	15.00800716		Smp_147430.2	-0.7682921868	0.8709785641	30.95325967		Smp_088240.1	-0.4233856056	0.8753389378	34.01005131		SmLINC100923-IBu	0.6691343863	0.8794464976	12.94501487		SmLINC155138-IBu	0.8313499288	0.875066186	10.41092027		Smp_207080.1	0.3492523813	0.8861114741	28.26166966		Smp_331570.2	0.7668617268	0.8216004407	3.091393229		SmLNCA101686-IBu	0.7466838458	0.7156052442	0.2832221885		SmLNCA153794-IBu	0.7379918525	0.9319517853	44.47946449		SmLINC108642-IBu	0.9556234628	0.9425682641	65.07899157
Smp_213230.1	-0.6402322241	0.8494115287	11.51573549		Smp_333800.1	-0.5041467624	0.8709269039	15.97903709		Smp_114660.1	-0.7183879405	0.8752413267	57.90674535		SmLINC164276-IBu	0.8768124544	0.8740236446	10.34664404		Smp_019760.1	0.8137193229	0.8750388013	19.10464158		Smp_027610.1	0.3214947921	0.886025048	26.71221061		Smp_197150.1	0.7657288943	0.927944127	14.93481601		Smp_181730.1	0.3000024534	0.7132870144	0.2224709409		Smp_241440.1	0.7379067485	0.9391990934	41.4057173		SmLNCA150317-IBu	0.954048094	0.9453446144	63.16150592
Smp_243870.1	-0.3937600844	0.8493772546	11.15506979		Smp_147920.1	-0.4361331171	0.870874221	29.21369291		Smp_306980.1	-0.4223223535	0.8752044676	33.23641972		SmLINC103977-IBu	0.6633707489	0.8713114722	10.99063446		Smp_169930.1	0.8708954465	0.8745296406	18.45668924		Smp_008545.1	0.4570028057	0.8859984089	25.61483338		Smp_060760.1	0.7655661433	0.7093763398	0.8890584761		SmLINC178739-IBu	0.4526882096	0.7114501851	0.1849910667		SmLINC144905-IBu	0.7368542282	0.7489971191	1.224775852		Smp_002630.1	0.9535737869	0.9374641165	79.983909
Smp_128000.1	-0.6579968957	0.8492445606	12.16263822		Smp_141830.3	-0.6885107939	0.8708697953	28.92397022		Smp_328110.1	-0.4923163977	0.874371912	29.43629062		SmLINC122152-IBu	0.6281063348	0.87074068	10.25607293		Smp_147230.1	0.8131651351	0.8739380616	26.03728043		Smp_130850.1	0.3841158847	0.8853247592	16.22107956		Smp_333630.1	0.7654531806	0.8452781315	2.942075261		SmLNCA129440-IBu	0.3790783494	0.7108019179	0.242019214		Smp_167830.1	0.7355230588	0.7028099268	4.522235786		Smp_008400.1	0.9531599629	0.9553310585	63.37701363
Smp_340980.1	-0.5970344358	0.8489619457	13.26766769		Smp_212900.1	-0.5704105022	0.8708044064	25.64494857		Smp_341140.1	-0.3926183918	0.8743105817	23.99534434		SmLNCA154436-IBu	0.727247361	0.8685701015	9.333530092		Smp_246060.1	0.8156734087	0.8737225465	17.28885179		Smp_076230.1	0.4479034103	0.8847208005	15.78949212		SmLINC152105-IBu	0.7639455253	0.7309050771	1.139242394		SmLINC122981-IBu	0.3386068951	0.7096343632	0.2347389745		SmLINC135986-IBu	0.7352913874	0.9432119018	42.05091907		SmLNCA125032-IBu	0.9520295993	0.9358989151	70.10579202
Smp_142640.1	-0.4382558707	0.8487141456	5.75537482		Smp_164880.1	-0.5068726049	0.8707493099	39.33934162		Smp_241950.1	-0.4822448896	0.8742912015	38.00842557		SmLINC127033-IBu	0.6240944569	0.8576293858	8.333971903		Smp_144740.2	0.8948191811	0.8730766641	15.30536835		Smp_060090.1	0.3530158594	0.8845327308	19.33159092		Smp_036020.1	0.7572941474	0.6941997578	0.9064870931		SmLINC178736-IBu	0.3179493742	0.7044026583	0.2192549169		SmLINC116011-IBu	0.7347087032	0.8639279233	7.410214319		Smp_331140.1	0.9517587327	0.9410727713	62.14453401
Smp_341100.1	-0.541361121	0.8485442103	10.34559879		Smp_210860.1	-0.6573956645	0.8706420198	21.24582638		Smp_324270.1	-0.6189877231	0.8741636827	38.63839945		SmLINC112054-IBu	0.62894384	0.8542650394	7.50744287		Smp_155500.1	0.8147492673	0.872365246	16.62419982		Smp_024380.1	0.5907214982	0.881895549	12.84903366		SmLNCA147761-IBu	0.7562027228	0.8448923509	2.725842802		SmLINC145406-IBu	0.2342803328	0.703085767	0.7506400352		Smp_000280.1	0.7344255548	0.9072060486	39.31795109		Smp_182090.1	0.9513674467	0.9356108821	63.22161991
Smp_105180.1	-0.6508266917	0.8474508619	12.52279828		Smp_059130.1	-0.4377498463	0.8704948235	24.46686066		Smp_126460.1	-0.3768018675	0.8741559115	18.69228588		SmLNCA154792-IBu	0.6384938957	0.8507848865	7.897271376		SmLNCA101385-IBu	0.8623650156	0.8721843701	16.55100053		Smp_042560.1	0.3335360852	0.8814295093	16.83360586		SmLNCA105111-IBu	0.7552412753	0.7435051826	2.076313894		SmLNCA101546-IBu	0.5188691759	0.7022518142	0.161812358		Smp_326610.1	0.7331453592	0.9111347027	38.77465702		Smp_173350.1	0.949048271	0.9483747899	60.36034933
Smp_211190.1	-0.5284135779	0.8471428955	10.88860823		Smp_079740.1	-0.5172068363	0.8704908418	18.83147047		Smp_342420.1	-0.6356417666	0.8741154693	52.41023789		SmLNCA120241-IBu	0.8701321209	0.8462782807	8.023842191		Smp_128200.1	0.7931853677	0.8717354719	34.70152837		Smp_003970.1	0.3816907704	0.8814093619	22.62874703		SmLINC174794-IBu	0.752681492	0.8738587269	5.530962462		SmLINC159606-IBu	0.2832118402	0.7021419776	0.2387479555		SmLINC176663-IBu	0.7330208321	0.8468418654	6.604708606		Smp_194130.1	0.9469498808	0.9451816294	57.4927976
Smp_336660.1	-0.5634638959	0.8470059138	11.51488913		Smp_125650.1	-0.4773699603	0.8704742938	32.36731427		Smp_054350.1	-0.5128297509	0.8738477288	52.79974094		SmLNCA115096-IBu	0.6297233215	0.8373155266	6.50246802		Smp_300810.1	0.8632624216	0.8716737029	14.9131282		Smp_319110.1	0.4376879415	0.8811958415	14.10104051		Smp_064320.2	0.7507052517	0.8314807625	1.97469598		SmLINC151299-IBu	0.233639131	0.6982263199	0.3877681558		Smp_309090.1	0.7328807288	0.8989224012	39.9956267		SmLINC164431-IBu	0.9466948095	0.9305805269	75.11060879
Smp_163640.1	-0.5755943072	0.8466239265	13.25931152		Smp_305100.2	-0.7246980902	0.8700790989	28.43431149		Smp_319790.1	-0.7887038702	0.8735359102	55.47704868		SmLINC154352-IBu	0.6110838277	0.8358885545	5.842252076		Smp_130660.1	0.8461326695	0.8716522227	13.13019512		Smp_211250.1	0.4104886316	0.8802583767	21.21663609		SmLINC116541-IBu	0.7483827272	0.709391798	1.893963813		SmLINC178188-IBu	0.38758745	0.6977045282	0.1459597515		SmLINC139701-IBu	0.7319177658	0.8513026498	7.443922198		Smp_331130.1	0.9465165649	0.9450958026	57.89081937
Smp_096270.1	-0.389890029	0.8454775794	7.788377143		Smp_028650.1	-0.6888811974	0.8700659382	21.11304373		Smp_086900.1	-0.611288002	0.8731476541	52.85504333		SmLINC131029-IBu	0.6240158033	0.8345604543	6.210270311		SmLINC146864-IBu	0.861917225	0.871650062	20.2402982		Smp_079490.1	0.3907541072	0.8792164537	22.93522523		Smp_194520.4	0.748158257	0.8484912814	5.565805313		SmLNCA123074-IBu	0.2465104003	0.697557849	0.2300556473		SmLINC142807-IBu	0.7312693437	0.8851766486	20.60340246		Smp_009810.2	0.9461769343	0.9300626225	74.75537053
Smp_048620.1	-0.4509883051	0.845467261	6.990922405		Smp_067520.1	-0.5243357638	0.8698389458	23.35893889		Smp_344270.2	-0.4850998589	0.8730778312	27.83010156		SmLINC114310-IBu	0.7889461778	0.8338147046	5.662089438		Smp_345010.1	0.8234521849	0.8714444247	13.50194023		Smp_055050.2	0.3430862435	0.8791867361	19.99693958		SmLNCA109374-IBu	0.7454553014	0.6954011123	0.6135972199		SmLINC134553-IBu	0.3058574907	0.6925242444	0.1963486476		SmLINC142738-IBu	0.7307000999	0.9202559383	37.82490359		SmLINC159253-IBu	0.9450311663	0.9383649397	56.53547473
Smp_122790.1	-0.7264598513	0.8454245287	11.25921299		Smp_019170.1	-0.4552063686	0.8691215965	17.70720873		Smp_328980.1	-0.733425867	0.8725974765	83.57552048		SmLINC114961-IBu	0.5972265249	0.8323191689	6.909790264		Smp_169410.1	0.7665579914	0.8713431485	27.62758683		Smp_104860.1	0.6695898016	0.8789771503	11.32765575		SmLINC143997-IBu	0.7451016561	0.6827047481	0.3646692319		SmLNCS178485-IBu	0.3711935717	0.6920747132	0.4954201494		SmLINC135802-IBu	0.7304632397	0.8944993522	17.51088918		SmLNCA157815-IBu	0.9431018338	0.9269881803	72.67882651
Smp_247680.1	-0.4368109962	0.8440513068	11.22620557		Smp_196030.2	-0.3305393666	0.86870879	24.23432166		Smp_147670.1	-0.6002349485	0.8718159601	33.59779996		SmLINC141202-IBu	0.6272347865	0.827647125	8.304268028		Smp_134860.1	0.7837349519	0.8708993247	11.30493398		Smp_194620.1	0.4045759475	0.878781092	8.343720716		SmLNCA168250-IBu	0.7445120682	0.7812553428	2.847402167		SmLINC118869-IBu	0.5400893764	0.6918713703	0.165627351		Smp_136910.1	0.7303229618	0.9026585583	10.73765474		SmLINC150318-IBu	0.9414924422	0.9253796756	71.61417961
Smp_340020.1	-0.5104172809	0.8440176094	16.59739545		Smp_308680.2	-0.522679651	0.8680073008	24.78109597		Smp_043210.1	-0.4781255334	0.8717455485	53.31379279		Smp_082410.1	0.6030925129	0.8226454409	4.409860776		Smp_334160.1	0.7753431467	0.8708730549	37.76771258		Smp_113630.1	0.5002391046	0.8772693895	10.37951461		SmLINC143166-IBu	0.743442867	0.6689902441	1.792048644		SmLINC149979-IBu	0.3724238057	0.6916118576	0.3170840599		Smp_000500.1	0.7301223889	0.7196374089	2.193469527		Smp_328770.1	0.9413404216	0.9358014239	52.52106373
Smp_149000.1	-0.3755710589	0.8435195651	9.336434068		Smp_176350.1	-0.4173473709	0.8679909573	28.33522939		Smp_133830.1	-0.5024490552	0.8713632391	22.25078071		SmLINC110556-IBu	0.58694424	0.8198852508	4.205375018		Smp_347030.1	0.8477901207	0.8707112487	9.147615044		Smp_103990.1	0.6325152203	0.8768557635	8.8492998		Smp_134100.1	0.7433177545	0.8008110716	3.47807569		SmLINC147674-IBu	0.34876624	0.6900764326	0.2397132027		Smp_000420.1	0.7299417	0.9007551891	38.42851261		SmLINC154349-IBu	0.9390808906	0.9230510957	52.34067376
Smp_210330.1	-0.5071141918	0.8422813772	16.08617554		Smp_171670.1	-0.6909491112	0.8676436487	29.0666002		Smp_079640.1	-0.522306596	0.8707833678	52.80092184		SmLNCA137878-IBu	0.6171695657	0.8197064561	5.694713306		Smp_169330.1	0.7526702535	0.8706405773	16.12805876		Smp_073080.1	0.4377230344	0.8765489342	9.601864993		SmLNCA159127-IBu	0.7429114788	0.7056710249	0.8264116944		SmLINC137314-IBu	0.3840864369	0.6891082024	0.4265435866		SmLNCA100786-IBu	0.7299341644	0.8391287247	6.954617165		Smp_029400.1	0.9382854625	0.9249368857	50.75941888
Smp_070190.1	-0.4339046364	0.8422646603	15.72301349		Smp_131690.1	-0.4769580757	0.8675608677	24.35579614		Smp_158030.1	-0.3655674376	0.870770757	25.35527121		SmLNCA107189-IBu	0.6138995469	0.8127081146	4.237403222		SmLNCA157876-IBu	0.8517484727	0.8705559238	25.90394115		Smp_146190.1	0.3593044843	0.8762034373	12.96510903		SmLNCA127433-IBu	0.7419677631	0.84398504	2.866983765		SmLINC178699-IBu	0.4644535695	0.6749770902	0.1333633944		Smp_316150.1	0.7295149583	0.8461414992	12.29844909		SmLINC147010-IBu	0.9372236325	0.9211148935	68.86240285
Smp_212940.2	-0.6902037108	0.8422054422	8.206524558		Smp_333950.1	-0.6207822395	0.8675071795	26.99814712		Smp_149330.1	-0.4199071078	0.8706914668	30.82645638		SmLINC125535-IBu	0.6029451118	0.8120888724	3.941771929		SmLINC145972-IBu	0.873775881	0.8701895453	10.78107848		Smp_083410.1	0.3613452155	0.8751448974	16.45197211		SmLNCA126870-IBu	0.7419127321	0.66236371	0.604092732		SmLNCA117981-IBu	0.3844283156	0.6731801658	0.1212397209		Smp_319590.1	0.7288933469	0.881517931	12.77071823		Smp_313470.3	0.9369741863	0.9208657542	68.70479533
Smp_245920.1	-0.6486204866	0.8421674001	7.125321325		Smp_160290.1	-0.3675361633	0.8672944697	36.27635043		Smp_079270.1	-0.3784031093	0.8705727712	37.24951046		SmLINC164023-IBu	0.612578307	0.8114547712	4.171848948		Smp_079050.1	0.7936787701	0.8700797067	27.69419723		Smp_102040.1	0.2941266791	0.8745636956	27.1419584		Smp_331570.1	0.7415494247	0.7776125938	1.827459203		Smp_303600.2	0.4029100805	0.6727037248	0.1880450674		Smp_343420.1	0.7281390993	0.9185095914	29.12898567		Smp_318350.1	0.9362101501	0.946675893	48.58112578
Smp_143960.2	-0.5538679804	0.8420301131	11.58978132		Smp_244840.1	-0.4954290441	0.8669796722	23.90497654		Smp_015670.1	-0.5890292784	0.8705246174	57.39046509		SmLNCS123077-IBu	0.7525247452	0.8100771433	3.580614152		Smp_155840.1	0.8187872547	0.8697088792	24.51072105		Smp_104470.1	0.6393885786	0.8733339673	15.08098185		SmLNCA121761-IBu	0.7415192456	0.6953242249	1.285923631		SmLINC135033-IBu	0.5010693085	0.6709458713	0.181229437		Smp_340840.2	0.7281284605	0.8790671658	19.67262276		SmLINC178303-IBu	0.9361859605	0.9308729249	48.60555354
Smp_141970.1	-0.7267808905	0.8419346627	12.59077726		Smp_162230.1	-0.3928000842	0.8667611911	43.92825507		Smp_310650.1	-0.4217883523	0.870496198	16.75701026		SmLINC107718-IBu	0.6078968306	0.8055698594	6.442824236		SmLNCA141410-IBu	0.8506169983	0.8694124152	17.92609877		Smp_332100.1	0.3964205087	0.8728534507	22.16962964		SmLNCA176305-IBu	0.7413929346	0.6653585169	0.3810588388		SmLNCS125643-IBu	0.5241560472	0.6699234168	0.2071717404		SmLINC135789-IBu	0.7267541676	0.9091960369	22.24875182		SmLNCA173237-IBu	0.9319482104	0.9349079952	45.77898324
Smp_314320.1	-0.5661195953	0.8416498439	8.064605507		Smp_021100.1	-0.4050552683	0.8666564128	22.69054138		Smp_065470.2	-0.4348173991	0.8704918485	20.65162269		Smp_319310.2	0.6076713254	0.8017924319	3.645422787		Smp_123220.1	0.8254759585	0.8692988002	18.84455336		Smp_179010.1	0.5068979196	0.871006504	11.97336303		SmLNCA152096-IBu	0.7409575591	0.7725898966	1.913151149		SmLNCA175186-IBu	0.2911697096	0.6697067689	0.185267706		Smp_343920.1	0.7264882595	0.777184224	5.686849226		Smp_321480.1	0.9302451467	0.9179788646	51.71376575
Smp_170260.2	-0.5341967518	0.8412150165	11.95039613		Smp_087870.1	-0.3842724026	0.8663798922	26.72121774		Smp_083240.1	-0.5485959028	0.8700669287	34.69870559		SmLNCA115249-IBu	0.6036064011	0.800465159	4.460998093		Smp_135390.1	0.8090178738	0.8686397777	17.77782921		Smp_097660.1	0.6444553266	0.8708176696	11.56980105		SmLINC110228-IBu	0.7389608581	0.6898271363	1.9116506		SmLINC163613-IBu	0.2961698619	0.669306629	0.168030582		Smp_126210.1	0.7263253599	0.8769276745	13.34419338		Smp_314020.1	0.9282671067	0.9261833574	45.14705574
Smp_040280.1	-0.7138910233	0.8411267763	13.27557596		Smp_179620.1	-0.5212393153	0.866355997	49.24115417		Smp_245850.1	-0.4258791114	0.869977349	51.5795117		Smp_126070.1	0.5785925826	0.7904116183	2.624770347		Smp_311770.1	0.7935755992	0.8685130851	14.54857595		Smp_101450.1	0.3241610433	0.8706523365	17.98048504		SmLNCA147791-IBu	0.7368803233	0.6693483839	2.202300121		Smp_247820.2	0.3542242288	0.6690677866	0.083206941		Smp_320730.1	0.7262816925	0.880678282	20.85130106		SmLINC138307-IBu	0.9279283614	0.9124259253	42.64197629
Smp_121610.1	-0.6326994318	0.8407206688	8.712408714		Smp_301570.2	-0.375083185	0.8662658256	18.47102428		Smp_143810.1	-0.3872688249	0.8698906144	18.53975378		SmLINC106823-IBu	0.596027249	0.784231768	4.969197123		Smp_340780.1	0.7592395587	0.8679974587	32.16639957		Smp_017280.1	0.3893204307	0.869909756	21.51152151		Smp_155040.1	0.7367579375	0.8624013993	4.890409643		SmLINC174369-IBu	0.4646266939	0.6683467472	0.07201557767		Smp_058700.1	0.7262172053	0.8391510003	7.32597664		Smp_313480.2	0.9236338643	0.9075519557	60.76634953
Smp_173230.1	-0.3642486606	0.8407007531	12.20282387		Smp_198380.1	-0.6159625508	0.86607617	18.36665213		Smp_319070.1	-0.6552522653	0.8697829246	47.84856937		SmLINC121214-IBu	0.556067391	0.7841627876	2.364072269		Smp_166040.1	0.8428240178	0.8667215457	12.54701607		Smp_005180.1	0.5331820356	0.8690631663	11.62213961		SmLNCA108889-IBu	0.7360035746	0.6666504384	0.3751039629		SmLNCA135199-IBu	0.4915915462	0.6600074566	0.05855615904		SmLINC142881-IBu	0.7260833851	0.9026098533	31.67566583		SmLNCS178272-IBu	0.9227321118	0.9124887615	45.59685225
Smp_337850.2	-0.4647943029	0.8403610546	14.95037424		Smp_305100.1	-0.7104683434	0.8659907343	19.05401278		Smp_179930.2	-0.7305802138	0.8695839836	63.84482318		Smp_018010.1	0.6682289626	0.7840722427	1.504607537		SmLNCA111465-IBu	0.8486327285	0.8662716196	14.77570898		Smp_045750.1	0.5807400771	0.8686220919	8.633113109		Smp_337250.1	0.7340508142	0.8874235303	9.357450625		SmLNCA135834-IBu	0.343880663	0.6566548032	0.1554445651		Smp_055260.1	0.7257583847	0.8792349387	17.01682364		Smp_212900.2	0.9212381844	0.9024991479	46.83579065
Smp_070710.1	-0.4624451432	0.8400777836	8.421620379		Smp_155780.1	-0.4452669144	0.8658416071	22.51410259		Smp_194280.1	-0.7410172663	0.8694342577	54.37286396		SmLINC117949-IBu	0.5588204464	0.7838273007	2.354242262		Smp_172530.1	0.771066561	0.8658692539	40.33509382		Smp_017360.1	0.7153029687	0.8679829902	18.17158983		SmLNCA137554-IBu	0.733403524	0.7934667039	1.099469761		SmLINC178786-IBu	0.2602813396	0.6560583441	0.09080650739		Smp_241610.1	0.7255044664	0.8857653737	34.89617921		SmLNCS149654-IBu	0.9204077869	0.9155957699	39.29731042
Smp_176150.1	-0.5423409886	0.8390001617	10.13669737		Smp_045860.3	-0.4476874017	0.8656397019	30.05655071		Smp_162300.1	-0.6164437897	0.869212543	32.43400847		SmLNCA168238-IBu	0.5783631233	0.7814058542	2.368367657		Smp_144500.1	0.8319639041	0.8656410096	16.87507196		Smp_006550.1	0.44435872	0.8672139849	12.22120262		Smp_333840.2	0.7331317433	0.7551570021	0.7775157802		SmLINC178744-IBu	0.230146757	0.6550293981	0.1024891056		SmLINC142502-IBu	0.7249137138	0.900088354	26.80634018		Smp_303450.1	0.919326632	0.9028632513	36.52623453
Smp_088310.1	-0.6102644491	0.8382714381	20.177031		Smp_345390.1	-0.4728933578	0.8651613385	68.58451581		Smp_153290.1	-0.3861513018	0.8684520895	25.46227818		SmLNCA128871-IBu	0.5762704629	0.7783906111	2.509623796		Smp_047610.1	0.7715425052	0.864555894	33.93930272		Smp_054600.1	0.4238460652	0.8645005752	9.815743254		Smp_052290.1	0.7325900463	0.803154876	2.331215687		SmLINC150478-IBu	0.2378803506	0.6521516105	0.1572267648		Smp_327360.1	0.7224036874	0.7910196893	6.692225957		SmLINC138303-IBu	0.9147065174	0.9192134063	37.65596587
Smp_006930.2	-0.4350984722	0.8381832702	14.45235463		Smp_317540.1	-0.4367552659	0.865012503	34.02481043		Smp_081250.1	-0.4375920094	0.868197245	28.02029481		SmLNCS150233-IBu	0.5858399822	0.7767861542	2.180019857		SmLNCA156708-IBu	0.7936882262	0.8645243386	13.71524497		Smp_122490.1	0.4099455871	0.8643067925	7.915748644		SmLNCA132674-IBu	0.7313524793	0.7201448292	1.123794966		Smp_145910.1	0.4313197094	0.6461771049	0.07176240948		SmLNCA158527-IBu	0.7223604789	0.9125035824	32.03035861		SmLINC178170-IBu	0.9109749511	0.8972580005	32.47803194
Smp_334770.1	-0.4698531627	0.837928999	10.13435885		Smp_157200.1	-0.4469976714	0.8649920956	40.27915382		Smp_173010.1	-0.4361766034	0.8680486559	27.90247717		SmLNCA162824-IBu	0.5809664153	0.7765099568	3.641513703		Smp_303680.1	0.8662139197	0.8644256358	13.80179216		Smp_337390.3	0.5835268393	0.8640026243	13.28940378		Smp_341820.1	0.730775812	0.7907382075	1.346416351		SmLINC138109-IBu	0.371316267	0.6403894129	0.0837494532		Smp_335310.1	0.7223311185	0.8315400676	8.140948366		Smp_303070.1	0.9054010191	0.913573385	31.96949783
Smp_042080.1	-0.8111072168	0.8375076409	12.06124641		Smp_142620.1	-0.5447251052	0.8649548395	27.76496143		Smp_012920.1	-0.4048689166	0.8678075245	23.17829081		SmLINC161094-IBu	0.5405409349	0.7757554635	2.47379245		Smp_194820.1	0.8092327584	0.8631055487	19.78647378		Smp_344770.2	0.4426097131	0.8632373544	12.5761678		Smp_037700.1	0.730622156	0.7754073028	1.177543358		SmLNCA129796-IBu	0.2317239631	0.6402157582	0.0837005036		SmLNCA157443-IBu	0.7218715406	0.6577946827	1.682045969		Smp_245140.4	0.9051258803	0.9055314873	31.14626444
Smp_149410.1	-0.6061443341	0.8367293705	9.099417096		Smp_347950.1	-0.4854604328	0.8646955668	30.35125485		Smp_087690.1	-0.4762906308	0.8676972293	44.6868156		SmLNCA125578-IBu	0.9825033741	0.7746770085	3.83608288		Smp_131630.1	0.8867103228	0.8627456748	15.96349355		Smp_203630.2	0.6060842824	0.86253822	19.49463172		Smp_345100.1	0.7295111862	0.6246486475	0.2715428671		SmLINC165094-IBu	0.3504211394	0.6396785936	0.05823765564		Smp_191910.1	0.7213056347	0.8670487727	28.32564128		Smp_148760.2	0.9038434025	0.9010981849	31.26948731
Smp_247250.1	-0.5779782896	0.8366918483	8.768222959		Smp_159110.2	-0.6172080825	0.8646195197	23.37324938		Smp_342790.1	-0.4197295522	0.8673722837	35.74001824		SmLNCA140031-IBu	0.5773835641	0.7746102716	2.326174054		Smp_021590.1	0.7643130042	0.8624670169	35.09625696		Smp_186670.1	0.5934624188	0.8620816774	12.49048352		SmLNCA144698-IBu	0.729303689	0.6925663453	1.276993691		SmLINC135035-IBu	0.342405122	0.6361792738	0.05626227204		SmLINC114091-IBu	0.7206321225	0.9115413426	28.53839958		Smp_330730.1	0.9016559846	0.9226001926	31.75377687
Smp_090690.1	-0.7197581815	0.8366720223	13.52095119		Smp_266720.1	-0.5338040594	0.8644576725	35.48480405		Smp_331560.1	-0.7768566016	0.8673203318	48.82564637		SmLINC133554-IBu	0.6706730333	0.7743447296	2.036004747		Smp_129410.1	0.795532969	0.8596097016	24.50671129		Smp_197180.1	0.5540597596	0.8605322092	9.26543195		SmLINC174798-IBu	0.7283908399	0.8612597516	3.664618571		SmLNCA156674-IBu	0.2715128848	0.6358500814	0.09251696471		Smp_243950.2	0.7196020865	0.9338883618	43.06249156		SmLINC127500-IBu	0.9015435462	0.8933339879	31.69614812
Smp_029740.1	-0.6413282333	0.8363800227	9.487917383		Smp_245220.1	-0.5053482653	0.8643864763	75.1153567		Smp_304900.1	-0.3282565295	0.8670816907	26.36096089		SmLINC109171-IBu	0.5280391798	0.773422573	2.278089521		SmLINC004983-IBu	0.9033794713	0.8581165674	12.51660694		Smp_053830.1	0.3572436351	0.8594029795	25.8324109		SmLINC176565-IBu	0.72772728	0.6629664316	8.934378025		Smp_345620.1	0.4118763003	0.6354293228	0.1261319595		SmLINC142256-IBu	0.7181685919	0.8455746141	15.83102677		Smp_335510.1	0.9010231991	0.885022393	49.3045871
Smp_242360.1	-0.4401929484	0.8349617936	5.447501994		Smp_142170.1	-0.6383345922	0.8640952828	33.50762496		Smp_085840.1	-0.7629212042	0.8667907672	62.1286178		SmLINC130451-IBu	0.5834041322	0.770977922	2.181254482		Smp_194820.2	0.7879241073	0.8580856997	25.45024727		Smp_061560.1	0.4106046712	0.8587416235	7.876503728		SmLINC102973-IBu	0.726998102	0.7634142768	0.6031293409		SmLINC105639-IBu	0.5227831956	0.634625904	0.1117673348		Smp_346170.3	0.7181387907	0.9082071039	22.07595551		SmLNCA108782-IBu	0.8996690774	0.891243101	41.39079493
Smp_005640.1	-0.3898840835	0.8345603505	8.801059905		Smp_154740.4	-0.4248939563	0.8640808187	21.65118325		Smp_244080.1	-0.64744317	0.8666898798	46.84936917		SmLINC108611-IBu	0.5850802596	0.7623719442	1.92354497		SmLINC173355-IBu	0.8508655589	0.8575925836	12.36421397		Smp_079230.1	0.3354630329	0.8585641609	11.89530411		SmLINC156169-IBu	0.7267070226	0.6652120289	3.166223822		SmLNCA116325-IBu	0.3717486195	0.6325832237	0.03208793746		SmLINC131068-IBu	0.7169409348	0.9428840484	45.39128493		Smp_009810.1	0.8987897577	0.88279894	48.29427473
Smp_341120.1	-0.6265984397	0.8339337515	13.6283204		Smp_141860.1	-0.4214653948	0.8637647192	29.5490942		Smp_307240.1	-0.7333712229	0.8664366059	61.98284079		SmLINC149157-IBu	0.5782534561	0.762032982	1.887203251		Smp_311740.1	0.8090441429	0.8573677504	17.66091377		Smp_210570.1	0.5608258244	0.8579206655	10.0370182		SmLNCA175765-IBu	0.7262063803	0.8238738901	7.165227049		SmLINC137505-IBu	0.3988742727	0.6320961465	0.03536809769		SmLINC125121-IBu	0.7163079719	0.8217760987	7.704187561		Smp_330790.2	0.8960421033	0.8733190272	26.44605962
Smp_200300.1	-0.70135476	0.8337305907	11.2606404		Smp_244400.1	-0.6273483848	0.863658239	25.39839241		Smp_159450.2	-0.459244474	0.8662359086	59.22013345		SmLNCA144821-IBu	0.7795249765	0.7617635902	1.408083196		Smp_072500.2	0.8979391223	0.8570399981	16.25847025		Smp_019060.2	0.3402742293	0.8574462404	9.791567515		SmLINC110636-IBu	0.7249658913	0.665264432	2.341056371		SmLNCA130262-IBu	0.3434680671	0.6302933189	0.08323994748		Smp_333340.1	0.7161404652	0.7885214266	2.457044531		SmLINC148938-IBu	0.8930451362	0.8933008732	29.74065799
Smp_038710.1	-0.5813205726	0.8333385869	12.69915582		Smp_318320.1	-0.3898358712	0.8631169044	39.38135149		Smp_067140.1	-0.3188960084	0.8658093481	15.71431338		SmLINC138237-IBu	0.5378971342	0.7592340691	1.987242077		Smp_073300.1	0.773492516	0.8569016063	29.82706117		Smp_060170.1	0.69831354	0.8573852324	13.02608594		SmLNCA136747-IBu	0.7246848346	0.8099727089	1.1741493		SmLINC126991-IBu	0.3759775827	0.6278162744	0.09713975246		Smp_137360.1	0.7157610728	0.8724176043	15.31569378		Smp_214320.3	0.8923785958	0.8751014113	33.4013749
Smp_172850.1	-0.7295496136	0.8333296459	14.55295883		Smp_334250.3	-0.5086203236	0.8629683404	20.43553134		Smp_135980.1	-0.6372477647	0.8657835015	43.39581646		SmLNCS108918-IBu	0.7203475939	0.754629328	1.62896639		Smp_082370.1	0.7915461739	0.85590081	11.01135563		Smp_169340.1	0.557612849	0.8570669547	10.48039899		SmLNCA129795-IBu	0.7236129913	0.8241249102	2.26870597		SmLINC163104-IBu	0.4978315236	0.6273846136	0.1418637955		Smp_140720.1	0.7154137219	0.7748605364	4.760678615		Smp_330100.1	0.8907736469	0.8795659485	32.7845561
Smp_148140.1	-0.4409919213	0.8327889723	7.372227147		Smp_242350.1	-0.4162454502	0.8628331781	37.58139069		Smp_127310.1	-0.7767541748	0.8657388177	63.54564708		SmLNCA125985-IBu	0.5631404607	0.7449499627	1.411426107		Smp_135570.2	0.79383177	0.8551234172	10.73169168		Smp_027920.1	0.6345745381	0.8555720625	11.50253746		Smp_196410.1	0.7224244022	0.8920134928	9.716833022		Smp_322290.1	0.3370249176	0.6259607098	0.03750414683		SmLNCA120044-IBu	0.7153841064	0.8555775064	8.989899023		Smp_330900.1	0.8867985266	0.870866397	43.20560229
Smp_123690.1	-0.6063038546	0.8321614456	12.61887228		Smp_068270.1	-0.6603518295	0.8626928112	24.70841603		Smp_126730.1	-0.552942834	0.8655683541	59.06573386		SmLINC162527-IBu	0.5161682956	0.7444389115	1.131987889		Smp_051290.1	0.8403058418	0.8547324301	18.5034416		Smp_093450.1	0.6844984439	0.8548537722	8.705573567		SmLINC125031-IBu	0.7222655036	0.8717541994	10.683993		SmLNCS126503-IBu	0.5125740365	0.6246400856	0.04715024404		SmLNCA100855-IBu	0.7138201508	0.7861046299	2.55412254		Smp_321810.1	0.8866421016	0.8755391998	31.24743526
Smp_163850.1	-0.4476007667	0.8313789165	6.159576485		Smp_332900.1	-0.3015380026	0.8626738613	30.27888555		Smp_097020.1	-0.2155830308	0.8655262973	18.23045547		Smp_073510.1	0.6538596088	0.7410810828	0.9617131258		SmLINC117744-IBu	0.8507584152	0.8546749128	18.68332444		Smp_123500.1	0.6149527466	0.8548185643	10.44809765		Smp_166120.2	0.7217680979	0.6982544686	0.3909299592		SmLINC115888-IBu	0.2363620497	0.6222084947	0.05957040956		Smp_306850.1	0.713738239	0.927503628	45.38116582		Smp_346020.1	0.8858514179	0.8699242636	42.82671977
Smp_178810.1	-0.5568270775	0.8311741257	7.242724898		Smp_029940.1	-0.3619042063	0.8624205647	29.38827799		Smp_045990.1	-0.7481684632	0.8654211236	70.68976598		SmLNCA174739-IBu	0.5391167875	0.739837411	1.199835401		Smp_214380.1	0.7979394746	0.8537170957	18.27023747		Smp_002010.1	0.6274803677	0.8534758103	8.739464074		Smp_337300.1	0.7213888698	0.6566725647	4.79429704		SmLNCS100553-IBu	0.4583545565	0.621142414	0.0945403431		SmLINC142669-IBu	0.7137108615	0.8667665394	18.3439619		SmLNCA118684-IBu	0.885687037	0.8814892589	26.77023321
Smp_063180.1	-0.5755266059	0.83096736	12.8981089		Smp_152130.1	-0.5078782897	0.8620205229	36.08978876		Smp_061480.1	-0.615287611	0.8653696251	40.23179689		SmLNCA132428-IBu	0.5493630833	0.7365853302	1.312270094		Smp_129410.3	0.818889244	0.8537044679	7.68375427		Smp_105970.1	0.6182126164	0.8524521826	12.77697515		Smp_334120.1	0.7208717472	0.7865723166	1.185430593		SmLINC152882-IBu	0.5054716601	0.6195248423	0.08038424104		SmLINC134838-IBu	0.7136768465	0.9135143553	21.60657488		Smp_318600.1	0.8855671308	0.8686014709	26.10279065
Smp_153540.1	-0.6540224689	0.8308961306	5.824525294		Smp_165580.1	-0.4572951108	0.8619034417	29.96759216		Smp_161110.1	-0.6898719693	0.8652161836	59.58157991		SmLINC175705-IBu	0.5529957903	0.7349098603	1.423978655		Smp_163340.1	0.7617243019	0.8534503358	16.22614012		Smp_043200.1	0.5195242282	0.8506346584	10.90988608		SmLINC132295-IBu	0.7207991521	0.8498853956	9.308272645		SmLINC177586-IBu	0.362550372	0.6185134598	0.0509782137		SmLINC003067-IBu	0.71332239	0.9089630482	38.69629974		Smp_313470.1	0.8828489641	0.8669378896	41.64685552
Smp_213870.1	-0.7207661555	0.8306959802	6.903822182		Smp_322690.1	-0.3845612948	0.8613484725	50.1240774		Smp_004710.1	-0.7808587661	0.8644070514	63.38313003		SmLNCA111475-IBu	0.6392067526	0.7281193498	0.8443994379		Smp_172610.1	0.7798275375	0.8533755423	29.44944121		Smp_043200.2	0.5195242282	0.8506346584	10.90988608		SmLINC135244-IBu	0.7206613039	0.7859741856	2.901241803		Smp_316230.1	0.4216094469	0.6154936284	0.02663749401		SmLINC132033-IBu	0.7131897572	0.8166718496	12.83011726		SmLNCA120581-IBu	0.8790017205	0.8659846434	31.82316587
Smp_343030.1	-0.5367548035	0.8306621992	8.363509956		Smp_132050.1	-0.589275324	0.8613431521	18.41233201		Smp_126640.1	-0.5181830375	0.8643962896	25.5065021		SmLNCA169836-IBu	0.6214515824	0.7269664084	0.7277594763		Smp_042810.1	0.7936539021	0.8528007103	10.57436028		Smp_001500.1	0.5895479493	0.8505097012	9.323975746		SmLINC176038-IBu	0.7205792244	0.9065113093	12.83891254		SmLNCA152251-IBu	0.4079265834	0.6124353541	0.03994897839		SmLNCA166794-IBu	0.7128153599	0.825464056	4.547484741		Smp_056770.1	0.877181679	0.8641116147	20.56804779
Smp_047540.1	-0.5972021579	0.8306331863	13.71382961		Smp_061050.1	-0.4831451975	0.8610951333	58.37675648		SmLINC154873-IBu	-0.4474090191	0.864111607	20.8688173		SmLNCA146652-IBu	0.5232461163	0.7255578344	1.05327229		Smp_306190.1	0.8178592465	0.8527693377	10.96462881		Smp_098960.1	0.2575993852	0.8502002751	22.73876784		SmLNCA144735-IBu	0.7204773245	0.7500200894	3.012457827		SmLNCA138895-IBu	0.3648283989	0.6073922141	0.03119572477		Smp_136870.1	0.7118362434	0.723017358	1.48533527		SmLINC148461-IBu	0.8739957004	0.8544395786	18.94443036
Smp_122960.5	-0.4639235415	0.8299163496	4.796091449		Smp_139090.1	-0.6112533192	0.8601232505	30.19233271		Smp_032240.1	-0.351654104	0.8631185975	17.43307092		SmLINC129754-IBu	0.7564877688	0.7254851938	1.729453724		SmLINC146657-IBu	0.8437295638	0.8522663111	15.32444499		Smp_038300.1	0.6568784755	0.8499607635	11.65048003		Smp_147950.1	0.7203165798	0.7838197665	1.010999147		Smp_190710.1	0.3015528237	0.6066107928	0.03468368237		SmLINC131066-IBu	0.7115468268	0.8515094822	19.51752891		Smp_083650.2	0.8736428953	0.8822664536	19.35213168
Smp_247450.1	-0.5674128831	0.8298278338	12.1373601		Smp_153410.1	-0.4346593651	0.8598359297	22.38274172		Smp_342080.1	-0.5788120252	0.8630811278	44.45996172		SmLNCA171226-IBu	0.4841864628	0.7238737099	0.8299416774		SmLNCA169871-IBu	0.8723663464	0.8514997909	12.43826103		Smp_198420.1	0.1920602226	0.8476514077	10.70305347		SmLNCA119823-IBu	0.7199503662	0.6550688652	2.780413082		SmLINC164082-IBu	0.2584305302	0.6022770339	0.0510634437		Smp_169090.1	0.7112728522	0.7427425864	2.946023702		SmLINC143790-IBu	0.8733289581	0.8585717773	18.91537322
Smp_247160.1	-0.4096455753	0.8286636653	6.002653454		Smp_243180.1	-0.2910366722	0.8597972153	27.44992535		Smp_043500.1	-0.3463440586	0.8629421629	35.28056221		SmLNCA115164-IBu	0.5129734484	0.7232847716	0.9007775063		Smp_144930.1	0.7898021246	0.8514894879	11.33170272		Smp_126910.2	0.619560415	0.8464305759	12.63725386		Smp_333790.1	0.7183087708	0.8696590268	10.02682772		SmLNCA117334-IBu	0.3126071795	0.6015186734	0.0375918612		SmLNCA144024-IBu	0.7110135962	0.8656470759	22.21882913		Smp_303760.1	0.8709621755	0.8856015335	19.05691348
Smp_037530.1	-0.6871870955	0.8282846266	9.191085904		Smp_032820.1	-0.5815692867	0.8597089477	20.73428093		Smp_005670.1	-0.5556402017	0.8628769086	40.80301201		Smp_331650.3	0.7978935439	0.7224458844	0.8369993127		SmLINC165289-IBu	0.8199950862	0.8513295581	20.98792515		Smp_084740.1	0.5111932055	0.8459308945	6.929281246		SmLNCS174808-IBu	0.7174056669	0.6580082107	1.256240106		SmLINC178737-IBu	0.5199973234	0.6003116296	0.01633151446		SmLNCA117278-IBu	0.7106615697	0.8628453742	11.43343987		SmLNCA105172-IBu	0.8678990752	0.8482367505	19.25293259
Smp_211320.2	-0.4341794528	0.8281567493	5.295297535		Smp_332930.1	-0.6997001822	0.8592851011	42.93188472		Smp_152380.1	-0.4517263617	0.8625466167	30.63236205		Smp_201230.1	0.5809755024	0.7188760153	0.615689796		Smp_342150.1	0.8768361024	0.8512939711	12.53029763		Smp_029240.1	0.5126292823	0.8454082303	9.443823719		SmLINC126822-IBu	0.7172570759	0.6545824627	3.101037012		SmLINC111053-IBu	0.2449737353	0.6002209615	0.07483786108		SmLINC108314-IBu	0.7090901691	0.838696269	8.076920425		SmLNCA160466-IBu	0.8631640538	0.8473689758	34.65666568
Smp_169280.1	-0.2895754189	0.8281221905	8.826039848		Smp_024660.1	-0.5396388978	0.8584431346	22.59908796		Smp_026830.1	-0.3976783253	0.86229637	23.86957204		SmLNCA169535-IBu	0.532100863	0.710830889	1.128582768		Smp_086220.1	0.8067540204	0.8507929708	15.73978508		Smp_205570.1	0.5131162463	0.8443569019	6.36755615		SmLINC136493-IBu	0.7169850696	0.6519472902	2.764853633		SmLNCA121604-IBu	0.23293872	0.5972368174	0.04817715861		SmLINC114092-IBu	0.7090156255	0.9294380607	40.92446971		Smp_325110.1	0.8535274448	0.8507377451	14.09390801
Smp_244830.1	-0.5941443867	0.8279733869	10.08394994		Smp_139800.1	-0.5151511756	0.8584393734	21.48683461		Smp_022540.1	-0.1842622785	0.861914806	27.08834957		SmLINC104937-IBu	0.5228350439	0.7031897145	1.061331143		SmLNCA164324-IBu	0.828450728	0.8507583743	17.61137446		Smp_072640.1	0.739326972	0.8413969943	10.34823835		Smp_247350.1	0.7162798065	0.656355621	0.3891497753		SmLNCS172902-IBu	0.3313996306	0.5950433494	0.02414828574		Smp_144510.1	0.7083126469	0.7013595066	1.869033943		Smp_319420.1	0.8526360599	0.8789765374	18.04086717
Smp_122730.1	-0.4391481136	0.8273079169	6.575054006		Smp_013610.1	-0.4740113927	0.8581795126	27.83664355		Smp_063000.1	-0.4691902521	0.8617670445	21.24330775		SmLNCA116105-IBu	0.7008691242	0.7018377066	0.576307494		Smp_128210.1	0.8101518586	0.8504589737	10.77499643		Smp_050280.1	0.3388914258	0.8412734456	17.12596044		Smp_331150.1	0.7161614765	0.8510845211	8.804239076		SmLINC127881-IBu	0.5083579222	0.5901452185	0.02488618816		SmLINC165172-IBu	0.7081092998	0.7858914478	7.637979833		Smp_078590.1	0.8523456145	0.8848100585	14.44416089
Smp_214290.1	-0.510537615	0.8272762359	12.39813017		Smp_148980.1	-0.6669463861	0.8581779363	40.11497827		Smp_073270.1	-0.7905991732	0.8613189083	76.1207172		SmLINC125102-IBu	0.4969141517	0.6986176753	0.6571481353		Smp_154830.1	0.8354189414	0.8503106058	16.13622283		Smp_132350.1	0.7128469808	0.8411640703	11.06057753		SmLNCA102948-IBu	0.7156999184	0.8817166627	10.21377435		Smp_346610.1	0.5847475403	0.5898025809	0.04995796041		Smp_200150.1	0.7077988803	0.6985975123	0.9008564791		Smp_021460.1	0.852234224	0.8732403697	16.65325071
Smp_150470.1	-0.5795443329	0.8271294038	10.22203476		Smp_000650.3	-0.6277936185	0.8580664782	11.84735104		Smp_138600.2	-0.545226093	0.8612993089	40.52270594		SmLNCA101867-IBu	0.4912624365	0.6900750984	0.6304514634		Smp_080730.1	0.7732765129	0.8502079253	36.12405826		Smp_075560.1	0.5107011752	0.8409113616	8.836400695		Smp_316730.1	0.7153886165	0.7215111284	0.7003475083		SmLINC150452-IBu	0.2498755148	0.5892313854	0.02791240814		Smp_244860.1	0.7077807287	0.8742141126	10.48906247		SmLINC104960-IBu	0.8522213911	0.8501124198	14.36292256
Smp_061300.1	-0.2992319244	0.827022203	9.384697515		Smp_158690.1	-0.5062788742	0.8570586836	29.89584687		Smp_147000.1	-0.5031044847	0.8611250006	64.33694829		SmLINC161610-IBu	0.4769350939	0.6867426666	0.52500196		Smp_144750.1	0.8127095824	0.8501468813	12.34730938		Smp_196140.1	0.400457499	0.8407446359	9.563500426		SmLINC167964-IBu	0.7152079821	0.7951450369	1.334984232		Smp_327590.1	0.5186983283	0.5878429348	0.1146781914		SmLINC164547-IBu	0.7069782217	0.8331740633	15.64461547		Smp_331130.2	0.8520702824	0.8659713019	14.58001547
Smp_064280.1	-0.6684447855	0.8267249377	8.159980883		Smp_161360.1	-0.6312761702	0.8569363364	29.50700627		Smp_092150.1	-0.59639293	0.860670519	26.19486847		SmLINC146112-IBu	0.760317925	0.6837820601	0.7273481673		SmLNCA138450-IBu	0.8755569185	0.8491992318	13.23221208		Smp_000600.1	0.4438015027	0.8403287465	7.517646615		SmLNCA148092-IBu	0.7144319561	0.6486111614	4.660496265		SmLINC127388-IBu	0.3014351204	0.5827817955	0.02605307172		Smp_247070.1	0.7061636675	0.7564963173	5.327620985		Smp_303690.1	0.8499944859	0.8549764224	14.32816961
Smp_081790.1	-0.7369494162	0.826476083	12.30927306		Smp_315890.1	-0.38006525	0.856744916	15.0680273		Smp_018170.1	-0.2990393721	0.8603103226	29.81799186		SmLNCA106753-IBu	0.850462035	0.682822288	0.8248084205		Smp_137390.1	0.7998571843	0.8491190536	35.42182194		Smp_097380.1	0.4145842927	0.8398035984	11.06985455		Smp_024010.1	0.7143940875	0.8000365281	2.650374761		SmLINC137508-IBu	0.2093102862	0.5807613265	0.02548742888		Smp_095980.1	0.7061476526	0.8804797757	31.19421866		Smp_313760.1	0.8469837713	0.8762469832	13.47419937
Smp_328530.1	-0.7270555852	0.8263496497	13.45911681		Smp_316460.1	-0.4296150953	0.8565874115	32.20414027		Smp_157770.1	-0.5010514185	0.8593836845	30.47740464		Smp_144470.1	0.6708145414	0.6816178802	0.2937585904		Smp_213600.1	0.8328439464	0.8487790821	15.01013281		Smp_069870.1	0.2973781469	0.8387972225	8.469719016		Smp_345000.2	0.7112355846	0.6281347076	0.1930384377		SmLNCS128014-IBu	0.3718336512	0.5758735551	0.01874950835		Smp_343210.1	0.7041159608	0.8049806487	12.59454288		SmLNCA119864-IBu	0.846313248	0.8408302443	11.57036682
Smp_315870.3	-0.6127954564	0.8253968687	8.206163758		Smp_012780.1	-0.553996481	0.8564782021	42.54469421		Smp_059170.1	-0.4658384957	0.8587485197	44.72147373		SmLNCS140506-IBu	0.6461759964	0.6771147913	0.6227598752		Smp_088600.1	0.8040430422	0.8481239265	12.84478289		Smp_006850.1	0.5058725296	0.837487776	5.891137894		Smp_169880.1	0.7111818085	0.7738991026	1.499290138		SmLNCS101119-IBu	0.4782205196	0.5745583786	0.011593202		SmLNCA146832-IBu	0.7035489461	0.9041737867	37.01452095		SmLINC148462-IBu	0.8443645925	0.8268418736	12.41153194
Smp_040960.2	-0.5267751687	0.825354702	8.065508556		Smp_176440.1	-0.4018530789	0.8560781927	25.46244474		Smp_059170.2	-0.4658384957	0.8587485197	44.72147373		SmLINC161874-IBu	0.4996269956	0.6768716919	0.3989156344		SmLINC162131-IBu	0.8424015229	0.8480741112	12.58009276		Smp_341530.1	0.7232688755	0.8369166872	9.465661337		SmLNCA149405-IBu	0.7103750551	0.7677089102	1.852503413		SmLNCA128061-IBu	0.4692915325	0.5742622174	0.05437471039		Smp_331450.1	0.703518382	0.7591893106	8.598625288		Smp_151200.1	0.843237296	0.8516836793	11.7129055
Smp_082850.1	-0.4505357758	0.8250511748	9.402565209		Smp_156860.1	-0.3851137667	0.8560114966	55.23772029		Smp_077860.1	-0.4946517173	0.8586041709	18.31096967		SmLNCA130217-IBu	0.7649172741	0.6743458591	0.7528694146		Smp_137660.1	0.8390465432	0.8475798929	14.77294059		Smp_341630.1	0.5273721343	0.8362822853	8.299647067		Smp_327540.1	0.7083066546	0.6487343022	0.9510833391		SmLNCA118981-IBu	0.4220745133	0.5737919236	0.03195487255		Smp_342560.1	0.7025944234	0.8685335784	15.37493835		Smp_320210.1	0.8421721266	0.8484379845	11.52428297
Smp_155210.1	-0.4658340083	0.8248508491	9.375070772		Smp_054470.1	-0.5689657995	0.8558836037	25.40012512		Smp_169220.1	-0.6995685759	0.8585784135	71.15650907		Smp_160590.1	0.5248551312	0.6731796281	0.2718758019		Smp_067260.1	0.7642685566	0.8474594766	36.28510278		Smp_092750.1	0.1726038593	0.8357936941	9.609365815		SmLNCA135458-IBu	0.7080652122	0.7218288537	0.8409146874		SmLINC110654-IBu	0.463548746	0.5660070385	0.03808633688		Smp_077890.1	0.7023177753	0.8313891108	5.333571784		Smp_313710.1	0.8381304103	0.8270200764	22.47313241
Smp_318120.1	-0.4807119964	0.8246410956	4.976304399		Smp_078780.1	-0.5229428197	0.855616406	18.0612084		SmLINC164536-IBu	-0.3362215314	0.8583833328	13.49372904		SmLNCA157593-IBu	0.494010237	0.6716952088	0.6226829055		Smp_330520.1	0.8037886509	0.847444759	14.57928468		Smp_087810.1	0.6864178858	0.8352013862	9.02962624		Smp_074570.2	0.7060205419	0.8133102259	2.27961736		SmLNCS107324-IBu	0.4468587569	0.5657516696	0.01022868504		SmLINC104045-IBu	0.7022264984	0.8502577223	9.666899828		SmLNCA152033-IBu	0.8355171318	0.8377192932	10.5578406
Smp_319060.1	-0.507047356	0.8246030514	7.614724183		Smp_123165.1	-0.5022830073	0.8553724298	24.19137146		Smp_036720.1	-0.6583043751	0.8582123778	26.9608782		Smp_319310.1	0.4747887572	0.6657541096	0.2958538451		Smp_034920.1	0.8122190631	0.8469753209	15.71327409		Smp_333610.1	0.6419182467	0.8337744659	8.663812951		SmLINC132301-IBu	0.7045202419	0.8351253905	5.130566616		SmLINC123919-IBu	0.1470475847	0.5651897971	0.01324283733		SmLINC142501-IBu	0.7016248906	0.9253865187	26.05454356		Smp_332150.1	0.8353317821	0.8491864027	11.06226427
Smp_036060.1	-0.6237843856	0.824200696	7.203113929		Smp_345840.1	-0.5339944616	0.8552213544	14.89224188		Smp_140580.3	-0.265350369	0.858200493	15.89958092		SmLNCA151889-IBu	0.6486327821	0.6604141197	0.2816179093		Smp_157400.1	0.7372221657	0.8466218715	18.8590953		Smp_106130.1	0.5631452674	0.8334420774	13.39453396		Smp_334850.1	0.7041273745	0.8607547261	6.784244127		SmLINC147586-IBu	0.495764259	0.5631272594	0.01399385429		SmLINC108823-IBu	0.7012898522	0.9104884932	18.496603		Smp_179390.1	0.8329384881	0.8289698668	9.452602153
Smp_042980.1	-0.5346238998	0.8236892295	6.908339722		Smp_301420.1	-0.5033723833	0.8551795016	44.05225569		Smp_067000.1	-0.3644345944	0.8580989893	32.43644546		SmLNCA125505-IBu	0.4547448655	0.6602359021	0.2131228333		Smp_009600.1	0.7935575747	0.846394651	35.81884145		Smp_316180.3	0.4359612924	0.8333348586	6.54412271		Smp_343150.3	0.7025436563	0.7521312194	0.6253265396		SmLNCS160186-IBu	0.632291699	0.5602952613	0.03121127568		SmLNCA173084-IBu	0.7006962452	0.8837196905	18.67233018		SmLNCA120583-IBu	0.8286118944	0.8200645753	8.754256209
Smp_042030.3	-0.480178375	0.8234516158	6.95709009		Smp_138300.1	-0.4459776986	0.8548970673	37.3118458		Smp_182620.1	-0.341848399	0.8579653192	35.57363483		SmLNCA125555-IBu	0.4268347796	0.6512017632	0.1612979857		Smp_028050.1	0.7589809249	0.8459769825	30.57694548		Smp_084380.1	0.6710100848	0.8316626251	10.30628341		SmLNCA101623-IBu	0.7023816284	0.7260725651	0.5687189929		SmLINC110713-IBu	0.5906745244	0.5592203126	0.02647938306		SmLINC137904-IBu	0.6998747533	0.8265100825	12.4713933		Smp_047640.1	0.827065952	0.8078485113	8.26708211
Smp_060290.1	-0.6108939179	0.8233105629	7.179166262		Smp_027550.2	-0.4763632634	0.8547922219	20.80231588		Smp_336010.1	-0.5553192211	0.8578159091	47.71327145		SmLINC159455-IBu	0.9473934238	0.6488247727	1.662700895		Smp_128210.2	0.7996213718	0.8454091051	9.521034444		Smp_086860.1	0.6527292552	0.8301481625	8.966201009		Smp_138140.1	0.7011948097	0.8751513996	10.87975705		SmLINC151301-IBu	0.4175604785	0.5587776209	0.01030317962		Smp_180660.1	0.6992989301	0.7278899285	1.742826626		Smp_176420.4	0.8223369337	0.8046282952	8.006247658
Smp_050540.1	-0.4697689768	0.8227240341	5.481253705		Smp_150980.1	-0.51548499	0.8547405638	45.47470449		Smp_042120.1	-0.6732793713	0.8578084451	48.71735768		Smp_034660.4	0.6008825596	0.6441179027	0.1357616762		Smp_169930.2	0.8675496431	0.8452356662	11.96496877		Smp_247650.1	0.6569783085	0.8293106396	14.01902555		SmLINC104658-IBu	0.6999679375	0.723827254	2.065905424		SmLNCA111037-IBu	0.3620967146	0.555962054	0.008932625555		Smp_325050.1	0.6967011094	0.879464496	26.81118149		SmLNCA130857-IBu	0.8208669492	0.7968047517	7.545620303
Smp_050350.2	-0.8350200441	0.8221494393	10.4028864		Smp_163500.1	-0.4436291862	0.8545178509	24.41849675		Smp_312770.1	-0.5056912815	0.8573826978	36.76096246		SmLINC147168-IBu	0.6934293805	0.6417938214	0.1559173992		Smp_008450.1	0.8284437333	0.8448850018	9.451161054		Smp_055400.1	0.4007972956	0.8281314684	5.918025348		SmLNCA154254-IBu	0.6986724088	0.7480981449	0.5504209565		SmLINC130035-IBu	0.230395343	0.5501800912	0.04144587195		SmLINC132029-IBu	0.695481387	0.8692306082	25.67707902		SmLINC116094-IBu	0.8175936175	0.8119654704	10.63323815
Smp_152400.1	-0.5579260206	0.8219408375	7.203917881		Smp_035390.1	-0.5716431667	0.8539964815	20.72988501		Smp_302360.1	-0.586354732	0.8572179875	60.31196328		SmLNCA129528-IBu	0.6627382662	0.6406025422	0.556134588		Smp_124280.1	0.790717032	0.8448166234	21.45122185		Smp_304720.1	0.8030098801	0.826913259	10.79147006		SmLNCS131396-IBu	0.6986723646	0.8522890433	5.158844032		SmLINC154351-IBu	0.2756110133	0.5479438015	0.01385313381		SmLINC105001-IBu	0.6936592409	0.7533452652	2.35213581		Smp_307470.1	0.8169262232	0.8126233825	7.332897982
Smp_212870.1	-0.7011202757	0.8218809216	5.13104297		Smp_140580.2	-0.686592788	0.853972911	19.61185101		Smp_127440.2	-0.6363906629	0.8569524181	59.19025175		SmLINC178559-IBu	0.8385752167	0.6398146181	0.4257919312		SmLINC147195-IBu	0.7767929128	0.8447254592	17.7931661		Smp_066740.1	0.647298459	0.8264408118	11.12374782		SmLINC178632-IBu	0.6971113001	0.6946301081	0.6428552341		SmLINC126119-IBu	0.2283840187	0.5476934764	0.03175657588		SmLINC115064-IBu	0.6936574941	0.9043593654	36.69031581		SmLNCA131197-IBu	0.8116957288	0.811598668	7.036562967
Smp_148450.1	-0.6085109815	0.821871978	5.788703427		Smp_163080.1	-0.6380683368	0.8537921861	28.19642611		Smp_201210.1	-0.6531918208	0.8565452264	50.652908		Smp_165940.2	0.4495614551	0.6377705861	0.1406718567		Smp_242060.1	0.7236748234	0.8446943923	12.87143934		Smp_089430.1	0.2667925826	0.8264283778	10.18577606		SmLNCS138337-IBu	0.6967208895	0.6382996155	1.163596527		SmLINC178745-IBu	0.3548582671	0.5419613517	0.004461024576		SmLINC107565-IBu	0.6935053035	0.8434843047	12.39822958		Smp_322230.1	0.806892085	0.7852056685	5.979608948
Smp_129210.1	-0.464741806	0.8215850972	6.950258104		Smp_031070.1	-0.58866909	0.8532093849	20.15690479		Smp_162440.1	-0.7183431802	0.8563523577	60.72563479		SmLINC132616-IBu	0.4465458081	0.6360975222	0.2047734988		Smp_019010.1	0.7653366662	0.844476594	10.69177935		Smp_337090.2	0.4614161724	0.8245568159	7.247794762		Smp_040710.2	0.695314462	0.6283545693	0.8286112678		SmLNCA171460-IBu	0.2460264699	0.5276527227	0.008556208516		Smp_314250.1	0.6921897777	0.8720233611	16.13342865		Smp_213520.3	0.8028970286	0.7907413078	5.567418372
Smp_087860.1	-0.6600666314	0.8208151805	10.60874781		Smp_067510.1	-0.4950940458	0.8525151919	55.11801823		Smp_043650.1	-0.7782788714	0.8559656272	77.91995177		SmLINC153369-IBu	0.4615288108	0.634721769	0.1728960992		Smp_167880.1	0.8281875009	0.8444055031	8.580700214		Smp_210630.1	0.627610388	0.8240632288	11.13856563		SmLINC140312-IBu	0.6951457487	0.7104293766	0.3344740738		SmLINC003147-IBu	0.1428369824	0.5242379028	0.01160473575		Smp_154290.1	0.6904629339	0.8975544681	29.61189679		SmLINC127501-IBu	0.8024320545	0.803887141	6.332842458
Smp_027880.1	-0.6196971611	0.8205283967	6.923974906		Smp_181490.2	-0.6072983931	0.852159001	29.43968909		Smp_246610.2	-0.6718964859	0.8558313091	72.41063539		SmLNCA149252-IBu	0.4625575622	0.6281832222	0.1470684403		Smp_125560.1	0.8696838722	0.8434886872	16.30369661		Smp_078520.1	0.7198596369	0.8234004282	6.534735559		Smp_077000.1	0.6946482877	0.8289541757	2.620912966		SmLNCS106682-IBu	0.2839476233	0.524103553	0.009328179757		Smp_049150.1	0.6898003867	0.8453858048	6.62877041		SmLINC114999-IBu	0.7998216441	0.80098767	8.390223853
Smp_053020.1	-0.5350991177	0.8204422591	11.25833729		Smp_345140.1	-0.3649128992	0.8519299482	19.52350113		Smp_161540.1	-0.346707994	0.8556957748	21.18248564		SmLNCA132393-IBu	0.4517280524	0.6219064078	0.1917871384		Smp_133470.1	0.8607193471	0.8433551325	11.40700658		Smp_035800.1	0.1831107461	0.8233084924	20.1804532		Smp_331470.1	0.6945407909	0.8678733742	6.982687105		SmLINC117478-IBu	0.3742435921	0.5237426773	0.01320387455		SmLNCA133029-IBu	0.689700348	0.8777221237	12.90918326		Smp_190940.1	0.7935712432	0.8131469974	5.124594409
Smp_034430.1	-0.6883244691	0.8196077459	7.203633586		Smp_149130.1	-0.4334288358	0.8515651232	29.78376529		Smp_139970.1	-0.5954925686	0.8556725413	18.96240346		SmLINC155048-IBu	0.6664658114	0.6115021647	0.08317068921		SmLNCA146230-IBu	0.8542725672	0.8430017592	10.97534855		Smp_048660.1	0.508019536	0.8214104074	9.131340081		Smp_174610.1	0.6945155371	0.7833559642	2.367657473		SmLINC128277-IBu	0.2621798281	0.5206140117	0.04053726605		Smp_317800.1	0.6888227853	0.6804291369	1.116663029		Smp_333960.2	0.7838832379	0.7909989668	4.096627647
Smp_156000.2	-0.5522541408	0.819506801	8.889572244		Smp_244800.1	-0.275214269	0.8514637137	28.96607308		Smp_347710.2	-0.4869445553	0.8556680871	20.43691988		SmLINC161908-IBu	0.6891877082	0.611192277	0.2168958113		Smp_133990.1	0.809599102	0.842982949	18.9291153		Smp_025550.1	0.6189744228	0.8213456099	9.097574301		Smp_200230.1	0.6944871071	0.6820705404	0.2437962692		SmLNCA154262-IBu	0.3053039824	0.5198289107	0.0214102366		Smp_341620.1	0.6877840691	0.775503111	3.871586765		Smp_333980.1	0.7815349358	0.8181784388	6.204187151
Smp_048520.1	-0.4749263852	0.8187481709	13.35514364		Smp_347840.1	-0.4344833021	0.8513361834	23.96782065		Smp_267240.1	-0.3022599071	0.8555397243	16.43462895		SmLNCS123078-IBu	0.4337512087	0.6050717361	0.07808737127		Smp_151360.1	0.8180561424	0.842908745	25.80224224		Smp_033700.1	0.5603147405	0.819871821	5.25888781		Smp_214070.1	0.6943287229	0.707418894	0.4038840325		SmLNCS118154-IBu	0.3584707654	0.5193070695	0.01430883212		Smp_158150.1	0.6876268488	0.7719135996	8.280922806		SmLNCA141840-IBu	0.7814751823	0.786541585	4.984220948
Smp_213250.1	-0.4930148143	0.8185067765	7.959793537		Smp_140520.1	-0.3945397362	0.8513333124	22.16103744		Smp_105340.1	-0.4564334303	0.8555312279	47.22970102		SmLINC136250-IBu	0.5734236906	0.6010259405	0.1104824327		Smp_065150.1	0.7734103981	0.8427579988	34.90491051		Smp_344060.1	0.5222732439	0.8198460433	5.763691485		Smp_331510.2	0.6939591759	0.6138911057	0.453714263		SmLINC127465-IBu	0.4018965873	0.510639833	0.002809811277		Smp_307260.1	0.6875542768	0.7659095608	1.992594287		Smp_163210.1	0.7785645996	0.7883543267	4.919606525
Smp_143630.1	-0.7378208941	0.8183461146	8.243771784		Smp_158630.1	-0.4893199951	0.8510893794	17.88199954		Smp_178990.2	-0.4669763657	0.8550407432	12.96390892		SmLNCA115095-IBu	0.5041425135	0.5990141286	0.06777048789		Smp_173880.1	0.8477281294	0.8425990858	10.92474641		Smp_051320.1	0.7814861336	0.8185620224	8.407349286		Smp_033000.1	0.6935605878	0.8975163146	10.50090369		SmLINC178544-IBu	0.156669909	0.5083490339	0.004972526535		SmLINC142474-IBu	0.6868592837	0.8314400511	4.805856822		SmLNCA161023-IBu	0.7768251199	0.7797568423	4.205646265
Smp_131660.1	-0.5592075405	0.8177178642	11.05239583		SmLNCA161431-IBu	-0.4313741822	0.8504400039	14.85397415		Smp_042020.1	-0.5912865596	0.8548637927	68.99931441		SmLNCA121931-IBu	0.6676396026	0.5878837321	0.05652542238		Smp_245230.1	0.853704854	0.8425415874	13.17955329		Smp_326430.1	0.4330348105	0.8182440434	3.985616571		Smp_142120.1	0.6931077745	0.7804028888	2.25795932		SmLINC146027-IBu	0.4358607975	0.5077411414	0.009992602427		Smp_130520.3	0.6864881081	0.7805676119	3.36095598		Smp_102020.1	0.7756510671	0.7735372591	3.658741302
Smp_153840.1	-0.529522625	0.8176617844	11.2651122		Smp_095190.2	-0.5454611946	0.8500317573	28.31789367		Smp_203950.1	-0.5933693791	0.8544349038	42.99149501		SmLNCA174353-IBu	0.8148295079	0.5862007046	0.1795580189		Smp_047620.1	0.8144238238	0.8425324087	25.91844667		Smp_246560.1	0.6870180029	0.8177436305	4.523491284		SmLNCA116553-IBu	0.693047574	0.8466037853	3.540669397		SmLINC100715-IBu	0.1366283727	0.4992044902	0.005858317127		SmLINC135693-IBu	0.686424243	0.7975724354	6.984227359		SmLINC123206-IBu	0.7735176265	0.7583466595	3.631953837
Smp_143780.1	-0.6658474283	0.8173154031	8.778346389		Smp_153770.1	-0.5678348284	0.8499341074	27.57573349		Smp_305210.4	-0.4092049759	0.8539831888	14.58919155		SmLNCA134165-IBu	0.5243242993	0.5817572258	0.04733702471		Smp_176570.1	0.7828904733	0.8425285235	11.76982776		Smp_021070.1	0.4485776695	0.8148971498	8.803762311		SmLINC100059-IBu	0.6918342964	0.6480717736	0.2074460261		SmLINC167855-IBu	0.6205550619	0.4830592614	0.002541041988		SmLINC101161-IBu	0.6862663763	0.8374370254	8.193678666		Smp_172130.2	0.7686300307	0.7703843763	3.798353763
Smp_321930.1	-0.746884138	0.8171554653	9.501978853		Smp_319130.1	-0.4375415694	0.8496559711	27.56406711		Smp_198360.1	-0.4604548846	0.8535463112	21.2372015		SmLNCA111665-IBu	0.4001567616	0.5793413845	0.04512452312		SmLNCS129871-IBu	0.8530490136	0.8424483645	7.90194774		Smp_100030.1	0.5710896657	0.8135212717	7.970012413		Smp_124940.1	0.6900856793	0.7750345039	0.807651883		Smp_317460.1	0.1359760231	0.4756792683	0.02977036622		SmLNCA135680-IBu	0.6850924966	0.818910884	5.638306708		Smp_181120.1	0.7660646781	0.7758448775	3.155177352
Smp_173330.1	-0.5878445572	0.817046486	11.78892558		Smp_311650.2	-0.4011531115	0.8495773285	27.15727719		Smp_332550.1	-0.7141570394	0.8534708074	34.59302951		SmLNCS129344-IBu	0.4351082496	0.5788753592	0.02872078142		Smp_173420.1	0.7959786517	0.8417561912	9.847966432		Smp_077590.1	0.7545086423	0.81340062	5.871188851		Smp_136740.1	0.6891827579	0.8259675666	2.231168999		SmLINC148077-IBu	0.2496329738	0.4734143441	0.005334897871		SmLNCA176632-IBu	0.6835691707	0.7529192255	2.059086691		Smp_343480.1	0.7651669021	0.8053285978	3.578218591
Smp_042780.1	-0.6211210985	0.8169255685	7.431465133		Smp_059210.3	-0.4047253279	0.8493591786	24.37930287		Smp_342740.1	-0.1989868791	0.8532422991	19.70469988		SmLINC107792-IBu	0.5814153976	0.575999792	0.04525095925		Smp_151560.1	0.7595624643	0.8417080975	22.69399972		Smp_170570.1	0.7492152963	0.8109375279	11.32941136		Smp_169190.1	0.6885556111	0.8920671422	15.19429455		SmLINC145971-IBu	0.3011025571	0.4716791422	0.003311557694		Smp_331190.1	0.6828800394	0.5820218589	0.2166042936		SmLINC108644-IBu	0.7632599257	0.7439331599	3.267076807
Smp_208080.1	-0.6841682931	0.8167563719	11.2067554		Smp_152290.1	-0.5378182116	0.8493585117	18.66946343		Smp_145040.1	-0.5854442625	0.8528424328	57.48687364		SmLNCA171227-IBu	0.4064298668	0.57397724	0.03941419626		Smp_303360.1	0.8528359924	0.8416676493	11.3563216		Smp_137330.1	0.6695747093	0.809965144	8.646916384		SmLINC145220-IBu	0.6868374764	0.6847473295	0.9733907354		SmLINC152267-IBu	0.3714622372	0.4657218098	0.005367416561		SmLNCA172532-IBu	0.6811351508	0.8017864775	3.155803746		SmLNCA147236-IBu	0.7623925187	0.7928296537	3.234512952
Smp_180200.3	-0.5593270156	0.8164907676	4.422872431		Smp_343840.1	-0.5243507726	0.8488618671	19.64371914		Smp_139100.4	-0.5687768517	0.8524024424	46.8724952		SmLNCA175092-IBu	0.4149725212	0.5708517714	0.06308097277		Smp_342200.1	0.7671713417	0.8411613318	14.75207535		Smp_135120.1	0.4804362661	0.8093657062	8.60290826		Smp_117340.1	0.6864337699	0.7013815056	1.454892625		SmLNCA116835-IBu	0.3785011729	0.4618576734	0.001032332189		SmLNCS119920-IBu	0.6810221277	0.9135231821	27.81735252		Smp_317750.1	0.7619252164	0.7534725097	2.851618662
SmLNCA131425-IBu	-0.5948180738	0.8158492243	10.53822648		Smp_159100.1	-0.4574529254	0.8484118012	18.12840441		Smp_244320.1	-0.483241751	0.8523606881	28.7940386		SmLNCA164381-IBu	0.543347787	0.5700373166	0.07940183184		Smp_054840.1	0.7722803787	0.840574864	28.53198588		Smp_079240.1	0.5498807642	0.8084145425	6.899058875		Smp_134640.3	0.6855090521	0.706610858	0.2494735009		SmLINC109601-IBu	0.4929857288	0.4301982344	0.001421962739		SmLNCA119796-IBu	0.6809478424	0.7118810033	2.869852453		Smp_341490.1	0.7618599696	0.8103151784	3.566941661
Smp_094640.1	-0.5935720453	0.8150147354	10.2924136		Smp_243150.1	-0.6530223198	0.848329063	25.24764805		Smp_027450.2	-0.184625488	0.8523504697	10.35463497		SmLNCA169643-IBu	0.5627417813	0.5683499022	0.02700141441		Smp_328620.1	0.7940190912	0.8401479303	11.22476509		Smp_057020.1	0.5891169279	0.8082954536	4.052502049		SmLNCA100637-IBu	0.6851929523	0.6241606514	0.231163331		SmLINC120017-IBu	0.1313094974	0.4166245368	0.0003568346824		Smp_340930.1	0.6805523579	0.8842554148	15.79330587		SmLINC138305-IBu	0.7617191232	0.7433958874	3.728556986
Smp_067090.1	-0.6479457269	0.8144254591	9.349103818		Smp_057630.2	-0.5303149538	0.8482682754	24.99733398		Smp_161510.1	-0.7321875949	0.8522353553	51.4823981		SmLINC130789-IBu	0.5204273018	0.5678829289	0.06118289169		Smp_055890.1	0.8101815449	0.8394665118	11.45486504		Smp_071000.1	0.3590286682	0.8078551138	8.389338011		Smp_077980.3	0.6844757075	0.7246644669	0.8461083898		SmLINC156760-IBu	0.2975509335	0.3923765969	0.001142398976		SmLNCA121770-IBu	0.6799332042	0.8227010115	10.83815812		Smp_334700.1	0.7560649781	0.7504054563	2.767559693
Smp_330830.1	-0.6507706266	0.8144220908	9.38709546		Smp_079400.1	-0.332587512	0.8480787952	27.93647118		Smp_013050.1	-0.09326431011	0.8522328022	17.77192403		SmLNCA172693-IBu	0.3994055851	0.5602906095	0.03900197698		Smp_212060.1	0.7492190955	0.8391158301	11.5747878		Smp_056640.1	0.6321447992	0.8077528837	10.51216862		SmLNCA100035-IBu	0.6837483108	0.6270649997	4.818955968							SmLNCA166908-IBu	0.6789264716	0.8004477706	5.178151205		SmLNCA103604-IBu	0.7517504423	0.7793115799	2.405678396
Smp_212940.1	-0.5441384111	0.8142999255	5.542954836		Smp_139010.1	-0.4846695508	0.8480280125	27.30447569		Smp_060480.1	-0.2819568072	0.8521404756	11.46458929		SmLNCA146409-IBu	0.3760435707	0.5537605555	0.02882524647		Smp_143490.1	0.7752941873	0.837645167	29.13895539		Smp_309210.1	0.5454313828	0.8072264469	9.176932687		Smp_158110.2	0.6835912514	0.7650291447	0.9587521763							SmLINC000628-IBu	0.6785700995	0.8427588525	11.08310684		SmLNCA121966-IBu	0.7508278998	0.7738063961	2.360418738
Smp_312720.1	-0.6120142409	0.8139365466	11.7007226		Smp_344380.2	-0.5338363909	0.847833098	17.94243336		Smp_071380.1	-0.3533631263	0.8520753199	24.98743623		Smp_340890.1	0.5109517122	0.5453961559	0.03359543704		Smp_303380.1	0.7843943359	0.8375954117	9.189026631		Smp_059810.1	0.5275329577	0.806835851	3.799352427		SmLINC139073-IBu	0.6834243389	0.70345517	0.3931134219							Smp_322340.1	0.677627446	0.7234657293	3.147511179		Smp_336070.1	0.7499125858	0.728930883	2.161841589
Smp_341440.1	-0.5050092096	0.8138035636	8.639575662		Smp_080870.1	-0.5494856239	0.8477782021	21.58597097		Smp_125510.1	-0.4993221637	0.8512740608	39.47218773		SmLINC156387-IBu	0.5952260328	0.5270019808	0.0609229138		Smp_144720.2	0.7923449589	0.836384734	11.18031301		Smp_038080.1	0.7024291667	0.8064297644	12.56368991		SmLINC155764-IBu	0.683001925	0.6514280981	0.1848396518							Smp_158750.1	0.6776238169	0.6646072267	1.632810609		SmLINC146988-IBu	0.7484608069	0.7484731434	2.691003671
Smp_149380.2	-0.4639150185	0.8137828099	5.321223315		Smp_343530.1	-0.4131511611	0.8477138154	72.31095603		SmLNCA101191-IBu	-0.3922298867	0.8510708208	15.49599683		SmLINC176436-IBu	0.5979371872	0.5184681956	0.03435850585		Smp_333580.1	0.7601791738	0.835384766	7.946287963		Smp_140290.2	0.4328834783	0.8042029089	7.098484561		SmLNCA176116-IBu	0.6816664712	0.7945259434	1.761790366							Smp_140840.1	0.6770773902	0.7334646009	3.245590973		Smp_165030.3	0.7475983641	0.7471137811	3.127682756
Smp_194520.2	-0.6302242334	0.8123807324	12.11524834		Smp_302920.2	-0.4607678331	0.8475915729	25.52666599		Smp_073720.1	-0.2243761262	0.8510639109	19.41049129		SmLINC004496-IBu	0.3592155647	0.4973685607	0.009672992863		Smp_335730.1	0.7569199388	0.8345620626	23.40950131		Smp_267100.2	0.7152825861	0.8036594234	8.434450442		SmLINC177571-IBu	0.681094365	0.6686798648	0.148754352							SmLINC106419-IBu	0.6758874493	0.5339128069	0.8493273215		Smp_327370.1	0.7473565747	0.7452754156	4.091442793
Smp_029060.1	-0.3894349507	0.8120294211	7.206062524		Smp_135920.1	-0.4401567697	0.8474979951	58.59304575		Smp_245060.1	-0.4752259791	0.8510562164	31.61099517		Smp_129020.2	0.3067084358	0.4928570078	0.005923606554		SmLINC153744-IBu	0.7932373953	0.8340056441	10.60504759		Smp_104980.1	0.7642895066	0.8015371916	9.675696711		SmLINC159165-IBu	0.6801738104	0.6557902967	0.2107756657							SmLNCA129813-IBu	0.6755633615	0.8474243409	19.60479511		Smp_160250.1	0.7471061419	0.7377013629	2.89968983
Smp_093280.1	-0.5114871544	0.8118036759	7.652917197		Smp_011640.2	-0.6849900528	0.8473897932	30.61959492		Smp_011640.1	-0.1737409271	0.8507659906	25.91265191		Smp_186930.1	0.3211705405	0.4856445373	0.004848019168		Smp_341320.1	0.8455709416	0.8338484818	11.57226899		Smp_048260.1	0.2728593603	0.8007468626	5.050754786		SmLINC116723-IBu	0.6799267332	0.6822383017	1.368830535							SmLINC125122-IBu	0.6752880109	0.8275588364	11.63353642		SmLINC151811-IBu	0.7460802549	0.7780047142	3.059348299
Smp_329520.1	-0.6748716148	0.8112010606	9.007430609		Smp_132120.1	-0.4934604386	0.8471668927	21.39927928		Smp_124050.1	-0.530627002	0.8507191853	47.09156379		Smp_129020.1	0.4029964313	0.4856141626	0.005131940223		Smp_335840.1	0.8541380452	0.8333592182	13.7410871		Smp_085300.1	0.6080894148	0.8004692055	5.337630975		SmLNCA144190-IBu	0.6783579365	0.7300536079	0.379550429							Smp_000950.1	0.6747887143	0.9005795429	20.06810231		Smp_327920.1	0.7413968459	0.7092271873	1.961396644
Smp_172490.1	-0.4130022053	0.8111769098	6.328008663		Smp_133420.1	-0.4763990447	0.8470526414	22.13954593		Smp_212780.1	-0.7888206278	0.8507100124	55.89866748		SmLINC104009-IBu	0.4156451449	0.4839603943	0.004740409208		SmLNCA111462-IBu	0.823229813	0.8333135281	9.103512305		Smp_047740.1	0.5380468016	0.8002874643	6.252258692		SmLNCA103835-IBu	0.6775403339	0.6200843624	0.6670694851							SmLINC100872-IBu	0.6746769886	0.6058651476	1.963930762		SmLNCA120586-IBu	0.7353906066	0.7118493803	1.732044261
Smp_152710.1	-0.6915180363	0.8108269435	10.27765885		Smp_243660.1	-0.376160706	0.8468886138	33.94661862		Smp_127450.1	-0.5694679586	0.849461428	35.10044952		SmLNCA176217-IBu	0.34685684	0.4762473696	0.003870611357		Smp_327680.1	0.8660088869	0.8332685996	13.59969437		Smp_158740.1	0.262611552	0.8002298243	5.594364987		Smp_042030.2	0.6766342609	0.694650441	1.304444538							Smp_327830.1	0.6729612929	0.8050296693	3.514556871		SmLINC150985-IBu	0.7343724629	0.7892154697	2.355901005
SmLNCA154739-IBu	-0.6494161269	0.8106592103	7.641683594		Smp_180740.1	-0.6293599424	0.8466871856	20.18812516		Smp_150500.1	-0.5297608316	0.8489849126	37.5569817		SmLINC116542-IBu	0.3384398663	0.4561634312	0.002033112095		Smp_342720.1	0.7352891606	0.8331061834	23.58602757		Smp_165870.1	0.5517429599	0.7999779134	6.016279427		Smp_341790.1	0.6765889949	0.7874921752	1.452779312							SmLINC126161-IBu	0.6725702433	0.8244950775	12.3539289		SmLNCA164977-IBu	0.7331885826	0.7546977013	1.758599025
Smp_321040.1	-0.7688295339	0.8101182827	5.57716933		Smp_151740.1	-0.5252144107	0.8465506793	30.85782243		Smp_020130.1	-0.4402873518	0.8487964957	41.54793505		SmLINC160015-IBu	0.2780765107	0.4432623533	0.001919446823		Smp_072500.1	0.8567441325	0.8324549007	11.27037065		Smp_337590.1	0.3346003372	0.7981168641	5.31837031		SmLNCA174221-IBu	0.6761895827	0.688713599	0.2835929005							SmLINC132036-IBu	0.6720684269	0.878744798	16.64294077		SmLNCA126283-IBu	0.7301645895	0.7152304576	1.853072351
Smp_022500.1	-0.526447808	0.8099446878	9.150096382		Smp_047090.1	-0.5440761967	0.8462068345	19.53390626		SmLINC131974-IBu	-0.7665845361	0.8484563111	62.64698194		SmLINC145458-IBu	0.2591460787	0.435427686	0.01030332892		Smp_078920.1	0.7571830039	0.8323003663	11.85149344		Smp_175950.1	0.39812024	0.7973656567	5.846839958		SmLINC135204-IBu	0.6752908133	0.6242587362	1.273819603							Smp_140460.2	0.6717680512	0.6641707341	1.050639307		Smp_144820.1	0.7290843643	0.7578737609	2.219958342
Smp_072870.1	-0.2780669848	0.8096143347	5.238567491		SmLNCA163427-IBu	-0.6772466252	0.8461748866	21.50354292		Smp_308440.1	-0.3918192821	0.8483468569	24.10091297		Smp_164200.1	0.301812185	0.4321135032	0.001432832567		Smp_333230.1	0.8821709334	0.8322718825	11.73740088		Smp_016990.1	0.3108852706	0.7970377786	4.427360046		SmLINC122895-IBu	0.6749869218	0.634452856	0.1492011141							SmLNCA107748-IBu	0.6711733863	0.9014039822	22.59841796		Smp_131750.1	0.7275924313	0.7293853515	1.99551041
Smp_065470.1	-0.7390435416	0.8090124016	13.20809837		Smp_306130.1	-0.4240634426	0.8459829012	42.8943949		Smp_170620.1	-0.4759298459	0.848195057	33.60339644		SmLNCS106951-IBu	0.5451125673	0.4310079063	0.002614011932		Smp_320500.1	0.8495871883	0.8322504131	7.093152916		Smp_301320.1	0.6017018619	0.7966678357	5.93114871		Smp_150320.2	0.6748867953	0.8496459417	2.895781035							SmLNCA105412-IBu	0.670887608	0.8088282332	5.647283963		SmLNCA134485-IBu	0.7275299601	0.7547288243	1.941469493
Smp_173340.1	-0.6123291227	0.8084592119	14.10923954		Smp_303940.1	-0.417563807	0.8459463919	66.70378546		Smp_336790.1	-0.3402407156	0.8479084736	23.98625442		Smp_248170.2	0.5447239577	0.4308874042	0.001628074076		SmLINC145686-IBu	0.9019040777	0.8321464681	11.26505464		Smp_004640.1	0.5582729732	0.7948522094	5.473180645		SmLINC163311-IBu	0.6745957443	0.7068887032	0.8335691688							SmLINC120086-IBu	0.6707258002	0.5821171492	0.2681778459		Smp_343060.1	0.7245937614	0.7215568116	1.552506241
Smp_037930.1	-0.562903104	0.8081717394	6.495570187		Smp_165420.1	-0.3851451197	0.8457300748	20.44742596		Smp_180570.1	-0.412616571	0.8477225611	29.16809745		Smp_213640.2	0.3326106029	0.4269267487	0.0006052332092		Smp_321620.1	0.7752827721	0.8320106006	11.28775767		Smp_323430.1	0.4393256231	0.7946971646	6.366988901		Smp_076390.2	0.6723408505	0.7957781622	1.462200637							SmLINC123204-IBu	0.6707207613	0.5095258864	0.3516292776		SmLINC118843-IBu	0.7229744133	0.7761133695	1.979068282
Smp_340350.1	-0.7649123593	0.8073795097	11.56411808		Smp_150270.1	-0.4483575471	0.8456766471	20.1740094		Smp_198890.1	-0.7276132715	0.8477191276	24.76060931		Smp_347510.1	0.2669958558	0.4231818469	0.004810491176		Smp_335830.1	0.787629217	0.8317673341	6.873315385		Smp_035360.1	0.7108306677	0.7941752569	5.963437286		SmLINC161797-IBu	0.6720218822	0.6134586053	0.09653300989							SmLINC116019-IBu	0.6703656417	0.8821885743	17.5346624		SmLINC153161-IBu	0.7181437284	0.7563136221	1.98344753
Smp_210930.1	-0.4876531575	0.8071582268	8.789960586		Smp_190020.1	-0.6080042098	0.8455814103	31.01838358		Smp_245580.1	-0.4115543001	0.8476167653	39.15485969		Smp_341480.2	0.2517940916	0.4135121009	0.001083168977		SmLNCA104475-IBu	0.7564503539	0.8303279673	8.132255259		Smp_035360.2	0.7108306677	0.7941752569	5.963437286		SmLNCS126445-IBu	0.6719969235	0.775303892	3.012101678							Smp_157690.2	0.6701669793	0.7887482999	4.111382272		Smp_322280.1	0.7172404417	0.7731776814	1.86117724
Smp_172790.1	-0.3004309746	0.8067515137	8.445299477		Smp_333890.1	-0.440356765	0.8454580443	32.81816306		Smp_155340.1	-0.3294665578	0.8474053024	10.81190363		Smp_124210.4	0.2596645679	0.410971455	0.004401162086		Smp_153610.1	0.8192003907	0.8293453553	8.023659567		Smp_210450.1	0.480585507	0.7928090352	3.312928481		SmLNCA113219-IBu	0.671855042	0.6942524916	0.6036182074							Smp_087760.1	0.6699987851	0.7933167407	4.398132888		SmLNCA141175-IBu	0.7165139319	0.7203651225	1.222147131
Smp_076520.1	-0.5616835696	0.8067117929	13.17453047		Smp_165760.1	-0.4305175932	0.845400811	56.64492786		Smp_166930.1	-0.3819051745	0.8472944536	42.74654677		SmLINC117354-IBu	0.5173053512	0.4073675687	0.002030579868		Smp_172700.1	0.7365577636	0.8292645964	11.50131005		Smp_171150.1	0.6280903654	0.7913509987	5.723526206		SmLINC137275-IBu	0.6704251224	0.6145478724	0.2133578166							Smp_170560.1	0.669330347	0.7528404876	4.96176608		SmLINC128060-IBu	0.7147030306	0.7342198711	1.311998672
Smp_036950.1	-0.7066837271	0.8064976751	6.110645867		Smp_144190.1	-0.3833702248	0.8452694271	71.20741814		Smp_160880.1	-0.7580656691	0.8471093428	73.26569558		Smp_248150.1	0.294423792	0.4037475027	0.0005802417795		Smp_243210.1	0.7513707936	0.8283824952	30.99844984		Smp_032580.1	0.6840850056	0.7913003269	7.546178599		SmLINC127919-IBu	0.6697568754	0.6125123519	0.9714854689							SmLINC164230-IBu	0.6677647145	0.8682602912	18.82311389		SmLINC128498-IBu	0.7113717915	0.7382897731	1.217976147
Smp_337140.7	-0.5473514058	0.8058891031	5.207074731		Smp_022660.2	-0.4013475492	0.845186542	19.81525797		Smp_160880.2	-0.7580656691	0.8471093428	73.26569558		Smp_245540.1	0.2683731574	0.4018133954	0.0008148362972		SmLINC173998-IBu	0.7838896959	0.8278911993	8.158660579		Smp_101820.1	0.5163570065	0.7889657876	8.327542887		SmLINC128789-IBu	0.6691362393	0.6703124873	0.8024191504							SmLINC151258-IBu	0.6675826488	0.9210066561	27.76220378		SmLINC149732-IBu	0.7065225267	0.7047657996	3.191279044
Smp_337400.3	-0.2969990807	0.8058350196	5.443157338		Smp_010230.1	-0.6961061654	0.8450692586	30.7600339		Smp_026090.1	-0.280513732	0.8470241882	19.50927355		SmLNCA125216-IBu	0.3560940229	0.3998396024	0.0002648484152		SmLINC178640-IBu	0.8473759574	0.8277559678	7.611360957		Smp_093320.1	0.4160325617	0.7887836294	3.902381863		SmLNCA172668-IBu	0.6683802532	0.8478724856	8.808504129							SmLINC155586-IBu	0.6675200834	0.7662747969	3.148851848		Smp_317470.2	0.7054976661	0.6684356666	0.9560856731
Smp_033770.1	-0.463321321	0.8058145663	8.068903378		Smp_121580.1	-0.4451813967	0.8448266538	42.24010628		Smp_104520.1	-0.4913294198	0.8469622071	34.97329105		Smp_246680.4	0.2916085711	0.3848546821	0.000255148695		SmLNCA117650-IBu	0.8605820031	0.827586081	7.882669602		Smp_096010.2	0.4177578335	0.7879183498	4.379121177		SmLINC109338-IBu	0.6679527541	0.6949261871	0.3160795222							Smp_170770.1	0.6662696062	0.8427628572	9.096203921		SmLNCA108856-IBu	0.7051815741	0.7105878716	1.412206689
Smp_071960.1	-0.6890547137	0.805159584	9.942127503		Smp_333320.1	-0.5058665524	0.8446055197	43.68865013		Smp_316810.1	-0.5381797823	0.8467431837	22.6564515		Smp_147570.2	0.3648857021	0.3834880185	0.0001725973265		Smp_341400.3	0.8677338998	0.8274962303	7.242817303		Smp_140900.1	0.7308429228	0.7874782163	3.781249294		SmLINC121362-IBu	0.665097445	0.615822577	0.5479644198							SmLNCA163297-IBu	0.666124165	0.8781597848	19.99648451		SmLNCA152483-IBu	0.7045860115	0.7169362993	1.079586346
Smp_244200.1	-0.4032388763	0.8046044362	6.631816876		Smp_194270.1	-0.5749874683	0.8444016266	41.70843037		Smp_136930.1	-0.5959813752	0.846046244	33.19977725		Smp_246850.1	0.2299554603	0.3756391098	0.0002144982035		Smp_337870.1	0.773265961	0.8274815041	5.22827643		Smp_073690.1	0.6173393294	0.7868103315	7.003955346		Smp_330180.1	0.6639385027	0.8851869257	18.10729242							SmLINC117353-IBu	0.665623596	0.8458688323	16.3303879		SmLNCA100406-IBu	0.7044182889	0.7464619031	1.083595607
Smp_003670.1	-0.4683769372	0.8039136431	8.182813838		Smp_198680.1	-0.6686513843	0.8440956142	15.17313125		Smp_044750.1	-0.5001932783	0.8457150996	35.83165015		Smp_036670.1	0.2632883012	0.3634361099	0.0006025224154		SmLINC154465-IBu	0.8414349461	0.8273962575	7.278434023		Smp_074780.1	0.1797486723	0.7828571209	7.234121874		Smp_175710.1	0.662178447	0.7081267331	0.9332092903							SmLINC112782-IBu	0.6636426828	0.8769656754	24.14548093		SmLNCA166480-IBu	0.7044095769	0.7083110918	1.088472281
Smp_136320.1	-0.5112017911	0.8038323619	7.166635796		Smp_346500.1	-0.6523122644	0.8439594536	28.1680166		Smp_045220.1	-0.7528526824	0.8456590457	59.75887702		SmLINC175521-IBu	0.2296595998	0.3596667433	0.0007618319332		Smp_266850.1	0.8073727977	0.826750786	11.21244185		Smp_041500.2	0.5354008512	0.7822846289	3.168276876		SmLINC166125-IBu	0.6621475817	0.6190031835	0.1771485124							SmLINC109951-IBu	0.6635714468	0.6830955019	1.062795667		Smp_180070.3	0.7036675757	0.7453154386	1.283088939
Smp_138770.1	-0.4514564404	0.8029762405	9.923418071		Smp_344340.3	-0.5433719468	0.8438887094	15.58401678		SmLNCA132902-IBu	-0.1192361673	0.8455961464	18.11438004		Smp_145370.1	0.3695410142	0.349854158	0.004861364909		SmLINC169301-IBu	0.8751234265	0.8264150954	6.340405782		Smp_041450.1	0.504877598	0.7818557572	5.617439882		SmLNCA177435-IBu	0.6614266939	0.6651439333	0.2731416224							SmLINC156483-IBu	0.6634690724	0.7707615034	3.979182543		SmLINC119826-IBu	0.7014011775	0.709581273	1.18053809
Smp_213440.1	-0.3640716896	0.8023270036	4.429466482		Smp_337630.1	-0.3491247791	0.8429027436	27.77875515		Smp_340190.1	-0.259791651	0.8451959247	21.31857102		Smp_137800.2	0.331524435	0.3483127252	7.40E-05		Smp_040990.1	0.7588604157	0.8264052872	8.232161678		Smp_076660.1	0.530385641	0.780346119	4.953764781		Smp_173060.4	0.6601497695	0.6262388639	0.6396904684							Smp_128480.1	0.6631749552	0.8107705813	6.22926932		Smp_317720.1	0.7008070148	0.6872801066	1.037816369
Smp_342240.1	-0.431833849	0.8017732902	8.035021067		Smp_334030.2	-0.462839151	0.842546753	16.92662344		Smp_174320.1	-0.4099719586	0.844803002	31.58170691		SmLNCA171889-IBu	0.2896154937	0.3379171109	0.0001362386658		Smp_154090.1	0.732807604	0.8262487525	18.46160563		Smp_011120.1	0.457970832	0.7793500492	6.358204759		SmLINC156189-IBu	0.660103328	0.7294385499	0.7447056116							Smp_000340.1	0.6573264901	0.646247863	0.9596313439		SmLNCS146671-IBu	0.700456491	0.7092367798	1.15331054
Smp_337530.1	-0.480914457	0.8013214322	3.866929275		Smp_140150.1	-0.4365573431	0.8424848908	52.37208385		Smp_196810.1	-0.6356470413	0.8446923751	61.23224664		Smp_176420.1	0.1630408435	0.3363128918	8.50E-05		Smp_198590.2	0.877099325	0.8257585881	15.49949461		Smp_213340.1	0.3733357485	0.7788013971	2.68934854		SmLNCA113269-IBu	0.6591357857	0.5871578321	0.4694560774							Smp_310050.1	0.6565902694	0.8893173303	23.55249293		SmLNCS145660-IBu	0.6990637482	0.7135193539	1.192082836
Smp_309610.2	-0.4655985387	0.8012719891	5.751333432		Smp_133050.1	-0.5369134717	0.842209525	21.55189069		Smp_131350.1	-0.4624013105	0.8446058937	25.06163312		Smp_087930.2	0.4446119913	0.3192309289	6.28E-05		Smp_154940.1	0.7685059351	0.8257366576	21.09573698		SmLNCA109741-IBu	0.3055427038	0.7741577692	6.200296606		SmLNCS137471-IBu	0.6585188366	0.6120551278	0.1031032858							Smp_316140.1	0.6559961203	0.8348470345	15.31033093		SmLINC138304-IBu	0.6874396266	0.674064647	1.6227783
Smp_122920.1	-0.5342243972	0.8009217932	5.814685038		Smp_154270.2	-0.4380356622	0.8417854191	17.85584666		Smp_137990.1	-0.7548632272	0.84413846	38.26494589		SmLINC137332-IBu	0.4005783701	0.3158553496	0.0003711449586		Smp_141430.1	0.7385576702	0.8250385544	22.04200707		Smp_173180.1	0.5860352687	0.7700705385	4.712522906		SmLINC172677-IBu	0.6585181789	0.7243478096	3.193757322							Smp_324380.1	0.6558226361	0.7674931003	11.03641098		SmLINC147254-IBu	0.6867236827	0.7616105007	1.336326662
Smp_247630.2	-0.5531530942	0.8007675869	6.989543525		Smp_133740.1	-0.6548049015	0.8417701452	18.31460815		Smp_316530.1	-0.5306058728	0.8440216745	36.22357455		SmLINC175515-IBu	0.2524672868	0.3143606316	0.0004161177657		Smp_001090.1	0.7113069107	0.8249138566	11.52923935		Smp_127580.1	0.7706970823	0.768961166	6.033837952		Smp_146760.2	0.657445897	0.7374943961	1.032049451							SmLNCA101868-IBu	0.6557253873	0.8603145289	14.45940178		Smp_311350.3	0.6860226327	0.6690873747	0.6975015838
Smp_174680.1	-0.3541798921	0.8004095271	5.124584532		Smp_035180.1	-0.4163250824	0.8417085593	54.29355369		Smp_075420.1	-0.777760337	0.8438138987	59.73342015		SmLNCA120291-IBu	0.162559873	0.3106933785	1.72E-05		Smp_133990.3	0.7930235819	0.8245761827	5.493460815		Smp_074500.1	0.3729343396	0.7679164409	5.283784426		Smp_245060.2	0.6551673172	0.5969584055	1.170898253							SmLNCA144025-IBu	0.6556538265	0.8924541184	31.25102475		SmLNCA117840-IBu	0.6857455521	0.7105815735	0.815095441
Smp_124650.1	-0.6297187936	0.8000433468	11.74483158		Smp_333140.1	-0.5849589647	0.841320123	14.86540779		Smp_068480.1	-0.4288088759	0.8431204807	12.73773116							Smp_009030.1	0.7742100479	0.8244816614	14.98746816		Smp_138160.1	0.3847439105	0.7677222607	4.177415261		Smp_032250.2	0.6544004599	0.7732696864	1.414169529							Smp_332530.1	0.6550797466	0.8437918758	9.655070371		Smp_043990.2	0.6845308278	0.6872140052	0.6382547824
Smp_028930.2	-0.5468957654	0.8000048753	4.64362627		Smp_094950.1	-0.4712844748	0.8410129724	13.31425647		Smp_146060.2	-0.4584817476	0.8430517224	37.26995093							Smp_161060.1	0.8320990654	0.8242137331	13.74872945		Smp_332420.1	0.3304127027	0.7677202364	1.677758305		Smp_032990.1	0.653774928	0.821004558	5.012926547							SmLINC115445-IBu	0.653832203	0.784105422	7.530884307		SmLNCS120844-IBu	0.6826154247	0.6663427806	0.6267561195
Smp_312660.4	-0.5533108655	0.7997563724	5.863728846		Smp_166180.2	-0.5738801513	0.8409375167	17.59572597		Smp_136240.1	-0.183505008	0.842951562	13.15948726							Smp_026030.1	0.7231001564	0.8238978548	25.1358191		SmLINC131547-IBu	0.3448018564	0.7641416893	3.469315158		SmLINC117538-IBu	0.6512431278	0.7833426144	0.9433794494							SmLINC140815-IBu	0.6535457879	0.8851100931	25.81919483		SmLINC118950-IBu	0.6818889826	0.7166271777	0.6973485543
Smp_212830.2	-0.5516425291	0.7985284288	7.150913221		Smp_333150.1	-0.4134998627	0.8400151975	12.85673571		Smp_210900.4	-0.286733346	0.84291375	17.09889023							Smp_158950.1	0.7185846222	0.8237799552	15.07894334		Smp_006780.1	0.3108615004	0.7634700382	5.038669819		SmLINC005909-IBu	0.6495326936	0.7237716737	0.8471128719							SmLNCA141042-IBu	0.6535333055	0.7696290109	2.584244417		Smp_321810.2	0.6817656845	0.6752066314	0.7968414733
Smp_346180.1	-0.3143824495	0.7980004046	8.254287633		Smp_167920.1	-0.4839495442	0.8398832373	15.41320591		Smp_241500.1	-0.4699290675	0.8428036444	36.43503914							Smp_151320.1	0.7942479216	0.8234521023	19.18535745		Smp_162370.1	0.5646966016	0.7631910333	3.132472445		SmLINC148562-IBu	0.6485150184	0.572464949	0.7721923053							Smp_329340.1	0.6526604778	0.7112814827	0.9240127186		SmLINC147203-IBu	0.6809933743	0.7031028346	0.9524446014
Smp_023230.1	-0.3934388543	0.797887356	5.464391915		Smp_312910.1	-0.5811918555	0.8398167405	29.75519285		Smp_345310.1	-0.4084819438	0.8427293958	20.98156507							Smp_071890.1	0.7449046031	0.8231278267	19.78687547		Smp_038940.2	0.7171409973	0.7631411968	2.703148479		SmLINC129004-IBu	0.64736598	0.5761397861	0.2555643862							SmLINC108305-IBu	0.6524660034	0.8142589358	8.715446352		SmLNCA152252-IBu	0.678209093	0.6545579889	0.7714120915
Smp_164660.1	-0.5017187693	0.7978469359	5.676957219		Smp_017750.1	-0.3280142904	0.8397271766	14.66920341		Smp_003710.1	-0.3159312707	0.8423531349	20.43639079							Smp_147970.1	0.7517618783	0.8229957378	8.135508402		Smp_135740.1	0.1863659787	0.759677585	2.651750217		SmLNCA100249-IBu	0.6468472873	0.632393256	0.1127246833							SmLNCA171544-IBu	0.6523737489	0.7213178952	1.250677122		Smp_347850.1	0.6770759875	0.6903609359	0.9516535836
Smp_157220.1	-0.4253784721	0.7977664164	5.094793088		Smp_343970.1	-0.4311094315	0.8392972391	69.52284154		Smp_242230.1	-0.2900861482	0.8420335263	20.99312895							SmLNCA157878-IBu	0.861714094	0.8226336788	5.284788099		Smp_053510.1	0.577327739	0.7590439697	3.513294569		Smp_337240.3	0.6461770806	0.8274621481	3.769559707							SmLNCA144348-IBu	0.6514933918	0.8403634532	13.91564591		Smp_097460.1	0.6737792393	0.724713385	1.410260031
Smp_004350.1	-0.6331125602	0.7973753189	8.931538484		Smp_180890.1	-0.3767537922	0.8389761391	54.68189414		Smp_336370.1	-0.6740067191	0.8419782556	64.75053076							Smp_075110.2	0.8017822817	0.8225993221	14.35281012		Smp_121640.1	0.6603391263	0.7584042303	5.917539419		SmLINC122989-IBu	0.6456608104	0.5704802373	0.0754959625							Smp_093790.1	0.6514833456	0.7663599546	3.30487882		Smp_173160.1	0.672445422	0.6704846261	0.5239724032
Smp_156870.1	-0.5275117749	0.797288409	7.108413895		Smp_065180.1	-0.6506342236	0.8388975014	25.72040464		Smp_312880.1	-0.2646906685	0.8418654996	17.51962767							Smp_199100.1	0.7223507555	0.8225512294	4.924881911		Smp_113620.1	0.4979927926	0.7576377529	5.773764172		SmLNCA101219-IBu	0.6456388068	0.7621691276	2.030334065							SmLNCA133759-IBu	0.6513994107	0.8621879141	13.04046761		SmLNCA167052-IBu	0.6715890245	0.6628236491	0.5347080559
Smp_154330.1	-0.7253640144	0.7972367305	6.811727643		Smp_140030.1	-0.3594958396	0.8388781725	74.40649927		Smp_045480.1	-0.3254890288	0.8418291282	25.42585783							Smp_303530.1	0.8139248161	0.8214003088	6.01313462		Smp_120350.1	0.5478863746	0.7560139238	2.643875997		SmLINC138850-IBu	0.645319317	0.6475288234	2.483980678							Smp_243950.3	0.6513992249	0.7415160017	3.081069082		SmLNCA147033-IBu	0.6700477998	0.6703007813	0.604379587
Smp_094380.1	-0.3752880636	0.7969125196	9.14168057		Smp_037960.1	-0.6799931401	0.8386362719	21.47338447		Smp_034420.1	-0.349873529	0.841718173	35.76097668							Smp_162710.1	0.7911081713	0.8207087246	6.735192889		Smp_067890.1	0.3179639268	0.7541232174	3.268859696		Smp_050470.3	0.6443665234	0.6987513985	0.2108954722							Smp_326760.1	0.6510732398	0.7865664936	4.856410823		Smp_317740.1	0.6699444025	0.6597613786	0.6037594163
Smp_050160.1	-0.5946684407	0.7968366038	14.17814245		Smp_243920.1	-0.6563419055	0.8384215365	24.38151249		Smp_138880.2	-0.504494508	0.8413166536	21.12055888							Smp_032500.1	0.7686354552	0.8202317502	25.23459706		Smp_002080.1	0.2716731747	0.7535328647	2.607306572		SmLNCA112854-IBu	0.6437524123	0.6030654953	1.378939204							SmLNCA101964-IBu	0.6497131838	0.806861803	7.096445648		SmLINC101252-IBu	0.6672376765	0.6806986272	0.5159346055
Smp_212340.1	-0.5821189343	0.7968309708	6.912295316		Smp_129360.1	-0.7384532603	0.8383674794	17.95086324		Smp_320340.1	-0.7993313788	0.8413042092	62.2403755							Smp_140260.1	0.7073641935	0.8200894009	11.57109559		Smp_042630.2	0.6355582571	0.751725555	1.500302525		SmLNCA169744-IBu	0.6434704175	0.6261946211	1.318469491							Smp_171120.1	0.6496280611	0.7812777985	2.917817707		Smp_095480.1	0.6666369849	0.7154041873	1.420077909
Smp_074880.1	-0.3589635884	0.7963018509	5.534375558		Smp_013060.4	-0.6374409699	0.8382070781	11.54534069		Smp_174170.1	-0.3732588053	0.8412058466	33.81269129							Smp_058990.1	0.7931885829	0.8200518926	8.200537388		Smp_042090.2	0.4870617154	0.7514941548	1.275900308		SmLNCA101567-IBu	0.6434424455	0.6854435357	0.1487404379							Smp_079800.1	0.6484601297	0.7045736281	1.083600082		SmLINC178184-IBu	0.6653282797	0.7077598371	0.7247089288
Smp_118780.1	-0.2539748518	0.7961867243	6.487754141		Smp_196700.2	-0.505813351	0.8381860121	29.56507767		Smp_104500.1	-0.6345114973	0.8409073509	13.07952584							Smp_058990.2	0.7931885829	0.8200518926	8.200537388		Smp_337090.1	0.2011338616	0.7508559378	2.959506749		SmLINC151315-IBu	0.6432735524	0.5909898173	0.4881329062							Smp_303540.1	0.6482553133	0.637929099	0.7779028677		Smp_316760.1	0.6638510877	0.642672823	0.6754798236
Smp_130460.1	-0.5402185844	0.7959530054	7.559864429		Smp_080520.1	-0.6700246654	0.837850136	20.09107637		Smp_125640.1	-0.6636259212	0.8407586675	56.63180298							Smp_016540.1	0.7992319991	0.8190583219	10.38722766		Smp_211140.1	0.4871781042	0.7491137563	2.056154174		Smp_198590.1	0.6416418958	0.6580593813	0.5331151036							SmLNCA122578-IBu	0.6469306431	0.8628404449	20.7755264		SmLNCA108101-IBu	0.6630502893	0.6418951825	0.50611465
Smp_166290.1	-0.4220639738	0.7958457796	9.123053324		Smp_172040.1	-0.5792297213	0.8371483996	23.26633955		Smp_152630.1	-0.71817936	0.8407248662	66.33829664							Smp_132590.1	0.7651094413	0.8187519651	6.102406174		SmLNCA145042-IBu	0.3442848097	0.7489043994	1.94957389		SmLNCA161710-IBu	0.6413173898	0.7232249887	0.3187887585							SmLINC100909-IBu	0.6465394567	0.5288966568	0.5437455296		Smp_120360.3	0.6628768706	0.7127835544	0.7318178851
Smp_212140.1	-0.4789148183	0.7953879726	5.262759066		Smp_047240.1	-0.4632998363	0.8370077299	19.20452564		Smp_333880.1	-0.6418122432	0.8406484054	56.55527801							Smp_148480.1	0.7235208781	0.8186907871	9.234452421		SmLNCA143224-IBu	0.4450259785	0.7459777026	2.151644787		SmLNCA111737-IBu	0.6400618335	0.6961258024	0.2758602359							SmLINC114379-IBu	0.6456964752	0.8201852627	8.313443603		SmLNCA146370-IBu	0.6606626029	0.685423893	0.4470516304
Smp_144920.1	-0.4534573469	0.7952149486	5.789422418		Smp_245110.1	-0.5719755556	0.8368218969	35.97539852		Smp_000130.1	-0.4022207268	0.840581377	31.98909005							SmLINC117786-IBu	0.7766143035	0.8186855666	12.65412969		Smp_090920.1	0.6901750451	0.7451126674	2.193703317		SmLINC166131-IBu	0.6398029678	0.58221023	0.8876104923							SmLNCA107746-IBu	0.6447158735	0.8566427297	20.3317522		SmLNCA110489-IBu	0.6600609609	0.6746478217	0.6800623674
Smp_076050.1	-0.4104393025	0.7943280984	7.700813624		Smp_242400.1	-0.6208683986	0.8366683644	18.3663651		Smp_095010.1	-0.5127844343	0.840322701	12.76403299							Smp_136970.1	0.7454850972	0.81862046	8.455163862		Smp_056500.1	0.2753344539	0.7447443798	2.075146951		SmLNCA174236-IBu	0.6394376456	0.6404139109	0.3808917644							Smp_076320.1	0.6443879678	0.8326452452	9.45978999		Smp_267100.4	0.6592088212	0.6750539858	0.4091943405
Smp_346400.1	-0.4849077126	0.7940028896	9.183959679		Smp_019730.1	-0.5570966553	0.8366543997	30.81093274		Smp_027040.1	-0.3872148157	0.8398164291	15.03455054							Smp_331160.1	0.7539263852	0.8184242288	6.501200315		Smp_158910.1	0.3772376623	0.7440958354	2.732439018		SmLINC111051-IBu	0.6385615403	0.5757588006	0.09792222523							SmLINC135171-IBu	0.6443817209	0.8209840677	9.202789519		SmLINC100126-IBu	0.6552559625	0.6309373284	0.3567076949
Smp_334060.1	-0.4394887376	0.7936590782	12.84027574		Smp_337110.1	-0.4161955308	0.8366458234	32.29556769		Smp_071020.1	-0.3395071959	0.8397716034	9.622501135							Smp_075110.1	0.7653333634	0.8181953143	13.83125457		SmLINC133371-IBu	0.5573908256	0.7431327629	1.786121788		Smp_320110.1	0.6376133507	0.8324453728	6.269654216							SmLINC123269-IBu	0.6426466126	0.724260432	1.747282832		SmLINC138123-IBu	0.6533379344	0.662247719	0.5934703812
Smp_014260.1	-0.4496215883	0.792926113	6.782732456		Smp_152510.1	-0.6675997453	0.8358597097	14.75061726		Smp_347060.1	-0.5202202841	0.8394369983	45.51997336							Smp_005010.1	0.7594227841	0.8179657953	7.806308187		Smp_126860.1	0.4068580724	0.7408251952	2.350836547		Smp_047090.3	0.6372773516	0.7322134206	0.444637188							Smp_023840.1	0.6418024546	0.7011773915	1.548969685		SmLNCA127167-IBu	0.65017481	0.705598462	0.4512253211
Smp_078110.1	-0.6997620313	0.7927082183	6.150803701		Smp_334470.1	-0.5000535021	0.8353043985	11.04074102		Smp_008260.1	-0.3267361831	0.8391712627	24.94179205							SmLINC103385-IBu	0.7451059561	0.8178928255	3.485965715		Smp_130490.1	0.3551554085	0.7405176281	1.735280641		Smp_146400.2	0.6366113828	0.7406195608	0.5782197683							Smp_202970.1	0.6416032355	0.6384689582	1.510485717		Smp_319450.1	0.648647883	0.6793285577	0.4889309073
Smp_061540.1	-0.5243734972	0.7926737152	8.932194418		Smp_147470.1	-0.4023107935	0.8352211693	31.19774945		Smp_070380.1	-0.6854779564	0.8390635616	60.39581611							Smp_329670.1	0.7641582659	0.8171673179	17.8008903		Smp_316440.1	0.6489214773	0.736758178	3.401442319		Smp_341930.1	0.636494986	0.8466658689	9.542459693							SmLNCA141051-IBu	0.6414204173	0.8694378601	14.55113626		Smp_179970.1	0.6472566139	0.6571304228	0.3767795722
Smp_347930.1	-0.3483074318	0.7921639493	5.812479766		Smp_300940.1	-0.425799009	0.8347743928	20.87098424		Smp_343860.1	-0.2534549474	0.8388523889	21.52829193							Smp_329840.1	0.7986012953	0.8158273332	7.379896307		Smp_340510.2	0.4809874514	0.7358417429	1.683836085		Smp_245140.1	0.6364203199	0.6953377615	0.3143807709							Smp_158520.2	0.6406751927	0.7760877211	6.414313507		Smp_327780.1	0.6444243221	0.646666434	0.3970451272
Smp_315890.2	-0.4550923856	0.7919649902	7.640401865		Smp_131620.1	-0.4174336541	0.8347066261	60.2587183		Smp_080210.1	-0.7768679761	0.838790129	64.47026952							Smp_042670.1	0.7270694604	0.8158207399	7.869222066		Smp_302800.1	0.296877432	0.734449641	2.992270929		SmLNCA114964-IBu	0.6355532955	0.7242819157	0.5947858755							Smp_075870.1	0.6403936975	0.7678554949	3.58787796		Smp_346760.1	0.6437676407	0.6742878074	0.3960874833
Smp_142960.1	-0.5083148691	0.791470209	5.369503598		Smp_147590.2	-0.3837725522	0.8346602711	17.39602494		Smp_200020.1	-0.4666623013	0.838553831	24.10833187							Smp_153660.1	0.7774290813	0.8153810856	12.80658055		Smp_002410.1	0.4272528441	0.7340843419	3.910919476		Smp_308750.1	0.6354539936	0.7919792915	2.889493631							Smp_157080.1	0.6391309442	0.6619791138	0.9451525978		SmLINC103888-IBu	0.6434075536	0.6376978262	0.3749495304
Smp_136160.1	-0.5859238977	0.7912474904	4.439241885		Smp_146690.1	-0.5011926026	0.8344808377	24.00764957		Smp_096020.2	-0.5707840516	0.8384331885	14.40620386							Smp_247470.1	0.7066998011	0.8152358344	5.042500152		Smp_072900.1	0.6323362593	0.7332838326	2.714829842		SmLNCS119095-IBu	0.6350184958	0.6591233531	1.559055799							Smp_326650.1	0.6391182435	0.6975342359	0.7760895033		SmLINC167669-IBu	0.6428998469	0.6971219016	0.7935937915
Smp_306730.1	-0.635818823	0.7911132812	4.856978327		Smp_098920.1	-0.4824001937	0.83432856	16.22967386		Smp_300720.1	-0.4105505551	0.8381523285	27.17042402							Smp_154830.3	0.8164600003	0.814868441	8.919527301		Smp_069760.1	0.7522393088	0.7311467154	5.474536657		SmLNCS159119-IBu	0.6348092355	0.5903090618	0.3217680635							SmLNCA135786-IBu	0.6378457156	0.8223642855	12.45981365		SmLINC148939-IBu	0.6407727008	0.7156862228	0.7834896381
Smp_082050.1	-0.2915270524	0.7909767778	4.460650117		Smp_157930.1	-0.6165474872	0.8341558508	15.79452985		Smp_246820.1	-0.4478899195	0.8379688425	10.47283674							Smp_336170.1	0.7163395588	0.8144092263	6.161086935		Smp_080130.1	0.3122564585	0.7282370616	1.406764682		SmLINC132380-IBu	0.6340297438	0.7798069069	5.103742047							Smp_135840.1	0.636890946	0.7741905459	5.431709872		SmLNCA120582-IBu	0.639801335	0.6325224155	0.3553824659
Smp_017660.1	-0.6958439738	0.7906782506	5.511000144		Smp_332320.1	-0.6092230168	0.8337077567	25.07771708		Smp_246050.4	-0.335735989	0.8371397947	7.441683466							Smp_306190.2	0.8218005237	0.8143971529	5.641041047		Smp_129500.1	0.7072995344	0.7279509893	3.524019374		SmLNCA150080-IBu	0.6336632718	0.529782343	0.03957145007							Smp_055990.1	0.6363622524	0.7536273634	3.568396071		Smp_317730.1	0.637587441	0.6331588226	0.446262838
Smp_213220.1	-0.5458641861	0.7906441608	5.642191166		Smp_347810.1	-0.4497749525	0.8336095873	41.04015236		Smp_095630.1	-0.5609873747	0.8371334205	55.70517301							Smp_344210.1	0.7044327039	0.8143943597	19.0173879		Smp_034670.1	0.5902508106	0.7279340622	3.361394734		Smp_247930.1	0.6332254865	0.6307716142	0.09916109373							SmLNCA101869-IBu	0.6360094646	0.8740075301	14.95406191		Smp_327030.1	0.636094531	0.6323481694	0.4116944296
Smp_138520.1	-0.4122131815	0.7903051893	12.01529038		Smp_212380.1	-0.4094325833	0.833506098	34.59960623		Smp_135820.1	-0.4808434061	0.8366123953	44.91127318							SmLINC147166-IBu	0.8820027407	0.8140206971	6.323229545		Smp_066830.1	0.7048901035	0.7273158038	1.572061611		Smp_308700.1	0.6328145343	0.5537807476	0.09255105251							Smp_166690.2	0.6359210614	0.6410810224	0.2964455227		SmLNCA156641-IBu	0.633310238	0.6824819845	0.4707142945
Smp_142890.1	-0.5171617508	0.78918164	7.882230241		SmLNCA103160-IBu	-0.3583796407	0.8334761769	9.165693274		Smp_134140.4	-0.3613643925	0.8365297159	13.81785092							Smp_306080.1	0.7890946732	0.813985102	15.01193759		Smp_151030.2	0.3978781528	0.7236027689	0.8114309459		SmLINC134005-IBu	0.632526159	0.6196093817	0.1298608879							SmLINC176417-IBu	0.6358772628	0.7872134747	6.562875007		Smp_006690.3	0.6314035672	0.6760249508	0.2773622704
Smp_342160.1	-0.5289005693	0.7889096867	10.90512572		Smp_100350.1	-0.459551146	0.8332753622	44.92308155		SmLNCA166940-IBu	-0.4947848182	0.8357862461	6.227264456							Smp_008220.1	0.6947637139	0.8127785143	9.313256358		Smp_103010.1	0.6824056527	0.7203323653	2.215538064		SmLINC151476-IBu	0.6324216553	0.6698897601	0.2115747033							Smp_301310.1	0.6357684801	0.8424279808	10.77543319		Smp_162220.2	0.6308824079	0.6624795372	0.4478324851
Smp_157320.1	-0.6516368786	0.7889045585	7.218679588		Smp_006190.1	-0.5399351353	0.8332121688	21.43178888		Smp_057860.1	-0.6878838525	0.8357003284	42.80692887							SmLINC147196-IBu	0.7195245044	0.8122088819	19.34314142		Smp_040130.1	0.2370836115	0.7196976246	3.600308235		SmLNCA153868-IBu	0.6320877742	0.7076163857	2.384717581							SmLINC135797-IBu	0.6355732986	0.7380375159	1.053326378		Smp_303690.3	0.6304621249	0.7025679639	0.4082482332
Smp_124160.1	-0.5369297203	0.7887762387	5.430542569		Smp_173900.2	-0.7756076842	0.8329574958	17.85125719		Smp_140140.1	-0.5294603396	0.8353711817	32.72026729							Smp_213730.4	0.7825349626	0.811547824	4.126909549		Smp_058320.1	0.8061528163	0.7195239887	6.314614743		Smp_148110.1	0.6319785487	0.7679045468	2.221648618							SmLINC152950-IBu	0.6348121619	0.5758437625	0.0455973822		Smp_092580.1	0.6302523337	0.6462095158	0.2322325922
Smp_014800.2	-0.5837843566	0.7886917604	5.776396696		Smp_346060.1	-0.5620891885	0.8328721462	43.09966573		Smp_022700.1	-0.5839823858	0.8350245025	8.407366992							SmLINC145912-IBu	0.7337592964	0.8114170821	12.8747317		Smp_015720.1	0.3558853216	0.7184120403	2.23201414		SmLINC174491-IBu	0.6308666502	0.6812230159	0.2867857627							Smp_024390.1	0.6347059948	0.792300242	3.711296307		Smp_335930.3	0.6279242739	0.5894290552	0.2143712482
Smp_098740.1	-0.7865293169	0.7885575554	5.670513609		Smp_305760.1	-0.4969020879	0.8327885198	28.98560053		Smp_171630.1	-0.1188341187	0.8347804088	12.55390218							SmLINC122901-IBu	0.7982317223	0.8108454538	6.607405125		Smp_016910.1	0.141901707	0.7158812751	1.676860908		SmLNCA161712-IBu	0.6308489063	0.6619379478	0.3355246521							Smp_324130.1	0.6343913176	0.6149325181	1.548825367		SmLNCA168343-IBu	0.6272892196	0.6448135139	0.3570436627
Smp_207030.1	-0.6234086942	0.7884490498	9.277249756		Smp_134300.1	-0.5791872054	0.8326116635	36.3618199		Smp_001940.1	-0.4055690962	0.8347224655	26.09431884							SmLINC161391-IBu	0.7881856509	0.8107280761	9.137667053		Smp_314730.1	0.6621689022	0.7158739151	0.7742552718		Smp_012010.1	0.630742123	0.8330084857	5.074340046							Smp_334740.1	0.6340870593	0.7299794536	2.624602222		Smp_326900.1	0.6220814525	0.6464318864	0.2409739555
SmLNCA105777-IBu	-0.4461393848	0.7881652888	8.695911327		Smp_244820.1	-0.4918852787	0.8325465685	60.56668734		Smp_344810.1	-0.3549767653	0.8345085638	27.31914088							SmLNCA123073-IBu	0.7536270683	0.8092525049	3.981877183		Smp_161980.1	0.5943111882	0.7157852903	3.834655842		SmLNCS153836-IBu	0.6307393539	0.5875689545	0.1874303452							Smp_196950.2	0.6338837208	0.7588798037	3.169164635		Smp_316780.1	0.6219021716	0.5886854412	0.2357289335
Smp_007190.1	-0.3460844858	0.7880784427	5.833538159		Smp_146140.1	-0.4478224298	0.8325426105	10.30679316		Smp_074450.2	-0.7454639378	0.8342319729	50.48123572							Smp_050820.1	0.7694047661	0.8087564969	12.26558953		SmLNCA130305-IBu	0.1952686029	0.7156693691	3.054337554		Smp_175240.1	0.6307316345	0.8512994902	12.8719017							SmLNCA163296-IBu	0.6336183588	0.8547394864	20.21475558		Smp_179250.1	0.619227389	0.6138777788	0.2898692456
Smp_191360.1	-0.2998990533	0.7877014516	3.7449229		Smp_130020.2	-0.4213831829	0.8319271276	25.39125924		Smp_122900.1	-0.4350549768	0.8336677815	32.49143742							Smp_153810.1	0.7518893364	0.8081937207	5.052951315		Smp_058140.2	0.2902703735	0.7129620485	1.285086349		SmLNCA150193-IBu	0.630722397	0.6799857157	0.5165828607							SmLNCA121772-IBu	0.633225911	0.6652321505	0.4300999468		Smp_161690.1	0.6188818298	0.6415823198	0.4353518573
Smp_056370.1	-0.5959524284	0.7871103244	3.682650284		Smp_155450.2	-0.5311909901	0.8319180426	32.74008436		Smp_166390.1	-0.4670569902	0.8336435679	12.82624653							Smp_042210.1	0.6985193008	0.8080630699	8.321915432		Smp_246900.1	0.3454017272	0.7118904478	1.866930071		Smp_246660.1	0.6299884363	0.7994637242	3.8833287							Smp_148390.1	0.6329373789	0.7626298439	8.551163313		Smp_318000.1	0.6184555913	0.6630983415	0.3815255431
Smp_096320.1	-0.4915631208	0.7870857591	4.117518135		Smp_342990.1	-0.3730790511	0.8318153309	55.37916507		Smp_202470.1	-0.6490939877	0.8336385156	16.45839732							Smp_312730.1	0.7521368454	0.8075905146	13.21524874		Smp_072330.1	0.3183605777	0.7115062815	1.395736392		SmLINC100489-IBu	0.6289085705	0.5496687423	0.1701316934							SmLNCA112669-IBu	0.6319748769	0.8079572829	8.689798615		Smp_153750.2	0.6182203382	0.6673858731	0.2315619993
Smp_089650.1	-0.5624992598	0.7869704552	8.265499083		Smp_337280.1	-0.4516770329	0.8317789417	24.16432471		Smp_171720.2	-0.5407278245	0.8334980278	34.71353876							Smp_069600.2	0.800313219	0.8071461474	6.921811403		Smp_307540.1	0.4013115278	0.7097198058	1.390332944		SmLINC112559-IBu	0.6283346272	0.709631227	0.360106735							Smp_134600.1	0.6310071206	0.74813329	4.799258502		Smp_343980.1	0.6172462271	0.5925700457	0.1587398234
Smp_129970.1	-0.4173416267	0.7867874867	5.543377963		Smp_141350.1	-0.3697363505	0.8315698102	43.90801783		Smp_078230.1	-0.6818639203	0.8327161515	25.24691422							SmLINC107948-IBu	0.8618184704	0.807040143	5.220861454		SmLNCA126563-IBu	0.3860963175	0.7095666231	2.278039523		SmLNCA119996-IBu	0.6277456957	0.567585113	0.789890273							SmLINC174552-IBu	0.6309968137	0.7629606216	3.183024078		SmLINC138287-IBu	0.6146721261	0.6580862169	0.2615716543
Smp_073390.1	-0.5146188334	0.7866865923	12.20441253		Smp_177790.1	-0.5885466531	0.8315061573	25.20398983		SmLINC101558-IBu	-0.3823283657	0.8325057511	14.99893284							Smp_335830.2	0.784017683	0.8069812799	6.558831494		Smp_336680.1	0.5771366633	0.7088554383	0.7542723128		SmLINC132304-IBu	0.6274819049	0.8295943388	7.606591009							Smp_321360.1	0.6304156848	0.6719866536	0.9134457502		SmLINC106774-IBu	0.6146057472	0.616810954	0.4115668979
Smp_030860.2	-0.509844892	0.7864175545	2.563787497		Smp_167160.3	-0.5250844537	0.831491831	16.40796468		Smp_127860.1	-0.5032902705	0.8314934729	48.77877766							Smp_077180.1	0.7618008075	0.8069134968	27.30547968		Smp_070340.1	0.7246611786	0.7079976578	3.472012577		SmLINC155355-IBu	0.627460879	0.5638399284	0.5078347386							Smp_164400.1	0.6303555231	0.7462607665	7.272282396		SmLINC147165-IBu	0.6145524506	0.6329082513	0.1993157162
Smp_058400.1	-0.5841105386	0.7862714648	5.431561584		Smp_054810.1	-0.2748119901	0.8311509765	25.40161112		Smp_059530.1	-0.7734338733	0.8311118943	74.16197896							Smp_169970.1	0.752765597	0.806740323	7.307832326		Smp_018400.2	0.03521120699	0.7052717913	1.295572883		SmLINC121675-IBu	0.6274352791	0.6803365287	0.1155088379							Smp_337380.1	0.6302265963	0.730671365	9.287107246		Smp_321140.2	0.6126621376	0.6035195067	0.1756127615
Smp_052750.1	-0.3350203608	0.7861163801	3.912742101		Smp_305220.1	-0.506188453	0.8308825042	21.83359256		Smp_019490.1	-0.4451828293	0.830722075	22.25974982							SmLNCA113809-IBu	0.7942304681	0.8058357375	9.727479476		SmLINC131550-IBu	0.56271806	0.7040972657	0.7566379552		SmLINC140520-IBu	0.6269817004	0.5784582996	0.2891346916							SmLNCA149563-IBu	0.6299309363	0.7381275255	1.058144781		SmLINC138235-IBu	0.6109685893	0.6613069661	0.3536678
Smp_341570.1	-0.4259930361	0.7860748005	3.017949666		Smp_166370.1	-0.3379991799	0.8307891928	32.67660916		Smp_331460.1	-0.7951347074	0.8306364043	51.23415945							Smp_324140.1	0.7268565033	0.8045025357	3.990293586		SmLNCA126159-IBu	0.5625712216	0.7036078964	1.598613743		SmLNCS154787-IBu	0.6251430933	0.6956786168	0.3210740203							Smp_200310.1	0.6288519936	0.7647282025	3.679912641		Smp_311350.4	0.6104431071	0.6174365629	0.1464824761
Smp_136280.2	-0.3852446004	0.785787922	4.980596813		Smp_245170.1	-0.585197357	0.8307508983	17.21776471		Smp_146750.1	-0.400165476	0.8305862711	21.34142624							Smp_146730.2	0.7681632924	0.8043527788	8.875636852		Smp_076560.2	0.1039385901	0.7022995457	1.034906663		Smp_329060.1	0.6248763507	0.6577623477	0.178237357							SmLINC166581-IBu	0.6287309652	0.8560063534	15.57464102		Smp_336050.2	0.6089044674	0.6806793827	0.2786064443
Smp_033620.1	-0.7634487107	0.7857756611	6.690278092		Smp_000910.1	-0.388397362	0.8306110182	59.83608174		Smp_343520.1	-0.4219300429	0.830481986	38.68050516							Smp_141160.1	0.7157575425	0.803879515	20.42109698		SmLINC157799-IBu	0.2726401075	0.6966173631	3.430108083		Smp_302350.1	0.6244039847	0.5697682307	0.07851566561							Smp_095350.1	0.6282796817	0.7418964174	8.932335196		Smp_188200.1	0.6059021083	0.6028792131	0.1373215854
Smp_158430.2	-0.4110135638	0.7857140588	5.756275636		Smp_157910.1	-0.4769885936	0.8305836431	31.19548114		Smp_326780.1	-0.2716355036	0.8302749516	24.83104751							Smp_082490.1	0.7406586667	0.8034715709	25.99681949		Smp_212920.1	0.007894774461	0.695664614	2.491752014		SmLINC151010-IBu	0.6241155335	0.7393752453	0.577761535							Smp_246770.1	0.6281885527	0.7598352073	9.127007898		SmLINC108640-IBu	0.6020572636	0.6081423593	0.1593574816
Smp_145440.2	-0.5452041778	0.7843260905	7.635039286		Smp_310980.1	-0.3386968197	0.8305438716	28.78395845		SmLNCA138433-IBu	-0.4104218246	0.8300820078	23.76076002							Smp_143760.1	0.7539291353	0.8028965419	5.012587267		Smp_341740.1	0.4547551832	0.6952543154	1.349095337		SmLINC131551-IBu	0.6237223195	0.6469081008	0.1856701353							Smp_332250.3	0.6278513997	0.6829839825	2.891563067		SmLNCA158035-IBu	0.599031552	0.6664623957	0.2735780776
Smp_169800.1	-0.6006957173	0.7837684931	4.226568916		Smp_135990.1	-0.3424061712	0.8304805803	66.52308502		Smp_019340.1	-0.2341271536	0.8297305322	11.93280576							Smp_084620.1	0.800093239	0.8027401371	11.80374366		SmLNCS117439-IBu	0.3721620898	0.6950803937	2.709865691		Smp_013360.1	0.6231147369	0.7537049765	1.250974566							Smp_179600.1	0.6271911242	0.6774801193	8.208116242		Smp_302270.1	0.596249611	0.6732162621	0.2667416748
Smp_141540.1	-0.523240405	0.7827880801	8.185425772		Smp_197230.1	-0.5401179011	0.8302075376	41.60520011		Smp_150650.1	-0.6008622573	0.829692882	41.80246368							Smp_094140.1	0.723902573	0.8026621631	28.56426487		SmLINC144464-IBu	0.3501373991	0.6914601817	2.601183328		Smp_203400.1	0.6226493991	0.8020553141	7.401970903							Smp_343810.1	0.6269452708	0.7732915222	2.128434608		Smp_191400.1	0.5952421868	0.6003213205	0.1348216414
Smp_078710.1	-0.5465907018	0.7825934017	6.654137646		Smp_025670.1	-0.5657566252	0.8301699816	14.95085049		Smp_096410.1	-0.5225565673	0.8295052469	45.05489149							SmLNCA126509-IBu	0.7487486231	0.8022382402	11.04291532		Smp_340600.1	0.4194401299	0.6899198232	1.174608259		SmLNCA132544-IBu	0.6225746477	0.5823782582	0.9460746573							SmLINC138359-IBu	0.6268772816	0.8506371471	7.003405069		SmLINC173260-IBu	0.5936654689	0.6181951736	0.210349407
Smp_133620.1	-0.7637137586	0.7825263444	4.897748731		Smp_247530.1	-0.4219640465	0.8301207426	63.85555671		Smp_245300.1	-0.525704636	0.8294261751	21.85232472							Smp_138610.1	0.7214042121	0.801857634	8.039526718		Smp_309220.1	0.4539717483	0.6897418952	1.124094184		SmLINC161798-IBu	0.6211844672	0.5396844056	0.02979991047							Smp_310040.1	0.6261845792	0.8418596856	10.67387115		SmLINC111069-IBu	0.5931684782	0.6384779051	0.2807818456
Smp_344710.1	-0.4449400474	0.7823021564	12.77953643		Smp_125370.1	-0.2737419095	0.8300373139	29.75264694		Smp_139180.1	-0.341760057	0.8290063193	7.610524138							Smp_321230.1	0.6768150791	0.8009937828	7.341951342		SmLNCA164328-IBu	0.2444277428	0.6883609141	1.045941502		SmLINC112218-IBu	0.6211657888	0.6068081402	4.11649094							SmLNCA110140-IBu	0.6253084615	0.7385782392	1.120133668		Smp_151420.3	0.5926130042	0.5932110452	0.1622508272
Smp_158240.1	-0.5271291831	0.7822756394	3.676939518		Smp_007710.1	-0.5062182601	0.8294911082	17.36115103		Smp_140940.1	-0.3002740288	0.828780418	12.03785518							Smp_247600.1	0.7394198198	0.8008808268	24.03856681		Smp_045060.1	0.4766058092	0.687903595	0.9800286771		Smp_042920.2	0.6204961324	0.6766983404	0.1593554383							Smp_179710.1	0.6250306958	0.7057836514	2.234812921		SmLINC162150-IBu	0.590526482	0.6096429201	0.1135513331
Smp_302330.1	-0.7003903991	0.7818033719	4.499696591		Smp_054330.1	-0.4457051211	0.8294682186	48.84983766		Smp_304980.1	-0.3888082432	0.8286353103	23.81590871							Smp_140880.1	0.7388477313	0.8003505241	11.58467571		Smp_066940.1	0.3904928909	0.68548731	3.213445211		SmLNCA132918-IBu	0.6196746642	0.5649940017	3.567084471							Smp_128350.3	0.6239685336	0.5480607578	0.35611508		SmLNCS105242-IBu	0.5888453002	0.6521820685	0.3225867614
Smp_345530.1	-0.552114898	0.7811249784	5.341520478		Smp_001180.1	-0.5240927112	0.8294088041	21.47935307		Smp_147260.1	-0.6884806007	0.8286155999	61.92364303							SmLINC102955-IBu	0.7973461582	0.8001922339	3.472439013		SmLNCS146469-IBu	0.534088628	0.6846900837	0.7818525191		SmLINC119998-IBu	0.619540849	0.7017845543	1.206305218							SmLNCA146499-IBu	0.623942339	0.7809454455	2.934299756		Smp_132620.2	0.5874503678	0.6039627917	0.1052437701
Smp_346480.1	-0.3705282621	0.7811039225	9.22414576		Smp_176850.1	-0.413306897	0.8290370503	79.72594833		Smp_174920.1	-0.2292543467	0.8284358994	14.87487835							Smp_154080.1	0.7474865681	0.7995137134	26.91697808		Smp_334230.1	0.5170699692	0.6840684063	1.263155174		SmLINC143168-IBu	0.6195167517	0.6964518713	0.2860461257							Smp_148470.1	0.6234401742	0.7680609346	1.773720135		SmLINC159607-IBu	0.5874162752	0.6226957035	0.1226606494
Smp_312830.1	-0.3939588642	0.780942304	9.305348057		Smp_211150.1	-0.4123761249	0.8288685766	32.611244		Smp_174510.2	-0.6709939062	0.8280109294	23.06738927							Smp_046910.1	0.7205156989	0.7990342396	10.23682704		Smp_028980.1	0.03362347246	0.683389521	2.139442435		SmLINC133452-IBu	0.6181297457	0.704771366	0.3155152767							Smp_346700.1	0.6224363007	0.6992674284	1.515982588		Smp_328760.1	0.5864767802	0.5726658992	0.1035000632
Smp_345580.1	-0.3858765542	0.7807648051	4.562205073		Smp_344340.2	-0.4582290839	0.8286237468	18.34336116		Smp_319030.1	-0.7861510806	0.8278367948	45.5814803							Smp_154980.1	0.6780999195	0.7988106649	7.667504982		Smp_028980.2	0.03362347246	0.683389521	2.139442435		SmLINC159149-IBu	0.617809373	0.5881865621	0.2158667228							Smp_084900.1	0.6216722891	0.8127031729	3.259231515		SmLNCA153586-IBu	0.5860888637	0.6218898196	0.1352441271
Smp_001360.1	-0.7169329471	0.780247975	6.402429094		Smp_305220.2	-0.5200009719	0.8283441746	21.00193739		Smp_335980.1	-0.6825347131	0.8277559002	26.2290108							Smp_154980.2	0.6780999195	0.7988106649	7.667504982		SmLNCA140501-IBu	0.382997527	0.6824498979	1.145821225		SmLNCA138814-IBu	0.6176464045	0.5776508012	0.2783726472							Smp_011960.1	0.6214443536	0.6887471203	0.6860436068		Smp_156550.1	0.5818906795	0.6355718752	0.3238062904
Smp_053220.1	-0.4314443268	0.779486883	5.346311129		Smp_151060.1	-0.2593669233	0.8283334473	27.46743822		Smp_055440.1	-0.6512084372	0.8276550287	16.93703628							Smp_245100.1	0.7593276971	0.798674145	10.57430125		Smp_126690.1	0.4649096596	0.6805428695	1.17766296		SmLNCA156727-IBu	0.6167088278	0.550615677	0.1480394351							Smp_132810.1	0.6211489355	0.7471849993	1.636250525		Smp_317780.1	0.5795754671	0.57309605	0.1011390623
Smp_148970.1	-0.6907184937	0.7789463908	10.98327205		Smp_011710.1	-0.6779079419	0.828151841	18.82684007		Smp_200800.1	-0.6959259496	0.8275326323	61.68030751							Smp_018930.1	0.7709781023	0.7984461261	12.02371966		Smp_318500.2	0.430768705	0.6767418314	0.8842260289		SmLINC147164-IBu	0.6159948681	0.58710381	0.2496873039							Smp_322720.1	0.6209328566	0.7440850218	1.558685615		SmLNCA163413-IBu	0.5766202896	0.5549585675	0.06907103531
Smp_213800.1	-0.3159748759	0.7789101533	5.637731431		Smp_166420.1	-0.373146949	0.8281505803	74.4519504		Smp_146910.1	-0.5024764586	0.8274778986	24.17561895							SmLINC127930-IBu	0.7736331084	0.798417134	3.672606434		Smp_076650.2	0.2828397649	0.6757341769	0.6332134692		Smp_026390.1	0.6142681185	0.7930317028	2.688729994							Smp_326480.1	0.6198016042	0.6626615956	1.421962851		Smp_110280.2	0.5762953922	0.6471959552	0.166036946
Smp_050890.2	-0.3164234038	0.7780633319	3.093644467		Smp_334330.1	-0.3534441383	0.8280633756	27.65361807		Smp_344180.1	-0.4093429727	0.8273595179	30.68136705							Smp_077120.1	0.6917443426	0.7975568561	7.960121499		Smp_002550.1	0.5298198491	0.674707504	0.556397089		Smp_026390.2	0.6142681185	0.7930317028	2.688729994							Smp_083770.1	0.6194323	0.8309246633	7.917938733		SmLINC147542-IBu	0.5757803448	0.6162114666	0.1933353838
Smp_213640.1	-0.469829483	0.7773608051	4.128373623		Smp_246540.1	-0.2962618767	0.8280220496	50.39402612		Smp_243700.2	-0.4622546426	0.8272989409	12.56254116							SmLINC146316-IBu	0.771189248	0.7967665276	7.696750466		Smp_334710.1	0.03710048936	0.6671893256	0.7005223503		Smp_322970.4	0.6139658768	0.5604254431	0.05924968116							Smp_326080.1	0.619212747	0.6084004216	0.5603284459		SmLNCA109321-IBu	0.5741652823	0.5951966526	0.09783330472
Smp_309110.1	-0.4259198618	0.7772416432	12.04417103		Smp_243930.1	-0.3875822549	0.8276228107	38.82155307		Smp_042150.1	-0.6140134763	0.8269650198	11.96684295							Smp_212030.1	0.6395839138	0.7966635842	7.671045494		SmLNCA113574-IBu	0.1454340135	0.6628497277	1.557188695		SmLNCA102281-IBu	0.6131780382	0.5459956497	0.4449888209							Smp_316160.1	0.6186664795	0.7966647808	11.26388859		SmLINC131406-IBu	0.5736388965	0.6122072837	0.09378814324
Smp_015900.1	-0.2429710366	0.7771496828	5.681216789		Smp_304840.3	-0.6772298826	0.8275198852	15.42456147		Smp_155770.2	-0.4645140861	0.8268696483	6.595651077							SmLINC108280-IBu	0.7334523132	0.7965574037	10.84944917		Smp_019060.1	0.1152100234	0.6617033062	0.7432257344		SmLNCA169974-IBu	0.6130299311	0.5568399754	3.159595999							SmLNCA176725-IBu	0.6182577949	0.8697819485	19.81814608		SmLINC146802-IBu	0.573210856	0.6117087442	0.1202811228
Smp_142300.1	-0.4262249686	0.7763802083	6.317932496		Smp_078270.1	-0.6759478389	0.827386817	18.56943454		Smp_172180.1	-0.7942956949	0.8265255992	59.1059125							Smp_165960.1	0.840896325	0.796551213	9.038777502		Smp_146900.1	0.618130986	0.6605147456	0.7822802746		Smp_245980.1	0.612580881	0.8339408047	8.132093675							SmLINC132934-IBu	0.6175441729	0.7419634263	1.505119842		SmLINC175520-IBu	0.567526676	0.5585795553	0.05645338707
Smp_057590.1	-0.4769283493	0.7760595016	3.505649402		SmLNCA167816-IBu	-0.6198862762	0.8273028761	12.82629413		Smp_135970.1	-0.6788895634	0.8264741138	32.60652063							Smp_131990.1	0.7120118945	0.7964252859	6.493715951		Smp_158840.1	0.4410199519	0.6579795809	1.385450606		SmLNCA165127-IBu	0.6122946461	0.645643388	0.6228388281							Smp_062070.1	0.6175074323	0.7354292837	4.014263269		Smp_204710.1	0.5664237605	0.5769037446	0.1242805626
Smp_169750.1	-0.4813668889	0.7758100183	8.245785696		Smp_062970.1	-0.4921591587	0.8272341767	71.16316743		Smp_058080.1	-0.6175237556	0.8263598122	45.78437273							Smp_165320.1	0.6908482345	0.7962458926	3.119532531		Smp_157160.1	0.3453566862	0.6570522705	0.6376165642		Smp_337720.1	0.6120636186	0.8139034915	8.258467731							Smp_099310.1	0.6161549079	0.6772293025	0.7240137653		SmLNCA141849-IBu	0.5637022339	0.6397905354	0.5234460181
Smp_342260.2	-0.3759777705	0.7755097117	4.182459025		Smp_098650.1	-0.5173886216	0.827171412	40.24157249		Smp_322460.1	-0.7021521124	0.826291883	45.98199144							Smp_150040.1	0.7530064451	0.7960805002	4.550249881		Smp_005080.1	0.2981595642	0.6565362295	0.1894385886		Smp_087270.2	0.6117779325	0.7135806606	0.3520494068							SmLINC151259-IBu	0.6156108313	0.88689427	18.24996453		SmLINC135916-IBu	0.5627936116	0.6447286547	0.2674555199
Smp_166400.1	-0.2968239043	0.7754850126	7.410007876		Smp_305220.3	-0.426894226	0.8269202425	12.94871482		Smp_068240.1	-0.5765094424	0.8262584009	46.99850494							SmLNCA104816-IBu	0.8294960182	0.795333923	5.199798342		Smp_150200.1	0.4216656264	0.6564652823	1.234229226		SmLNCA106336-IBu	0.6105820944	0.6832263033	0.4661446835							Smp_154390.1	0.6150883027	0.6891109885	9.697511379		SmLNCA134322-IBu	0.5621383546	0.6355943793	0.1224789171
Smp_347910.2	-0.5447755281	0.775285567	3.792223358		Smp_158230.1	-0.3893817585	0.8268638168	62.22078047		Smp_195060.1	-0.5222650887	0.8261989782	9.915439835							SmLINC100517-IBu	0.7659732748	0.7953128196	3.452525386		Smp_020220.1	0.002159962229	0.6557978266	1.439998624		Smp_147980.4	0.6094377898	0.637504486	0.282765533							SmLNCA144046-IBu	0.6143658336	0.7597328228	4.049644247		SmLINC147116-IBu	0.5614973585	0.5839096669	0.1270500429
Smp_153990.4	-0.4855792912	0.7752842767	4.299775586		Smp_169140.1	-0.563495288	0.8268532842	22.87619892		Smp_089320.1	-0.57762534	0.825985182	53.77346991							Smp_007000.1	0.7412822735	0.795164979	8.447189568		Smp_030330.1	0.4832300074	0.6555285247	1.634383021		Smp_126560.1	0.6083939634	0.7813935361	5.909185936							SmLINC167138-IBu	0.613683534	0.7912811712	8.153365218		Smp_321380.1	0.5607819836	0.6507187276	0.160586993
Smp_245730.1	-0.66458115	0.7749394183	4.208958669		Smp_002280.1	-0.4706553994	0.8268434897	19.93607962		Smp_309590.1	-0.3805197632	0.8259481078	10.03229316							Smp_313630.1	0.7516673845	0.7943187004	7.685864556		Smp_134060.1	0.3526786484	0.654589178	1.404889531		Smp_001960.2	0.6078850538	0.6970491016	0.4641465007							SmLINC137899-IBu	0.6135129116	0.6416694057	0.9005110349		SmLINC172883-IBu	0.5602226089	0.557045092	0.05465988841
Smp_342690.1	-0.6440043749	0.7747833621	7.848739363		Smp_245670.1	-0.4066689692	0.8266644319	58.69887812		Smp_347460.1	-0.6066265173	0.8255836763	42.01451645							Smp_211330.1	0.7843857925	0.7937778574	6.992569125		Smp_126670.1	0.5131279002	0.6545084739	1.344550143		Smp_128120.3	0.6076259551	0.7208264177	0.5224404547							SmLNCA131109-IBu	0.6122172546	0.7185156093	0.7926022897		Smp_319460.1	0.5571769557	0.6240861911	0.2478172028
Smp_136770.1	-0.4046337659	0.7732629405	5.931841612		Smp_197690.1	-0.5042051179	0.8264332562	15.46072108		Smp_044520.1	-0.2984346799	0.8254787232	23.42800379							SmLINC117853-IBu	0.6563561286	0.7937540132	8.091789969		Smp_329210.1	0.4770063693	0.6527704852	0.9979705101		Smp_059820.1	0.6074884076	0.6748082819	0.654736826							SmLINC134836-IBu	0.6101155384	0.7122564088	1.208269231		Smp_334030.3	0.5569975298	0.576212917	0.08705696869
Smp_243140.1	-0.4667442729	0.7727792395	6.215088022		Smp_324630.1	-0.4171266262	0.8263921921	37.22618706		Smp_192610.1	-0.4604981615	0.8248207059	7.88861856							SmLINC154218-IBu	0.8079550562	0.7932375442	5.006522158		Smp_326430.2	0.3728256563	0.6493905719	0.6114495835		SmLINC107168-IBu	0.6073136152	0.5210678862	0.02167371866							Smp_004630.1	0.6094518314	0.6012529736	0.7377060126		SmLNCA173847-IBu	0.5565565112	0.5452485029	0.07934356752
Smp_242220.1	-0.2964651679	0.7726379181	7.483076217		Smp_198980.1	-0.503027285	0.826182465	22.33773777		Smp_214200.1	-0.518184526	0.824791011	19.19118112							Smp_015690.1	0.777699061	0.7928199126	10.89032519		SmLINC178417-IBu	0.4381809823	0.6493272834	0.3896180468		SmLNCA115494-IBu	0.6069513841	0.6054724829	0.2400279324							Smp_214320.1	0.6086930305	0.7735544865	2.271344906		SmLNCA170487-IBu	0.5548492539	0.6086648309	0.06553651871
Smp_017650.1	-0.568427145	0.7724646835	3.714983901		Smp_243000.1	-0.2775127899	0.8260845742	29.53810363		SmLINC176033-IBu	-0.5906636227	0.8246342869	29.91703786							Smp_320480.1	0.7346649794	0.7923233395	3.936194878		SmLNCA177772-IBu	0.3746872332	0.6474455946	1.457809349		Smp_015220.2	0.6063619024	0.7440961949	1.156258442							SmLINC132030-IBu	0.6052368002	0.7784114175	4.622675687		Smp_070370.1	0.5548137288	0.5666645111	0.09225099578
Smp_143670.1	-0.5041592024	0.7713435307	8.02086187		Smp_190020.2	-0.5119697187	0.8258583485	26.03859587		Smp_007710.3	-0.1866897816	0.8245759005	16.84230483							Smp_247980.1	0.7217719041	0.7922645528	6.315046047		Smp_083080.1	0.5181841688	0.6457655568	1.894545405		SmLINC122905-IBu	0.6040264356	0.6252925625	0.1002619877							SmLINC103764-IBu	0.6023008118	0.8117997411	8.384236226		SmLNCA151718-IBu	0.554289444	0.5677718264	0.1952582379
Smp_077030.1	-0.5579783075	0.7712177723	6.241706233		Smp_165000.1	-0.5278963434	0.8255212882	16.34931051		Smp_169780.1	-0.1951526599	0.8245430577	15.22481828							Smp_063520.1	0.7722811868	0.7922517425	17.38670071		Smp_333130.2	0.3624773349	0.6444952196	1.182065247		SmLINC152046-IBu	0.6039171851	0.5718360527	0.2412697124							Smp_248100.2	0.6022030507	0.7773556247	2.994239112		Smp_327340.2	0.550706641	0.6349306984	1.159436211
Smp_175680.2	-0.5994064061	0.7711469797	5.938877282		Smp_148370.1	-0.3245377815	0.82546996	21.03397543		Smp_164380.1	-0.6709316694	0.8241171516	43.08978544							SmLINC127814-IBu	0.8065252329	0.7917577011	6.092838455		Smp_140690.1	0.5264833201	0.6395803082	1.358903905		SmLINC115023-IBu	0.603411813	0.5587473092	1.02127039							SmLNCS124204-IBu	0.6021524056	0.7851232183	7.229563445		SmLNCA156584-IBu	0.5486031452	0.6238334413	0.1058288248
Smp_136550.2	-0.4533927233	0.7707519573	4.093338926		Smp_171790.1	-0.4551789152	0.8251752111	18.03954316		Smp_057860.2	-0.7925477357	0.8240444251	51.84861675							Smp_347100.1	0.7174199305	0.7916988046	6.556677556		Smp_083650.1	0.4934339785	0.6385117675	0.4776080405		Smp_144350.2	0.6033923067	0.6285706615	0.521740718							SmLNCS176110-IBu	0.6021488161	0.7915648512	6.801129344		Smp_266800.1	0.5479249119	0.6104104765	1.091412987
Smp_162890.1	-0.6408514833	0.7704959038	3.800916494		Smp_021390.2	-0.4990500011	0.8249513893	27.02707459		Smp_044920.1	-0.6954742944	0.8237524366	43.04368612							Smp_042430.1	0.6792463295	0.7907894102	10.20811882		Smp_032810.1	0.468627565	0.6380959784	0.7714458728		SmLINC147346-IBu	0.6033906195	0.6381265332	0.534136527							Smp_187190.1	0.6021105834	0.6287957542	1.193345672		Smp_266800.3	0.5479249119	0.6104104765	1.091412987
Smp_042030.1	-0.7183815191	0.7694951713	8.174962263		Smp_194030.1	-0.6043239408	0.8249012665	21.9038757		Smp_017710.2	-0.3391058194	0.8237403114	20.96988204							Smp_210320.1	0.7231704734	0.7906804311	3.946544995		SmLINC117472-IBu	0.4138409919	0.637967031	0.4225652338		Smp_017020.1	0.6028159207	0.716998961	3.883612379							Smp_145490.1	0.6002239169	0.6922409696	7.21599469		SmLINC116075-IBu	0.5478321429	0.6230227429	0.3406471814
Smp_078800.1	-0.6255864197	0.7665411974	10.28888284		Smp_193800.1	-0.3210594365	0.8248785618	11.44790692		Smp_068500.1	-0.8303782535	0.823668662	68.03697847							Smp_306640.1	0.6634481491	0.790404411	8.889784028		SmLINC126643-IBu	0.4209604974	0.6346000921	0.2807606846		Smp_345980.1	0.5998100485	0.7768520117	4.95736667							Smp_139150.3	0.5987041519	0.8174515346	7.355221661		SmLNCA120064-IBu	0.5472045067	0.5874247328	0.110700371
Smp_125820.1	-0.3878251858	0.7664421947	1.65813718		Smp_323920.1	-0.5291104997	0.8247614812	27.24516565		Smp_042060.1	-0.5055349537	0.8233169147	40.97792375							Smp_329710.1	0.7495567604	0.7903083149	9.671275029		SmLINC128637-IBu	0.1479302582	0.6335015508	0.606767451		SmLINC126108-IBu	0.5997827261	0.7126022036	0.9738906688							SmLINC131069-IBu	0.598576301	0.7020812377	1.016627408		SmLINC106076-IBu	0.5464744707	0.6336367988	1.243529355
Smp_135830.1	-0.5115870937	0.765276815	4.895696707		Smp_036500.4	-0.4677049009	0.824757968	12.80818491		Smp_247030.1	-0.6458254084	0.8233035107	62.80816851							Smp_244970.1	0.7716517677	0.7902233391	5.68271383		Smp_048650.1	0.5100804632	0.6319557601	1.461509168		SmLINC117111-IBu	0.5983474431	0.5409971928	0.3818999624							SmLNCA157453-IBu	0.5985348128	0.6404600982	0.2131909071		Smp_130540.4	0.5464011331	0.6250456684	0.3652740766
Smp_017640.1	-0.5224829763	0.7652707475	4.243710103		Smp_134910.1	-0.6091451365	0.8243800958	19.08952602		Smp_033330.1	-0.430412319	0.8233013212	34.94773421							SmLNCS168461-IBu	0.7170078894	0.7898608929	11.41301031		Smp_331810.1	0.4765558788	0.631421888	1.859280676		Smp_330180.2	0.5966224165	0.8304411739	13.26543047							SmLINC105246-IBu	0.5969767821	0.8221614097	8.093120417		Smp_346340.2	0.5458937579	0.6003661885	0.04872386629
Smp_123490.1	-0.5522786821	0.7651754153	2.92880444		Smp_153170.1	-0.6775885652	0.8243510681	22.26440192		Smp_177040.1	-0.2439860583	0.8232547872	7.326467893							SmLNCS111292-IBu	0.7022851066	0.789655592	3.387784064		Smp_153950.1	0.3480410686	0.626673816	1.249501724		Smp_311310.1	0.5962006298	0.596654478	0.1718510701							SmLINC165173-IBu	0.5963139418	0.7200088978	1.539834803		Smp_167070.2	0.5450399474	0.5885273073	0.4225406846
Smp_053990.1	-0.4856984839	0.7649973015	7.300139121		Smp_157410.5	-0.4678803823	0.824276513	21.21184267		Smp_247200.3	-0.6205431011	0.8229569113	24.04792694							Smp_047400.2	0.7232908754	0.789295478	7.796448007		Smp_131230.1	0.006466607026	0.6239036653	0.5779383682		Smp_195070.1	0.5959354002	0.805877064	5.322943166							Smp_344910.1	0.5962124448	0.7799634845	3.374260441		SmLNCA144298-IBu	0.5441347223	0.5377548143	0.04915582814
Smp_050880.1	-0.8031575107	0.7644483243	4.506866922		Smp_155480.1	-0.7227874067	0.8241401799	14.27568123		Smp_343700.2	-0.726434288	0.822695842	63.59761786							SmLINC107209-IBu	0.8431586459	0.7884647922	5.98017466		Smp_002740.1	0.03913315849	0.6210157377	0.4018116283		Smp_195070.2	0.5959354002	0.805877064	5.322943166							Smp_344590.1	0.5945204103	0.5901356519	0.3885535522		Smp_163600.3	0.5426649867	0.5678556451	0.05595116146
Smp_151670.1	-0.3870945082	0.7642656052	10.21473741		Smp_160820.1	-0.4473758486	0.8237037121	32.38955369		SmLNCA177148-IBu	-0.4678325298	0.8226360213	16.52173774							Smp_309430.1	0.7789940598	0.788426196	8.257887725		Smp_311970.1	0.5067426055	0.6182467002	0.1268346445		Smp_335130.1	0.5939693193	0.8084647606	9.868308952							Smp_142110.1	0.5935826277	0.7001612756	0.8253201468		SmLNCA128106-IBu	0.5408802619	0.561473091	0.03080334253
Smp_168330.1	-0.7692144251	0.7640576915	5.488900822		Smp_343720.2	-0.4640840033	0.8233118692	19.82117105		Smp_051660.1	-0.6889053036	0.8226337066	52.46976228							Smp_344290.1	0.7499711612	0.7883755802	5.13913444		Smp_316180.4	0.2938883104	0.6173262647	0.2565223024		SmLINC003802-IBu	0.5937770554	0.5400897808	0.1087531999							Smp_302220.2	0.5933067936	0.7417001291	2.826829556		SmLINC126581-IBu	0.5400467332	0.6253202903	0.4986939031
Smp_026340.1	-0.4854984842	0.7638488157	2.724835752		Smp_134450.1	-0.4378770989	0.8231588243	61.58872697		Smp_125870.2	-0.2707406726	0.8222636404	14.7382447							Smp_031040.1	0.7169336491	0.7882187937	8.314691591		Smp_095920.1	0.312218929	0.6172924555	0.6347681607		Smp_122680.3	0.5937505729	0.5799497334	0.08106815433							SmLINC104006-IBu	0.5928298691	0.5311678655	0.0553856502		SmLINC137706-IBu	0.5377455625	0.6178532926	0.3698065319
Smp_003130.1	-0.531452722	0.7637121093	5.280164628		Smp_149200.1	-0.4760496499	0.8231308782	12.3145978		Smp_029160.1	-0.4566737024	0.8221784833	35.07506919							Smp_340730.1	0.7589997323	0.7881517308	7.327398475		Smp_068920.1	0.4385445126	0.6135420729	0.5245414796		SmLNCA120000-IBu	0.5933970788	0.6407844961	0.4466509812							Smp_341340.1	0.5925951398	0.7255810277	9.559975935		Smp_049230.1	0.5375133084	0.5742676585	0.08222351659
Smp_053160.1	-0.4865613823	0.763694455	2.862326134		Smp_333710.1	-0.3582146132	0.8230830559	28.92271808		Smp_300080.1	-0.71821304	0.8220076194	39.6720132							SmLNCS111297-IBu	0.7512760423	0.7880080252	2.627676925		Smp_050590.1	0.3456080014	0.6131922873	0.09103545076		SmLINC128641-IBu	0.5930678541	0.537572711	0.3348832359							Smp_124070.1	0.5925318286	0.7067719947	1.125091819		SmLINC148936-IBu	0.5369197698	0.6127222161	0.06983866874
Smp_044690.1	-0.2324353615	0.7635626275	4.68211503		Smp_336640.1	-0.6006766398	0.822197405	38.68268171		Smp_155750.1	-0.2276111658	0.8217558352	20.5364364							Smp_313840.1	0.6597829004	0.7877974981	10.40904192		Smp_007970.1	0.571886449	0.612821856	0.4329912663		SmLINC172881-IBu	0.5927346145	0.6077148156	0.1415010166							Smp_137160.1	0.5919812163	0.6557430453	1.094370269		SmLNCA100305-IBu	0.5360988489	0.5966716791	0.06207307106
Smp_068750.2	-0.3361928515	0.7633539245	1.931828567		Smp_244790.2	-0.4271097222	0.822172779	40.68694207		Smp_321250.1	-0.7906049251	0.8217406582	55.29772283							Smp_332740.1	0.7000555063	0.787471677	8.044371387		Smp_032510.1	0.2923742349	0.6113437491	0.769939274		SmLINC172984-IBu	0.5923070999	0.5369556134	0.04886371334							Smp_043290.1	0.5915336442	0.6318997815	0.9974924967		SmLNCA107708-IBu	0.5342736722	0.526702949	0.02577556755
Smp_300490.1	-0.3353857291	0.7633221049	5.511021938		Smp_161120.2	-0.6086599329	0.8219617099	27.90614703		Smp_203500.1	-0.5384903238	0.8216428346	20.22268738							Smp_148930.1	0.7551440697	0.7865242903	5.320999772		SmLNCA177611-IBu	0.1884758768	0.6110342131	0.2344660564		SmLNCS171611-IBu	0.591511793	0.7411844521	1.432870531							SmLINC104381-IBu	0.5908525654	0.622687055	0.1811560231		SmLINC159101-IBu	0.533407027	0.6025699717	0.1161949658
Smp_244220.1	-0.5840517417	0.7627314843	2.640698936		Smp_087520.2	-0.5439675068	0.8217626568	15.67463126		Smp_147670.3	-0.5266821113	0.8214328541	35.27251705							Smp_199800.1	0.6927094107	0.7862037447	7.255461638		SmLNCA111978-IBu	0.3676821561	0.610277673	0.9489341407		SmLINC174795-IBu	0.5907253374	0.838175685	13.2077894							SmLINC113024-IBu	0.5905311647	0.6847590296	0.3929552687		Smp_245140.5	0.5315161926	0.548005911	0.03817264545
Smp_309680.1	-0.5768739155	0.7623295967	4.968327541		SmLINC177349-IBu	-0.4958507598	0.8217444215	6.217536422		Smp_074590.1	-0.2960921137	0.8213145073	30.40312476							Smp_330050.1	0.7437296578	0.7856682926	6.249767029		Smp_137120.1	0.437461671	0.609083118	0.2265905468		Smp_007510.1	0.5904677594	0.7456090713	0.9485299007							Smp_331650.2	0.5897490278	0.6093660403	1.216635985		SmLNCA118652-IBu	0.5305336224	0.495775627	0.1147938904
Smp_018640.1	-0.387161617	0.7621733102	9.79761136		Smp_337410.2	-0.6792993712	0.8213032229	21.33280994		Smp_158460.2	-0.4398570015	0.821310649	28.74875915							Smp_160090.2	0.7004931157	0.7849429291	7.705648488		SmLINC123555-IBu	0.1977680012	0.6076705022	0.2020491673		Smp_050830.2	0.5903571572	0.7704188725	2.486637211							Smp_302220.1	0.589633941	0.7381638366	3.937778175		Smp_191870.3	0.5301968705	0.578700039	0.06122022784
Smp_141440.1	-0.4264058037	0.761973845	5.350490844		Smp_133530.1	-0.4757707349	0.8211500159	31.93209509		Smp_158170.1	-0.4239325232	0.8210847835	27.91361895							Smp_180190.2	0.6838480077	0.7848308281	4.506517031		Smp_307410.1	0.5036350015	0.6032252235	0.9634333174		Smp_245330.1	0.5889266358	0.746628451	1.785778348							Smp_331540.1	0.5892637637	0.6157795281	0.1994277733		Smp_102020.2	0.529768541	0.5269832375	0.03028984802
Smp_138860.1	-0.5594790465	0.7614564531	5.879882867		Smp_198730.1	-0.4906849722	0.8208911518	21.67308008		Smp_154470.1	-0.07729343039	0.8210265311	16.57971017							SmLNCS111286-IBu	0.6725307012	0.7848277918	2.833136061		SmLINC117610-IBu	0.2523621157	0.6021189103	0.677965677		SmLINC165395-IBu	0.5886886581	0.5962193411	0.05636677323							Smp_327180.1	0.5889054448	0.6850917843	1.477398281		SmLNCA118827-IBu	0.5297464513	0.6116619554	0.06958085917
SmLNCA164301-IBu	-0.4237376539	0.7614298817	4.499366546		Smp_332580.1	-0.460644967	0.8208621266	35.66070731		Smp_077280.1	-0.6355622651	0.8208835979	31.98466699							SmLINC151448-IBu	0.7226264836	0.7847027785	3.230197683		Smp_179080.1	0.1472144807	0.6013034549	0.367245712		Smp_074570.1	0.5884041866	0.765757363	1.992403248							SmLNCA107595-IBu	0.5884510435	0.7161034931	1.468020419		Smp_122680.2	0.5277423535	0.5416703601	0.03897878201
Smp_097730.1	-0.684358767	0.7614106964	2.37004631		Smp_013060.3	-0.3579892758	0.820705283	27.61922328		Smp_305350.3	-0.345576202	0.8208757589	8.595032839							Smp_333970.1	0.7322244884	0.7843850033	14.1748639		SmLINC117483-IBu	0.1304201997	0.5998525339	0.2631844056		SmLINC139072-IBu	0.5880196898	0.6052489632	0.08263712568							SmLNCA176815-IBu	0.5876571446	0.6024210027	5.131018781		SmLNCA175208-IBu	0.5270494608	0.5099455571	0.02264670561
Smp_213990.1	-0.3273727416	0.7612414543	4.715812589		Smp_244570.1	-0.636320025	0.8207049364	15.43966335		SmLNCA165710-IBu	-0.2648229728	0.8208027997	19.07109997							SmLNCA126506-IBu	0.7366914721	0.7843682537	4.424804379		Smp_010800.1	0.4920014143	0.5975435172	0.09568958159		Smp_004680.1	0.5870026258	0.7704056683	1.729009429							Smp_129020.3	0.5871702627	0.6451752418	6.388892803		Smp_266800.7	0.5269888691	0.560297592	0.03540033286
Smp_089400.1	-0.25442603	0.7611872246	6.779833373		Smp_172050.1	-0.4226681002	0.8206934455	17.92645724		Smp_163520.1	-0.7096074911	0.8203876441	38.38770759							Smp_154080.2	0.7330617875	0.7843523652	5.888340177		Smp_175570.1	0.4088116182	0.5960086818	1.09592297		SmLNCA154337-IBu	0.5869177696	0.704112224	0.3689309723							Smp_341150.1	0.5871287029	0.7745532585	2.537528604		SmLINC107225-IBu	0.5223052268	0.549001819	0.06303712238
Smp_058790.2	-0.384673128	0.7605455076	5.537362634		Smp_322900.1	-0.4931732898	0.8202653624	21.0222809		Smp_301580.1	-0.3411510505	0.8201694083	7.612006808							Smp_168400.1	0.7054458762	0.7839487801	8.022164814		SmLNCS145500-IBu	0.4959065773	0.5958752353	0.09179244351		SmLINC177096-IBu	0.5868555066	0.537419257	0.3641359651							SmLINC148411-IBu	0.5865876308	0.8063568014	8.390553837		Smp_017010.2	0.5213456778	0.4995629615	0.1204330712
Smp_171550.1	-0.5281595377	0.7605403195	2.471482873		Smp_028500.1	-0.5503818205	0.8202367685	30.8929332		Smp_053430.1	-0.1939136498	0.8199796181	20.58847817							Smp_211160.2	0.8037737903	0.783263552	2.551403827		SmLINC106767-IBu	0.5669885161	0.5947162725	0.2250161838		SmLNCA117838-IBu	0.5867862348	0.6643403982	0.3159318569							SmLINC151407-IBu	0.5858275186	0.5965174462	0.1567098054		SmLINC117487-IBu	0.5210955807	0.5198070411	0.05349456691
Smp_030320.1	-0.5234299213	0.7604740067	6.081973797		Smp_159120.1	-0.6624353916	0.8200604157	16.67624652		Smp_141410.1	-0.3493358567	0.8199477574	26.16245594							SmLNCS107149-IBu	0.7110853158	0.7828259432	6.062189129		SmLINC135030-IBu	0.6133036175	0.5905248381	0.5349047771		SmLNCA132873-IBu	0.5861587749	0.7433636677	1.155504288							Smp_070360.1	0.5855189881	0.6501076651	7.302121887		SmLNCA114617-IBu	0.51897524	0.5758528941	0.1191172359
Smp_104960.1	-0.3006099829	0.760384969	6.027304773		Smp_341960.1	-0.4340077204	0.8197368417	51.3646788		Smp_137940.1	-0.7577773608	0.8198903958	70.77203442							SmLINC112665-IBu	0.7166974338	0.7827768885	3.015809538		Smp_071560.1	-0.07952365206	0.5893344462	0.4305744517		SmLINC126866-IBu	0.5847555025	0.5473428877	0.2254040263							SmLINC124761-IBu	0.5848857875	0.7210883221	2.493983796		SmLNCA174901-IBu	0.5185612379	0.5810218102	0.3682119765
Smp_346930.2	-0.5591674498	0.7600736341	5.702689385		Smp_347600.1	-0.5551363769	0.8195594487	24.24280625		Smp_083040.4	-0.6069798713	0.8196243731	19.51674014							Smp_139540.1	0.6697637121	0.7827351192	7.33545097		SmLNCS140201-IBu	0.2134744386	0.5881584158	0.727183049		Smp_326450.1	0.5835157684	0.7005328216	0.8299684498							SmLINC149313-IBu	0.5843707954	0.563173249	0.07691936122		Smp_318340.2	0.518091045	0.5510887499	0.07746698243
Smp_003000.1	-0.5610508686	0.7599583181	3.801293555		Smp_210070.1	-0.5317541839	0.8195163746	19.31674611		Smp_059570.1	-0.4431120884	0.8196193034	27.90032844							SmLNCA157867-IBu	0.7275892635	0.7825521569	7.838909354		Smp_073540.1	0.1987168162	0.5880266536	0.7214828763		SmLINC165394-IBu	0.583445035	0.5129978063	0.1311707003							Smp_058240.1	0.5843172022	0.7240948046	3.568095232		SmLINC133770-IBu	0.5178936351	0.5858621398	0.1240042841
Smp_162240.1	-0.5464660289	0.7599032269	6.925167264		Smp_344870.1	-0.6078994521	0.819366991	17.29331543		Smp_303250.1	-0.47890795	0.8193863073	24.28909526							Smp_343640.1	0.7608779415	0.7824817941	4.420320695		Smp_330330.1	0.4103436129	0.5865611972	0.1096983579		SmLINC172978-IBu	0.5812588274	0.6086965843	0.2330201199							SmLINC104929-IBu	0.5840882738	0.5944968375	0.2722519307		SmLNCA171986-IBu	0.511215438	0.5545926784	0.02465774829
Smp_089050.1	-0.6646607869	0.7598161688	5.030685298		Smp_047330.3	-0.57784446	0.819208914	10.24931433		Smp_336780.1	-0.8328659529	0.8188374579	44.8917148							Smp_127050.1	0.7101371799	0.7823226539	3.959725652		SmLINC177444-IBu	0.2182622773	0.5834610672	0.1303568679		SmLNCA161904-IBu	0.581084381	0.5234730476	0.1974773197							Smp_330540.1	0.5840751829	0.7436951442	0.8633387318		Smp_325580.1	0.5100564033	0.5108492024	0.0264638279
Smp_078560.1	-0.459335726	0.759456698	6.014950572		Smp_196510.1	-0.5341401706	0.8191826461	13.90018554		Smp_010550.3	-0.7137117458	0.8187718439	52.97780058							Smp_245570.1	0.7016041857	0.7822682471	8.364487325		Smp_000070.1	0.3786020499	0.5827145102	0.3070849883		SmLNCA111734-IBu	0.5810350756	0.5169504606	0.01454406425							Smp_144430.3	0.5837188094	0.6146335286	0.4961143866		SmLINC163644-IBu	0.507557019	0.5673633442	0.02991742387
Smp_050250.1	-0.4218353549	0.7592626929	5.529398522		Smp_129840.1	-0.505836043	0.8191702933	13.81230288		SmLNCA161905-IBu	-0.09357786962	0.8186164311	13.70742435							Smp_055310.1	0.6684821293	0.7813675567	8.611034207		Smp_000600.2	0.3033395056	0.5801357617	0.0400513009		SmLINC107624-IBu	0.5807031857	0.5374041062	0.01757913282							SmLNCA163293-IBu	0.583068055	0.7307525919	3.379574273		SmLINC171424-IBu	0.5068939955	0.5481238034	0.02307766065
Smp_071770.1	-0.3672716106	0.7586138298	5.605629923		Smp_154850.1	-0.6137804158	0.8187783513	19.79800765		Smp_034120.3	-0.7271103065	0.8183907624	35.78578768							Smp_152860.1	0.6287217095	0.781224485	6.705171141		Smp_345910.1	0.5960944656	0.574962525	0.194470853		Smp_328090.1	0.5786602345	0.6448650364	0.5396225528							Smp_124750.1	0.5828236055	0.6130122031	0.8606478743		Smp_132110.1	0.5058212887	0.5753007788	0.06369087082
Smp_036780.1	-0.5081180617	0.7585378731	3.794459801		Smp_166200.1	-0.4333532469	0.8186683688	36.42893339		SmLINC136128-IBu	-0.3915358031	0.8183728439	5.611014741							SmLNCA177343-IBu	0.7775392358	0.7810547725	4.093893557		SmLINC127114-IBu	0.4283200399	0.5748834972	0.7346754176		SmLINC146745-IBu	0.5779348273	0.5388003558	0.06733429349							SmLNCA118689-IBu	0.5828166433	0.5500449889	0.05759071758		Smp_069770.2	0.5048981418	0.5619816185	0.03802938362
Smp_048930.1	-0.483274202	0.7575550442	4.436787136		Smp_120380.2	-0.5157155368	0.8185932878	53.25395777		Smp_309720.1	-0.4269768498	0.8180805052	6.312180045							SmLNCS111979-IBu	0.7508595405	0.7809537514	2.935100427		Smp_332200.1	0.4009189556	0.5744736593	0.1666326711		Smp_326460.1	0.577585334	0.7028778376	0.9056728266							SmLINC110492-IBu	0.5826927495	0.587564942	0.1467527042		SmLNCA104704-IBu	0.5045971045	0.4892941649	0.01227850842
Smp_302970.1	-0.4751186947	0.7574385013	4.135636077		Smp_178750.1	-0.5921529519	0.818583493	13.56084126		Smp_073790.1	-0.1305334755	0.8180617377	9.373210247							Smp_308550.3	0.7014026052	0.7808485475	4.211317738		Smp_243300.1	0.3684137712	0.5707168731	0.5677047693		SmLNCA163805-IBu	0.5775234384	0.5992712367	0.3303201574							SmLINC114824-IBu	0.5822994366	0.6701330905	0.3157499153		SmLNCA124433-IBu	0.5039535324	0.5180933497	0.06891194908
Smp_104000.1	-0.6157195846	0.7573525876	5.583692743		Smp_082250.2	-0.4756981968	0.8184853871	30.68862336		Smp_173320.1	-0.2472056382	0.817546909	7.29945912							Smp_155390.1	0.7670873036	0.7807164885	4.992315731		Smp_343910.1	0.4668848151	0.5686583321	0.4447692203		SmLINC140522-IBu	0.5774165748	0.5322683024	0.02467032309							Smp_134590.1	0.5810730338	0.7764428163	2.947535521		Smp_330700.1	0.5036287789	0.5379906791	0.1567673441
Smp_347820.1	-0.5570628062	0.7570553501	5.386367047		Smp_340970.1	-0.3009119004	0.8184309048	19.13789245		Smp_082820.1	-0.2412344144	0.8175175314	17.45427676							Smp_054610.1	0.6828654937	0.7802680654	24.47328246		Smp_331600.1	0.5308350386	0.5646772287	0.07102650335		SmLNCS119177-IBu	0.5760755634	0.6951928254	0.3173107031							Smp_329430.1	0.5806740111	0.6863501429	1.653000053		Smp_190390.1	0.5032534281	0.5760286232	0.1150014116
Smp_147650.1	-0.4919825559	0.7567357171	1.857573458		Smp_124660.1	-0.5337884278	0.8183965598	38.10190599		Smp_152210.1	-0.4636935325	0.8172247759	18.14228509							Smp_347560.1	0.7028953149	0.7802018053	6.282448536		Smp_175230.1	0.4212681593	0.5612085565	0.109056293		Smp_054240.2	0.575976875	0.6771792035	0.5365084468							Smp_007960.1	0.5803405167	0.6862219423	1.353980136		SmLNCA150266-IBu	0.5025321742	0.5107490161	0.01764727507
Smp_340520.1	-0.6251029642	0.7565593637	3.656691281		Smp_343790.1	-0.4504008959	0.8180133558	29.05926793		Smp_342950.2	-0.4405220089	0.8169235526	10.13445928							Smp_176260.1	0.7020764321	0.7791191954	23.5570002		SmLNCA171192-IBu	0.0967060959	0.5600172708	0.06221813307		SmLNCA144395-IBu	0.5757356794	0.6160929861	0.1532256514							SmLNCA135579-IBu	0.5801381025	0.7604918726	6.259573198		Smp_150360.1	0.5022875808	0.5646186142	0.02276268847
Smp_150610.1	-0.5183325757	0.7564964577	1.568441566		Smp_346490.1	-0.3449154874	0.8178919136	28.09474375		Smp_310250.1	-0.3350912834	0.8169083738	27.46424052							Smp_247770.1	0.7004629281	0.7786117933	13.93636277		Smp_035090.3	0.5120369689	0.558995612	0.3798046766		Smp_203270.1	0.5750042233	0.6985061343	1.446456597							Smp_343490.1	0.5800471268	0.6126371188	0.2318625945		SmLINC178748-IBu	0.5016938383	0.4999647483	0.01015519426
Smp_037640.1	-0.5167599422	0.7564178164	3.193871237		Smp_198800.1	-0.4774927247	0.8176860346	38.92453073		Smp_137180.1	-0.403437806	0.8167500711	23.498793							Smp_052390.1	0.7749315428	0.7784266522	16.34297183		Smp_022140.1	0.4388673916	0.5582128911	0.2322052992		SmLINC135289-IBu	0.5745783879	0.6794498409	0.7064194979							Smp_160210.1	0.5791438724	0.6483082064	0.7287878173		Smp_343150.4	0.5014264956	0.5179343601	0.009321996363
Smp_078090.1	-0.4495697558	0.7562683547	3.64672566		Smp_148130.1	-0.3269680775	0.8173854003	44.78855035		Smp_347380.1	-0.1547756704	0.8164688255	14.88879345							Smp_154320.1	0.6306030512	0.7783782348	4.850150733		Smp_090860.1	0.2891206857	0.5536330202	0.2725870322		SmLNCA141828-IBu	0.5745320826	0.70381375	1.134980203							Smp_084830.1	0.5791071158	0.6116643789	1.154276514		SmLNCA161743-IBu	0.5010068736	0.5354184971	0.05859104642
Smp_211200.1	-0.217414393	0.7559908736	2.860968654		Smp_133050.3	-0.4659669026	0.8173637822	10.97718401		Smp_095580.1	-0.4730944921	0.8163789747	37.7977963							Smp_153710.3	0.7718544961	0.7783575722	6.518708963		Smp_167530.1	0.1914527552	0.5535275337	0.3530548865		SmLNCA157921-IBu	0.5745166695	0.5402667164	0.136785202							Smp_064460.1	0.5783652457	0.5189615649	0.4289775954		Smp_212080.2	0.4997817206	0.4789727761	0.01254336158
Smp_309690.1	-0.5076377114	0.7557581628	2.568938439		Smp_342830.1	-0.2102433588	0.8173136154	19.50082591		Smp_161650.1	-0.6885241555	0.8163413841	60.09311093							SmLNCA111587-IBu	0.7782851717	0.7774488437	3.658937237		Smp_337550.1	0.4357807647	0.5534604361	0.5321513614		Smp_343590.1	0.5741089882	0.698683551	0.7612774209							SmLNCA171468-IBu	0.5780429985	0.7587192626	3.406799663		Smp_128430.1	0.4991900873	0.4868838269	0.04459214524
Smp_154560.1	-0.4462137634	0.7557420377	5.801582334		Smp_343180.1	-0.5528023924	0.8171272331	38.80912299		Smp_126760.2	-0.2894750875	0.8162073692	12.68302393							SmLNCA171746-IBu	0.704223636	0.7772744366	3.027015703		Smp_300380.1	0.4436364406	0.5495797874	0.02213364377		SmLINC177329-IBu	0.5729664321	0.6399798318	0.2986343941							SmLNCA151939-IBu	0.5779817487	0.5605771231	0.03718311893		SmLNCA154407-IBu	0.4975887837	0.5715768768	0.08513617254
Smp_211050.1	-0.699811574	0.7556675695	3.575260969		SmLNCA165987-IBu	-0.6568562048	0.8170655397	8.709012842		Smp_332390.2	-0.4056835466	0.8157762321	18.58177803							Smp_176620.1	0.7298346141	0.77705218	8.909156793		Smp_344350.1	0.5779450651	0.5493985266	0.2418039512		SmLINC130502-IBu	0.5722647185	0.7190528122	0.4752809281							SmLNCA154177-IBu	0.5770342349	0.6859617474	3.301543074		SmLINC103702-IBu	0.4973690212	0.5186086991	0.0163035459
Smp_345600.1	-0.471750171	0.755627171	9.868617621		Smp_126970.1	-0.4723423649	0.8170400485	65.4582789		Smp_094340.1	-0.1539690052	0.8153498946	22.71515607							SmLNCS176367-IBu	0.7194387762	0.7765025735	6.050223185		SmLINC150454-IBu	0.3861728787	0.5491360925	0.1307897638		SmLINC144314-IBu	0.5722480224	0.5218128723	0.8831643916							Smp_332940.1	0.5739132414	0.8038302694	6.296013615		Smp_323640.1	0.4968874303	0.5398137872	0.02338270431
Smp_145800.1	-0.3042981556	0.7555604876	3.013099537		Smp_210820.1	-0.5909550252	0.8168598771	24.79680702		Smp_155370.1	-0.1737787155	0.8151047207	9.425608544							Smp_156750.1	0.7220389575	0.7764813783	3.494331844		Smp_013210.1	0.407481939	0.5484686567	0.170240893		Smp_032980.1	0.5719894438	0.8108713843	10.74906224							Smp_124750.2	0.573473082	0.5647412907	0.5943851619		Smp_166500.4	0.4967581657	0.5342099614	0.01220002087
Smp_015880.2	-0.6114958564	0.7544339345	2.234464036		Smp_051220.1	-0.4105845368	0.8168577777	51.29129148		Smp_334140.1	-0.5783980844	0.815074213	31.75638581							Smp_247420.1	0.7641893517	0.7762508273	4.270327751		SmLNCA133441-IBu	0.5509591307	0.5484132706	0.3022703646		SmLINC137335-IBu	0.571668901	0.7038713591	0.4918510427							Smp_322000.1	0.5718368398	0.7453854454	1.455828108		SmLINC130102-IBu	0.4962814636	0.5601490838	0.06145074242
Smp_061510.1	-0.2865045119	0.7539294096	7.385535882		Smp_132300.1	-0.4333312953	0.8166989001	81.11229919		Smp_245610.1	-0.7013641596	0.814952391	44.20828496							Smp_346780.1	0.7039008459	0.7762172569	9.86623175		Smp_337740.1	0.03834228903	0.5459845444	0.4510181057		SmLNCA113125-IBu	0.5716626365	0.7821394631	2.508502868							Smp_089240.1	0.5716537798	0.7057074103	2.921104426		SmLNCA104086-IBu	0.496263178	0.5050394094	0.01058704858
Smp_160100.1	-0.6028318782	0.75382595	4.884000196		Smp_347640.2	-0.5249999542	0.8166015321	12.71074164		Smp_150590.1	-0.2296504147	0.8149286503	6.359631327							SmLINC138636-IBu	0.778875817	0.7761309535	2.301663415		SmLINC122519-IBu	0.1970253247	0.5413904225	0.2282667427		Smp_164180.1	0.5714712475	0.6945132359	1.421651789							Smp_020090.1	0.5713193988	0.5471811987	0.4071078792		SmLINC173925-IBu	0.4959736156	0.5040345612	0.01544847433
Smp_244280.1	-0.4888603167	0.7537789219	7.292637418		Smp_016090.1	-0.5682525557	0.816506932	18.14209034		Smp_055630.1	-0.7673327785	0.8149083641	39.04077839							SmLNCS158838-IBu	0.7902782755	0.7760526953	4.309096957		SmLNCA101379-IBu	0.4426999687	0.5393264703	0.05603616312		Smp_078200.1	0.5713016675	0.5600233811	0.03415354062							Smp_048430.3	0.5709632319	0.6544128742	0.4543295166		SmLINC129910-IBu	0.4946338963	0.4548472055	0.06543262488
Smp_115340.1	-0.5035627302	0.7537336722	5.093687612		Smp_132550.1	-0.379764752	0.8164872987	22.88815541		Smp_141650.1	-0.09254165757	0.8147393897	9.81593996							Smp_245030.1	0.7669279097	0.7757201529	16.93077624		Smp_326230.1	0.3572921909	0.5375740634	0.0850721642		SmLNCA101283-IBu	0.5705454982	0.5337381847	0.6910554357							SmLNCA169970-IBu	0.5704658837	0.7831965479	5.001349183		SmLINC159813-IBu	0.4906891265	0.4870824404	0.01032824231
Smp_303300.1	-0.5740971441	0.7531489276	4.284221135		Smp_342450.1	-0.4417746483	0.8164139882	70.09110126		Smp_123620.1	-0.4353808422	0.8145443599	21.35112538							Smp_247630.1	0.7844290618	0.7744314792	4.166099278		Smp_072980.1	0.2443730504	0.536760119	0.3256968351		SmLNCA139211-IBu	0.5701231171	0.4950591029	0.02155914835							SmLNCA154179-IBu	0.5672644535	0.7483460733	7.443002094		Smp_319370.1	0.4890601849	0.4926778899	0.02257420418
Smp_144990.1	-0.4546257847	0.7531173861	1.810643897		Smp_001610.1	-0.4299958645	0.8163747924	70.77560482		Smp_016630.1	-0.1442075073	0.8136840103	15.96826361							Smp_320440.1	0.7896101949	0.774311279	3.727328596		SmLINC111070-IBu	0.3556830754	0.5360168675	0.07240844039		Smp_331590.1	0.568997151	0.568157179	0.06418777198							Smp_320360.1	0.5649840768	0.7686771084	2.585465371		Smp_342010.1	0.4882833902	0.5824836971	0.1533157974
Smp_213810.1	-0.4047390238	0.7531060011	6.4189158		Smp_087560.1	-0.3309511272	0.8162374018	64.12194355		Smp_171640.3	-0.1362572193	0.8136330098	14.61406861							Smp_065060.1	0.7125796788	0.7739599186	5.533987017		Smp_314030.1	0.4563031595	0.5352213755	0.1863630594		SmLINC102972-IBu	0.5681834551	0.6982047832	0.4172644854							SmLNCA122853-IBu	0.5641170761	0.7850609683	3.145527213		SmLNCA169807-IBu	0.4880475299	0.5053154264	0.03718435714
Smp_168930.1	-0.4655445834	0.7530929649	6.029626813		Smp_133250.1	-0.5381312962	0.8161911233	25.47921646		Smp_346790.1	-0.6439580805	0.8135044011	35.41243109							Smp_328620.2	0.779682182	0.7736329396	2.745820357		SmLNCA148217-IBu	0.2222284624	0.5319217131	0.2080836114		SmLINC135988-IBu	0.5661859934	0.4960679899	0.04647297558							Smp_334420.1	0.5635029162	0.5922730594	1.213990453		Smp_309670.1	0.4879852647	0.4901971885	0.0132659914
Smp_345230.1	-0.7785082892	0.7527267203	6.585382073		Smp_267130.1	-0.4784366374	0.8160428595	34.18676533		Smp_004690.1	-0.4432633662	0.8133625045	23.65078673							SmLNCA142048-IBu	0.7296157077	0.773478077	2.985457025		Smp_314200.2	0.382689602	0.5305329841	0.1969591033		Smp_036980.1	0.5661446145	0.6709789828	0.2690404006							Smp_011870.1	0.5634778482	0.7055809769	6.697309582		SmLNCA164902-IBu	0.4878862878	0.5475047532	0.01415117232
Smp_087220.1	-0.2667267962	0.7522567804	3.443212187		Smp_136530.1	-0.3777035099	0.8159749889	21.80746527		Smp_026280.1	-0.3353761382	0.8133574056	24.25630655							Smp_347660.1	0.7326799784	0.7732889123	5.821389657		Smp_302480.1	0.4787798497	0.5240308251	0.02773771519		SmLINC174811-IBu	0.5654370826	0.7608833117	3.874658161							SmLINC121624-IBu	0.56342891	0.6304716202	0.1594379223		SmLNCA100795-IBu	0.4877598997	0.5059954382	0.01492787726
Smp_050350.1	-0.8447283893	0.7516297666	5.847258943		Smp_153690.1	-0.2995165724	0.8154884242	21.07235104		Smp_023930.1	-0.3649855642	0.8132641865	18.73613208							Smp_124120.2	0.6995621054	0.7731580523	10.50289063		Smp_162280.1	0.2980337214	0.5221784279	0.1033985316		Smp_347140.2	0.565170153	0.6626209078	0.141422376							SmLINC154110-IBu	0.563146703	0.5044429919	0.07027368294		Smp_315730.2	0.4875689587	0.4688129164	0.04724863488
Smp_072790.1	-0.6735141384	0.7516173753	4.876495012		Smp_153690.2	-0.2995165724	0.8154884242	21.07235104		Smp_016510.1	-0.2916050635	0.8129401134	14.71610994							Smp_168760.1	0.7116422565	0.7727872705	7.273397474		Smp_055050.1	0.2115575749	0.5213627238	0.01978580205		SmLNCS116692-IBu	0.5645179203	0.5407971456	0.1703910888							Smp_312560.1	0.561238567	0.6090554144	0.7859279938		Smp_130720.1	0.487110628	0.529464486	0.01528293833
Smp_267060.1	-0.4056877667	0.7514763691	3.510025037		Smp_159730.1	-0.5101251235	0.8153519538	29.86756786		Smp_156480.1	-0.5476961682	0.81282427	29.03239049							Smp_019620.2	0.7332446911	0.7726250194	5.667589756		Smp_070130.1	0.3370306537	0.5170603619	0.1556935594		SmLNCA118263-IBu	0.5637428593	0.5903615361	0.05081116923							Smp_064380.2	0.5581645563	0.6699307719	1.387257804		SmLINC100209-IBu	0.4871048707	0.5516625856	0.5039979248
Smp_096910.1	-0.6699083396	0.7512524447	4.858689278		Smp_163780.1	-0.3035378059	0.8152258449	12.68575253		Smp_067000.3	-0.7465184288	0.8126718831	48.46937645							Smp_012410.1	0.6739334379	0.7725617454	6.868241645		Smp_023150.1	0.03286016683	0.5155497675	0.1902763876		SmLINC174797-IBu	0.5632463295	0.6781004576	1.101537555							SmLNCA106388-IBu	0.5572841405	0.7471248406	4.621550224		SmLINC135637-IBu	0.4860471796	0.5537495968	0.06228476382
Smp_162210.1	-0.558393081	0.7511171711	3.579711939		Smp_024860.1	-0.6573023356	0.8150244502	12.12064636		Smp_346440.1	-0.2928576113	0.8123509362	27.16400278							Smp_050080.1	0.7498705724	0.772501739	3.931814794		Smp_101820.2	0.2176521991	0.5153880576	0.03960975174		SmLINC118656-IBu	0.5632430582	0.661006512	0.23770174							SmLINC174556-IBu	0.5566044201	0.6527679067	0.4523993661		SmLNCA138469-IBu	0.4847217744	0.5687926847	0.1826765433
Smp_042280.1	-0.5575993563	0.7503724128	3.22000893		Smp_130000.1	-0.2958315419	0.8149418693	17.51456129		Smp_176750.1	-0.2498894478	0.8121276311	29.53391504							Smp_160190.1	0.7501868509	0.7720659057	3.773096128		Smp_316430.1	0.3217961144	0.5128915157	0.04761949484		Smp_129510.1	0.5632388903	0.6112253187	0.1255168193							SmLNCS154138-IBu	0.5564714313	0.6973823782	2.292884411		Smp_145600.1	0.4836753894	0.5161439743	0.01350838566
Smp_073220.1	-0.4128427007	0.7503178989	5.977554246		Smp_197640.1	-0.5145565197	0.8143472792	12.33103997		Smp_212410.1	-0.4749809562	0.8120427498	23.39844948							Smp_020480.1	0.7102229027	0.7720483308	6.087985249		SmLINC159543-IBu	0.2026682086	0.512110007	0.01475583136		SmLINC116912-IBu	0.5630594355	0.5109258999	0.06035114699							Smp_148770.1	0.5559853425	0.6795452071	1.377980142		SmLNCA133016-IBu	0.4824239545	0.5638380453	0.0267257466
Smp_332330.1	-0.160831278	0.7499795612	6.404504444		Smp_058270.1	-0.5074632737	0.8143164876	16.36143206		Smp_331120.2	-0.4359966816	0.8119670205	13.31732917							SmLINC161803-IBu	0.6475595535	0.771883677	3.999845958		Smp_150460.1	0.2572440051	0.5102600757	0.4038663856		Smp_148010.4	0.5630039243	0.7578845196	1.606408082							SmLINC114366-IBu	0.5557227749	0.6010100022	5.71720399		SmLNCA162063-IBu	0.482083285	0.5398306569	0.04382033084
Smp_347420.1	-0.6644770537	0.7499450656	6.132387265		Smp_334370.1	-0.3196114887	0.8142778673	16.64600439		Smp_006860.1	-0.5089808934	0.811896433	18.0570498							SmLNCA172285-IBu	0.7782869907	0.7711953324	3.518998344		Smp_069880.1	0.2313044575	0.5097897477	0.2378918329		SmLINC139075-IBu	0.5612777968	0.4985781662	0.04453026153							Smp_325340.1	0.5548463653	0.645569905	1.178601802		SmLINC154827-IBu	0.478386957	0.5251573182	0.09486512225
Smp_329300.1	-0.43868377	0.7493429917	5.578087947		Smp_027390.1	-0.2515525502	0.8142390877	20.35327032		Smp_059820.2	-0.697950541	0.8118080837	22.35263041							Smp_020480.2	0.6717238909	0.770670608	2.894853136		Smp_135100.1	0.2961813256	0.5096211303	0.01488797976		SmLINC004465-IBu	0.5586505994	0.6318838535	0.09633775912							Smp_247080.1	0.5546237698	0.4381013995	0.7211657595		SmLNCA167912-IBu	0.4782405013	0.5395636428	0.01737625528
Smp_210470.1	-0.6021943389	0.7482999768	3.640513477		Smp_334310.2	-0.4905943189	0.8141365661	7.897241457		Smp_168670.1	-0.2828351973	0.8116182753	24.68515943							Smp_004060.1	0.735364264	0.7703516354	22.36856173		SmLINC172505-IBu	0.21510199	0.5093190867	0.03553737321		Smp_312140.1	0.5583722948	0.5074039455	0.07136192218							Smp_124710.1	0.5545127225	0.5488973847	0.903600617		SmLINC137753-IBu	0.4764860402	0.4524814208	0.004279661425
Smp_241750.3	-0.3844568379	0.7482534446	2.374539583		Smp_143700.1	-0.3499548183	0.8139473391	15.279638		Smp_302740.2	-0.2939146175	0.8115794639	5.002446288							Smp_131000.1	0.6832132973	0.7701492043	5.860785935		SmLINC117480-IBu	0.4603934614	0.5083579702	0.008711006374		SmLNCA142773-IBu	0.5573847659	0.5514541676	0.02188549126							Smp_320940.1	0.5544659017	0.6710830181	0.7524160092		Smp_306930.1	0.474421192	0.4551359695	0.06284920238
Smp_248130.1	-0.5865749778	0.7477775629	5.840226283		Smp_128630.1	-0.7580209934	0.8138486319	20.17409929		Smp_161560.4	-0.1145033041	0.8115253733	8.381263323							Smp_247600.2	0.7620367226	0.7699886144	6.778512736		SmLINC117490-IBu	0.4560804979	0.5015122388	0.0497978749		Smp_175910.2	0.5572565363	0.7358544602	0.954102787							SmLINC006141-IBu	0.5541128416	0.5101424355	0.1678173298		Smp_172420.3	0.4719208499	0.4900313484	0.07129768754
Smp_066480.1	-0.4012721274	0.7477515807	2.772455355		Smp_058410.1	-0.5354252692	0.8138387515	13.36849209		Smp_142560.1	-0.4309051917	0.8114364618	29.69211757							SmLINC165615-IBu	0.7103661612	0.7693082528	3.099926828		SmLNCS117627-IBu	0.4026584379	0.501350952	0.03078828564		SmLNCA147146-IBu	0.5570897017	0.5000879768	0.176716826							SmLNCS105110-IBu	0.5537028135	0.6455177009	0.3570932868		SmLNCA132991-IBu	0.4714169934	0.5193949119	0.02804527374
Smp_304320.2	-0.5203043326	0.747604034	1.222648331		Smp_060490.1	-0.6508951946	0.8130027889	14.41668258		Smp_301920.1	-0.1998811706	0.8113962008	6.653355772							Smp_063390.4	0.7102084625	0.7691864067	4.900843479		SmLINC176667-IBu	0.03187496151	0.5000852877	0.2487446861		Smp_088920.1	0.557068882	0.507209921	0.5987114888							Smp_318660.2	0.5536712315	0.5568154854	0.5129476689		Smp_315650.1	0.4707107064	0.497507596	0.0208849295
Smp_267230.1	-0.4546120094	0.746952741	2.352016192		Smp_126620.1	-0.5995513224	0.8127283773	27.7459742		Smp_336720.1	-0.2772344907	0.8113211143	7.776018208							Smp_000480.2	0.6400553986	0.769038811	5.568743938		SmLINC150457-IBu	0.2713259175	0.4980696654	0.01087074868		Smp_336740.1	0.5567946417	0.7111265365	1.106298893							Smp_171270.2	0.5535261196	0.619234089	0.531731599		Smp_244900.2	0.4706216578	0.4937240087	0.007412800383
Smp_097560.1	-0.4076432295	0.7469220964	4.256730375		Smp_132000.2	-0.3647682991	0.8125124093	14.82460324		Smp_139970.2	-0.7511032911	0.8107820826	56.06194094							SmLNCA152462-IBu	0.6721248224	0.7682231802	6.454606322		Smp_029100.1	0.2863191245	0.4972309891	0.3000494845		SmLNCA176362-IBu	0.5567090839	0.7116740965	1.274987313							Smp_035470.1	0.5529794486	0.6867977625	2.064733977		SmLINC137315-IBu	0.4700087902	0.5417683472	0.03907000133
Smp_035460.1	-0.2960626494	0.746879874	1.274560862		Smp_174310.2	-0.43171311	0.8123963248	22.10419401		Smp_196040.1	-0.3206307276	0.8104869291	22.34109362							Smp_347030.3	0.7304366149	0.7679839356	1.821915559		SmLNCA111871-IBu	0.2378004738	0.4959029778	0.01398274562		Smp_331010.1	0.5563657384	0.6668930831	0.5673974663							Smp_334870.1	0.5529304925	0.6805175993	0.7227707485		SmLNCA149317-IBu	0.4698198912	0.5534263737	0.06026738408
Smp_131100.1	-0.538216227	0.7468100105	6.705348869		SmLNCS161475-IBu	-0.4366774677	0.8123339039	7.037356312		Smp_169470.1	-0.5517971445	0.8104343569	28.27320862							SmLNCA111585-IBu	0.7228843358	0.7665721521	4.434522155		Smp_041480.1	0.2531727889	0.4957923784	0.4099166699		SmLINC178344-IBu	0.5559634867	0.4995220606	0.07473305786							SmLINC151260-IBu	0.5521208774	0.8030624888	9.422961358		Smp_129290.1	0.4697677006	0.5605388474	0.2494806552
Smp_127480.1	-0.3696983326	0.7468088781	3.620621236		Smp_135350.1	-0.4177277697	0.8122999279	45.01618753		Smp_055220.2	-0.656253099	0.810039368	18.02710313							Smp_337230.1	0.7211885552	0.7661249292	2.790179484		SmLNCA156282-IBu	0.409346242	0.4956671608	0.1390796591		SmLINC178627-IBu	0.5554221431	0.6861492091	0.20895909							SmLNCA140217-IBu	0.551513302	0.8223541019	4.753653955		SmLINC165851-IBu	0.4676797137	0.4924257877	0.04023725557
Smp_181240.1	-0.3520518608	0.7464169225	3.810599705		Smp_163880.1	-0.4100058482	0.8122548076	30.84094896		Smp_098300.1	-0.6639222935	0.8100266027	41.84108613							SmLNCA121968-IBu	0.7431105323	0.765113818	5.817920365		Smp_346380.2	-0.1017199696	0.4937131854	0.2381763514		SmLINC100491-IBu	0.5548144767	0.509669886	0.0534050696							Smp_155530.2	0.5509990237	0.6400157732	0.4390355692		SmLNCA118951-IBu	0.4657839026	0.5385407947	0.1448780023
Smp_021830.1	-0.4747999106	0.7446888871	1.381466759		Smp_333720.1	-0.6442061964	0.8119611422	19.75998492		Smp_008660.1	-0.5876672985	0.8096898011	10.43583098							Smp_302910.1	0.6734291697	0.7646779122	3.248356725		SmLNCA120893-IBu	0.41270094	0.4909492868	0.02375517083		SmLINC148374-IBu	0.5537506633	0.5785981103	0.05816926093							Smp_049330.1	0.5498157106	0.7213889346	2.811839307		SmLINC108839-IBu	0.4645746602	0.5311639186	0.03467621019
Smp_246270.1	-0.4680314597	0.7446147931	3.821540625		Smp_243970.2	-0.3225012565	0.8118549658	18.43330634		SmLNCA162621-IBu	-0.4317726868	0.8096230769	9.005632062							Smp_058880.1	0.7537201332	0.76458515	4.488821601		Smp_163430.1	0.3203805972	0.4908035098	0.01894472577		Smp_144570.2	0.5527602078	0.6642275681	0.1693676937							Smp_078720.1	0.5494801379	0.6996612774	5.157580082		SmLNCA139480-IBu	0.4643436857	0.5395964626	0.05174470363
Smp_004170.1	-0.7446296104	0.7445758993	5.702264485		Smp_343610.1	-0.3863599254	0.8118227393	17.53021747		Smp_332500.1	-0.174434379	0.8091870612	9.572101807							Smp_132660.1	0.7835116123	0.7644473919	7.270650422		SmLINC133257-IBu	0.2025124161	0.4896323592	0.1109003921		SmLNCS117541-IBu	0.5520776943	0.4801575277	0.06245045287							SmLNCA174205-IBu	0.548221961	0.6798372609	0.8159616453		SmLINC176130-IBu	0.4625169224	0.4815176066	0.005994928491
Smp_018160.1	-0.4593583707	0.744251287	4.5259283		Smp_153150.1	-0.3790676466	0.8116466982	12.18552695		Smp_004190.1	-0.537710218	0.8088183735	18.42206565							Smp_020270.2	0.6783491285	0.7643721207	1.686205225		SmLINC137034-IBu	0.3952082842	0.487840934	0.2911328223		SmLINC163684-IBu	0.5520070828	0.5207014849	0.02054392571							SmLINC128072-IBu	0.5474931961	0.7242902146	2.350313859		Smp_003280.1	0.4623780247	0.433743536	0.004506353491
Smp_121160.2	-0.4722094215	0.7436314424	1.73442578		Smp_089460.2	-0.3399539608	0.8116443945	14.51601517		Smp_046120.1	-0.285341022	0.8088074516	16.85884195							Smp_152650.1	0.7018482564	0.764330146	6.81410802		Smp_345750.1	0.2638199307	0.4845070124	0.02147169776		SmLINC132943-IBu	0.5516050608	0.6567075357	0.4713793075							SmLNCA154180-IBu	0.5469983512	0.6785919208	1.628258087		SmLNCA113494-IBu	0.4616023929	0.4881112155	0.003851016433
Smp_171080.1	-0.6295368405	0.743278746	3.74006408		Smp_159890.1	-0.4902314201	0.811443827	24.81057206		Smp_176540.1	-0.5575808978	0.8086167599	38.31715862							Smp_026300.2	0.7435028025	0.7634873809	2.574082695		Smp_317150.1	0.3697275909	0.4837795923	0.008732328447		SmLINC159161-IBu	0.5499197827	0.6727174052	0.5116804224							Smp_055200.2	0.5460831382	0.6192569558	1.394188627		SmLINC163597-IBu	0.4603493083	0.503870606	0.008892307798
Smp_014020.1	-0.5006196582	0.7432717888	2.737869286		Smp_162290.1	-0.3942345311	0.8112230836	34.57751436		Smp_034850.1	-0.5241682768	0.8084156198	24.70968374							SmLINC127813-IBu	0.7321981464	0.7630467636	5.826401801		SmLINC135016-IBu	0.3064097412	0.4811833881	0.02069182402		SmLNCA102951-IBu	0.5496015429	0.76496682	6.868844728							Smp_052890.1	0.5456448338	0.6548493017	1.411614333		Smp_130520.4	0.4593797258	0.4383462659	0.01090962391
Smp_333240.1	-0.5258948014	0.7429099706	2.442661326		Smp_048980.1	-0.4252389882	0.811008235	38.20926053		Smp_243900.1	-0.4571498846	0.8082927924	29.89217233							Smp_018310.1	0.7460826551	0.7623240695	4.611056825		SmLNCA170398-IBu	0.1623576893	0.4795745304	0.03312905811		SmLINC116748-IBu	0.5495370431	0.676182727	0.8279474192							Smp_341560.1	0.5450421358	0.6962224697	0.9621711022		Smp_247760.1	0.4585445034	0.4598383147	0.07841223463
Smp_135510.3	-0.6363359095	0.7419322016	3.613323674		Smp_245970.1	-0.3579728641	0.8109500106	44.04630362		Smp_242530.1	-0.415241639	0.8079430826	11.1977239							Smp_247880.1	0.6493267421	0.7617153579	2.9539206		SmLINC117473-IBu	0.04398762481	0.4792676512	0.00994838968		SmLNCA152496-IBu	0.5487704041	0.653392629	1.838086256							SmLNCA165420-IBu	0.54405781	0.7691996884	4.337693987		Smp_205300.1	0.4580159306	0.4535210971	0.004732650817
Smp_098450.1	-0.4306205213	0.7416313347	2.816590498		Smp_308110.1	-0.3130890471	0.8108577221	24.01836312		Smp_332650.2	-0.1754394089	0.8076225877	9.552378729							Smp_138810.2	0.7539373254	0.7615960525	2.709559778		Smp_010140.1	0.1932859732	0.478758848	0.09370035857		SmLNCA144695-IBu	0.5485839674	0.6529460445	0.2259807178							Smp_331730.1	0.5426176091	0.4473289383	0.1164498802		Smp_322230.2	0.4559396039	0.4386623267	0.009596846441
Smp_089880.1	-0.331548576	0.7414978925	3.931699365		Smp_138430.1	-0.6498902364	0.8108147717	28.7415404		Smp_247520.1	-0.3225383072	0.807592147	29.18111969							SmLNCA151243-IBu	0.7840758041	0.7613469756	5.612053931		SmLNCA103817-IBu	0.4214296974	0.4759611457	0.2585873029		SmLINC148998-IBu	0.5480849885	0.5930431204	0.06983311637							Smp_304260.1	0.5419134342	0.6884154479	1.431664241		SmLNCA134319-IBu	0.4554084456	0.4896024384	0.01090780171
Smp_045590.1	-0.2938265936	0.7413356023	5.199778844		Smp_332850.1	-0.4858309514	0.8107937159	28.90338874		Smp_067480.2	-0.4900721079	0.8075749492	5.082994694							Smp_141380.1	0.678737888	0.7612188372	4.516252746		Smp_068580.1	0.1256151309	0.4752620979	0.1568920424		Smp_213710.1	0.547847095	0.7209807006	0.6382932404							Smp_179200.1	0.5407198522	0.5624439305	0.1142279507		SmLINC119833-IBu	0.4553413821	0.5228449378	0.05715382459
Smp_131150.1	-0.5371387628	0.7407933322	2.272365869		Smp_247190.1	-0.4688030502	0.810463727	15.84714966		Smp_144200.2	-0.1565279955	0.8075468241	5.348986484							SmLNCA113008-IBu	0.7020204501	0.7609719518	5.231905288		SmLNCS160603-IBu	0.3183348178	0.4739266098	0.5520888672		SmLINC142557-IBu	0.5477157469	0.496933425	0.05230007906							Smp_158600.1	0.5406383154	0.7418383937	1.794708384		Smp_182890.1	0.454713788	0.5261822626	0.02893947419
Smp_213520.4	-0.4773769162	0.7402669097	2.07233179		Smp_345770.1	-0.631255038	0.8103874974	12.21562229		Smp_341650.1	-0.1898408258	0.8075166298	11.83714093							Smp_342520.1	0.7076578524	0.7606753204	2.677756323		Smp_317150.2	0.3456133414	0.4711058293	0.008427187163		SmLINC105411-IBu	0.54724959	0.6004763033	0.5328839341							Smp_341730.1	0.5405952666	0.5903355499	0.3228715759		SmLNCA148341-IBu	0.4545233907	0.5111079083	0.02228412655
Smp_097500.1	-0.4391611046	0.7401825263	4.815166998		Smp_165820.1	-0.5095973961	0.810349724	12.96202672		Smp_000820.2	-0.6574230137	0.8073502847	35.92928548							SmLINC174575-IBu	0.7886914784	0.7606244428	6.271127041		SmLINC127115-IBu	0.292076991	0.4687784524	0.005479890103		Smp_306240.1	0.5472029384	0.726507425	1.574707702							SmLNCA174019-IBu	0.5387901229	0.5980660751	0.17796525		SmLINC178625-IBu	0.452662937	0.4908033551	0.008315675419
Smp_019990.1	-0.7231112188	0.7398416568	6.540930504		Smp_210200.1	-0.3940233643	0.81002093	44.76585514		Smp_159090.1	-0.6415830621	0.8072705281	10.16869977							Smp_091990.1	0.6461760715	0.7595038762	3.255910849		SmLINC177445-IBu	0.2405050308	0.4676776614	0.002874110911		Smp_241430.1	0.5471971283	0.7521384113	2.352462343							Smp_042390.1	0.5383759447	0.5862920204	0.6648448471		Smp_171630.2	0.4523587821	0.5044521499	0.006635146883
Smp_040510.1	-0.4520149969	0.7395214125	2.818622918		Smp_017870.1	-0.375358823	0.8097611819	43.49383097		Smp_106010.1	-0.6911989108	0.8072525138	61.41033834							Smp_175430.1	0.6407422104	0.7593535782	4.849031222		SmLNCS173618-IBu	0.245606124	0.4649283734	0.1538226102		SmLNCA177580-IBu	0.547088519	0.5686725399	0.5929533772							Smp_309700.1	0.5377731257	0.5728995129	0.08379022488		SmLNCA146646-IBu	0.4522753751	0.5339677359	0.03403892895
Smp_131680.1	-0.2810426568	0.7383268665	3.231709961		Smp_134260.1	-0.5558105452	0.8097483362	24.85373935		Smp_150520.1	-0.4033377795	0.8070775735	12.18245278							Smp_047110.1	0.7403396497	0.75868715	4.073489269		SmLNCA105106-IBu	0.2368058998	0.4633588667	0.01133342919		Smp_247640.1	0.546910222	0.6951732038	0.3936723586							Smp_310740.1	0.5364889161	0.5950264403	0.4786201558		Smp_134640.4	0.4522403762	0.4448185652	0.00351649017
Smp_021910.1	-0.8780339059	0.7382466497	3.577731841		Smp_242690.1	-0.346101696	0.8095940279	18.31964753		SmLINC173279-IBu	-0.6131827589	0.8067224115	28.4711381							Smp_329110.2	0.6575620817	0.7584226882	1.279645253		Smp_060910.1	0.2032882572	0.4615501539	0.1793481159		Smp_179010.3	0.5468350957	0.6372612298	0.0650701296							Smp_326550.1	0.535813229	0.6143486378	0.5388496061		Smp_154590.1	0.4521410451	0.3939917197	0.01030785027
Smp_125520.2	-0.5003510713	0.7373297431	1.713607965		Smp_090980.3	-0.4959632063	0.8095814618	16.21373803		Smp_129000.1	-0.6404684667	0.8065974166	52.89039862							SmLNCA115279-IBu	0.6742607244	0.7580302423	6.075525935		SmLNCA145110-IBu	0.2219100621	0.4530632008	0.03228679555		Smp_046190.2	0.5467270867	0.6898265494	0.2540778935							Smp_075470.1	0.5357974899	0.6086799282	0.9132589479		SmLNCA138958-IBu	0.4513392388	0.4873089693	0.006727241707
Smp_010260.1	-0.4623377891	0.7370567323	3.245296185		Smp_244250.1	-0.4504292456	0.8091999604	18.52646052		Smp_000820.1	-0.7435698686	0.8065346294	53.12759775							SmLNCA141405-IBu	0.773883489	0.7569501388	2.016943197		SmLINC148957-IBu	0.06313675771	0.447355959	0.01899665994		Smp_166290.3	0.5453743045	0.6616745702	0.1662872897							SmLNCA170923-IBu	0.5347118516	0.4057021996	0.2338943385		SmLNCS127469-IBu	0.4478419655	0.5062422604	0.1410699297
Smp_213080.1	-0.542261611	0.7368848153	3.900863352		Smp_346300.1	-0.4075667549	0.8090869886	71.20848575		Smp_160880.4	-0.3568321495	0.8064517918	11.19071109							Smp_314290.2	0.6979286673	0.756298818	4.444479392		SmLNCA131807-IBu	0.1276246132	0.4444147015	0.1416058583		SmLINC100493-IBu	0.5444443636	0.6157456704	0.09805978527							Smp_058690.1	0.534405726	0.658037498	1.420103164		SmLNCA140080-IBu	0.4469600892	0.5015167428	0.006440205014
Smp_163640.3	-0.4534371648	0.7362925514	1.281986533		Smp_334490.1	-0.4475712006	0.8089981154	46.03693546		Smp_201730.1	-0.6145925457	0.8062494434	16.16906372							SmLNCA167327-IBu	0.69269943	0.755972049	3.60587753		Smp_087930.3	0.2131007265	0.4433554173	0.03539795655		SmLNCS141961-IBu	0.5429719615	0.5065020615	0.07349412321							Smp_330270.1	0.5340759508	0.6569553227	1.480583341		SmLNCA101006-IBu	0.4465765923	0.5434245039	0.2572322771
Smp_154960.1	-0.7196177678	0.735346118	3.226807062		Smp_034270.1	-0.5241730201	0.8088065095	10.2112936		Smp_334150.1	-0.4220800424	0.8062277862	25.53360068							Smp_178700.1	0.6620390319	0.755866905	4.974088296		SmLINC174175-IBu	0.09019668866	0.4431305755	0.002026656234		SmLINC117419-IBu	0.5424570759	0.6156690318	0.1321662617							Smp_267180.1	0.5335629659	0.6095532188	1.53194199		SmLINC137333-IBu	0.4443141957	0.519758193	0.02688605709
Smp_169980.4	-0.6061466946	0.7352902108	6.391029688		Smp_152060.1	-0.7919898167	0.8084301827	16.61396123		Smp_132410.1	-0.7684378367	0.8060944445	39.63757005							Smp_058850.1	0.6446745515	0.7555322295	3.190231363		Smp_320540.1	0.239619146	0.4369668376	0.08720031774		Smp_246010.6	0.5412492085	0.6988189726	0.4478285827							Smp_318670.1	0.5333506539	0.5667493464	4.868939036		SmLNCA126192-IBu	0.4439474428	0.5303819574	0.01992664473
Smp_140020.2	-0.4988461976	0.7349363196	4.601877897		Smp_156290.1	-0.4909550428	0.8083710483	24.55671553		Smp_021220.1	-0.478605634	0.8056855514	31.84160018							Smp_021170.1	0.7860763799	0.755251791	2.049140702		SmLNCA114449-IBu	0.2344174133	0.4368613486	0.02387556805		SmLINC168825-IBu	0.5407687183	0.5511909668	0.009199009945							SmLINC174854-IBu	0.5325139901	0.6706567302	6.239556538		SmLINC130683-IBu	0.4439287395	0.4527943357	0.005053673435
Smp_175780.2	-0.5401143569	0.7348671844	3.38666422		Smp_067010.1	-0.7107994694	0.8083668736	10.27571757		Smp_104710.1	-0.3432966654	0.8056342666	11.70626501							Smp_213510.1	0.781024133	0.7545441046	2.135651942		Smp_027220.1	0.2144951472	0.436547656	0.1588728374		SmLNCA176239-IBu	0.5386640634	0.5845853215	0.1160145207							SmLNCA106592-IBu	0.5307341269	0.5788071299	0.1545485776		SmLNCS177144-IBu	0.4433244251	0.5215710699	0.03910912664
Smp_176430.1	-0.3568508957	0.7347263243	3.234000108		Smp_165040.1	-0.5035458351	0.8082540486	32.49070874		Smp_194610.1	-0.6073665291	0.8055565792	20.46953627							SmLNCA111588-IBu	0.7717843104	0.753905114	2.646412851		Smp_306230.2	0.1926845148	0.4348566064	0.01859549101		SmLINC133170-IBu	0.5386637198	0.4669134892	0.02416531345							SmLINC144904-IBu	0.5290107677	0.7269917743	0.9906989695		Smp_044550.1	0.4416763676	0.495885864	0.006935144125
Smp_344600.1	-0.5430491627	0.7346497281	3.431367332		Smp_123030.1	-0.4083319277	0.8080614647	17.88821301		Smp_136660.1	-0.7063784611	0.805496999	50.98661364							Smp_166940.1	0.7132355577	0.7531635651	7.458411627		Smp_131390.2	0.3268563464	0.4338348392	0.03057202021		Smp_243700.3	0.5372221919	0.4921617681	0.01114373748							Smp_163380.1	0.5278369692	0.6188792477	1.346109932		SmLNCA134402-IBu	0.440771772	0.5071357998	0.01145069929
Smp_160540.1	-0.4677037245	0.7346445165	3.878472898		Smp_175340.1	-0.3708340647	0.8080180012	15.18618906		Smp_134040.1	-0.7433278697	0.8051982373	41.23201043							Smp_157250.1	0.6482875255	0.752180377	3.43373491		Smp_326400.2	0.200578539	0.4336133879	0.00357413261		Smp_205840.1	0.5364516782	0.6743123037	0.3385954206							Smp_336650.2	0.5273735051	0.4044417038	0.004132201128		SmLNCA134636-IBu	0.4407444423	0.4783478938	0.01079489798
Smp_315870.1	-0.6614540959	0.7342124417	2.564503099		Smp_341230.1	-0.3146700163	0.8079813632	31.45734493		Smp_169040.1	-0.2314840598	0.8048433598	12.91082187							Smp_125760.1	0.6918642512	0.751804083	17.24595041		SmLNCA139841-IBu	-0.07247610092	0.4328451503	0.2983705127		Smp_322980.1	0.5362788496	0.6567250983	0.2335637128							Smp_194750.1	0.5271138848	0.7104119937	4.107122016		Smp_345060.1	0.4403231727	0.3913629553	0.0321170443
Smp_123480.1	-0.5062484475	0.7337214398	7.090489646		Smp_128650.1	-0.6802869825	0.8078523849	20.57878116		Smp_073140.1	-0.326099859	0.8048402535	13.56311706							Smp_133280.1	0.6158763385	0.7515360213	5.171710345		SmLNCA142426-IBu	-0.01430157985	0.424874743	0.2196980981		SmLINC175763-IBu	0.5348095157	0.68293399	1.799090893							Smp_336900.1	0.5264015026	0.7718366131	4.930572308		SmLNCA165824-IBu	0.4398937349	0.4980432803	0.07876647657
Smp_314310.2	-0.5227198309	0.7336321616	3.582281765		Smp_146080.1	-0.4550875592	0.8078356979	43.72134545		Smp_140200.2	-0.499742423	0.8047005335	43.46132829							Smp_032000.1	0.6585103685	0.7496709972	3.514628666		Smp_172190.1	0.009944639274	0.4242729655	0.00242372255		SmLINC161896-IBu	0.5335928283	0.3406621036	0.01500241356							Smp_124510.1	0.5258697512	0.7506030249	6.6460757		Smp_170190.1	0.4371646602	0.4956140447	0.01531281944
Smp_095410.1	-0.5699396496	0.7331951539	3.697479838		Smp_346520.2	-0.5763513601	0.8076579535	14.10985568		Smp_127220.1	-0.4500330202	0.8046763991	18.3608884							Smp_124320.1	0.6546780398	0.7496188031	2.81810578		Smp_323210.1	0.3079518245	0.4241904453	0.1862967379		SmLNCA161899-IBu	0.5333314167	0.5835030056	0.06819870194							Smp_306180.1	0.5234941549	0.4502286422	0.08843052216		Smp_021830.3	0.4366898334	0.4448557228	0.002767176184
Smp_039000.1	-0.4630195705	0.7330684455	4.947520868		Smp_248080.1	-0.6047723904	0.8073998899	13.52301332		Smp_312390.1	-0.6083307734	0.8042741462	12.19351414							SmLNCA143191-IBu	0.644624838	0.7474970292	1.767861348		SmLNCA147808-IBu	-0.08010540309	0.4189513539	0.004360775664		SmLNCS151857-IBu	0.5326746262	0.6499622252	0.2321200025							SmLINC168427-IBu	0.5227024848	0.4436477306	0.007258609299		Smp_169780.2	0.4364001434	0.4376098816	0.05529398156
Smp_123330.1	-0.2194872814	0.7329912938	5.753412765		Smp_138330.1	-0.3561017961	0.8072311059	38.90618076		Smp_211020.2	-0.6098367303	0.8041825217	25.98359448							SmLNCA169296-IBu	0.7085589174	0.7469750026	2.154889246		Smp_304800.3	0.03672105876	0.4175086362	0.005860510617		SmLINC178331-IBu	0.5325040793	0.780762861	8.658858101							Smp_327030.2	0.5226988211	0.6050841522	5.750515981		Smp_176810.1	0.4355773662	0.4406445162	0.001746669592
Smp_081450.1	-0.4083547382	0.7328533045	7.166466303		Smp_266880.1	-0.5244950518	0.8070647737	24.36254462		Smp_315800.1	-0.1892792388	0.8041276193	23.87163807							Smp_313640.1	0.6972209797	0.7468796834	2.785952647		Smp_203970.1	0.08237526444	0.4169272751	0.006607328364		Smp_328330.1	0.5297111928	0.614299835	0.08230866064							Smp_099090.2	0.5218408694	0.7332019126	2.518831616		Smp_327910.3	0.4351612127	0.4096878106	0.00417983322
Smp_146100.1	-0.2365498422	0.7316574646	2.44009817		Smp_067580.1	-0.5058193535	0.8069060072	37.69502454		SmLNCA167572-IBu	-0.2319453211	0.8040812621	8.397482016							Smp_151070.1	0.6948279458	0.7467391851	5.271115287		Smp_328650.1	0.2961246242	0.4166805312	0.1101639963		SmLINC151888-IBu	0.5292268768	0.5644669608	0.06512321828							Smp_330500.1	0.5189396584	0.6752754141	0.6437479282		Smp_046690.1	0.4334363496	0.4887294823	0.09381087877
Smp_038840.1	-0.3691421297	0.731087757	4.791361749		Smp_179590.1	-0.4430444669	0.8068514552	31.27606613		Smp_165350.4	-0.4722543998	0.8040186261	22.81129071							Smp_248110.1	0.7047509989	0.7463608688	3.528275805		Smp_044850.1	0.2420447221	0.4147872509	0.0221794013		SmLNCA161902-IBu	0.5289771088	0.5386771619	0.05640141843							SmLINC178293-IBu	0.5176364494	0.6367184344	1.191147102		SmLINC158172-IBu	0.4326973002	0.4882471155	0.01148756664
Smp_153270.1	-0.4541881165	0.7307297347	7.142398801		Smp_244670.1	-0.4211666259	0.8066452369	64.75063731		Smp_130340.1	-0.3466968048	0.8035128527	19.98491653							Smp_328180.2	0.7768918075	0.7448600987	1.823762846		SmLINC141368-IBu	0.07298618527	0.4139873071	0.01371336275		SmLNCA143157-IBu	0.5289431633	0.6191185306	0.1538936462							Smp_032780.1	0.5171109373	0.6385650993	0.6741836682		SmLNCA160514-IBu	0.4312030118	0.5007980146	0.0290889563
Smp_244350.1	-0.6618369914	0.7305891889	5.275154074		Smp_304890.1	-0.4315883007	0.8066164314	10.70425713		Smp_018620.2	-0.1894322942	0.8028706731	10.00662234							SmLINC158573-IBu	0.6676788614	0.7447198941	5.769028695		SmLINC175512-IBu	0.1292121029	0.4134657017	0.001604108953		SmLINC100210-IBu	0.5278169457	0.5283866709	0.07488097734							Smp_334740.2	0.5169002241	0.6439229783	2.442587699		SmLINC160242-IBu	0.4278161577	0.5154463429	0.04382675478
Smp_016550.1	-0.3508513767	0.7299794233	3.186174275		Smp_164820.1	-0.5109175281	0.806498522	16.77989024		Smp_134820.1	-0.3114143601	0.8027468499	4.688498857							Smp_329680.1	0.7273630906	0.7445017797	3.128811045		Smp_317860.1	0.3149252873	0.408886959	0.331047538		SmLNCA103793-IBu	0.5270734112	0.5167791914	0.01388806329							SmLNCA149788-IBu	0.5164722018	0.6333492613	0.1918219538		SmLINC148076-IBu	0.427500922	0.4803861188	0.008193403661
Smp_198290.1	-0.6758781082	0.7298673115	2.801852785		Smp_344570.1	-0.4480825386	0.8063710225	53.86278863		Smp_170150.3	-0.6763840677	0.8025134997	30.56706874							Smp_057430.1	0.6205812663	0.7444782605	2.539551736		Smp_346200.2	0.3350527443	0.4051706389	0.003260760281		Smp_147090.1	0.5270635994	0.7914887381	10.59972519							Smp_175420.1	0.5160025886	0.6940443589	2.828881009		SmLINC159533-IBu	0.4244545084	0.4823696945	0.01187906493
Smp_157590.1	-0.2638997963	0.7290941846	10.6318821		Smp_313810.1	-0.3456405078	0.8063640039	23.76349809		Smp_167550.2	-0.4184886588	0.8024211101	36.38674987							Smp_320500.2	0.7538170014	0.744301723	5.158792576		SmLINC159475-IBu	0.2307309515	0.4046022052	0.3149881179		SmLNCA159343-IBu	0.526883879	0.6895714549	0.7668552068							SmLINC110231-IBu	0.5159551756	0.7538827581	1.194692036		SmLNCA174835-IBu	0.4241808503	0.433662644	0.005514298467
Smp_133590.1	-0.4247146465	0.7290790491	0.9355016673		Smp_041750.1	-0.4899592369	0.8063639121	14.41399396		Smp_026420.1	-0.4133857722	0.8021594126	23.38984065							Smp_164040.1	0.6326560742	0.7439545775	11.34164821		Smp_020920.1	0.04486968415	0.4044401402	0.01437077085		Smp_138350.1	0.5265900753	0.7165022476	0.9232639405							Smp_316260.1	0.5146316082	0.6285944693	0.7482161961		Smp_091390.2	0.4201678225	0.4849792303	0.01310469164
Smp_157300.2	-0.2452889791	0.7280109406	4.03466963		Smp_330920.1	-0.4877534618	0.8063601401	15.13796789		Smp_046630.1	-0.7143676422	0.8020260548	39.89236538							Smp_181410.1	0.6851921149	0.7439119311	12.09953476		SmLINC174176-IBu	0.07760713324	0.4018434971	0.001257672128		Smp_157840.1	0.5265692715	0.6762887482	0.7395383214							Smp_099090.1	0.5146300768	0.7072609215	2.603754444		SmLNCA167448-IBu	0.4171516363	0.5073510389	0.0319076576
Smp_131360.2	-0.2879829237	0.7278322004	3.327074717		Smp_129100.2	-0.5293806672	0.806337753	11.09508995		Smp_133260.1	-0.5578056013	0.8018803359	23.0755917							Smp_306630.1	0.7139612965	0.7438995041	2.971886982		SmLINC150453-IBu	0.1696049393	0.3999081341	0.0008306410265		SmLINC103526-IBu	0.5264320202	0.4887832951	0.2120590838							Smp_042400.1	0.5129717259	0.6884436286	3.513497311		Smp_163110.1	0.4167321961	0.472149004	0.004591544277
Smp_053550.1	-0.6303478388	0.7273542289	2.770502628		Smp_306370.3	-0.5822100127	0.8062583958	9.329465127		Smp_127650.1	-0.5504075422	0.8018638	48.71629734							Smp_346340.1	0.6740765669	0.7436077175	2.217426468		Smp_321540.3	0.3593525192	0.3968026575	0.00047138565		Smp_148070.1	0.5237477274	0.6285142899	0.1520852381							Smp_045760.1	0.5122034634	0.6518641	1.021175911		SmLINC133742-IBu	0.4165936238	0.475573914	0.03854531849
Smp_086450.1	-0.4375184785	0.7267527467	3.117675478		Smp_001560.1	-0.3547018411	0.8061096743	82.95249938		Smp_188580.1	-0.7926845367	0.8018463829	51.38844924							Smp_066330.1	0.592876701	0.7429349249	4.104790757		SmLINC178418-IBu	0.07056885555	0.3954381993	0.005362093274		SmLINC112613-IBu	0.5225022692	0.5555490234	0.05185051974							SmLNCA159451-IBu	0.5119126058	0.6574065177	2.695125107		SmLINC154347-IBu	0.4159767176	0.4603721223	0.003229426865
Smp_028060.1	-0.4670328073	0.7263899188	2.776509606		Smp_013080.1	-0.4571668956	0.8058600173	64.45496779		Smp_304840.4	-0.182109725	0.8018399075	5.948814403							Smp_213970.1	0.7763148759	0.742837792	3.989055207		Smp_045070.1	0.09445924142	0.393270242	0.1225345843		SmLINC175518-IBu	0.5223200672	0.5316921884	0.01586868639							SmLNCA119794-IBu	0.5107022413	0.773584552	6.240993659		SmLINC107928-IBu	0.415350842	0.4621384028	0.02387583435
Smp_165330.1	-0.1581181317	0.7254711123	1.705903927		Smp_267010.1	-0.3535024766	0.8056875519	18.24203271		Smp_156390.1	-0.6641518524	0.8015934878	18.92718612							SmLINC118167-IBu	0.6788222778	0.7420617704	2.208426613		SmLINC111062-IBu	-0.01195966378	0.3902694653	0.001585282078		SmLINC175747-IBu	0.5222383834	0.5697769008	0.1214405407							Smp_035000.1	0.5099874844	0.6329911694	0.305594792		SmLNCS118426-IBu	0.4148269633	0.4405606282	0.003202452711
Smp_136550.1	-0.4574395948	0.7250129375	7.540379292		Smp_140110.1	-0.323628512	0.8055607346	75.96316822		Smp_177020.2	-0.2006812832	0.8015248253	16.30240673							Smp_179320.1	0.6830541636	0.741928276	15.62165497		SmLINC135395-IBu	0.1241233556	0.3881417058	0.04817952953		Smp_087940.2	0.5221426098	0.7084618224	1.2416626							SmLNCA113807-IBu	0.5088022582	0.5069948496	0.05523740435		Smp_135020.3	0.4146644011	0.4314388033	0.001428550312
Smp_129260.1	-0.4161088433	0.7247897877	8.838552216		Smp_162250.1	-0.314692164	0.8053622084	28.54441014		Smp_145930.1	-0.3464501645	0.8014814255	7.80311132							Smp_133820.1	0.6520781933	0.7416358344	2.533025746		SmLINC138637-IBu	0.3153627954	0.3880461844	0.002698315839		SmLINC154140-IBu	0.5216706623	0.6558495877	0.3089485189							SmLINC144943-IBu	0.5086135715	0.6410256844	0.4148857722		SmLNCA142432-IBu	0.414039606	0.4103342024	0.001628896464
Smp_328350.1	-0.5081461456	0.7239474953	2.116286298		SmLNCA164568-IBu	-0.565453475	0.8048950029	17.09915221		Smp_180040.3	-0.202359541	0.8011879001	4.151122057							Smp_076050.2	0.6412883062	0.7406915887	2.313061352		SmLNCA131876-IBu	0.3807608333	0.3862732335	0.003295299524		SmLNCA156802-IBu	0.5214432285	0.6042996914	0.249654667							Smp_005280.1	0.5084994618	0.5808860409	1.05456496		Smp_126740.2	0.4133183458	0.3979989069	0.008429674246
Smp_010930.1	-0.1187660527	0.7238691899	5.686341868		Smp_068250.1	-0.6176694994	0.8047609115	18.2057263		Smp_332600.2	-0.4142970486	0.8011578847	11.64372379							Smp_038240.1	0.6018497938	0.7404107982	10.2802386		Smp_025160.3	0.2844303849	0.3857008695	0.1983582506		SmLNCA144393-IBu	0.5210481341	0.4633642891	0.03197613167							SmLNCA139616-IBu	0.5069593757	0.664508817	1.231628412		SmLINC112144-IBu	0.4127205133	0.4199181227	0.001581611535
Smp_346530.1	-0.3798538147	0.7231385765	2.63116923		Smp_167160.2	-0.664758945	0.8047551915	12.77060768		Smp_047450.1	-0.3342061219	0.8010248618	12.07154718							Smp_032500.2	0.6670694819	0.739522648	3.320790152		Smp_202980.1	0.3376647483	0.3790919773	0.211911105		Smp_146410.1	0.5209634342	0.7318133125	0.9533966344							Smp_316390.1	0.5057642835	0.7265384355	2.358318403		SmLNCA158406-IBu	0.4111442169	0.5007558241	0.02756451278
Smp_041830.1	-0.7084395186	0.7230028522	3.550499996		Smp_170290.2	-0.5634156792	0.8046235403	8.467702553		Smp_331510.4	-0.4005269093	0.8005533829	7.528034431							Smp_241400.1	0.6671523171	0.7391371863	11.32923747		Smp_137870.5	0.2039960747	0.3661953433	0.0005104509889		SmLINC132707-IBu	0.5205280118	0.6954642465	0.7452655516							Smp_076950.1	0.5055696072	0.696717847	1.430815995		SmLNCA141178-IBu	0.4100748846	0.4918909353	0.04836137083
Smp_319600.1	-0.4795505447	0.7229612173	2.634184795		Smp_334780.1	-0.3797581387	0.8045024001	43.67026802		Smp_123120.1	-0.4617413556	0.8001709372	5.358206872							Smp_194730.1	0.6076093407	0.7388929784	4.828253938		SmLNCA121599-IBu	0.004150242194	0.3635881128	0.2037226079		SmLINC136333-IBu	0.5204674455	0.4449045746	0.03936525326							Smp_196620.1	0.5055239163	0.5846506756	0.4276625971		SmLNCA108266-IBu	0.4076371104	0.4294537312	0.01652540775
Smp_164060.2	-0.3321932077	0.7228999298	3.061209742		Smp_015710.1	-0.4733734384	0.8044262884	11.85541433		Smp_213040.2	-0.1674356656	0.7999225836	9.589739388							Smp_052790.1	0.6830731018	0.7388437013	3.383415652		SmLINC159147-IBu	0.03442906284	0.3532241297	0.02638100222		Smp_154340.2	0.5187882539	0.6980415487	0.7312011591							Smp_166280.1	0.5043387129	0.6645507259	1.394374237		Smp_318440.2	0.4074982958	0.3966593502	0.002030075391
Smp_321910.1	-0.8301826136	0.7225947971	3.493286153		Smp_125440.1	-0.5366739646	0.8043894388	15.7884666		Smp_070780.1	-0.6795488928	0.799876431	55.73792065							Smp_149070.1	0.6763259385	0.73820582	5.760512567		Smp_173730.3	0.2018470441	0.351042634	0.001360678702		SmLINC135563-IBu	0.5180511712	0.5453377022	0.02094055077							SmLINC114378-IBu	0.5042374517	0.3846590752	0.1879665138		Smp_141040.3	0.4071670986	0.4497529658	0.008479009187
Smp_030760.2	-0.70644203	0.72246054	1.655603367		Smp_170060.1	-0.7433894967	0.8042728237	20.75885426		Smp_214000.1	-0.1772617245	0.7997541236	23.52042896							Smp_247700.1	0.7011791223	0.7381478498	1.274700261		Smp_151030.1	0.2105462994	0.3498583606	0.03215989127		SmLINC137276-IBu	0.5178057309	0.4708926419	0.08666806866							SmLNCA154462-IBu	0.5032491986	0.6336589397	0.4550039192		SmLINC111378-IBu	0.4069725534	0.4554740299	0.003060026392
Smp_343190.1	-0.7642988447	0.7220547891	3.622092837		Smp_091840.1	-0.6722177709	0.8041496827	18.1676037		Smp_103830.2	-0.2677858603	0.799655934	3.473997025							Smp_332690.1	0.5750486414	0.7373088467	5.457337717		SmLNCS105463-IBu	0.1028551942	0.3360417089	0.009951809147		Smp_159950.1	0.5174710575	0.6682498812	0.7619743666							Smp_070770.1	0.5032002204	0.7448713604	2.016227079		SmLINC128634-IBu	0.4065516567	0.4836350764	0.463077904
Smp_022130.2	-0.2190945	0.7220438934	2.123936573		Smp_345490.1	-0.4767661836	0.8035429171	10.65137834		Smp_333860.1	-0.3956366877	0.799500625	12.95390726							SmLINC111428-IBu	0.6568864006	0.7370452009	6.600901899		SmLINC111065-IBu	0.1129639447	0.3347630535	0.02545336626		SmLNCA117257-IBu	0.5173893854	0.6346339194	0.7162145825							SmLINC165823-IBu	0.5026341985	0.5027518264	0.02260308691		SmLINC121341-IBu	0.4060988163	0.4572674896	0.005793967754
Smp_068710.1	-0.4921564067	0.721510388	2.870464396		Smp_132540.1	-0.5764114392	0.8034819804	21.72604705		Smp_102840.2	-0.1760041975	0.7991305072	7.902529787							Smp_027850.1	0.725746511	0.7366275035	2.388724403		SmLNCA118004-IBu	0.1647197691	0.3342970388	0.001135386635		Smp_018880.1	0.516319465	0.7548575043	2.977173719							Smp_335620.1	0.5010158396	0.6493883874	0.9938942751		SmLNCA101691-IBu	0.4056821968	0.4209763705	0.001300350456
Smp_081420.1	-0.31747076	0.7212324479	1.555073714		Smp_267270.1	-0.448634285	0.8034818734	29.20170429		Smp_085830.1	-0.4763559516	0.7989988154	19.2684792							Smp_150840.1	0.7252478038	0.7365787361	2.183976006		Smp_110280.1	0.1793292874	0.3273068323	5.14E-05		SmLINC130407-IBu	0.5159851813	0.7641499976	8.660723418							Smp_143750.2	0.5008842714	0.6147297427	0.1064270288		Smp_329820.1	0.4051923201	0.4361739459	0.02363738509
Smp_041460.1	-0.7046676062	0.7203812449	2.115784379		Smp_304660.2	-0.3766898913	0.8034044163	23.04594915		Smp_247810.1	-0.6703312154	0.7989661667	20.39549822							Smp_083450.1	0.6224541648	0.7360381855	3.621085343		SmLINC168820-IBu	0.09842395356	0.3253209728	0.0001982195652		Smp_334500.1	0.5156313552	0.4809155409	0.09855999813							SmLNCA140606-IBu	0.5007345964	0.7288110491	2.530681967		SmLNCA174255-IBu	0.4026467957	0.463260624	0.005389600996
Smp_344140.1	-0.2483096815	0.7201920797	1.271206953		Smp_151570.1	-0.4050956418	0.8029904236	51.0804304		Smp_048260.2	-0.3077879771	0.7989101829	4.94935997							Smp_319700.1	0.5738951048	0.7356724077	2.558977323		SmLNCA150802-IBu	-0.1649933184	0.3231182923	0.01020395494		Smp_052140.2	0.5150347525	0.5386632375	0.01613269825							Smp_180470.3	0.5003938549	0.5597964213	0.3004291697		Smp_332950.1	0.4010639581	0.4336528206	0.001234592496
Smp_005190.3	-0.4681777966	0.7200598832	1.499345983		SmLNCA164781-IBu	-0.5476059291	0.80289281	7.113499091		Smp_067480.1	-0.2305303495	0.7987164702	7.245553969							Smp_138810.1	0.7150983027	0.735593512	2.03749424		Smp_308680.1	0.2844110898	0.3186780097	0.0008518779129		Smp_324690.1	0.5135544197	0.4659474266	0.04592334683							Smp_042550.1	0.4991171425	0.5875743215	0.9240085895		SmLNCS133413-IBu	0.4006452878	0.4448542249	0.002437421593
Smp_321730.1	-0.3394824304	0.7199670328	2.454513152		Smp_328690.1	-0.3091814941	0.8026739952	74.8340419		Smp_129650.1	-0.1679779445	0.7985298673	8.547301007							SmLNCA146877-IBu	0.7339523187	0.7355127193	1.778280488		Smp_127520.1	0.1973258603	0.3169092335	0.0005269688345		SmLNCA172696-IBu	0.5132858889	0.5777309132	0.1278480944							SmLNCA173765-IBu	0.4986826191	0.7167185585	1.442728422		Smp_068950.2	0.3978581988	0.4204169012	0.005419342093
Smp_213990.2	-0.4204036191	0.7198766746	2.105208245		Smp_166090.3	-0.3174046418	0.802650086	38.16690873		Smp_125320.1	-0.7553437198	0.7984288139	48.4202094							Smp_171180.3	0.6530672517	0.7345790616	3.253687174		Smp_146360.3	0.2960128276	0.3149565925	3.93E-05		SmLINC166538-IBu	0.5131742196	0.4534810967	0.00650499255							Smp_125740.2	0.4982028631	0.6522343628	1.007982773		Smp_064380.4	0.3978083568	0.4117485788	0.001249075169
SmLNCA162551-IBu	-0.3815741146	0.7189110163	1.77924414		Smp_171600.1	-0.5031014581	0.8024584623	23.5369603		SmLNCA173737-IBu	-0.3939634416	0.7979997802	21.67935178							Smp_097590.1	0.6543031218	0.7340085244	4.994157287							Smp_140950.2	0.5131477922	0.4920276413	0.006110379973							Smp_009430.1	0.4976234692	0.5336240406	0.32174354		SmLNCA177852-IBu	0.3957167106	0.4718785595	0.01385866667
Smp_208020.1	-0.06389728193	0.7189017749	1.965065227		Smp_174880.1	-0.4342471801	0.8024230025	64.92206262		Smp_301800.1	-0.3138201482	0.7977942839	11.94939348							SmLINC163093-IBu	0.6752080872	0.7336498844	4.447524574							Smp_313640.2	0.5131255465	0.6235519268	0.05715050691							Smp_342820.1	0.4972712502	0.7066094604	1.331329218		SmLNCA122298-IBu	0.394941165	0.4085282358	0.0007764308163
Smp_064600.1	-0.6363007544	0.7186373112	2.107335806		Smp_126170.1	-0.3888745714	0.8023428697	25.86403789		Smp_081900.1	-0.5081043554	0.7973943319	24.6379755							Smp_164040.2	0.6692361033	0.7333959296	2.225919584							SmLINC161432-IBu	0.5124330244	0.4544500316	0.0156706945							Smp_317250.1	0.4970738198	0.5715525072	1.01500921		Smp_001420.2	0.3946990702	0.4557515219	0.007178352862
Smp_039180.1	-0.5046832468	0.718599156	3.962419383		Smp_174110.2	-0.5102489064	0.8023182328	17.53545701		Smp_135010.1	-0.1808025401	0.7971416507	12.09273151							Smp_333400.1	0.6448902498	0.7333549483	3.547449568							SmLINC118657-IBu	0.5117322087	0.5578781381	0.5820951057							Smp_140840.2	0.4968347714	0.6000402996	0.4780499526		SmLNCA161632-IBu	0.3944426431	0.4709030627	0.02179036609
Smp_213530.1	-0.553159907	0.7184182564	3.352059255		Smp_344560.1	-0.5789687245	0.8023169641	17.30503302		Smp_331480.1	-0.6939642974	0.7970522326	39.71140881							Smp_080610.1	0.7131149988	0.7331415397	3.540273226							SmLINC111067-IBu	0.5115151691	0.5373886898	0.03608799606							SmLNCA153903-IBu	0.4965683207	0.4018890714	1.120714449		SmLINC111055-IBu	0.394112407	0.4392651219	0.03680659443
Smp_344200.1	-0.2851042916	0.7182406921	2.914233664		Smp_127160.1	-0.394445464	0.8022696458	27.49992052		Smp_036020.2	-0.187766986	0.79696949	5.517067471							Smp_337490.1	0.5727688378	0.7331127913	4.181475486							Smp_244900.3	0.5110282162	0.6745689031	0.4752103447							Smp_196950.1	0.4964425844	0.6542277514	1.8188791		SmLINC112145-IBu	0.3937349298	0.3788800595	0.0008487333861
Smp_165080.1	-0.3848716043	0.7175637836	1.659192796		Smp_151730.1	-0.4011653295	0.8021175692	68.83176723		SmLNCA166401-IBu	-0.2028892499	0.7969348701	9.348949271							SmLINC145810-IBu	0.6808104533	0.7324499129	1.680535175							Smp_125890.2	0.5101975071	0.6355497607	0.2674343578							Smp_244390.1	0.4955013631	0.5050979767	0.06326442813		SmLNCA110725-IBu	0.3936279076	0.4628437129	0.009761996634
Smp_033600.1	-0.384473697	0.7173862421	3.567303328		Smp_039750.1	-0.3289587146	0.8019534691	8.704718128		Smp_159150.1	-0.4903739006	0.7966335755	11.18509848							SmLNCA101664-IBu	0.6883282246	0.7324477948	1.327820185							SmLNCA122440-IBu	0.5096547967	0.6965227203	0.5835162856							Smp_319860.1	0.4949932132	0.6278467977	0.3370140943		Smp_029940.2	0.3926365832	0.4258055962	0.003588757849
Smp_140560.1	-0.4968185491	0.7169055479	5.292270446		Smp_307880.1	-0.4278466408	0.8018278814	14.14440511		Smp_147060.1	-0.6137167881	0.7966012638	11.46254242							Smp_058650.1	0.6228131825	0.7323791865	3.463075211							Smp_066960.1	0.5081473218	0.6094812578	0.09366137151							Smp_318640.1	0.4940479732	0.5560053141	6.570802371		Smp_340590.1	0.3908634769	0.4078503407	0.0007058200247
Smp_163670.1	-0.3787804478	0.7166554812	5.050175969		Smp_105950.1	-0.4165791321	0.8017161327	35.68708493		Smp_346410.1	-0.7042579432	0.7963444304	43.96473244							Smp_170380.1	0.6559594263	0.7320663163	3.587327724							Smp_267300.1	0.5080154603	0.4526904407	0.01570725723							SmLINC115869-IBu	0.4932414648	0.6642090044	0.3392543809		SmLINC163595-IBu	0.3901207191	0.4400281629	0.009263758199
Smp_001590.1	-0.5555604515	0.7159827107	3.16847181		SmLNCA161880-IBu	-0.5961188046	0.8016362196	12.50077094		Smp_154780.3	-0.272496463	0.7959805397	4.883043755							Smp_145070.1	0.6310707963	0.7315410917	6.365650477							SmLNCA148725-IBu	0.5077022951	0.6721112334	0.2501296325							Smp_133170.1	0.4924109998	0.5906991995	0.6558260869		SmLNCA106685-IBu	0.3899111962	0.4523661281	0.01655534091
Smp_062680.3	-0.3328974857	0.7158911081	3.64567065		Smp_045400.1	-0.4792307007	0.8015526922	19.88925631		Smp_174510.1	-0.8423925591	0.7957683924	32.085372							SmLINC109102-IBu	0.720386535	0.7312737948	1.425802489							SmLNCA125263-IBu	0.5076930648	0.6575085369	0.4003366999							SmLNCA144745-IBu	0.4919236995	0.4294122669	0.02145744739		SmLNCA152265-IBu	0.3884912069	0.3965254431	0.001167999727
Smp_125130.1	-0.3356085817	0.7158145811	9.169732152		Smp_009070.1	-0.718489027	0.8014572681	20.14255369		Smp_212350.1	-0.3050633749	0.7956703209	3.317693729							Smp_319210.1	0.6532688106	0.7310403321	4.808775642							SmLNCA173788-IBu	0.5067896942	0.7647471337	6.911303684							Smp_345210.3	0.491590056	0.4275762473	0.07182659611		SmLNCS138930-IBu	0.3878412826	0.4585873219	0.004590255292
Smp_031220.1	-0.3942883486	0.7156242623	6.041458408		Smp_149180.2	-0.5851027796	0.8013508959	10.81496121		Smp_135540.2	-0.4173876691	0.7956107263	4.48914105							Smp_151360.2	0.7099699848	0.7310114992	1.659956025							SmLINC119139-IBu	0.5061660464	0.5743583062	0.02393376289							Smp_334460.1	0.4910454556	0.5064337042	0.6464279628		Smp_068920.2	0.3844191783	0.415148823	0.07781927365
Smp_049930.1	-0.2723672044	0.7150672266	3.298545648		Smp_157830.1	-0.628580006	0.8012894076	13.39627769		Smp_210740.1	-0.570194322	0.7954597731	38.06278615							Smp_089060.1	0.7051664997	0.7300701728	2.17586817							SmLINC172879-IBu	0.5053370505	0.5291759153	0.0145838478							Smp_060220.1	0.490846184	0.7059735382	0.8746895155		SmLINC115596-IBu	0.3842621781	0.4305216958	0.002342136536
Smp_021790.1	-0.4761040808	0.7141409139	1.174083543		Smp_007690.1	-0.6374098556	0.8012486937	6.185073627		Smp_315810.1	-0.2841543035	0.7953975937	22.65506953							Smp_052500.1	0.745070587	0.7296540953	2.656134095							Smp_317180.1	0.5050584881	0.4577604915	0.03076219463							SmLINC145190-IBu	0.4900862458	0.4031523922	0.06130740478		Smp_156160.1	0.3837918614	0.41886415	0.01929434206
Smp_132180.3	-0.4653850557	0.7138796591	4.056021919		Smp_138310.1	-0.3741639065	0.801140795	21.2469277		Smp_243760.1	-0.5143676024	0.7949244976	16.64451734							Smp_179940.3	0.7805094699	0.7285778182	3.920902561							Smp_144490.1	0.5044486297	0.7161064648	0.8663948728							Smp_095650.1	0.489843083	0.5822234036	1.218090889		SmLNCS158468-IBu	0.3832943762	0.4386597945	0.0059343807
SmLNCA134777-IBu	-0.435140538	0.7138267611	2.057114191		Smp_164150.1	-0.4786472207	0.8011017978	31.33783563		Smp_155770.1	-0.04663872871	0.7947618874	9.510545199							Smp_127480.4	0.7115959793	0.7284489563	0.8849922005							SmLINC115910-IBu	0.5044378454	0.7184349613	2.977492273							Smp_095650.2	0.489843083	0.5822234036	1.218090889		SmLINC118716-IBu	0.3832762105	0.3937371509	0.001114994749
Smp_039820.1	-0.6219184255	0.7130630631	5.25444663		Smp_099310.2	-0.4504027706	0.8010571205	26.0102283		Smp_162980.1	-0.5138632341	0.7943361857	13.02465131							Smp_157100.2	0.7098767582	0.7283055238	1.36217935							Smp_148660.4	0.5042743416	0.5933214987	0.028806519							Smp_306350.1	0.4897985166	0.7618385192	3.896335555		Smp_169940.2	0.3819660564	0.4199567209	0.03736316529
Smp_316100.2	-0.7054031412	0.7130165026	1.807307462		Smp_033050.1	-0.4899696084	0.8008512318	10.84758343		Smp_331330.1	-0.7256527732	0.7939782945	23.11304005							Smp_018280.1	0.7021002085	0.7282636769	3.555961198							Smp_054820.2	0.5028173671	0.5654146397	0.02564801363							Smp_301330.1	0.488182224	0.5617446174	6.978663432		SmLNCA118327-IBu	0.3798826712	0.4251350514	0.004871039889
Smp_011220.1	-0.3624588559	0.7128975088	1.41629672		Smp_035380.1	-0.3683111132	0.8008036773	63.58795424		Smp_163750.1	-0.523996434	0.7937473085	19.81696759							SmLINC122886-IBu	0.7657791278	0.7279027516	2.582565285							SmLNCA123536-IBu	0.5027166424	0.4334672368	0.05649406997							Smp_210370.1	0.4877087711	0.6582294389	1.135245736		SmLNCA158237-IBu	0.3784623726	0.4705786759	0.06782338255
Smp_315490.1	-0.3485601666	0.7125910506	2.081457344		Smp_137530.1	-0.374917965	0.8007965761	28.66016845		Smp_156270.1	-0.4777433244	0.7936166251	25.51340383							Smp_344450.1	0.6162836645	0.7271514587	5.135740569							SmLINC102413-IBu	0.5022227313	0.3547699275	0.005580505976							Smp_343690.1	0.4874451055	0.7421482525	3.801320674		SmLNCA119778-IBu	0.377657192	0.4254306133	0.006735480178
Smp_136990.1	-0.5893106475	0.7117952368	6.106986843		Smp_333030.1	-0.7747374105	0.8007564903	19.52439852		Smp_148870.1	-0.1971904712	0.7935521661	17.15881235							Smp_213960.1	0.7066427358	0.7268813302	3.849497259							Smp_162360.1	0.5021818775	0.6696644366	0.6016093068							Smp_043250.1	0.4868301193	0.5321901265	0.04223697051		Smp_341950.3	0.3774766008	0.4147029428	0.02973465256
Smp_136520.2	-0.5114169467	0.7113462498	2.441382355		Smp_073070.1	-0.5649488023	0.8005486481	16.22145962		Smp_320570.1	-0.4279789028	0.792902635	5.373141389							Smp_128160.1	0.6143749263	0.7268224277	7.830955775							Smp_300380.2	0.5020730731	0.4963080229	0.02283814524							SmLINC121213-IBu	0.4863670138	0.5762431012	3.497179184		Smp_066520.1	0.3760237888	0.4205206025	0.008718680501
Smp_166310.1	-0.1299701294	0.7105749163	3.928860933		Smp_310600.1	-0.3986410709	0.8005180137	44.74551092		Smp_341110.1	-0.5504419892	0.7927623884	22.81284783							SmLINC160968-IBu	0.5595589036	0.726744969	0.8829018817							SmLINC108621-IBu	0.5016424975	0.7158842462	1.346817981							Smp_316380.1	0.484654774	0.6040217471	0.532857571		Smp_086270.3	0.3756145997	0.4126437132	0.001849083707
Smp_012480.4	-0.4032983043	0.7105548536	1.328640946		Smp_203310.2	-0.3859152797	0.8002727528	24.96718175		SmLNCA114768-IBu	-0.449004222	0.7926422179	13.18814495							SmLINC146438-IBu	0.680566107	0.7259734299	2.911315174							SmLINC144316-IBu	0.5014908632	0.6210175495	0.8632945481							Smp_014620.1	0.4845982847	0.7045192521	0.6250987134		SmLNCA168635-IBu	0.3722825894	0.3877878238	0.0003899017633
Smp_049920.1	-0.2690574817	0.7103067501	2.345125442		Smp_345880.2	-0.4120943134	0.8001771481	19.45259643		Smp_164730.1	-0.6276918855	0.7924851908	34.76720181							SmLNCS163459-IBu	0.643512529	0.725741562	5.522816069							Smp_164890.2	0.5013035102	0.5945369899	0.0269901126							Smp_154910.1	0.4812736566	0.6944672805	0.7736234539		Smp_241750.1	0.3720302201	0.425099672	0.002331333277
Smp_312870.1	-0.4322398231	0.7101051427	2.60534165		Smp_000020.1	-0.5772595756	0.8001133177	12.00138583		SmLNCA116548-IBu	-0.4176172694	0.7923655035	24.43983607							Smp_319050.1	0.7323930514	0.7254015813	2.937678734							Smp_124870.1	0.50095517	0.5364220689	0.4386120632							SmLNCA160500-IBu	0.4807610025	0.6736587797	0.7688346578		SmLINC126792-IBu	0.3707081433	0.4595575274	0.3623001357
Smp_149050.2	-0.5017959956	0.7097607364	2.222100712		Smp_028200.4	-0.4822598931	0.7999940477	20.46201211		Smp_340110.1	-0.1547144083	0.7923382133	8.267001658							Smp_246360.1	0.6592584918	0.723824584	1.669812027							SmLINC100873-IBu	0.5008193743	0.4809587833	0.006976612141							SmLINC155270-IBu	0.4796051331	0.6302620973	0.7458175024		SmLINC150298-IBu	0.3705755951	0.4260926085	0.006190433736
Smp_315580.1	-0.4353515218	0.7096927892	3.542636182		Smp_151420.1	-0.4981110691	0.7999883489	19.25373412		Smp_247180.1	-0.8278242955	0.7922781914	58.09691523							SmLINC157868-IBu	0.6888924106	0.7237930096	4.670700779							SmLINC147348-IBu	0.4996830638	0.5767431363	0.3489864528							SmLINC159503-IBu	0.4794222353	0.5321027449	0.07548261305		SmLNCA113888-IBu	0.3705707078	0.4251701015	0.005489312739
Smp_144660.3	-0.3470055088	0.7096315881	4.855245002		Smp_159930.1	-0.4373706673	0.7998512336	56.48817525		Smp_018360.1	-0.3899613394	0.7921455492	12.056682							Smp_140530.1	0.6550434365	0.7236064481	6.987867684							SmLINC122228-IBu	0.4996773335	0.603547457	0.364432231							Smp_307840.1	0.4779401617	0.6137608101	0.2078269514		SmLINC153238-IBu	0.3702269765	0.4419854002	0.005240069434
Smp_025340.1	-0.3020236908	0.7092604666	1.815258911		SmLNCA114272-IBu	-0.4298969017	0.7997842523	6.980019594		Smp_065770.1	-0.1969945498	0.7920500922	6.675000146							Smp_019050.1	0.6977206995	0.7231492345	3.218280683							SmLNCA138267-IBu	0.4965727279	0.4832526772	0.1582369225							SmLINC121626-IBu	0.4777873244	0.6802441373	0.6320443624		SmLNCS137865-IBu	0.3695994768	0.4443003383	0.0196574738
Smp_301050.1	-0.3569884408	0.709095733	5.602099106		Smp_246240.1	-0.3786724029	0.7997826166	22.76477231		Smp_300070.1	-0.7195288745	0.7919735081	38.52827143							Smp_323090.1	0.6691964555	0.7224989824	2.687700817							SmLINC125168-IBu	0.4960528363	0.4540528833	0.02653675298							Smp_180800.1	0.4773989676	0.6560602868	1.143623495		Smp_049240.1	0.3677170751	0.4151583765	0.02844948408
Smp_082620.1	-0.3763674925	0.7089806856	3.83877972		Smp_306370.1	-0.4709298506	0.7996686081	8.604762856		Smp_201600.1	-0.8104003783	0.791663718	52.32896672							Smp_102430.1	0.5840194857	0.7200359975	4.273941422							SmLINC153240-IBu	0.4959963574	0.5200012533	0.01132298496							Smp_320940.2	0.4769544735	0.588814075	3.975814102		Smp_171880.2	0.3667025041	0.4538626487	0.01803204956
Smp_145550.1	-0.1875229311	0.7085270983	1.8421024		Smp_104450.1	-0.4944472229	0.7993687767	34.85360421		Smp_163420.2	-0.6426690306	0.7914111249	13.99171864							Smp_156990.1	0.6306260137	0.7199853705	3.163678918							SmLINC148344-IBu	0.4953808902	0.6346157517	0.234503417							Smp_318690.1	0.4766539775	0.4972952919	6.433785328		Smp_021060.1	0.3645761282	0.444345749	0.005717105535
Smp_074900.1	-0.5218704664	0.7080736168	8.26557816		Smp_130810.1	-0.4272676762	0.7993403414	61.25772757		Smp_072720.1	-0.3465314888	0.7910915713	6.347013647							Smp_340920.1	0.6222403802	0.7197687487	1.965592714							Smp_213850.2	0.4949332179	0.6305061123	0.1326044006							Smp_079800.2	0.4763285269	0.5554499216	0.09124910827		SmLINC159734-IBu	0.3637412323	0.4149632148	0.0009500480215
Smp_005320.1	-0.5768907262	0.7079869214	2.604399293		Smp_174220.1	-0.6711174625	0.799268623	15.07435707		Smp_085830.2	-0.5073675129	0.7905153843	10.78561922							Smp_347030.2	0.7590863277	0.7194752625	1.995056017							SmLINC159366-IBu	0.4946429882	0.473326227	0.01599539884							Smp_122050.1	0.4756804508	0.539836998	0.5269325117		SmLINC150907-IBu	0.3627997714	0.3234155139	0.001857894398
Smp_174660.1	-0.39471393	0.7078757283	2.308233901		Smp_105210.2	-0.437829695	0.799228644	13.87297077		Smp_315760.2	-0.3310146529	0.7904817765	7.973307325							Smp_334020.1	0.6048403413	0.7192803945	3.604620064							SmLINC115520-IBu	0.4937678733	0.5464381693	0.01872820672							Smp_343510.1	0.4753233656	0.5775594041	0.1056819317		SmLNCA175090-IBu	0.3607638773	0.4160174859	0.0635616659
Smp_167290.1	-0.3715477019	0.7074791213	4.790545342		Smp_346340.3	-0.3547663351	0.7990944073	10.21517557		Smp_327560.1	-0.2586563522	0.7900427196	18.57134546							Smp_211130.3	0.7099177182	0.7192782073	1.369076853							Smp_331180.1	0.4918413895	0.7344551072	3.742861983							Smp_123720.1	0.4751830462	0.4416417134	0.08116234916		SmLNCA122288-IBu	0.3597281071	0.4383863658	0.003729827442
Smp_137840.2	-0.3924291195	0.707361584	1.834383102		Smp_343040.1	-0.4551506745	0.7990322761	45.95540799		Smp_045710.1	-0.3971097665	0.790035472	14.99203823							Smp_311200.2	0.6925557296	0.7190559901	1.150389871							SmLINC132022-IBu	0.4912867363	0.6744652122	0.9186612571							Smp_305560.3	0.4745975327	0.499098694	0.2843540625		Smp_084540.3	0.3590043623	0.3673916704	0.0003246010645
Smp_341090.1	-0.4642334145	0.7073568882	2.428138387		Smp_342610.1	-0.5244123737	0.7989200707	16.24935681		Smp_308300.1	-0.7438416878	0.7896183367	23.66496684							SmLINC148293-IBu	0.7150779966	0.7190171542	0.7219902077							SmLNCS104760-IBu	0.4900526446	0.5736905553	0.1291975314							Smp_307260.3	0.4733044003	0.7073505677	0.9221741029		SmLNCA169546-IBu	0.3547715382	0.4337598591	0.004485554404
Smp_066730.1	-0.7972576994	0.7070207215	4.234319016		Smp_126450.1	-0.4051330779	0.798727136	25.80534385		Smp_158890.1	-0.7356477742	0.7896063806	51.96372863							SmLINC118173-IBu	0.6798523894	0.7173745682	0.739077128							SmLINC110937-IBu	0.4899138188	0.6322215075	0.2793245718							Smp_346170.2	0.4726346832	0.6671189402	0.9095323182		SmLNCA120652-IBu	0.3493678715	0.384230707	0.002675688159
Smp_337140.2	-0.5557847717	0.7069550143	2.042526754		Smp_323540.1	-0.3957520362	0.7987121111	44.72960011		Smp_334010.1	-0.2474299699	0.789104537	4.848322218							SmLNCA112710-IBu	0.6775525369	0.7172883864	1.940798073							SmLNCA154980-IBu	0.4887079983	0.6522985421	0.2244596192							SmLINC130213-IBu	0.4726028959	0.3829312829	0.004981072565		SmLINC100593-IBu	0.3478135557	0.41980006	0.0151458543
Smp_143560.1	-0.5524107047	0.7067605688	5.505460125		Smp_009560.2	-0.3263373383	0.7986616715	20.47955373		Smp_036500.1	-0.158827545	0.7886284171	10.17055701							Smp_245200.1	0.5976515841	0.7172266436	2.945547662							SmLINC104350-IBu	0.4881053056	0.6114124632	0.7974716296							SmLINC159289-IBu	0.4723520509	0.5059141363	0.01897819481		SmLINC115085-IBu	0.3454049032	0.3709024979	0.0006616778653
Smp_328080.1	-0.7188263965	0.7064021757	2.022852347		Smp_170210.1	-0.4342172881	0.7983899778	54.62613331		Smp_158560.4	-0.2271729316	0.7883399962	5.825802398							SmLINC158051-IBu	0.6539398219	0.7166207734	4.191799563							SmLNCA159342-IBu	0.4876399422	0.5671663231	0.05465216344							Smp_163310.1	0.4709268171	0.6393785262	0.8986451212		SmLNCA100357-IBu	0.3444914888	0.4430583346	0.01933165574
Smp_018710.1	-0.3444429259	0.7061509075	5.896176629		Smp_170700.1	-0.4398010196	0.798382121	77.45016527		Smp_246970.1	-0.3650287417	0.7881794732	12.00901045							SmLINC159472-IBu	0.6343415968	0.7164983967	1.863518632							SmLINC172194-IBu	0.4853091771	0.4548299365	0.07640513821							Smp_146810.1	0.470602834	0.5332023421	2.929921945		SmLINC177899-IBu	0.3430409152	0.4108254559	0.001607063291
Smp_333910.1	-0.4523954441	0.705618573	2.655742653		Smp_105480.1	-0.3402842044	0.7983639484	56.25427376		Smp_244950.1	-0.3021699817	0.7881244883	17.25664684							SmLNCA102064-IBu	0.6795666816	0.7160639736	2.975560024							SmLINC172882-IBu	0.4851522726	0.4585950655	0.005065913285							SmLINC135183-IBu	0.4703397252	0.630735403	2.048111647		Smp_212540.2	0.3416197131	0.3761572214	0.000197526853
Smp_065190.1	-0.5821928779	0.7055104572	3.39250247		Smp_144210.1	-0.3126557297	0.7983636027	13.38849982		Smp_031680.1	-0.2411329175	0.7879816216	7.628131929							Smp_147130.1	0.6790062227	0.7157797266	1.257552799							Smp_076990.2	0.4849127566	0.6121542111	0.1002301839							Smp_316130.1	0.470094766	0.6369334121	1.709628591		SmLINC150451-IBu	0.341156175	0.3814042659	0.008414548031
Smp_042770.1	-0.6152065675	0.7053295756	1.62997524		Smp_243200.1	-0.4275583072	0.7982909106	15.02317466		Smp_210300.1	-0.6853727098	0.7879396858	34.87209967							SmLNCA137975-IBu	0.7401925928	0.7145496025	1.195950484							SmLNCA174444-IBu	0.4848471683	0.5922833112	0.1648806414							Smp_312850.3	0.4698729453	0.5108636407	0.02210689022		SmLINC100196-IBu	0.3409205052	0.3741997187	0.02155319066
Smp_337560.1	-0.5150493819	0.7049363151	1.864684625		Smp_343650.1	-0.4118710496	0.7981205922	16.01393596		Smp_128680.2	-0.6341132086	0.7878570882	23.75028151							Smp_212260.1	0.6419063151	0.7142590126	2.855486861							SmLINC111071-IBu	0.4844658731	0.4781689965	0.02114458601							Smp_004000.1	0.4697396182	0.6282794526	0.2521649144		SmLINC168854-IBu	0.3404612085	0.3596892219	0.0005597231733
Smp_010280.1	-0.6026406093	0.7046337125	2.349106284		Smp_141770.2	-0.3797572595	0.7980717124	14.5955902		Smp_341950.2	-0.3703665054	0.7878019152	8.414860742							Smp_098850.1	0.7146358695	0.71381205	2.69940185							Smp_016750.1	0.4842380816	0.5925334929	0.1685270094							Smp_130480.3	0.4695133411	0.4966817415	0.1122939946		SmLINC164046-IBu	0.3388922073	0.3752805909	0.003383062825
Smp_056240.1	-0.2594311889	0.704365308	2.019223898		Smp_057090.1	-0.4572295288	0.7980616567	66.78652902		Smp_075500.1	-0.8120776497	0.7877566918	18.61641338							Smp_344670.1	0.7619746593	0.7137036224	3.058096559							SmLNCA126927-IBu	0.4834064245	0.4719115094	0.03006081638							Smp_303540.2	0.4689740441	0.6104886259	5.94584645		SmLINC115084-IBu	0.3377728228	0.3667495031	0.001102184758
Smp_057230.1	-0.3494070805	0.7037815893	1.920375424		Smp_164860.1	-0.4577687878	0.7980354666	19.9470042		Smp_153200.1	-0.3031974406	0.7875801229	5.105423466							Smp_122960.1	0.6785809986	0.7136868312	2.351222482							SmLINC101803-IBu	0.4833500219	0.3916901541	0.002924778828							Smp_126210.2	0.4689320506	0.5105673314	0.03400605341		SmLINC107169-IBu	0.336653209	0.3100817176	0.0002631416632
Smp_141320.1	-0.6916637635	0.7037434447	4.382987238		Smp_245010.2	-0.3869723549	0.7980188805	21.00589289		Smp_155970.1	-0.214884892	0.7874683581	20.03037653							Smp_103320.1	0.6543933329	0.7136617065	2.554841531							SmLNCA117535-IBu	0.4833162007	0.7449312718	3.041576893							Smp_087320.1	0.4687573987	0.5013523233	0.5238557166		Smp_213610.3	0.3361135894	0.3935047234	0.00266804245
Smp_137650.1	-0.09597714433	0.7028934172	5.004962293		Smp_059360.1	-0.7769849003	0.7979250834	20.12676158		Smp_158670.1	-0.049969557	0.7874578664	11.21364599							Smp_178710.2	0.6240258175	0.7133547463	2.664685597							SmLNCA136169-IBu	0.4829848992	0.6333689538	0.28870317							SmLNCA174349-IBu	0.4680777681	0.6557084738	0.4231560268		SmLINC123561-IBu	0.335653804	0.4008254632	0.005192942603
Smp_306640.3	-0.7256981733	0.7028196963	3.815302279		Smp_161330.1	-0.2949645925	0.7977729352	38.80628546		Smp_315710.1	-0.583163575	0.787061549	12.41117038							Smp_314290.3	0.6599080448	0.7132568913	1.41153277							Smp_151420.2	0.4829600762	0.500662255	0.005757483858							SmLNCA107744-IBu	0.4677264594	0.5899471936	0.1594969332		SmLINC177425-IBu	0.3331664069	0.3463101965	0.0004973308006
Smp_094420.1	-0.2819343659	0.7026605498	2.654532679		Smp_075140.1	-0.3678997257	0.7977013649	46.92962643		Smp_320330.1	-0.8617856799	0.7870022252	40.49217198							SmLINC154466-IBu	0.6667404932	0.7131585012	1.228982874							SmLNCA167966-IBu	0.4826383726	0.5830163546	0.08442629143							SmLINC150976-IBu	0.4672287264	0.6862335954	0.7000293898		SmLNCA173167-IBu	0.3318697464	0.3535167768	0.0007076672593
Smp_176090.1	-0.4515238214	0.7025551081	1.758648046		Smp_343130.1	-0.3972739676	0.7976069281	5.057862241		Smp_203580.1	-0.7696003687	0.7869325607	44.22054198							Smp_345350.1	0.6525200085	0.7121658489	3.78316698							Smp_089570.2	0.4822686845	0.4756104313	0.00265189741							Smp_340120.1	0.4670219655	0.6010747875	0.9172782693		Smp_214060.2	0.3314987879	0.4027405945	0.005452900159
Smp_319220.1	-0.4990296011	0.7024334102	2.67072732		Smp_026510.1	-0.4225752901	0.7975049527	14.25580673		Smp_310210.1	-0.2677747333	0.7869315811	12.78665364							SmLINC145987-IBu	0.6856943492	0.7119379992	1.872567484							SmLINC134502-IBu	0.4800442889	0.4602970052	0.006980189348							Smp_123720.2	0.4667728711	0.5753113526	0.05403122741		SmLINC120659-IBu	0.329780919	0.3673703413	0.0002798621589
Smp_208050.1	-0.347901531	0.7023038484	1.947438719		Smp_178230.1	-0.4182357739	0.7974670348	45.28193938		Smp_176020.1	-0.6173083099	0.7863194328	6.736830605							SmLINC161802-IBu	0.692679276	0.7110926348	1.27734985							SmLNCA113460-IBu	0.4796426378	0.4542974783	0.0160224146							SmLINC159731-IBu	0.4664292596	0.6024813641	0.2069097003		Smp_130470.2	0.3280613685	0.3441109303	0.0008308653313
Smp_328180.1	-0.6177000105	0.7020681871	2.609506418		Smp_155360.1	-0.6453155344	0.7973802179	17.65212602		Smp_006730.1	-0.4501293725	0.7854006279	9.283604856							Smp_041600.1	0.5743623477	0.710156395	5.094485205							Smp_104680.3	0.4792931503	0.5320692385	0.01195153991							Smp_151640.2	0.465842735	0.3182221627	0.0330555703		SmLINC135114-IBu	0.3262000966	0.3755787359	0.001832925935
Smp_267100.1	-0.8175137493	0.702040944	4.070430942		Smp_025620.1	-0.4065206168	0.797250001	65.59503544		Smp_243750.1	-0.4778770322	0.785400613	9.841487883							Smp_157140.1	0.5700535201	0.7097474472	3.051586886							Smp_344420.2	0.4789457936	0.6199069147	0.9782151408							Smp_088950.2	0.4658058209	0.7117931212	1.219714041		SmLNCA132427-IBu	0.3261310258	0.4257777288	0.01957128218
Smp_245560.1	-0.4732773338	0.701587526	2.004079999		Smp_141230.1	-0.4105696492	0.7972326237	74.75576766		Smp_078110.2	-0.0908255272	0.7852521611	6.84905714							SmLINC121274-IBu	0.6540649333	0.7078921968	0.5260351053							Smp_031570.2	0.4785039988	0.5147123126	0.009355064423							SmLINC156482-IBu	0.4655392862	0.5298955504	0.3552204671		SmLNCA170831-IBu	0.3256864404	0.4190339712	0.00692196601
Smp_075640.2	-0.4666166448	0.7006140192	2.942293628		Smp_306800.2	-0.447907818	0.7970056635	15.7724723		Smp_105220.1	-0.6728604767	0.785184342	18.35440667							SmLINC135032-IBu	0.7363372758	0.7078087391	1.2641228							Smp_332570.2	0.4779682493	0.6158398584	0.07067699967							SmLINC140854-IBu	0.4642281193	0.5641147744	0.09735143843		SmLNCA107643-IBu	0.3234353872	0.3780966838	0.0003373086232
Smp_307440.1	-0.6225619916	0.70058146	3.018653088		Smp_337340.1	-0.4851127052	0.7968567762	20.44215458		Smp_331310.1	-0.4692865397	0.7850814073	14.4019448							Smp_011030.1	0.755189983	0.7070533899	1.945413425							Smp_308550.2	0.4778358723	0.4403072179	0.01180241788							SmLINC159477-IBu	0.4634421108	0.5003557875	0.2776147729		SmLNCA138960-IBu	0.3208135824	0.3749579562	0.0007656065449
Smp_174420.1	-0.2541715182	0.7004247624	2.652153869		Smp_158330.1	-0.313851463	0.7968398543	57.35813302		Smp_018550.1	-0.3655606438	0.7843407319	28.9316697							Smp_003700.1	0.6964684163	0.7065300644	2.033655463							SmLINC148370-IBu	0.4754055065	0.4897807528	0.0433981384							Smp_305560.4	0.4631789499	0.4332424639	0.1670570947		Smp_323300.1	0.3193684981	0.3336437066	0.002037187519
Smp_045920.2	-0.8249071499	0.70006501	4.742144915		Smp_124130.1	-0.4231519179	0.7963777084	22.01988076		Smp_244030.1	-0.6129154318	0.7842958304	7.714524067							SmLNCA139285-IBu	0.6736731022	0.7065081975	1.266299908							SmLINC143669-IBu	0.4746476814	0.5459903093	0.02239785401							Smp_318660.1	0.4620387473	0.4950125208	3.954382021		SmLNCA119083-IBu	0.3173690422	0.3629409575	0.0003381536376
SmLINC178252-IBu	-0.2442130621	0.6996044327	2.124311499		Smp_246000.1	-0.3526447479	0.7963764828	5.329494466		Smp_034610.1	-0.4535124787	0.7841098927	9.27129644							Smp_010100.1	0.6628044007	0.7059952797	2.574507475							SmLNCA151460-IBu	0.4739686883	0.5364169208	0.02294703657							SmLINC116716-IBu	0.4616460526	0.6239696944	0.3392250277		Smp_324610.1	0.3171887332	0.3140216561	0.0001639773458
Smp_142510.2	-0.2906239514	0.6988333395	2.750909236		Smp_343830.1	-0.4750165659	0.796302264	64.57974505		Smp_057620.3	-0.1416957702	0.7834508985	7.057291939							Smp_332560.1	0.6768688587	0.7055824085	1.566293477							SmLNCA101364-IBu	0.4735708538	0.554897862	0.02419890497							SmLINC135763-IBu	0.4610570025	0.6316574817	0.5988528361		Smp_053820.1	0.3171792558	0.331863281	0.0001942606884
Smp_058530.1	-0.5302330258	0.6987820906	4.751571674		Smp_164940.1	-0.6535118878	0.7962853587	13.399919		Smp_345090.1	-0.2284960332	0.7834504498	15.35387622							SmLINC121571-IBu	0.6328302263	0.7047479622	3.857305466							SmLNCA176244-IBu	0.4725497688	0.6779551189	1.160650041							Smp_050430.1	0.4597283508	0.4956930841	0.07542767383		SmLNCA138373-IBu	0.3132748219	0.3321126644	0.0001468477118
Smp_004200.1	-0.5752111726	0.6986461988	5.376193116		Smp_136130.1	-0.3704343705	0.7959406874	18.72039226		Smp_138210.1	-0.5071809466	0.7830121218	32.70470319							SmLINC113517-IBu	0.6495647191	0.7034859764	0.687629978							SmLINC156634-IBu	0.4711590264	0.4326137239	0.02827193862							SmLINC130876-IBu	0.4588861694	0.6647673247	1.345324568		SmLNCA157174-IBu	0.3094584846	0.3367420217	0.0001782006068
Smp_142400.1	-0.4700612628	0.6980799566	1.870468706		Smp_138320.1	-0.4837754254	0.7958123558	16.48341364		Smp_167500.3	-0.3395359468	0.7829314862	3.103983377							Smp_098980.2	0.7221323759	0.7034111533	1.629730916							Smp_015780.1	0.4710773228	0.6846182726	0.70055325							Smp_244300.1	0.4576005439	0.4711309392	0.1971566062		Smp_079420.2	0.3035482021	0.3064646442	0.0001013910013
Smp_161580.1	-0.7752566363	0.6980032436	2.164025998		Smp_347720.1	-0.49568671	0.7953899387	17.86074231		Smp_136300.1	-0.3314922795	0.7827637568	9.65192662							SmLINC157731-IBu	0.730965672	0.7031266825	0.9933903158							Smp_242830.1	0.4709832675	0.5441738706	0.206028651							SmLNCA127525-IBu	0.4565800361	0.5195941299	0.1186615651		SmLINC134494-IBu	0.3031996333	0.346870227	0.0005751329572
Smp_050760.1	-0.5028310674	0.6979062866	2.816446331		SmLNCA109332-IBu	-0.3761352796	0.7951800466	6.678428406		Smp_345260.1	-0.2729680293	0.7827231685	10.82923256							Smp_321690.1	0.5760012078	0.7015280127	0.7943986911							Smp_076630.1	0.4700492589	0.6478067315	0.4409753022							SmLINC150456-IBu	0.4558313632	0.5795989834	0.08773480048		SmLINC171451-IBu	0.3015081329	0.3687649357	0.002081221166
Smp_247820.1	-0.4248438029	0.6975782491	3.737588455		SmLNCA167459-IBu	-0.4952224909	0.7951702229	13.77005925		Smp_318200.1	-0.7452701099	0.7826333909	38.99885661							SmLINC109581-IBu	0.7770076219	0.7010408721	1.46694828							SmLINC116334-IBu	0.4696653911	0.6018623513	0.1536311442							Smp_129920.1	0.455720632	0.5336707088	0.1792819859		SmLINC112152-IBu	0.30017647	0.3095843866	8.65E-05
Smp_147650.2	-0.2444586746	0.6974076299	4.579050305		Smp_210970.2	-0.4580624748	0.7950616523	11.65350413		Smp_075280.2	-0.4224620136	0.7824909628	20.57188432							SmLINC138675-IBu	0.6589410233	0.7009014026	1.214783537							SmLNCA141574-IBu	0.4694775503	0.4222017463	0.02673175861							Smp_099320.1	0.4556846027	0.5816274899	1.235741383		SmLINC117485-IBu	0.2995877729	0.3371126875	0.0001145826074
Smp_097710.1	-0.4600580243	0.6973357721	4.967748369		Smp_345970.1	-0.3211822264	0.7950592254	15.08266995		Smp_005190.2	-0.5749505444	0.7823889993	17.76830223							Smp_063830.1	0.5521010874	0.7007119671	3.070226853							SmLNCS111739-IBu	0.4692340944	0.4348091255	0.02135102328							Smp_040100.1	0.4545992342	0.5753712374	0.7497819588		SmLNCS160574-IBu	0.2983580546	0.3700425895	0.001807964623
Smp_242360.2	-0.4620421656	0.6973034869	2.992068187		Smp_144390.1	-0.6783779291	0.7950339479	15.06826702		Smp_161450.1	-0.3141447781	0.7823543479	10.87580903							Smp_056350.1	0.5751479387	0.6997984314	10.44130696							Smp_204060.1	0.468735883	0.6677383828	3.651429781							SmLNCA108365-IBu	0.4545191049	0.52138271	0.04162271722		SmLNCA170683-IBu	0.2971742874	0.3173550536	0.0002959558083
Smp_094060.1	-0.4840407314	0.6972446059	2.031197446		Smp_174090.2	-0.4872479985	0.7949547062	30.19390859		Smp_069810.1	-0.3520217706	0.7821923003	14.03223433							Smp_124120.1	0.6787171124	0.6996330743	0.6969162663							SmLINC111060-IBu	0.4676082348	0.5325464877	0.05668165322							Smp_317240.1	0.4540722037	0.5825340458	0.280428707		Smp_138280.2	0.294948484	0.3185385467	9.53E-05
Smp_247270.1	-0.448571417	0.6968804511	4.129015666		Smp_347680.1	-0.4485110617	0.7948606685	22.3595847		Smp_070610.1	-0.6277908161	0.7821260079	32.08199834							SmLINC138838-IBu	0.7056999878	0.6995983694	2.146340492							Smp_321080.1	0.4673234897	0.4921712534	0.009289941848							Smp_042700.1	0.4535237443	0.6195855363	0.3657689899		SmLINC167869-IBu	0.2938801777	0.3493344472	0.0002137765519
Smp_103340.3	-0.2965601314	0.6968200883	2.362653421		Smp_129640.2	-0.5081191369	0.7946953186	7.472736564		Smp_128960.1	-0.2141473639	0.7820891556	4.226180076							SmLNCA118727-IBu	0.6991162857	0.6991645081	1.644587412							Smp_330300.1	0.4669769507	0.6815927162	1.736133401							Smp_345380.1	0.4534399334	0.5030959816	0.02614662925		SmLNCA121978-IBu	0.2902901929	0.3412474721	0.0008720688802
Smp_213920.1	-0.4910034835	0.6968160246	3.380254654		Smp_345170.1	-0.3129764311	0.7946861063	42.89638325		Smp_133380.2	-0.2648959922	0.7820469686	2.758049942							SmLINC173310-IBu	0.6349397517	0.6990051112	3.807305501							SmLINC111200-IBu	0.4668642713	0.6965429696	1.408969756							Smp_246840.1	0.4529826516	0.6204591447	0.7136185196		SmLNCA132994-IBu	0.2894778582	0.3319976156	0.0004976448453
Smp_094250.1	-0.3647481501	0.6967393837	1.543369941		Smp_242120.1	-0.2923357498	0.7946045709	14.04191421		Smp_141290.2	-0.6192205011	0.7819659281	22.4069419							SmLINC125260-IBu	0.6537708305	0.698946733	2.193394788							Smp_318500.1	0.4656434174	0.5006494626	0.00372311534							SmLNCA142782-IBu	0.4521550587	0.5400585301	0.04185012965		Smp_244700.5	0.2858663556	0.3041640093	9.52E-05
Smp_342030.1	-0.5314534389	0.6956844941	3.42114563		Smp_342640.1	-0.4388992529	0.7945906878	28.29938597		Smp_066410.2	-0.07585391946	0.7819341258	19.11845397							Smp_008220.2	0.6537500801	0.6985445643	0.527662341							Smp_054450.2	0.4655525887	0.5546976675	0.03005093739							Smp_035300.1	0.4506881928	0.5887030012	2.483442185		SmLNCA133243-IBu	0.2817877149	0.354612272	0.003158935276
Smp_071540.1	-0.587318123	0.6952420872	1.331069117		Smp_001095.1	-0.4080091248	0.7942391211	11.48094641		Smp_004690.2	-0.5535421861	0.7818623696	21.51553087							SmLNCA137255-IBu	0.630682331	0.6979140094	2.644956712							Smp_152370.3	0.4647263799	0.4639014918	0.0175102895							SmLINC154048-IBu	0.4503421809	0.5538158631	1.858272297		SmLINC174448-IBu	0.2787217289	0.3282369148	0.001778635676
Smp_300920.3	-0.3188300944	0.6949690829	2.128055551		Smp_001095.2	-0.4080091248	0.7942391211	11.48094641		Smp_212350.2	-0.1758473479	0.7817158698	11.82477465							Smp_342870.1	0.5974838184	0.6974538174	4.646956792							SmLINC153885-IBu	0.4632011484	0.4761806801	0.01149599473							Smp_142650.4	0.4489545836	0.4153385418	0.01628396212		SmLNCS164743-IBu	0.2674625093	0.3021750115	0.0005610052025
Smp_341420.1	-0.3140041807	0.6946020916	1.075052615		Smp_337460.1	-0.4769005093	0.7941110885	19.26774009		Smp_132080.1	-0.08191978172	0.781645224	5.910616851							Smp_127750.2	0.6452651885	0.6969078798	0.6314183586							SmLINC122941-IBu	0.4615347182	0.4452158236	0.007274412629							Smp_099090.3	0.4481103792	0.5827200654	0.06647645568		SmLINC177430-IBu	0.2654826089	0.3023283652	0.0001676664412
Smp_180790.1	-0.6151716455	0.6940276106	2.843488		Smp_127440.3	-0.4359692518	0.7939746004	12.32810609		Smp_029800.1	-0.4039131761	0.781291647	6.681975798							Smp_102490.1	0.5920836203	0.6961553238	2.434621213							Smp_157100.1	0.4608375023	0.6604763773	0.4428113487							SmLNCA142615-IBu	0.4474803143	0.4418133929	0.02086793023		SmLINC117010-IBu	0.237446485	0.3063354789	0.0003389389119
Smp_137840.1	-0.6000546905	0.693818553	1.675125482		Smp_167520.1	-0.3981679222	0.7937040319	24.72859887		Smp_171190.1	-0.7606946656	0.7807650683	43.77890648							Smp_213070.1	0.6464894281	0.6960146288	1.925644493							SmLINC168930-IBu	0.4605722948	0.4028665605	0.00628611905							Smp_310950.1	0.4459484111	0.5437956161	8.170807873
Smp_267130.2	-0.29514199	0.6935704643	6.143683237		Smp_154620.1	-0.3514276943	0.7936099108	33.38163161		Smp_320240.1	-0.761854992	0.7806651076	55.41319775							Smp_131070.1	0.6540040292	0.6960081752	1.045122078							SmLINC106968-IBu	0.4602255797	0.4195645808	0.003387101324							Smp_194570.1	0.4456853947	0.5043145124	0.8802309764
Smp_059100.1	-0.4833061021	0.692630374	3.073974284		Smp_310470.1	-0.4461495367	0.7935782406	30.71162504		Smp_097370.1	-0.136704908	0.7804278365	7.330349838							Smp_344990.2	0.6541162162	0.6958623503	0.4943788142							SmLINC132379-IBu	0.4601712128	0.5091487087	0.05973080142							SmLNCA140605-IBu	0.4451528096	0.5939773757	0.1611190694
Smp_086960.1	-0.5543645858	0.6917153295	3.667508763		Smp_164190.1	-0.3700230271	0.7933964305	11.69664579		Smp_032790.1	-0.1956814875	0.7802046199	7.468306799							Smp_034080.1	0.563629915	0.6958106089	2.683530068							Smp_327430.1	0.459070607	0.596748574	0.378763592							SmLINC159359-IBu	0.4438764293	0.5190646	0.6171167339
Smp_179560.2	-0.3924433557	0.6910852327	2.823762436		Smp_304870.1	-0.4892024875	0.7931922748	13.68088687		Smp_088360.1	-0.4334026527	0.7801892675	13.59030051							Smp_320630.1	0.6227722541	0.6957844105	0.8803156755							SmLINC100246-IBu	0.458849411	0.6300610951	0.3135557374							SmLINC159473-IBu	0.442873526	0.493701145	0.1568890041
Smp_199040.2	-0.4340191305	0.6907394634	4.002210662		Smp_321250.2	-0.3217444652	0.7931341453	19.94395246		Smp_123300.1	-0.3577349073	0.7800554754	18.03154329							SmLNCA125991-IBu	0.5752895849	0.695570568	0.7000595341							SmLNCA129592-IBu	0.4581598472	0.494190404	0.01520311886							Smp_210250.3	0.4424796369	0.5572250173	0.08447104659
Smp_122780.1	-0.3700182021	0.6905520747	0.9078561785		Smp_140490.1	-0.4128889276	0.7931215179	21.32914273		Smp_077850.1	-0.6828198753	0.7800304048	50.19608547							Smp_214130.1	0.5930296658	0.6955150994	3.255831977							SmLNCA137410-IBu	0.457961765	0.6869550717	2.407807438							Smp_340610.1	0.4404514292	0.6042246414	0.6594067405
Smp_040770.1	-0.4367227573	0.6901566761	2.369436348		Smp_318910.1	-0.4672772331	0.7925277246	6.726925063		Smp_315880.1	-0.1582319193	0.7799370561	8.675616405							Smp_342290.2	0.6147528174	0.6947423676	0.7742730241							Smp_321070.1	0.4572491135	0.5287017701	0.006672802533							Smp_317870.1	0.4402731252	0.5681934659	4.241049935
Smp_046900.1	-0.7136518356	0.6899717783	1.21056846		Smp_076860.1	-0.4927363791	0.7923958499	26.40609014		Smp_344990.4	-0.3840297258	0.7798137714	15.77223444							Smp_150840.2	0.6132074046	0.693565311	1.517288506							SmLNCA126147-IBu	0.4549399805	0.6544021363	0.5634103454							Smp_009830.1	0.4395342031	0.5297898728	1.420493433
SmLNCA151841-IBu	-0.3912310317	0.6894251643	2.199364816		SmLNCA122072-IBu	-0.4969286112	0.7923650738	5.839719009		Smp_098090.1	-0.3230288889	0.7796593964	16.86597748							Smp_344130.1	0.5551859097	0.6933361145	5.891699202							SmLINC109686-IBu	0.4548665193	0.500879255	0.02228488059							Smp_042790.1	0.4386235328	0.5693747019	0.6865993373
Smp_148260.1	-0.5107426564	0.6886124505	2.32917192		Smp_246600.1	-0.5232747424	0.7922518834	14.60579321		Smp_246350.1	-0.08468852442	0.7796247279	14.80101153							SmLINC107949-IBu	0.6824002453	0.6932004568	0.639617012							SmLINC111059-IBu	0.454456127	0.4459764907	0.006490704136							Smp_335650.1	0.4376861557	0.4635772532	4.008022873
Smp_345520.1	-0.3010619282	0.6874157081	2.239816625		Smp_335720.1	-0.3920727528	0.7921346597	57.70704743		Smp_034400.1	-0.151644188	0.7793526629	9.759018789							Smp_245160.1	0.6745852221	0.6928828458	1.099217786							Smp_133770.1	0.4534291565	0.7256747974	3.444005625							Smp_053820.2	0.4370148308	0.5833734177	0.7634565426
Smp_176230.1	-0.07781166581	0.6873271122	2.224003985		Smp_210580.1	-0.6825065231	0.7920735138	9.950081857		Smp_071880.5	-0.5254473661	0.7788731911	7.693118063							Smp_160530.1	0.5727542251	0.6928188699	1.524133447							Smp_336210.1	0.4532699953	0.6198942006	0.1408179858							SmLNCA119793-IBu	0.4365769079	0.6849636017	1.94958103
Smp_202580.1	-0.7323190618	0.6857163645	3.677510545		Smp_088940.1	-0.6202495014	0.7920073605	10.83825144		Smp_105090.2	-0.4119763589	0.7788525143	12.75062931							Smp_213290.2	0.5181354125	0.6923187285	3.835454947							Smp_170390.3	0.4476685725	0.4566168369	0.002237740602							SmLINC126373-IBu	0.4345521951	0.5441024637	0.5479532303
Smp_027500.1	-0.4318176826	0.685527747	1.282251923		Smp_082250.1	-0.4775212289	0.7919861553	21.13181037		Smp_347900.1	-0.6082310732	0.7788282583	27.79733817							SmLNCA137739-IBu	0.7777520957	0.6918131203	1.990450235							SmLINC143916-IBu	0.4474416626	0.6410211262	0.2405412978							Smp_020920.2	0.4341423569	0.5196780523	7.993664085
Smp_134010.1	-0.2534108837	0.6845364537	1.356965335		Smp_345570.1	-0.6962818821	0.7918201804	12.30331572		Smp_040550.1	-0.2422800799	0.7788041366	9.684076665							Smp_031020.1	0.6672029515	0.6908649097	4.94431712							SmLINC176949-IBu	0.447011629	0.6694915621	0.7434476268							SmLNCA113270-IBu	0.4338861019	0.4649031836	0.2519176259
Smp_152220.1	-0.4191046207	0.6845117078	2.150840709		Smp_049760.2	-0.4875689026	0.7917766796	22.21945784		Smp_118830.1	-0.4948060433	0.7785744923	5.673578535							Smp_165350.1	0.6270665179	0.689325306	1.125709337							SmLINC105451-IBu	0.4468611905	0.6044650743	0.07458401186							Smp_344370.1	0.4337292475	0.5832504689	1.691943332
Smp_162960.1	-0.6386480622	0.6834882098	0.9785055813		Smp_165060.1	-0.4072728405	0.7914042551	25.46077505		Smp_161080.2	-0.3194439265	0.7783967599	7.414766199							Smp_344510.1	0.5773118369	0.6890838692	2.419568638							Smp_033930.1	0.4465263368	0.6837254309	0.8562593407							Smp_316120.1	0.4329972826	0.5368020439	0.7386336862
Smp_340940.1	-0.556316577	0.6834107194	2.015152648		Smp_174090.3	-0.4470954994	0.7913312854	12.30799484		Smp_159790.2	-0.4724671923	0.7781593916	8.954570606							SmLNCA107269-IBu	0.7157530101	0.6888816514	1.28161704							Smp_243680.4	0.4459786676	0.5836283192	0.1670725198							Smp_004000.2	0.4316297398	0.4923840974	0.01406621051
Smp_345950.1	-0.1779892423	0.6823192996	5.443620585		Smp_311430.1	-0.5274488295	0.791282091	11.39536958		Smp_149950.2	-0.200007677	0.7776865117	5.528835859							Smp_141220.1	0.5824641013	0.6888467748	2.554576025							SmLINC135287-IBu	0.4445227396	0.5242475445	0.03764643405							SmLINC142820-IBu	0.4316131138	0.5093516271	0.26522821
Smp_245960.3	-0.5650480061	0.6822459567	3.365145063		Smp_171870.1	-0.4353059605	0.7910307	10.26447084		Smp_210510.1	-0.1011706819	0.7775417847	11.34891901							Smp_054770.1	0.5497101009	0.6884325581	2.564352423							Smp_156780.1	0.444381151	0.4275054771	0.006735997659							Smp_018870.1	0.4309975964	0.6479515583	1.724483357
Smp_340760.9	-0.3580628144	0.6816061915	1.935772362		Smp_246710.1	-0.3031557606	0.7909512709	24.72551096		SmLNCA151717-IBu	-0.3281840099	0.7774707168	3.089443767							Smp_135790.1	0.6925451326	0.68722957	2.303661881							SmLINC116728-IBu	0.442318408	0.5457180197	0.05705041395							Smp_320670.1	0.4309370769	0.5094474194	8.623097394
Smp_213520.1	-0.428173503	0.680916088	1.566669119		SmLNCA157032-IBu	-0.4469140605	0.7908936002	9.700708946		Smp_331380.1	-0.6971817241	0.7774620936	43.9758257							SmLNCS146467-IBu	0.6796452839	0.6868806586	1.626039613							SmLNCA108919-IBu	0.4416280591	0.6261528151	0.2526845063							Smp_074700.2	0.4303612578	0.4599306562	0.06920767306
Smp_329760.1	-0.4443264139	0.6804046965	1.536883461		Smp_304460.1	-0.5758853142	0.7908527019	11.41159881		Smp_192780.1	-0.6514817501	0.777116382	32.18420081							SmLINC155513-IBu	0.5885705053	0.6867453833	0.5188105859							SmLNCS104759-IBu	0.4412518287	0.3906600744	0.0009729113911							Smp_011960.3	0.4302856981	0.5982435944	0.2510781176
Smp_000670.1	-0.3896731219	0.6804046236	5.87281236		Smp_245420.1	-0.1957961517	0.7908092857	20.94744672		Smp_062120.1	-0.408242788	0.7770560512	12.93704663							Smp_301600.1	0.7688605486	0.6867351162	4.253227983							Smp_149500.2	0.4412467841	0.4367289754	0.003399528671							Smp_125740.1	0.429614749	0.5603062298	0.6402525048
Smp_165680.1	-0.5436839057	0.6802991848	5.433411716		Smp_242110.1	-0.3065468001	0.790599098	20.09235344		Smp_344020.1	-0.3728797947	0.7768016497	15.99772224							Smp_123600.1	0.6505044793	0.6865463432	2.105505689							SmLNCS104755-IBu	0.4387967501	0.5243239158	0.01986818986							Smp_345990.1	0.4285573814	0.5138179419	0.2560261138
SmLNCA138634-IBu	-0.4017718813	0.6802173797	1.100245893		Smp_153590.1	-0.381454556	0.7902743961	8.98985401		Smp_311940.1	-0.2516250509	0.7764771948	7.81741546							Smp_337510.1	0.6511485374	0.6861476585	1.338505696							Smp_003760.1	0.4379787451	0.5752052451	1.044306275							SmLINC159732-IBu	0.4282354673	0.4400242616	0.327592614
Smp_246890.1	-0.4569130699	0.6800954528	1.368412847		Smp_246700.1	-0.474130884	0.7902366348	23.22789526		Smp_332980.1	-0.6504046809	0.7762218275	30.91254865							Smp_343880.1	0.5795178317	0.6860871776	2.478265627							Smp_003760.2	0.4379787451	0.5752052451	1.044306275							SmLINC159163-IBu	0.4279130387	0.4123856278	0.06586421955
Smp_157710.1	-0.5108698062	0.6791476532	3.986119385		Smp_059340.2	-0.692867113	0.7900007869	28.03532633		Smp_047900.1	-0.4138296522	0.7757977776	9.916828769							Smp_024970.1	0.4913948902	0.684854708	1.275276054							SmLNCA155362-IBu	0.4376187736	0.5757544542	0.2357787939							SmLINC152872-IBu	0.4276860214	0.503018306	0.03422810584
Smp_157710.2	-0.5108698062	0.6791476532	3.986119385		Smp_335570.2	-0.5858503891	0.7899393632	8.41749645		Smp_340410.4	-0.5294019101	0.7755471415	14.34952675							Smp_105930.1	0.6100998369	0.6845115822	2.257089767							SmLINC178601-IBu	0.436388189	0.3880231364	0.002475384045							Smp_324700.1	0.4275108473	0.494674444	8.063263156
Smp_161970.3	-0.3397369911	0.6787874989	0.5524278839		Smp_132740.1	-0.672156952	0.7898651666	14.86854707		Smp_138500.1	-0.1948894219	0.7751232776	15.64027605							Smp_334410.1	0.5894228716	0.6840514539	0.4889972345							SmLINC154250-IBu	0.4358777193	0.3534696023	0.001429729465							Smp_306710.1	0.4258808463	0.6114828339	2.169148653
Smp_341220.1	-0.4457109003	0.6779841074	1.890076798		Smp_175580.1	-0.4244275721	0.7897221935	16.47086258		Smp_141040.1	-0.4877553729	0.7750936961	2.121992318							Smp_330350.1	0.7377950163	0.6839480682	1.462797167							SmLNCA127776-IBu	0.4335814653	0.5581237306	0.02893560017							Smp_164540.1	0.424924638	0.4988544632	0.2770207438
Smp_097210.1	-0.5700501074	0.6779584608	2.372614716		Smp_333900.1	-0.317764985	0.7893944115	27.49873201		Smp_139980.2	-0.5642275045	0.7749962519	21.3528748							Smp_244090.1	0.7386484586	0.6826143244	1.983561611							SmLINC177214-IBu	0.4325838851	0.59455104	0.1744964796							Smp_136150.1	0.4246293711	0.5508280383	0.2876476763
Smp_121160.1	-0.3612740188	0.677557663	1.46924658		Smp_025860.1	-0.6185477957	0.7892475551	9.949662606		Smp_045550.1	-0.681583582	0.7747477478	33.88757979							Smp_070330.2	0.6062307345	0.6825908646	1.509132735							SmLINC158853-IBu	0.4324746239	0.2543829545	0.0130396511							Smp_156340.2	0.4245456479	0.7147131423	1.546101328
Smp_201700.1	-0.4846501007	0.6759727256	1.9150646		Smp_036550.1	-0.7262850993	0.7891355548	15.40817144		Smp_344120.1	-0.3830716985	0.7743392832	5.615587226							Smp_047400.1	0.6947431462	0.6818641889	0.56379684							SmLINC171794-IBu	0.4311463078	0.3607428948	0.02589032711							Smp_143750.1	0.4243165549	0.6059636585	0.7969632203
Smp_342500.1	-0.2557761384	0.6757795109	2.434361479		Smp_344100.1	-0.5759911322	0.7889861243	9.403709936		Smp_049170.1	-0.6335980388	0.7742927283	5.665605964							Smp_018950.1	0.5925200367	0.6818160389	2.174043614							SmLNCA155363-IBu	0.4286929478	0.5527840735	0.1156160156							SmLNCA132941-IBu	0.4243038709	0.3079409166	0.0002050185389
Smp_245050.1	-0.2480936885	0.6753562602	1.175874938		Smp_172240.1	-0.4028758823	0.7889746994	18.69698467		Smp_305120.3	-0.09043456705	0.7742050926	12.16768852							Smp_018290.1	0.7116137139	0.6816623854	2.143638734							Smp_330960.1	0.4282332578	0.5943892257	0.883801191							Smp_054360.2	0.4238644771	0.5423593973	0.708139412
Smp_126470.1	-0.4796918753	0.6752228683	4.558374903		Smp_342250.5	-0.3809438521	0.7887426882	8.614258046		Smp_132640.2	-0.5230426502	0.7741389257	7.40003745							Smp_175080.1	0.6547223251	0.6809297449	1.396501991							Smp_029040.1	0.4252434989	0.4712447813	0.1555559709							Smp_045040.1	0.4238318746	0.5606438897	0.1676315838
Smp_212910.1	-0.439706911	0.6742328542	1.160866923		SmLNCA119789-IBu	-0.5420509791	0.78873325	9.310450798		Smp_176050.1	-0.5737394501	0.7741170176	24.20490786							Smp_166800.2	0.5865980884	0.6794678173	1.950306898							Smp_062900.2	0.4248990981	0.6590243107	0.5569395792							Smp_075330.1	0.4233790899	0.605469719	0.2181977694
Smp_043350.1	-0.2817737267	0.6740666169	2.583854614		Smp_135170.1	-0.4078183428	0.7887040976	43.71364454		Smp_028410.1	-0.2977371916	0.7739019134	5.828772066							Smp_078900.1	0.5246553676	0.6794352794	3.13930305							SmLINC147860-IBu	0.4244796543	0.5361322579	0.01390263197							Smp_326570.1	0.4231537769	0.5101823681	0.6771945607
Smp_092180.1	-0.3854530584	0.6740632868	2.552516526		Smp_244400.2	-0.5935803514	0.7885928797	7.838345824		Smp_077980.4	-0.5620268821	0.7736955164	16.38816858							Smp_200410.1	0.5410131994	0.6788579089	9.3619216							SmLINC111063-IBu	0.4238570696	0.4228114071	0.001036414409							SmLNCA162874-IBu	0.422343069	0.6334013719	0.1637498899
Smp_129110.2	-0.6123070183	0.6739814837	0.6526679524		Smp_178990.1	-0.4594783489	0.7884307378	19.20891318		Smp_332710.1	-0.2978043775	0.7736542812	4.301784571							Smp_341700.1	0.728744351	0.678188203	1.203976954							SmLNCA147711-IBu	0.4220400313	0.3904495659	0.004096535132							Smp_307500.1	0.4220231351	0.5382838529	0.1617248146
Smp_088950.1	-0.3191172683	0.6736981398	3.201311944		Smp_167950.3	-0.6177851817	0.7883233082	20.99213401		Smp_174870.1	-0.2816075111	0.7735538762	7.643735418							Smp_198020.2	0.6063706597	0.6777726503	0.5142270919							SmLNCA155369-IBu	0.4205286753	0.5014826609	0.02358527913							SmLINC125387-IBu	0.4213568247	0.3282040971	0.0001882544042
Smp_076540.1	-0.4878684779	0.673468259	1.910647319		Smp_035220.3	-0.3998894221	0.7881383247	6.586371243		Smp_147590.1	-0.5418009003	0.7732551608	11.68624866							Smp_059710.1	0.6697388053	0.6774054166	1.880585722							SmLINC115519-IBu	0.4190067366	0.5351255061	0.03053881461							SmLINC154295-IBu	0.4210116533	0.5750154273	0.1704780143
Smp_344720.1	-0.3665397832	0.6733354153	3.717024759		Smp_346000.1	-0.3888976836	0.7880681571	20.40710979		Smp_305070.1	-0.5679023813	0.7729772283	31.26879056							Smp_032420.1	0.6027254481	0.6770013876	2.011602177							SmLNCA116980-IBu	0.417947109	0.5403812484	0.03308187776							SmLINC174573-IBu	0.4195133355	0.5630840673	0.06192682883
Smp_153430.1	-0.3930932322	0.6731467167	0.8069297244		Smp_021390.1	-0.5765541407	0.7880599026	15.59783573		Smp_326810.1	-0.5414003813	0.7729610755	26.14065013							Smp_026400.1	0.6302995595	0.6768781685	9.435232481							Smp_343500.1	0.4169521189	0.510878194	0.01239483187							Smp_165710.1	0.4184414905	0.5909103284	1.853914201
Smp_158970.1	-0.2514996964	0.6730600971	1.681197726		Smp_212200.2	-0.7106036785	0.7878717991	13.75934304		Smp_063540.1	-0.3432712327	0.7724128471	9.652073533							Smp_158360.1	0.5444405337	0.6762601483	6.377404309							SmLINC173021-IBu	0.416946591	0.5908015013	0.08303373857							SmLNCA142772-IBu	0.4178069947	0.3983493969	0.004363092105
Smp_139030.1	-0.4403394963	0.6730088958	1.404070095		Smp_245290.1	-0.5231076087	0.7877921372	36.14715809		Smp_029070.1	-0.2676875097	0.7721822359	6.774713127							Smp_153710.1	0.6434345012	0.6759592387	0.6593946015							Smp_346840.2	0.4159852479	0.6105271491	0.1568618736							Smp_105680.1	0.4177704019	0.5555199791	0.9213329439
Smp_053120.1	-0.3813236964	0.6722356915	1.737317289		Smp_059600.2	-0.548020194	0.7876939174	17.50557054		Smp_321570.1	-0.2505545814	0.7720836854	4.019521419							Smp_345080.1	0.6510961681	0.675265712	0.5714870184							SmLINC102418-IBu	0.4154770629	0.4331782667	0.003193589557							Smp_150230.2	0.4177071061	0.5473444227	0.06937413425
Smp_203390.1	-0.1163568346	0.6720974033	1.619137163		Smp_125280.1	-0.2675954276	0.7874498969	35.66091688		Smp_313450.1	-0.08290462401	0.7719900304	5.370733668							Smp_343500.2	0.6187078474	0.6747051184	1.038667859							SmLINC126980-IBu	0.415002127	0.5567950267	0.340962654							Smp_079310.1	0.4176556933	0.56183933	2.688029628
SmLNCA126374-IBu	-0.8039041218	0.6720290977	1.920856022		Smp_340790.1	-0.3811406028	0.787378966	8.462898582		Smp_065890.1	-0.4880271879	0.7718852836	29.72878202							Smp_326410.1	0.6133976619	0.6744171657	0.8518147809							Smp_343320.2	0.4146865925	0.6347451354	0.6412819112							Smp_333000.1	0.417642261	0.6561340591	1.585983263
Smp_319620.1	-0.3727624158	0.6717187455	2.47972493		Smp_147400.1	-0.6688666147	0.7871548686	29.80277781		Smp_135790.5	-0.3368924589	0.7718031785	14.23883453							Smp_029370.1	0.628068036	0.6743230078	1.450931547							SmLINC129853-IBu	0.4144043741	0.492729026	0.02185218253							Smp_141460.1	0.4172325495	0.6534246687	1.006038089
Smp_000300.2	-0.3441452097	0.6711575272	6.012519022		Smp_315730.1	-0.4527853304	0.7870297525	14.43235501		Smp_307800.2	-0.6072235164	0.7707856835	11.78653737							SmLNCA112646-IBu	0.5531228958	0.674305305	1.034374159							SmLINC130376-IBu	0.4129732339	0.6014312967	3.50059438							Smp_056760.1	0.4165907231	0.608608007	2.393545623
Smp_100110.1	-0.5790322679	0.6710046206	3.352587908		Smp_246630.1	-0.5772329492	0.7869304832	15.54485669		SmLNCA117368-IBu	-0.6660582297	0.7706902839	12.50560543							Smp_097830.1	0.6436250355	0.6741872847	0.4923366432							SmLINC146919-IBu	0.4125341876	0.3639458089	0.001442813046							SmLNCA177181-IBu	0.4161444361	0.432280864	0.008953005456
Smp_170580.1	-0.2792993921	0.6708333877	1.134371559		Smp_068170.1	-0.6868396457	0.7868658888	25.46722843		Smp_146240.1	-0.2059111025	0.7701354026	17.02677423							Smp_138680.1	0.657613099	0.6739274646	1.107768831							Smp_345400.2	0.4072766125	0.4874712916	0.003986298954							Smp_156470.1	0.4156697552	0.6473205602	0.1991830268
Smp_067900.1	-0.2568332606	0.670749523	4.261452217		Smp_335770.1	-0.3922127428	0.7868611918	19.01344831		Smp_196040.2	-0.3970572231	0.7700175785	8.194934485							Smp_050470.1	0.6199481314	0.6739273403	2.315739264							SmLINC174423-IBu	0.4054576242	0.6651069097	4.30372831							SmLINC178296-IBu	0.4153204384	0.507749029	0.6703622349
Smp_307080.1	-0.2615716454	0.6705226758	3.079820433		Smp_342970.2	-0.6141310414	0.7868231375	21.05575783		Smp_214180.1	-0.6012080781	0.7699003657	28.77646578							SmLINC154041-IBu	0.5047647151	0.673691375	2.264527163							Smp_307810.3	0.4045255638	0.5535877577	0.05163570461							Smp_345890.1	0.4152167656	0.5150635579	0.01237167174
Smp_333420.1	-0.1600815952	0.6704166865	4.051956514		Smp_125980.1	-0.3273482018	0.7866181475	44.3234961		Smp_094560.1	-0.5067426874	0.7697617781	5.742875704							SmLINC112776-IBu	0.5988557448	0.6722445685	2.117188448							SmLINC130667-IBu	0.4044668294	0.6310553061	2.730507384							Smp_178490.2	0.4146609516	0.3109170933	6.26E-05
Smp_083020.1	-0.5689662444	0.6702892751	1.282957118		Smp_247720.2	-0.3286884823	0.7864458099	9.968354955		Smp_347730.1	-0.3259351804	0.7696672577	6.441309488							SmLINC127931-IBu	0.6561330133	0.6710248317	1.346256366							Smp_166290.2	0.4040551149	0.5335290854	0.02017703315							SmLNCA151867-IBu	0.4135591875	0.5124907854	0.235529804
Smp_138840.2	-0.5049568424	0.6696270132	3.72309998		Smp_128920.1	-0.3957768365	0.7864337471	8.665754141		SmLNCA159339-IBu	-0.3125654129	0.7695897035	11.49795598							SmLNCA104344-IBu	0.5416480742	0.6702730555	1.20130655							SmLINC122890-IBu	0.4026862432	0.4240397266	0.00151020644							Smp_306680.1	0.4133174167	0.4213241885	0.03732293431
Smp_173000.1	-0.3379067588	0.6689655238	1.53376392		Smp_194720.1	-0.608429526	0.7861458978	23.02952805		Smp_331120.1	-0.6890776707	0.7695572544	32.4140751							SmLINC135029-IBu	0.664512207	0.6686857643	0.5490976511							Smp_347630.1	0.4020474022	0.6079782917	1.210811888							SmLNCA112855-IBu	0.4130515137	0.6616453224	0.3166612228
Smp_038960.2	-0.6444620802	0.668863522	3.158721391		Smp_031010.1	-0.6837009079	0.7857624252	13.06306011		SmLINC165185-IBu	-0.1997663418	0.7685795058	11.31523951							Smp_246500.2	0.4900921765	0.6685716763	0.5744420685							SmLNCA133426-IBu	0.4019037837	0.3820536438	0.154149683							SmLNCS140869-IBu	0.4130364355	0.5643400446	0.1226739873
Smp_316290.1	-0.4252066158	0.6683499097	0.9800202408		Smp_016380.1	-0.686021205	0.785695736	11.72910162		Smp_323790.1	-0.6788919853	0.7680696267	12.06750141							Smp_042110.1	0.5677315921	0.6683148911	2.388440441							SmLINC113132-IBu	0.4012492876	0.3048072784	0.01049666843							Smp_084600.1	0.4127974796	0.6155946363	0.9488650792
Smp_245860.1	-0.4028915069	0.6683482774	1.794576464		Smp_089930.1	-0.3688960599	0.7856637051	10.48066219		Smp_210250.1	-0.6726020372	0.7678036544	21.39376103							SmLNCS115120-IBu	0.5803300434	0.6682367176	1.425665901							SmLNCA171524-IBu	0.40041323	0.6056417519	0.2990496535							Smp_031730.1	0.4103072607	0.505827929	0.9510966922
Smp_212540.1	-0.2544914581	0.6681622838	5.217465657		Smp_331720.1	-0.3952631751	0.7854119506	4.701190381		Smp_051640.2	-0.4189280259	0.767696229	6.636934109							SmLINC120456-IBu	0.602154691	0.668189762	0.4203219152							Smp_018430.3	0.3993393092	0.5231665164	0.02101170194							Smp_327270.1	0.4095077736	0.4586524528	0.01145170178
Smp_194650.1	-0.3685985162	0.668080755	6.550100866		Smp_034870.1	-0.4257280556	0.7853096369	16.67140834		Smp_136760.1	-0.7700088619	0.767630925	37.15031471							Smp_055740.1	0.5302387166	0.6679786646	7.423480755							SmLINC112473-IBu	0.3986143896	0.4787866048	0.003765835644							Smp_079770.1	0.4092681817	0.5347019813	1.275621682
SmLNCA124102-IBu	-0.255790268	0.6678536756	1.143432002		Smp_181180.2	-0.3741835923	0.7852967575	33.06486311		Smp_192400.1	-0.7124913902	0.7675897656	25.7154864							SmLINC166531-IBu	0.6700618678	0.6679182168	0.5050614041							Smp_165710.3	0.3983926581	0.5625212874	0.05623410158							SmLNCA162057-IBu	0.4085751826	0.4514798083	0.01743466556
Smp_104600.1	-0.4461309544	0.6678262617	3.112125889		Smp_141770.3	-0.4775448499	0.7851220846	6.984024471		Smp_008850.1	-0.7110600268	0.7673545768	23.7487325							Smp_341980.1	0.5843709559	0.6677546464	2.322562117							Smp_161450.2	0.397652768	0.5393852694	0.03110109196							SmLNCA104351-IBu	0.4079554306	0.3025642544	0.001893751595
Smp_161130.2	-0.3497960312	0.667771583	2.638416926		Smp_025860.2	-0.6050044148	0.7851167836	9.434006358		Smp_080920.1	-0.1356805492	0.76696698	12.05891749							Smp_210890.1	0.5620136868	0.667313969	5.534490285							SmLINC137705-IBu	0.3964059022	0.3120341111	0.0006955370463							Smp_127820.2	0.4073743541	0.5477564995	0.7751606681
Smp_054320.1	-0.4359171946	0.6670846058	2.633904084		Smp_059090.1	-0.2769247328	0.7850384641	53.50062444		Smp_074930.1	-0.3244470938	0.7668914627	16.00782391							SmLNCA175262-IBu	0.6354444521	0.6672792655	1.111259582							SmLNCA155359-IBu	0.3938918781	0.3502733098	0.01603284494							Smp_055200.1	0.4068128436	0.5256657458	0.1417086066
Smp_019630.1	-0.3377479761	0.6661509978	6.355944636		Smp_332270.1	-0.3787388716	0.7849498901	12.74237728		Smp_145620.3	-0.1929453603	0.7667657022	8.192671451							Smp_146060.1	0.5847891604	0.6663258571	0.7182159295							SmLINC116333-IBu	0.3930326119	0.4350614551	0.01629870707							SmLNCA118563-IBu	0.4054336761	0.5541075562	0.1794860695
Smp_307090.7	-0.242062654	0.6657483249	1.160122007		Smp_005790.2	-0.3190885296	0.7849330434	11.4951957		Smp_300990.1	-0.5752907307	0.7667416472	18.53118178							SmLINC126186-IBu	0.5828138697	0.6658471391	0.4003480249							SmLINC175525-IBu	0.3920742276	0.3326323559	0.001186184194							Smp_140430.3	0.4035077454	0.4786517166	0.0238832819
Smp_267140.1	-0.7238853303	0.6654578289	2.248922128		Smp_105360.1	-0.6139344065	0.7848255993	8.060029408		SmLNCA152260-IBu	-0.5804818523	0.7666210461	4.793004947							Smp_341950.1	0.5809543716	0.6657137317	0.6440562006							SmLNCA153124-IBu	0.3909946566	0.5334227138	0.09185147327							SmLINC159122-IBu	0.4033605056	0.462476921	0.00539866075
Smp_176380.1	-0.3365147461	0.6644666865	2.59549738		Smp_132940.1	-0.5131451666	0.7848193873	8.87282577		SmLNCA177348-IBu	-0.3001888028	0.7664236901	3.529609988							Smp_050380.1	0.4555706302	0.6656534023	0.74079662							SmLINC137338-IBu	0.3907280022	0.4882630264	0.02820756987							SmLNCA115922-IBu	0.402629581	0.5338654304	0.06241698074
Smp_147240.1	-0.3829490977	0.6642908867	4.31595643		Smp_337080.1	-0.3818441688	0.7848138723	23.18663223		Smp_163790.1	-0.2846025236	0.7662369141	4.883772771							Smp_094050.3	0.5286983484	0.665566396	1.996132108							SmLNCA161713-IBu	0.3904770908	0.4966985883	0.007734939099							Smp_100120.1	0.4025667532	0.5248204786	0.09336820736
Smp_067250.2	-0.5161967675	0.663925272	0.3509939001		Smp_147360.1	-0.6447183857	0.7847911697	13.31283056		Smp_198660.1	-0.2719369006	0.7660393533	12.97459198							Smp_094920.1	0.6952479041	0.6653129705	1.79325152							SmLINC149795-IBu	0.389460199	0.6435860035	2.354696956							Smp_070540.1	0.4018215284	0.4697982025	0.9787422837
Smp_342590.1	-0.4752792369	0.6638904992	2.463138224		Smp_320870.1	-0.2881677354	0.784679919	12.07970121		Smp_346620.1	-0.2700769917	0.765599403	3.175844669							SmLNCA112407-IBu	0.6069957697	0.6652322001	3.428659014							SmLINC135031-IBu	0.3891715128	0.5226976172	0.01406470573							SmLNCS100088-IBu	0.4015278848	0.4151758397	0.009561887336
Smp_047410.2	-0.3947431454	0.663042702	0.982343637		Smp_330630.2	-0.50286991	0.7844262925	7.735721286		Smp_247160.2	-0.1349734205	0.7650966957	3.915860983							SmLNCS128753-IBu	0.6652902576	0.6649486683	0.8750110005							Smp_176090.2	0.3890009682	0.5639157833	0.07888353126							Smp_136580.2	0.4002775316	0.437548355	0.3079333157
Smp_343410.1	-0.2776311453	0.6617080684	5.992090643		Smp_038830.1	-0.2801642056	0.7844020622	14.69812856		Smp_244480.1	-0.6010096936	0.7650887429	37.8568642							SmLNCA176213-IBu	0.6570574171	0.6633554417	0.4858589937							Smp_319930.1	0.3852434424	0.5120157733	0.05534568207							Smp_020770.1	0.399508215	0.5935392302	1.28077365
Smp_139340.1	-0.5495648972	0.6608134433	1.82131256		Smp_021370.2	-0.4501869269	0.7842097416	11.2657406		SmLNCA162166-IBu	-0.2307963959	0.7649524958	3.712925786							Smp_331790.1	0.6399075406	0.6633550202	2.582292297							Smp_324840.1	0.3852176194	0.5443010993	0.06285804275							Smp_154100.1	0.3978313576	0.4284348969	0.4517632314
Smp_213560.1	-0.5844896111	0.6600310003	1.666555045		Smp_210130.4	-0.1881811329	0.7841630846	21.65892839		Smp_139760.1	0.006587403818	0.7648904818	12.03204744							Smp_343550.1	0.5401711777	0.6631448016	4.865859984							Smp_169780.3	0.3841627325	0.2845004918	0.000215094815							Smp_046250.1	0.3955451154	0.4669235685	1.491689136
Smp_067090.2	-0.6022886051	0.659951834	1.452918866		Smp_078280.1	-0.4357370864	0.7840351617	11.98197777		SmLNCS138348-IBu	-0.3766837185	0.7648001626	3.091290054							SmLINC148692-IBu	0.6620781541	0.6623652608	0.2540693156							Smp_124030.2	0.3829453354	0.4863405865	0.02638406774							Smp_345250.1	0.3950455269	0.5197307872	0.160898469
Smp_083480.2	-0.4484362981	0.6595788825	0.7088052568		Smp_341580.1	-0.5680445743	0.7839779787	13.09312117		Smp_124000.2	-0.7586092982	0.7646270234	30.47931673							Smp_090030.1	0.5396131366	0.6623554276	4.441448428							Smp_210170.1	0.3828851708	0.6038672898	0.3386026108							Smp_129900.3	0.3936682385	0.4845846893	0.13432951
Smp_167800.1	-0.4586419724	0.6583237123	1.940323646		Smp_344050.1	-0.3181508727	0.7839007914	23.22802959		Smp_304800.4	-0.1092187981	0.7644192677	9.203696975							SmLNCA122176-IBu	0.6720233867	0.6618137611	0.6573042221							SmLINC100183-IBu	0.3828164336	0.473819772	0.009139452268							Smp_144960.1	0.393379391	0.4991303051	0.4893405247
SmLINC107192-IBu	-0.4279706212	0.6581939329	1.010505685		Smp_267070.1	-0.4011963816	0.7837420727	44.57178645		SmLNCA115007-IBu	-0.7526786605	0.7643635927	18.33715004							Smp_141000.1	0.5969762187	0.6609248903	1.901363862							SmLNCA165143-IBu	0.3822658951	0.4572306266	0.008928808062							Smp_346990.3	0.393339869	0.4896088143	0.04042845059
Smp_347210.1	-0.4112049043	0.6581402215	4.008292945		Smp_064950.1	-0.526425027	0.7836246154	18.04498621		Smp_055450.1	-0.5552046217	0.7641875088	14.52215148							SmLNCS122749-IBu	0.657948186	0.6606766781	0.2862259053							Smp_137870.1	0.378562935	0.3756099004	0.001033507519							SmLINC159399-IBu	0.3924804681	0.3561779885	0.008303088971
Smp_197880.1	-0.4270612223	0.6579977944	1.771527764		Smp_347070.1	-0.2454935521	0.783102935	23.72926519		Smp_074770.1	-0.1044860679	0.7632442785	6.122574008							SmLINC119799-IBu	0.665755968	0.660428151	0.2750009833							Smp_319300.1	0.3772177138	0.5635778714	0.2272250153							Smp_162390.1	0.3912087606	0.4847779633	0.03163270552
Smp_128050.1	-0.06903019997	0.6579088435	2.470497375		Smp_053420.1	-0.6489215725	0.7830130171	17.98682733		Smp_334730.1	-0.1732867184	0.7629343987	4.672853904							Smp_096900.1	0.5297390456	0.6597016451	3.905498315							SmLNCA177413-IBu	0.3768411724	0.5218894811	0.04325009415							SmLINC176415-IBu	0.391094874	0.3341565642	0.01763784627
SmLINC137890-IBu	-0.5109245113	0.6564139817	1.438636511		Smp_066760.1	-0.5775463868	0.782980891	9.373973656		Smp_266750.1	-0.4925634713	0.762309325	8.907910183							Smp_347010.2	0.646187546	0.6592173974	0.5359268816							Smp_149030.1	0.3766847375	0.5950157061	1.344790117							Smp_318680.1	0.3910280638	0.4376638047	4.383967378
Smp_343330.1	-0.3233826494	0.6561312957	6.206376769		Smp_127500.3	-0.2389005994	0.7829404386	10.41412456		Smp_337290.1	0.07523426997	0.762219619	14.03045059							SmLINC173995-IBu	0.6189897081	0.6588462541	0.621295521							Smp_149030.3	0.3766847375	0.5950157061	1.344790117							SmLNCA149564-IBu	0.390963712	0.5340024753	0.05170641532
Smp_342360.1	-0.44771399	0.6559549695	2.001648479		Smp_169950.1	-0.4140937393	0.7826955337	22.69874652		Smp_181090.2	-0.3876071274	0.7621153298	3.479048222							Smp_090070.1	0.5485922746	0.6586785537	1.434236414							SmLINC115521-IBu	0.3762985462	0.5996488638	0.3997491699							SmLINC159261-IBu	0.390203206	0.3715632717	2.505841227
Smp_324090.1	-0.3356974962	0.6558724273	0.6887642695		Smp_159100.3	-0.7140129112	0.7826946385	11.48168094		Smp_341830.1	-0.4359758167	0.7621058381	10.63039415							Smp_130330.1	0.5562839323	0.6581023994	1.742044927							SmLNCA168302-IBu	0.3755348268	0.6300351849	0.7985188474							Smp_346150.1	0.3899048234	0.57004295	0.2947270695
Smp_326130.1	-0.515914414	0.6556904102	1.611024798		Smp_246690.1	-0.3640499505	0.7822543467	16.55585081		Smp_157710.3	-0.802813248	0.762049237	11.41039839							Smp_141240.2	0.5488185161	0.6578649158	1.01601575							SmLNCA140059-IBu	0.3746164863	0.4134034806	0.0005593022044							Smp_333760.2	0.3894367549	0.5674603686	0.151320608
Smp_028930.1	-0.3956044193	0.6555662728	0.6892300982		Smp_067010.2	-0.3994871522	0.7821173842	9.341205592		Smp_126520.1	-0.1196149	0.7615223069	10.49152905							Smp_180380.1	0.6076940464	0.6576809392	0.8158578492							SmLINC145487-IBu	0.3729637644	0.5972142596	1.363464664							SmLINC159479-IBu	0.3869133368	0.5592856698	0.9827776057
Smp_345960.1	-0.1450006219	0.6548846222	1.266937558		Smp_009990.2	-0.4316692145	0.7819556011	21.14724342		SmLNCA138841-IBu	-0.1426003602	0.761428455	8.44680576							Smp_062080.3	0.6261058479	0.6575610607	0.3529615222							SmLINC172981-IBu	0.3694468348	0.4262265271	0.001042857172							Smp_035080.1	0.3857885867	0.5865109689	0.4395176868
Smp_318110.1	-0.8002356418	0.6547831824	2.420762236		Smp_345150.1	-0.2444813234	0.7818947162	38.2467836		Smp_324400.2	-0.5128326468	0.7614167361	3.52163951							Smp_214260.2	0.5141572107	0.6572829683	7.458691242							SmLINC174802-IBu	0.3692120579	0.5923159962	0.6265205113							Smp_324710.1	0.3850622723	0.4478831296	7.395008832
Smp_172120.1	-0.2801731092	0.6539979393	0.9987366629		Smp_148410.1	-0.4401811956	0.7818636944	23.1840904		Smp_149040.2	-0.1832483794	0.7613862017	4.002612983							Smp_054820.1	0.5660319041	0.6563970276	1.774798349							Smp_323270.4	0.3689999961	0.5573228762	0.3218946535							Smp_044920.4	0.3828622957	0.3232221764	0.0001695968293
Smp_343880.2	-0.3340933883	0.653574282	0.4392520132		Smp_146570.1	-0.4114158674	0.7813413914	14.60006404		Smp_346260.1	-0.07831087853	0.7608730571	5.107168537							Smp_328400.1	0.6209443726	0.656396692	0.9297289204							SmLINC166848-IBu	0.3670501023	0.3267172096	0.00538990184							Smp_040790.1	0.3787452824	0.5668475189	0.6359977085
Smp_100070.1	-0.6881514788	0.6533966411	1.246581921		Smp_052630.1	-0.5259986879	0.7812368631	32.8273166		Smp_133700.1	-0.4008578375	0.7608527417	8.185044769							SmLNCA129827-IBu	0.6504394872	0.656011351	0.5580931817							SmLINC145486-IBu	0.3649831365	0.6173527366	2.107301258							SmLINC144944-IBu	0.3775112225	0.5505968206	0.03266948755
Smp_169010.1	-0.6113235112	0.6527267599	4.091815366		Smp_102340.1	-0.4922073916	0.7812199977	20.36142863		Smp_212760.1	-0.3959356792	0.760351513	12.96937773							Smp_311650.1	0.578372391	0.6554135154	0.4713715965							Smp_087920.2	0.3645753494	0.5267269117	0.06587480357							Smp_089000.1	0.3773409866	0.5202150694	0.7644071058
Smp_017290.1	-0.3655979789	0.6521055622	1.833425144		Smp_176070.1	-0.3187940944	0.7811874708	25.63617786		Smp_342740.2	-0.08245217912	0.7603282727	15.59587431							Smp_128600.1	0.6375330407	0.6553839914	1.28659387							SmLINC100181-IBu	0.3643799621	0.4334370138	0.006025087446							Smp_300390.1	0.3768306582	0.3967228009	0.08816041723
Smp_156300.1	-0.4783665085	0.6518340547	1.701393031		Smp_321560.1	-0.4615685706	0.7808990005	45.86644513		Smp_176080.1	-0.5886138183	0.7597445261	25.07018471							Smp_345720.1	0.4995968661	0.6551903461	1.167113069							SmLINC175514-IBu	0.361907718	0.3377769394	0.0006979064149							Smp_123720.3	0.3767025174	0.4484369189	0.03851162811
Smp_169720.1	-0.4999718928	0.6514641099	1.48032488		Smp_171010.1	-0.384271416	0.7808459765	68.41190436		Smp_145470.1	-0.4074192627	0.7589526398	7.019828672							SmLNCA120237-IBu	0.6284900651	0.6547413316	0.3339578058							Smp_056620.3	0.3610077538	0.4696387473	0.01231581386							Smp_054620.1	0.3766322882	0.5660525771	0.309395462
Smp_345400.1	-0.5655964803	0.6507756706	1.311736748		Smp_171620.1	-0.5968161391	0.7808253425	17.01109205		Smp_153970.2	-0.05150046491	0.758872748	8.825881739							Smp_323010.1	0.5200050085	0.6547135221	3.870478969							SmLINC110357-IBu	0.3597754851	0.3621722564	0.0004058468742							Smp_104580.2	0.3739021371	0.5471959999	0.1882938114
Smp_302470.1	-0.8618978219	0.6506908608	2.856695379		Smp_030870.1	-0.3335571338	0.7807604458	50.20678763		Smp_167230.1	-0.3245362515	0.7585267593	13.15627691							SmLNCA111470-IBu	0.6041260472	0.6544315993	2.927543538							Smp_162070.1	0.3580239427	0.4604559969	0.007507051032							Smp_244230.1	0.3737342002	0.4502432226	0.233253344
Smp_044020.1	-0.2964130679	0.6505032649	0.7596309885		Smp_144600.1	-0.5917386799	0.7806335505	20.29876401		Smp_067540.1	-0.1773823263	0.7584113359	10.87830448							SmLINC135027-IBu	0.6088822811	0.6536083643	1.033819199							SmLINC148373-IBu	0.3577579031	0.3587712549	0.002228770048							SmLNCA177203-IBu	0.3713104074	0.5950170465	0.2315503474
Smp_303860.1	-0.3357394323	0.6499358729	1.483899289		Smp_301040.1	-0.5127294635	0.7802916321	14.87579744		Smp_089670.1	-0.6332187062	0.7580843783	15.69008407							Smp_100380.1	0.5865171045	0.6525531851	3.625685763							SmLINC173442-IBu	0.3546293435	0.314932619	0.009399707424							Smp_213040.1	0.3709651994	0.4975548818	0.06988214722
Smp_316750.2	-0.4115719445	0.6498133021	1.294249989		Smp_346340.4	-0.4692993994	0.7802868348	9.18448617		Smp_050220.1	-0.8105765445	0.7578815612	29.4336724							SmLNCA103434-IBu	0.5607687368	0.6522335423	0.2258578123							Smp_098320.1	0.3541594349	0.3535349947	0.004224129231							SmLNCA170099-IBu	0.3698402755	0.5283200321	0.02220109939
Smp_124770.2	-0.3113076117	0.6496365662	1.307230226		Smp_067520.2	-0.4067908562	0.7801129056	7.547612357		Smp_194830.1	-0.780101572	0.7576789848	17.43912303							Smp_175840.2	0.5018636406	0.6509048818	2.228374151							Smp_127580.3	0.3490022675	0.5006798095	0.01989881386							SmLINC130453-IBu	0.3689923978	0.542683762	0.06019811076
Smp_051000.1	-0.4748422191	0.6483183283	1.289486807		Smp_342170.1	-0.6106546579	0.7800011266	11.27080594		Smp_141490.1	-0.5279545129	0.7575468565	19.70268963							Smp_164890.1	0.5186879333	0.6502711096	1.039603323							SmLNCS104636-IBu	0.3471447281	0.4543497264	0.01185864637							Smp_312640.1	0.368558187	0.4704503101	0.1518492345
Smp_082800.1	-0.3050949598	0.6479305928	1.6549195		Smp_334210.1	-0.41664574	0.7799508179	16.04469827		Smp_165470.3	-0.2633958919	0.7574762018	12.28064411							Smp_334040.1	0.6624178703	0.6498724376	3.018669493							SmLINC165029-IBu	0.3468158341	0.5262829823	0.04978480667							Smp_192570.1	0.3666829322	0.4283989383	0.007000164405
Smp_210180.2	-0.651387294	0.6478683269	0.8870601667		SmLNCA166151-IBu	-0.4663039958	0.7798514411	5.585440563		Smp_244610.1	-0.439501307	0.757262296	15.51215139							Smp_347400.1	0.5675364801	0.6491598121	0.7747001439							SmLNCA142198-IBu	0.3450138613	0.3189110402	0.2755206812							Smp_155850.4	0.3660551997	0.5446875127	0.0994696964
Smp_020120.1	-0.6425102783	0.6478308761	2.819188105		Smp_341720.1	-0.4246161867	0.7797069462	47.55193914		Smp_316820.1	-0.7939141513	0.7572113641	17.08641666							Smp_245590.2	0.6128964451	0.6487619717	0.5553663574							SmLINC143347-IBu	0.3444339434	0.4808516289	0.03685405915							Smp_043670.1	0.3640564502	0.3491903338	0.04869093978
Smp_051390.1	-0.09511919288	0.6466697349	1.829626346		Smp_214080.1	-0.4920316906	0.7795641152	7.574856237		Smp_028080.1	-0.4453707606	0.7571036805	14.23594985							Smp_306230.1	0.561009742	0.648654062	3.570652073							SmLNCA141701-IBu	0.3439936228	0.3667601439	0.3041325112							Smp_124460.1	0.3635632038	0.5460266424	1.159153048
Smp_345340.1	-0.6749924447	0.646309874	3.388043395		Smp_246330.1	-0.3030087975	0.7795080483	23.26392112		SmLNCA123984-IBu	-0.7142426739	0.7567858657	21.89041184							SmLINC107258-IBu	0.5745423652	0.6485731416	0.3535314779							Smp_247470.2	0.3436466224	0.4185313323	0.002861262809							Smp_326560.1	0.3635358842	0.5283923682	0.7372417337
Smp_153300.1	-0.4667231196	0.6461862342	2.388579971		Smp_080530.3	-0.458008824	0.7794792424	7.936327504		Smp_243700.1	-0.4482755165	0.7566975548	5.180066174							Smp_161380.2	0.5022727714	0.6479851939	1.050793031							Smp_013600.1	0.3434662505	0.5420337807	1.369739591							Smp_133380.1	0.3591748008	0.3317483733	0.002787250125
Smp_085650.2	-0.3348321825	0.6460515267	0.7541960749		Smp_022470.4	-0.4389211897	0.7791492493	19.30596441		Smp_000630.1	-0.02531302471	0.7564534483	4.022279871							Smp_034860.1	0.6042401279	0.6478947886	1.661403632							Smp_196290.2	0.3427073661	0.3726292672	0.004518689819							Smp_103560.2	0.3584012792	0.5303482674	0.06058521409
Smp_126740.1	-0.4527017027	0.6427551699	3.896788126		Smp_158610.1	-0.3830580568	0.7791469721	9.449811912		Smp_055420.1	-0.1846183177	0.756407317	7.394964568							Smp_147970.3	0.5332620079	0.6478699526	1.053659199							SmLNCA132271-IBu	0.3419208538	0.5712159013	3.723108524							SmLINC178143-IBu	0.3575426163	0.3585671594	0.0004697215604
Smp_027080.1	-0.5324398806	0.6411640209	1.603268842		Smp_127890.1	-0.4396726598	0.7790161484	12.11073721		Smp_034940.1	-0.08027511309	0.7559347228	6.344975437							Smp_342480.2	0.6179960582	0.6478498404	0.2369315517							SmLINC135564-IBu	0.3415514549	0.3654156577	0.001045452913							Smp_043120.1	0.3573828617	0.417575272	0.07803743232
SmLNCA150418-IBu	-0.2949680672	0.6407778795	0.5811072493		Smp_007210.2	-0.3835397345	0.7789325179	17.38755986		Smp_161870.1	-0.2298906996	0.7554638194	8.247590752							SmLNCA117047-IBu	0.5204046	0.6478183539	0.4365124259							SmLNCA155367-IBu	0.3385030388	0.4746472392	0.1308083675							Smp_151280.1	0.3572407271	0.5377400442	0.1679304064
Smp_124920.1	-0.5706137133	0.6406984246	1.613310526		Smp_030400.1	-0.6750156306	0.7788265629	12.82027184		Smp_153640.2	-0.1120897562	0.7553505993	4.746899335							SmLINC154042-IBu	0.5457168149	0.6466821418	1.001043071							SmLINC100194-IBu	0.3379587906	0.2986434941	0.04816132851							Smp_157360.1	0.3570058984	0.5802012619	0.5005631884
Smp_144010.1	-0.8626069761	0.6406027278	3.289028104		Smp_345020.1	-0.3298960088	0.778814341	10.61312011		Smp_141830.2	-0.1238122415	0.7551945524	6.562298131							SmLINC111976-IBu	0.5004568759	0.6462903014	0.6419929047							Smp_018590.1	0.3363581363	0.5351393322	0.725562587							Smp_096290.1	0.3568359218	0.5259786789	0.2548252776
Smp_011010.1	-0.3582398902	0.6391066274	0.6417935764		Smp_242670.1	-0.395670409	0.7787021555	39.88561492		Smp_164760.1	-0.1928823716	0.7550398243	16.30592199							SmLINC128229-IBu	0.6209278982	0.6456539408	0.5799033485							Smp_106390.1	0.3356380009	0.3519233286	0.4061477586							Smp_210180.1	0.3541079523	0.4323955211	0.04681620035
Smp_030280.2	-0.2792713464	0.6380762557	0.4167621214		Smp_078400.1	-0.3099575494	0.7786882626	12.38489876		Smp_059130.3	-0.2822971106	0.7548806479	7.48713371							Smp_016870.1	0.6298125244	0.6455421943	0.4369558462							SmLNCA119547-IBu	0.3347793568	0.3969485868	0.007728165005							Smp_328500.1	0.3536914207	0.5047225449	0.1667219988
Smp_146830.3	-0.5175964743	0.6379957321	1.050396885		Smp_062900.3	-0.3795834189	0.7785232422	30.81743733		SmLINC177092-IBu	-0.3213919701	0.754258237	1.671862566							Smp_340250.1	0.5281851661	0.6453134186	1.381483329							SmLINC138862-IBu	0.3273340274	0.6030722487	1.416577417							Smp_329570.1	0.3527574205	0.3303243531	0.02190991373
Smp_127870.1	-0.3910739496	0.6378580394	2.79862468		Smp_140560.2	-0.5163933501	0.7785045482	12.81971698		Smp_150430.1	-0.3202096904	0.7539418511	4.739826317							Smp_340650.2	0.5561770609	0.6452014887	0.4827012947							SmLNCA127707-IBu	0.3271255307	0.4073009878	0.01188829312							Smp_136860.1	0.3522884838	0.3913368954	0.00989591546
Smp_135240.3	-0.5331030513	0.6378020548	0.7929041838		Smp_144820.2	-0.4862887289	0.7784964993	11.45032158		Smp_094770.1	-0.352379254	0.7538449096	3.798130699							SmLNCA138315-IBu	0.5618207007	0.6446898946	0.4899563492							Smp_005330.4	0.3260591431	0.3098786224	0.1438541328							Smp_026190.1	0.3479661828	0.5275005662	0.4488176247
Smp_213610.2	-0.6047849606	0.6377035363	2.096138854		Smp_094470.1	-0.6563315031	0.7779028952	10.91086512		Smp_139150.2	-0.4224739992	0.7537461945	13.99241649							SmLINC131981-IBu	0.650444764	0.6444034592	1.424220198							SmLINC120180-IBu	0.3260228611	0.579641995	4.042748526							Smp_245900.1	0.3471226683	0.4706849868	0.02074519129
Smp_181160.1	-0.2746672547	0.6370448596	1.871689458		Smp_340800.1	-0.6062028683	0.7777711141	22.24916528		Smp_169700.1	-0.09096316217	0.7537083095	6.742057672							SmLINC166545-IBu	0.5993366862	0.6442038088	0.2238048782							Smp_205560.1	0.3259157588	0.3606794994	0.3738549176							Smp_302850.1	0.3465231723	0.5478662945	0.2545464109
Smp_213780.1	-0.4790994926	0.6360676463	1.926895048		Smp_125550.2	-0.6847870508	0.7777368598	10.24199163		Smp_164020.1	-0.5618331288	0.7537061891	5.365540148							Smp_329860.1	0.6789429702	0.6441786865	1.567269817							Smp_335170.1	0.3250181366	0.4153636853	0.006901086083							Smp_326620.1	0.3463741053	0.3253319756	0.1127212929
Smp_122930.1	-0.1828741761	0.6359416047	1.780635996		Smp_012150.1	-0.6609262484	0.7776243693	11.11101225		Smp_168370.2	-0.3972737788	0.7535605204	10.05850044							Smp_212250.2	0.5736633965	0.6437879096	0.9140018817							SmLINC116337-IBu	0.3243655848	0.5515079796	0.5545136278							Smp_054770.2	0.3456471123	0.4683463034	0.08743275538
Smp_332780.1	-0.32153033	0.6356047023	0.9560977508		Smp_019380.1	-0.3161470612	0.7775834105	8.93840897		Smp_320860.2	-0.3347612319	0.7534492055	1.674604809							Smp_246020.1	0.5761936876	0.6436416421	0.7339072761							Smp_198960.1	0.3242045317	0.3879059138	0.003507042776							Smp_156050.1	0.3437722526	0.3981139854	0.02607022353
Smp_129310.2	-0.4235700905	0.6352634821	1.20467504		Smp_331780.1	-0.6707016504	0.7771457775	10.91860339		Smp_132640.1	-0.2525312124	0.7528636931	3.617362845							Smp_134940.1	0.5877291096	0.6428564455	0.8022409832							Smp_122910.2	0.3239035759	0.4536799255	0.01574295498							Smp_017010.1	0.3436300292	0.451529522	0.04282123822
Smp_345300.1	-0.6467447313	0.6344217751	1.924490015		Smp_317760.1	-0.4814398186	0.7770352945	15.73117518		Smp_150150.1	-0.6969822508	0.7527859589	14.37618201							SmLNCA165635-IBu	0.5960526194	0.6427742804	0.2162078616							SmLNCA121150-IBu	0.3181067584	0.5921896885	0.5490369406							Smp_316030.1	0.3429128122	0.5560287041	0.1547971376
Smp_334950.1	-0.4608205546	0.6331633893	1.553402753		Smp_157860.1	-0.6056176717	0.7769312712	12.38364541		Smp_154340.1	-0.4084320825	0.7526706367	2.301515281							Smp_213420.1	0.5185691911	0.6422959378	4.796408595							SmLNCS104756-IBu	0.3161537435	0.4032322774	0.003084618401							SmLNCA152591-IBu	0.3426045944	0.3567938157	0.0008310482353
Smp_045930.1	-0.5679477037	0.632783878	2.452449925		Smp_135140.1	-0.7078712504	0.7768516526	15.29785999		Smp_159860.1	-0.3292366864	0.7525904427	5.871515095							Smp_127750.1	0.6249383605	0.6419162552	0.1939961204							SmLINC146521-IBu	0.3150418726	0.4883998036	0.01809697426							SmLINC159372-IBu	0.3423630426	0.3856344258	2.242912449
Smp_210980.1	-0.2152170409	0.6327630977	1.280386404		Smp_246460.1	-0.4621106584	0.7766877871	49.10615468		Smp_122810.1	-0.2798630151	0.7524115764	4.202632618							Smp_086460.1	0.6151229921	0.6418200937	1.140321596							SmLINC159256-IBu	0.308466761	0.446235128	0.007312118834							Smp_345210.1	0.3420807899	0.3983527875	0.1867866414
Smp_060940.1	-0.3311650057	0.6313599341	0.718394153		Smp_313830.1	-0.4304744382	0.7766056502	46.09025886		Smp_070020.1	-0.4455769951	0.752237422	12.38688607							Smp_136160.2	0.4679542655	0.6413245165	0.4610612909							Smp_123190.1	0.3021806171	0.3040816283	0.06559751572							Smp_027210.1	0.3414675596	0.5723730579	0.04383603533
Smp_247890.3	-0.4453229063	0.6313548933	1.407136811		Smp_137910.1	-0.4268368175	0.7765901347	7.766822581		Smp_045420.1	-0.3077946657	0.75164896	6.427436327							Smp_179320.2	0.6363189576	0.6409672962	1.461551847							Smp_165660.1	0.2966564063	0.5395873908	0.2268116311							Smp_037540.1	0.3392603135	0.5498927234	0.4260872145
Smp_210080.1	-0.236102451	0.63019981	1.731308359		Smp_132620.1	-0.5049119663	0.7765816756	7.884767356		Smp_245310.1	-0.5585305216	0.7515744694	22.22427942							Smp_246620.3	0.5935857179	0.6409179759	0.7445137501							SmLINC145485-IBu	0.294049228	0.5658754771	4.305134856							Smp_104970.1	0.3390809012	0.4438567625	0.06750610088
Smp_092950.1	-0.2159071198	0.6296323837	1.131202307		Smp_041570.1	-0.3975496189	0.7763303779	14.54708343		Smp_025370.1	-0.6049180301	0.7514301914	20.60251649							Smp_337750.2	0.5920389456	0.640102796	1.473831512							SmLNCA177779-IBu	0.2909143525	0.3579821014	0.03615210769							Smp_145290.1	0.3389877859	0.4945507845	0.2356631746
Smp_347200.1	-0.5120709787	0.6295140034	1.616399959		Smp_168050.1	-0.4838250627	0.7761784437	10.91101743		Smp_083380.1	-0.4796806529	0.7512969099	7.436886709							SmLINC155414-IBu	0.6285249471	0.64002232	0.1989258675							SmLNCA139243-IBu	0.2844332684	0.4254754146	0.002245761227							SmLINC104364-IBu	0.3372490397	0.3936045661	0.008452182939
Smp_210960.1	-0.4868056003	0.6276847396	3.521740527		Smp_173620.2	-0.4523890268	0.7761722046	26.28810567		Smp_180150.2	-0.4290675561	0.751146899	9.519939433							SmLINC159464-IBu	0.5493935313	0.6391664189	0.8623226298							Smp_150080.2	0.2819011908	0.3765902142	0.000308354743							Smp_133700.2	0.3351092911	0.4534144558	0.01677140709
Smp_125900.1	-0.2354111923	0.6275677883	2.674726365		Smp_135480.1	-0.4003602979	0.776012596	47.20935336		Smp_004910.1	-0.4179882493	0.7509366765	14.16009919							Smp_342750.1	0.5981677034	0.6388182444	0.9746243296							SmLNCA150487-IBu	0.2817083756	0.4215895516	0.1473099303							Smp_306720.1	0.3329555487	0.4407406363	0.01941094786
Smp_063380.1	-0.394873322	0.6272677478	0.9423469789		Smp_000650.1	-0.5613422718	0.7759868027	12.71335034		Smp_096760.2	-0.613128529	0.7507976599	3.227209547							Smp_148250.2	0.6986614288	0.6383704159	0.764264054							SmLINC152380-IBu	0.2802114837	0.3279502655	0.0002939209406							Smp_045750.2	0.3308438623	0.4647040172	0.06422761537
Smp_080150.1	-0.6406408684	0.6269185239	1.925565867		Smp_321400.1	-0.3813033255	0.7759204224	28.31288935		Smp_011700.1	-0.5369684938	0.7507547164	13.59786096							Smp_133710.1	0.5034384548	0.6378224806	2.556554817							SmLNCA172649-IBu	0.2757832936	0.4739369391	0.05349325137							Smp_332940.2	0.3286140109	0.5438987134	0.1505794448
Smp_095810.1	-0.35415091	0.6268033786	1.059427075		Smp_143310.1	-0.243657747	0.7757654513	25.44202617		Smp_343310.1	-0.2622640783	0.7506577796	16.80752466							Smp_123530.1	0.6224243005	0.6375622408	1.525363749							Smp_326430.3	0.2745642871	0.3746311481	0.001988401143							SmLINC134747-IBu	0.3255959592	0.4562377739	0.02023598005
Smp_011230.2	-0.4991848191	0.6249443775	1.633526149		Smp_322770.1	-0.6191291199	0.775671972	13.75822771		Smp_302370.1	-0.4360532882	0.750621022	12.44598653							Smp_123520.1	0.5703545334	0.6370789636	1.507135557							SmLNCA149002-IBu	0.2601473942	0.463442445	0.06593504341							Smp_077670.2	0.3253449378	0.376015176	0.001116087362
Smp_052780.1	-0.6578923297	0.6248335352	1.837380315		Smp_193610.1	-0.6287310495	0.7755711695	17.40092213		Smp_039590.1	-0.5545535784	0.750618541	19.63917742							SmLINC112584-IBu	0.6091795674	0.636344486	1.226158263							Smp_018400.1	0.2507195951	0.3667645233	0.001851980008							SmLINC159735-IBu	0.3242785268	0.3652499454	0.003514556027
Smp_010160.1	-0.5011838144	0.6242786712	1.733228705		Smp_129430.1	-0.4488165105	0.7754424846	25.5686256		Smp_327260.1	-0.5938656762	0.7505113659	8.26413347							Smp_247860.1	0.7280890505	0.6363067039	2.447977794							SmLINC167667-IBu	0.2499420022	0.350837588	0.0006916122531							Smp_323740.1	0.3216579687	0.5015469522	0.01602659419
Smp_302090.1	-0.2510152048	0.6232948153	3.634542169		Smp_080180.1	-0.6365679018	0.7754305703	8.874493089		Smp_176290.1	-0.09610041541	0.7502614178	2.567203023							SmLNCA176761-IBu	0.5399119635	0.6361701158	0.3080497062							Smp_319970.1	0.2465937365	0.3223714913	0.001599839855							SmLINC159224-IBu	0.3183496478	0.5334533569	0.3239675479
Smp_130270.1	-0.4096932059	0.6223793484	0.5926188001		Smp_126030.1	-0.6684414122	0.7754166151	10.38089941		Smp_194420.1	-0.2670209604	0.7501663155	6.256958361							Smp_342970.1	0.5307645968	0.6359634854	0.2401204954							SmLINC127031-IBu	0.2445690879	0.3569594624	0.0004907096507							SmLINC126400-IBu	0.3166195643	0.5117279625	0.0333527605
Smp_140430.1	-0.4852048495	0.6223553922	1.003556119		Smp_174090.1	-0.4528021966	0.7753276332	37.02419972		SmLNCA106024-IBu	-0.4114287948	0.7500517849	3.367649852							Smp_152530.1	0.5475112799	0.6358625134	0.2623979593							Smp_156720.2	0.2439103158	0.3130979322	0.0001361041171							Smp_341180.2	0.315681806	0.3634056914	0.00288002518
Smp_120080.4	-0.3513466861	0.6223399904	0.4983855622		Smp_130960.1	-0.3835325366	0.7751393871	58.42445514		SmLNCA167929-IBu	-0.07101511011	0.7500478942	7.227146521							Smp_346010.1	0.5648076692	0.6351088219	2.055832189							SmLINC161397-IBu	0.2365194883	0.3088130889	0.0001138612286							Smp_242830.3	0.3133191697	0.347619915	0.01828212036
Smp_181290.1	-0.2533936827	0.621655432	2.485232391		Smp_074280.1	-0.2853639338	0.7751127673	43.10341752		Smp_022450.1	-0.6626861227	0.7496768225	11.52163816							SmLNCA151177-IBu	0.5878887247	0.6350603479	1.487202978							SmLNCA105044-IBu	0.2262938928	0.4848198302	0.09123402883							Smp_345420.1	0.3117047898	0.4633971014	1.479438029
Smp_137930.1	-0.3253393123	0.6207678854	1.747189281		Smp_168460.1	-0.3710401125	0.7747669341	49.05009416		SmLNCA168880-IBu	-0.3263904891	0.7495940302	6.89897712							SmLNCS122216-IBu	0.5156943019	0.6344846846	0.5296473707							SmLNCA139226-IBu	0.1739112884	0.3049583001	0.0005383884755							SmLINC108436-IBu	0.3105866232	0.4951274607	0.06193508493
Smp_328650.2	-0.511065596	0.6199110926	1.360716022		Smp_035190.3	-0.3305489397	0.7746911554	9.913059934		Smp_319340.3	-0.526414997	0.7491321658	7.134247915							SmLNCS110006-IBu	0.6319245352	0.6338617838	0.8388214716							SmLINC126802-IBu	0.1658055648	0.3666019196	0.293307967							Smp_331900.2	0.3088148124	0.4753308452	0.08792496166
Smp_180900.1	-0.2595580171	0.6187948132	0.6819411463		Smp_335020.1	-0.4055652043	0.7746063825	18.52735103		SmLNCA162574-IBu	-0.3083891269	0.7490298012	3.166884938							Smp_171610.1	0.5983002309	0.6330558117	0.7708760491							Smp_123590.1	0.1321617835	0.254832015	0.0008943199234							Smp_049140.1	0.3085783096	0.4282682615	0.003865634233
Smp_213140.2	-0.2298602148	0.6183900344	0.5977946759		Smp_147160.1	-0.3165920452	0.7745292891	20.35664322		Smp_310140.1	-0.06473192094	0.7487992519	4.2231676							SmLNCS175117-IBu	0.5077193942	0.6329345172	0.2580392526																	SmLNCA174867-IBu	0.3075936548	0.4046744439	0.00361209122
Smp_153190.1	-0.3008473916	0.6179513098	0.680901449		Smp_014850.1	-0.3620837173	0.7744998865	14.64930178		Smp_340480.1	-0.7646995297	0.7484303835	18.47679295							Smp_129610.2	0.5664551103	0.6329245872	0.644776408																	SmLNCA135536-IBu	0.3074182036	0.3711136267	0.03556687776
Smp_101310.1	-0.3564403747	0.6169027978	1.860357504		Smp_081200.1	-0.2585606091	0.7744363547	56.71099472		Smp_266770.1	-0.04110107884	0.7483735982	6.164368216							Smp_346120.1	0.6690188136	0.6328297251	0.5947035689																	Smp_302460.1	0.3072542636	0.4891849771	0.1604951505
Smp_246690.2	-0.2891956571	0.616782537	0.892603858		Smp_164010.1	-0.2312825774	0.7743570663	12.62456057		Smp_170950.2	-0.0609195433	0.7481934934	3.793618662							Smp_056930.1	0.6174663413	0.6322305911	0.3781707219																	SmLNCA128023-IBu	0.3071280033	0.3054217784	0.01814183596
Smp_210980.2	-0.3900876394	0.6158669168	0.168781028		Smp_134290.1	-0.6712018889	0.7739566258	15.09988754		Smp_140200.3	-0.3578378414	0.747569688	8.62744934							Smp_001170.1	0.6420645378	0.6321389236	0.5916469258																	Smp_135020.1	0.3061229008	0.4184831317	0.006634397226
Smp_138480.1	-0.2181488056	0.6152175185	1.321009303		SmLNCA113290-IBu	-0.4667332143	0.7738445364	4.672206847		Smp_340800.2	-0.4206858699	0.747426489	6.682772218							SmLNCA151067-IBu	0.5450553801	0.6317363481	1.754816929																	Smp_347990.1	0.3052142104	0.4747298308	0.05838755547
Smp_172510.1	-0.03397165599	0.6150882819	1.199420529		Smp_151050.1	-0.5005837164	0.7737902088	6.34426633		Smp_150750.2	-0.3890115983	0.7473874932	3.720112766							SmLINC106769-IBu	0.5325394307	0.6315551085	0.4192511828																	Smp_203200.1	0.3051175174	0.4209045376	0.01881189245
Smp_150850.2	-0.5711303838	0.6149896395	0.5572283424		Smp_144370.1	-0.3336280913	0.7737225609	54.79950291		Smp_325290.1	-0.3450826298	0.7470238065	4.329731603							SmLNCS134546-IBu	0.5592525185	0.6313180625	0.3243591301																	SmLINC171798-IBu	0.3024467882	0.3863033445	0.0003563482279
Smp_123320.2	-0.3298313877	0.6145439881	0.09415865707		Smp_136050.1	-0.4720911116	0.7737112137	21.24726627		Smp_031180.2	-0.4491481574	0.7467061224	4.440333681							Smp_347300.1	0.5104514001	0.6311223348	2.763015107																	Smp_001170.2	0.3017389844	0.4685583103	0.1641355497
Smp_014800.1	-0.6156404729	0.6142661867	1.593764535		Smp_123910.2	-0.450414883	0.7732613848	18.49658345		Smp_048080.1	-0.3894554107	0.7457572117	2.353596144							SmLNCA101380-IBu	0.6852049552	0.6310178574	0.4759051273																	Smp_129870.1	0.3007953809	0.439344427	0.7909069165
Smp_008140.1	-0.580866836	0.6135323759	1.953263494		Smp_343580.1	-0.578531524	0.7730940871	20.5922892		Smp_020370.1	-0.6371992329	0.7452702849	11.68382191							Smp_125500.1	0.4761321877	0.6303921719	2.042077908																	SmLINC126180-IBu	0.3005215428	0.3863235037	0.001170624099
Smp_012800.1	-0.2722237632	0.6134013358	1.516572461		Smp_343680.1	-0.5739156149	0.7730434251	18.54782517		Smp_122500.1	-0.7083562623	0.7451139538	22.27910596							Smp_196260.1	0.5647702778	0.6301427297	0.846336837																	SmLINC124763-IBu	0.3005141711	0.4081608993	0.002478126085
Smp_241410.1	-0.5351869927	0.6126679455	1.653572281		Smp_179360.1	-0.4469935786	0.7729911394	18.6858132		Smp_317130.1	-0.1298065195	0.7449005896	7.036076823							SmLNCA169098-IBu	0.6022285029	0.6299848784	0.1922221221																	Smp_100140.1	0.2980926023	0.4945659955	0.1851887327
Smp_027240.1	-0.5541018509	0.612493226	2.651150823		Smp_181450.1	-0.4528097651	0.7727921376	48.42013294		Smp_046900.3	-0.2109588019	0.7448631126	2.118619418							Smp_347760.2	0.5965799951	0.6298888372	0.5533368526																	SmLNCS160743-IBu	0.2973278913	0.3599184243	0.001469043114
Smp_062790.1	-0.1925919646	0.6120245548	1.36187377		Smp_155330.1	-0.5259947752	0.7727511667	10.90113826		Smp_322820.2	-0.220566638	0.7445854245	5.666534008							SmLINC132489-IBu	0.6042780789	0.6297361722	1.093477426																	SmLNCA171891-IBu	0.295841206	0.5122675333	0.04667908615
Smp_173810.1	-0.1975545902	0.6115903387	1.921903128		Smp_310550.1	-0.2730000084	0.7727131751	10.46814116		Smp_176040.1	-0.1939626505	0.7444748612	6.569401313							SmLINC117107-IBu	0.5331293198	0.6295617416	0.5465175976																	SmLINC160192-IBu	0.2943693933	0.3303198303	0.0001148816429
Smp_149450.1	-0.1406606334	0.6115149577	0.8748344268		Smp_148010.1	-0.5383203262	0.7726066223	7.43030918		Smp_267170.1	-0.6021389229	0.7443998199	24.40886816							Smp_066050.1	0.6291942327	0.6289653357	1.521615659																	SmLNCS175536-IBu	0.2941218616	0.4449688445	0.02794028762
Smp_029740.2	-0.3890491516	0.6091602311	0.203581281		SmLNCA109989-IBu	-0.3726664513	0.7724665364	7.405283992		Smp_267000.1	-0.5722371384	0.7440867849	8.92434275							SmLINC151062-IBu	0.675701316	0.6284155676	1.640022837																	Smp_334620.1	0.2936905945	0.4094171727	0.01152655023
Smp_303120.1	-0.4760584628	0.6083837321	1.222004234		Smp_141280.1	-0.4212353754	0.7723442824	29.2327026		Smp_032920.2	-0.1945503475	0.7440761391	5.851934269							Smp_050730.1	0.5372320848	0.6280878184	1.707388877																	SmLINC147184-IBu	0.2935570877	0.4257957852	0.005019205495
Smp_138200.1	-0.2600132455	0.6080052849	1.639559533		Smp_144950.1	-0.2501072555	0.772206531	19.81767662		Smp_194170.1	-0.1944647046	0.744044292	2.125643881							SmLNCS157154-IBu	0.4318769308	0.6277965373	1.41404521																	Smp_146830.2	0.2934543545	0.4978197068	0.01622302692
Smp_063670.2	-0.6039023972	0.6072541777	1.91269413		Smp_147040.1	-0.3722496775	0.7720133102	11.89536073		Smp_305870.1	-0.2060205279	0.7438646422	9.863507109							Smp_083710.2	0.5533372896	0.6274564465	0.7826629936																	Smp_103560.1	0.2917971811	0.5040423333	0.3421875387
Smp_013950.1	-0.4796715014	0.6072406568	0.81366988		Smp_152430.1	-0.4708467983	0.7717737122	16.64315428		Smp_214020.1	-0.3979422968	0.743670674	6.494640593							SmLNCA149197-IBu	0.6569118263	0.6272192969	0.1441252848																	SmLNCA145759-IBu	0.2917501167	0.4331176843	0.05102972106
Smp_130110.1	-0.3701789066	0.6064393183	1.803855999		Smp_341860.1	-0.5004342334	0.7716104102	5.560265153		Smp_071050.1	-0.8713242865	0.7436533786	25.32315658							SmLNCS110030-IBu	0.5540514339	0.62682698	0.2394503643																	Smp_124430.1	0.2904544307	0.4628713735	0.8846384974
Smp_093780.1	-0.4781517516	0.6064381992	0.4595567225		Smp_342730.1	-0.4823551284	0.7715169977	33.824841		SmLNCA164675-IBu	-0.4619393326	0.7428543682	3.787154155							Smp_213160.1	0.5508753874	0.6257366832	1.114923432																	SmLNCA112846-IBu	0.2876133413	0.5177958199	0.09888813367
Smp_138640.1	-0.2078550979	0.6049753706	1.583856359		Smp_080320.1	-0.343344788	0.7713209057	67.58156086		SmLNCA155378-IBu	-0.3315755382	0.7425134585	3.571902263							Smp_065420.2	0.541338551	0.6257050876	0.5031058687																	SmLNCA120760-IBu	0.2875402505	0.4973211956	0.0171684026
Smp_316000.1	-0.09171405117	0.6034648925	0.9785369737		Smp_085910.1	-0.5696922618	0.7712205248	13.57215337		Smp_102410.1	-0.2490457787	0.7422818869	11.21319208							Smp_128190.1	0.4978132022	0.6255024534	3.457968428																	SmLNCA174330-IBu	0.2870520198	0.3163653581	0.000159993551
Smp_267120.1	-0.285041902	0.6032248448	1.470348764		Smp_134230.1	-0.4160244438	0.7711964009	15.96280573		SmLNCA116044-IBu	-0.3619380163	0.7422190725	4.185190844							Smp_068110.1	0.6167425365	0.6249556854	0.7499232989																	SmLINC112783-IBu	0.2869765075	0.4236361727	0.03040741248
Smp_347170.1	-0.5357090426	0.6027403104	0.6655384457		Smp_104030.3	-0.5165558426	0.7711416279	7.215797734		Smp_091740.1	-0.4416483569	0.7421598676	12.07558029							Smp_095680.1	0.6320283344	0.6248770744	1.164294622																	Smp_176820.2	0.2868104102	0.3452289713	0.005375368673
Smp_136360.3	-0.4575801183	0.6025248567	0.257626156		SmLNCA109118-IBu	-0.3363000155	0.7710621782	3.368456933		Smp_091740.2	-0.4416483569	0.7421598676	12.07558029							SmLINC177485-IBu	0.6777172579	0.6229559824	2.006219351																	Smp_247150.1	0.2857016189	0.5027237642	2.331438047
Smp_163240.3	-0.2325657446	0.6022780182	1.404234369		Smp_154740.2	-0.494968845	0.7709647544	7.743811506		Smp_213880.2	-0.4982095154	0.7421570008	6.537301612							Smp_204040.1	0.614270226	0.6223812913	1.512395971																	Smp_247150.2	0.2857016189	0.5027237642	2.331438047
Smp_333920.1	-0.2632950109	0.6022034785	1.107490572		Smp_343340.1	-0.3517819552	0.77096454	31.0279876		Smp_133820.2	-0.3058206434	0.7419063519	2.156979991							Smp_246500.1	0.4218252802	0.6216345263	1.942921295																	SmLNCS163036-IBu	0.2854891251	0.3677879786	0.0005327374914
Smp_337780.1	-0.149551734	0.6021367303	0.6185836062		Smp_200570.1	-0.4157369566	0.7709552498	44.12820397		Smp_340500.2	-0.3236046417	0.741578598	5.639236953							SmLNCA156375-IBu	0.5467852214	0.6215633156	1.607163225																	Smp_311440.2	0.28534375	0.4352928859	0.003974018393
Smp_325220.1	-0.3357052943	0.6020654203	0.3764996723		Smp_172580.1	-0.5012754172	0.7709365297	19.13404769		SmLNCA164601-IBu	-0.1246171637	0.7410701712	9.227077487							Smp_130800.1	0.4491554915	0.6213312253	1.206787289																	SmLNCA142775-IBu	0.2823477058	0.4077705331	0.004704912105
SmLNCA109994-IBu	-0.1097032217	0.5999972579	1.989091626		Smp_308980.1	-0.331680969	0.7706084776	14.0118915		Smp_132010.1	-0.3266816817	0.7410508784	2.481040948							Smp_340990.1	0.6598307483	0.6205016702	0.5424834341																	Smp_054240.1	0.2817462029	0.4240054103	0.324782941
Smp_331940.1	-0.5207133211	0.598525478	1.538118797		Smp_322970.1	-0.5829821129	0.7704132428	7.042933427		Smp_102480.1	-0.3662887739	0.7410005676	4.912735784							SmLINC159218-IBu	0.5117041225	0.620215528	0.955695067																	SmLNCA158798-IBu	0.2804158545	0.3895295142	0.5843180363
Smp_138890.1	-0.3440103628	0.5966051462	0.3879414256		Smp_154420.1	-0.4696483734	0.7704034445	10.25010015		Smp_336680.2	-0.03052756518	0.7400986563	2.600095848							SmLINC159023-IBu	0.553838139	0.6191726712	0.2848977227																	Smp_019890.1	0.280308401	0.5068503772	0.06579741131
SmLNCA176021-IBu	-0.2307523816	0.5957442863	0.6208726909		Smp_097320.1	-0.5467739901	0.7701525612	18.65542264		Smp_246950.1	-0.1991091421	0.7397726506	5.997827387							SmLNCS147739-IBu	0.6070807455	0.6190774199	0.3880678361																	Smp_049550.1	0.2800646596	0.4587165676	0.6611540756
Smp_333960.1	-0.2501626685	0.5948761536	0.7108833579		Smp_143090.1	-0.5528634263	0.7701511526	22.41130693		Smp_316660.2	-0.4380149724	0.7397722065	5.829213473							Smp_301600.2	0.5614408093	0.6188447931	0.3859816625																	Smp_010380.1	0.2762721277	0.3650711363	0.3891342551
Smp_015090.1	-0.2460821336	0.5946609911	1.547879101		Smp_145550.2	-0.2382931456	0.770032144	6.519842785		Smp_021340.1	-0.3544693863	0.7397259456	4.626372544							SmLINC157494-IBu	0.6757482123	0.6185579656	0.374895122																	Smp_053030.1	0.2737298591	0.5392070091	0.09510513377
Smp_020800.1	-0.1075943666	0.5919140797	1.960016168		Smp_129550.1	-0.445127097	0.7700121248	6.658059968		Smp_335180.2	-0.5992214645	0.7396219276	6.639044132							SmLINC102070-IBu	0.5815298994	0.6181642134	0.2015701089																	SmLINC150966-IBu	0.2737213527	0.4417227888	0.07911538487
Smp_198790.1	-0.33959724	0.5912309146	0.6681591107		Smp_181040.1	-0.4425404017	0.7699806687	5.857993809		Smp_074930.2	-0.192117499	0.7394284436	4.259792895							SmLINC119797-IBu	0.613759604	0.6177661841	0.3404328635																	Smp_345110.1	0.2704300291	0.543793731	0.04233004404
Smp_314220.1	-0.05651615657	0.5893821251	1.393507565		Smp_322040.1	-0.3244969051	0.7698327167	24.28961161		Smp_158490.1	-0.3435118261	0.7385211003	5.577819367							SmLINC163600-IBu	0.639458447	0.6175927346	0.5691951398																	Smp_135500.1	0.2644546686	0.3607287398	0.4896201253
Smp_179930.1	-0.194278577	0.5892050593	0.5450168593		Smp_335660.2	-0.3154431989	0.7694820909	15.68973395		Smp_245940.1	-0.7691368659	0.737785595	19.50345611							Smp_247400.1	0.5449370809	0.6173781806	0.5013518183																	Smp_068990.1	0.2629745564	0.3185411523	0.1029749345
Smp_328200.1	-0.5331657082	0.5887344814	1.090675032		Smp_083480.1	-0.5168091145	0.7694027823	4.268813982		Smp_346250.1	-0.09745942001	0.7377233047	5.145664204							SmLNCA176216-IBu	0.554638316	0.6173315602	0.4581251515																	Smp_039400.1	0.2625871977	0.4654165183	1.068140183
Smp_164010.2	-0.3536131887	0.5882935866	0.414544538		Smp_346840.1	-0.6465659152	0.7693437676	7.613452519		Smp_012720.1	-0.1456430354	0.7374850162	6.792910201							Smp_172340.1	0.5227067513	0.6167585347	4.449420757																	SmLINC178229-IBu	0.2624559264	0.3271240845	0.001180798617
Smp_346990.1	-0.2921270273	0.5880826254	1.089243036		Smp_145630.1	-0.5307889	0.7689941181	14.53084803		Smp_241450.1	-0.5349614869	0.7372295552	6.811614802							Smp_336900.2	0.5476057245	0.6163000801	1.066439441																	SmLINC159173-IBu	0.2622728361	0.338746832	1.57182299
Smp_003340.1	-0.3192443306	0.5869070015	0.8153711341		Smp_145630.2	-0.5307889	0.7689941181	14.53084803		Smp_149770.1	-0.2110094821	0.7370930648	2.767791066							Smp_152740.1	0.5713369659	0.615695145	3.165836467																	SmLINC151033-IBu	0.2614833581	0.35699515	0.7796399432
Smp_158810.1	-0.1789185241	0.5865030192	0.6072850693		Smp_245840.3	-0.5731869868	0.7689906506	9.829031087		Smp_330620.1	-0.4864611156	0.7370808119	7.909314941							Smp_148280.1	0.5616196487	0.6156237941	0.5949317746																	Smp_054620.2	0.2613125885	0.3730127132	0.007445120564
Smp_323510.1	-0.3007817364	0.586324487	0.3889107469		Smp_336670.1	-0.2816239358	0.7689040587	40.2465685		Smp_138890.2	-0.441964366	0.7370524192	2.018938109							SmLINC105732-IBu	0.5729758425	0.6147858665	0.6625268714																	Smp_248020.1	0.2587654025	0.4444819786	1.044228759
Smp_146110.1	0.01571576115	0.5860153401	0.6160626638		Smp_340880.2	-0.3238008768	0.7685808827	11.74677918		Smp_041370.2	-0.1257186861	0.7369599664	4.303211946							Smp_321180.1	0.5660465555	0.6146740306	2.675671994																	SmLNCA105856-IBu	0.258650281	0.3389648414	0.003990010322
Smp_247890.1	-0.3755189164	0.5853626918	0.6191047062		Smp_125960.1	-0.5083897133	0.7682734973	10.43051909		Smp_312150.1	-0.4490575414	0.7366723606	4.980122393							Smp_152110.1	0.5998190548	0.6144799019	0.6140441926																	Smp_042790.2	0.2578850254	0.304339478	0.000292222837
Smp_194840.1	-0.5996842075	0.5850240254	2.231379813		Smp_128150.1	-0.3406126725	0.7681194167	12.69030441		Smp_161560.3	-0.244325284	0.7360881897	1.752545596							Smp_318480.1	0.5072210608	0.6142827096	0.2528291214																	Smp_073920.1	0.2563104838	0.3691797875	0.001627091047
Smp_120630.1	-0.6795602747	0.5848410826	1.263433099		Smp_095470.1	-0.5244516654	0.7680038561	12.48605073		Smp_307080.4	-0.2694082283	0.7358410451	5.721383699							Smp_163330.1	0.5657918044	0.6142641456	0.4176580732																	SmLNCA138802-IBu	0.2546824526	0.4615340682	0.01268404699
Smp_135270.2	-0.7125991207	0.5847045726	0.3108901419		Smp_139520.1	-0.5110982482	0.7679319656	17.88810894		Smp_342060.1	-0.3168282289	0.735691189	3.445313458							Smp_043070.1	0.6651106357	0.6142455077	0.6808092521																	Smp_197730.3	0.2539135721	0.3627092097	0.02434028179
Smp_197070.2	-0.2977926508	0.5846070388	0.1643574098		Smp_021290.1	-0.3503785901	0.7678970887	27.34780303		Smp_044260.1	-0.1156357304	0.7352068365	6.309853706							SmLNCA141406-IBu	0.4748731566	0.6141615425	0.4345333246																	Smp_322850.1	0.2521256981	0.4483258079	0.05577569892
Smp_327640.1	-0.3459292552	0.5843950511	1.728926101		Smp_131800.1	-0.2726412357	0.7676781848	11.41165984		SmLNCA172316-IBu	-0.1688967238	0.7350467622	5.661188426							SmLNCS103763-IBu	0.5591570422	0.6135533701	0.3306700112																	SmLNCA119766-IBu	0.2469858526	0.450786815	0.006402305083
Smp_153460.2	-0.4038520268	0.5829372341	0.7039303842		Smp_170450.1	-0.4766292409	0.767601117	23.9193876		Smp_181150.3	-0.1608240661	0.7348016112	2.512459434							SmLNCA130769-IBu	0.5218412383	0.6131726749	0.6570990384																	Smp_345460.1	0.2424569429	0.4193048753	0.1535096813
Smp_000310.2	-0.3956280552	0.5812225999	0.6632910589		Smp_340830.1	-0.3495745091	0.7675650039	64.36033535		Smp_334530.1	-0.5169749247	0.7344888375	9.530119036							SmLNCS116984-IBu	0.5374098178	0.6124761267	0.5784028479																	SmLNCS146931-IBu	0.2418411442	0.3974441615	0.01198302552
Smp_158240.3	-0.345309902	0.5805494569	0.8993196963		Smp_034000.1	-0.4439019937	0.7674504177	13.34155358		Smp_142930.1	-0.1405755005	0.7343952979	3.25030626							Smp_146010.1	0.5290155473	0.6123411857	0.4704119237																	Smp_004220.1	0.2414697497	0.3071964422	0.1659066695
Smp_214020.2	-0.2230844411	0.5795422412	0.3447182324		Smp_155000.1	-0.4361665591	0.7671693043	12.83626776		Smp_340280.1	-0.3266471226	0.734133042	3.202057005							SmLINC145831-IBu	0.5470845348	0.6120048722	0.355268802																	SmLINC144906-IBu	0.2392806463	0.4257387803	0.002347701471
Smp_344720.2	-0.2840579891	0.5788457741	0.5514738375		Smp_244470.1	-0.5419721394	0.7671620011	14.0500824		Smp_021040.3	-0.5181041255	0.7337130246	8.187169356							SmLNCA163414-IBu	0.5280722409	0.6115658633	0.693523206																	SmLINC128233-IBu	0.2374882206	0.3675789337	0.003562173599
Smp_039970.1	-0.6193453383	0.5778702277	0.5318172257		Smp_089700.1	-0.5097915997	0.7670069193	19.50564377		SmLINC127426-IBu	-0.5727828716	0.733620502	8.371631557							Smp_046550.1	0.5424718815	0.6114382323	1.950139861																	SmLINC121275-IBu	0.2364895664	0.359626447	0.002354031967
Smp_158240.2	-0.2297110425	0.5778171853	0.2264554706		Smp_008470.1	-0.6322514019	0.7669834048	8.853268795		Smp_127680.1	-0.5125903958	0.733566077	7.499034284							Smp_307520.1	0.6111910608	0.6110063318	0.6127920819																	Smp_305560.2	0.2352041046	0.4162815952	0.005737455676
Smp_051420.1	-0.2920994441	0.5772829268	0.610853696		Smp_115450.1	-0.5013055382	0.7669462346	17.38899494		Smp_132170.1	-0.2056435641	0.7334964472	3.31522989							SmLNCA131451-IBu	0.6285635868	0.6103246266	0.1902296063																	Smp_147980.2	0.2345758088	0.3151773852	0.01957155797
Smp_139080.2	-0.4865263045	0.5768454891	0.6924514258		Smp_307800.1	-0.2934053047	0.7667958486	11.48141075		Smp_322830.1	-0.78443047	0.7322778783	15.42718973							Smp_072740.1	0.4068320709	0.610016198	1.031217037																	SmLNCA135451-IBu	0.2337930448	0.5054806683	0.07345337678
Smp_147980.1	-0.307353533	0.5767032284	0.2520121113		Smp_143550.1	-0.3027734546	0.766651825	43.6792918		Smp_176580.2	-0.02569659987	0.7313684004	8.954542653							Smp_247770.2	0.6128878665	0.6090093805	0.1196988934																	SmLINC159360-IBu	0.2262929072	0.3215933335	0.009697495232
Smp_134090.1	-0.2859018299	0.5760665616	0.8316886263		Smp_130950.1	-0.70712188	0.7666258181	15.49447914		Smp_026230.1	-0.4744055692	0.7307497751	5.053887361							Smp_167810.1	0.5856504696	0.6086588493	0.2301271925																	Smp_133170.2	0.2258809363	0.347668169	0.6135694189
Smp_310820.1	-0.4583953414	0.5754746869	0.4604032548		Smp_004260.1	-0.5740876734	0.7665863686	5.247102399		Smp_068070.2	-0.6292130677	0.730719605	8.952217485							SmLINC166543-IBu	0.6068445248	0.6076721461	0.2172041876																	SmLNCA158743-IBu	0.2238067628	0.3647898455	0.01842774349
SmLNCA139246-IBu	-0.8321612148	0.5741570331	1.928750442		SmLNCA166364-IBu	-0.5314995917	0.7663428419	4.405411683		Smp_071250.1	-0.3291712074	0.7303941233	9.527463116							Smp_168770.1	0.7031040387	0.6074415394	0.7625339899																	Smp_308270.1	0.2102022784	0.4202987317	0.03588489343
Smp_147990.2	-0.3881849898	0.57409227	0.7491512275		Smp_044920.3	-0.6032879596	0.7660916958	8.471566319		SmLNCA168759-IBu	-0.3702160914	0.7303283859	7.221351552							SmLINC129894-IBu	0.5857644994	0.6073245063	0.2469149866																	SmLNCA169973-IBu	0.2085366356	0.3083980538	0.002696032184
Smp_214040.1	-0.2998043529	0.5739250258	0.5448166013		SmLNCA153587-IBu	-0.3436917689	0.7660484958	4.733787614		Smp_068300.1	-0.02862407832	0.7300955111	8.39556266							SmLINC170149-IBu	0.4874377534	0.6066322552	0.2993766164																	Smp_157800.2	0.204403302	0.3478107078	0.005195580961
Smp_242830.4	-0.2136034389	0.5730878767	0.2560947652		Smp_168520.1	-0.482360178	0.7660365589	14.01948272		Smp_011860.1	-0.3960287315	0.7299216258	1.154895607							Smp_154610.1	0.4927288254	0.6065746491	1.132452187																	SmLNCA113878-IBu	0.198826942	0.3967211226	0.001264010745
Smp_072080.1	-0.3587853419	0.5715557211	2.04301217		Smp_044470.4	-0.488420503	0.7659699033	5.12830323		Smp_246970.2	-0.5320950019	0.7295598676	4.022636776							Smp_336700.4	0.6511884466	0.6059434436	0.2207768283																	SmLINC169433-IBu	0.1962949769	0.3353962594	0.001221035104
Smp_164210.1	-0.07288134611	0.5708059187	0.1622770347		Smp_165030.1	-0.3789155529	0.7658903195	21.66853722		Smp_194390.1	0.02938410337	0.7292426673	7.551852803							SmLNCA139651-IBu	0.6180554772	0.605895914	0.1347647238																	Smp_072950.1	0.1935775008	0.3484973347	0.6471364519
Smp_000810.1	-0.3912644732	0.5699767406	0.5971003571		Smp_061840.1	-0.4295163527	0.7658472726	4.603856927		Smp_068300.2	-0.1132091819	0.7281821893	8.706818646							SmLINC160174-IBu	0.6557609709	0.6058517194	0.655106219																	Smp_027040.4	0.1932216821	0.3236354069	0.1227551273
Smp_176760.1	-0.4127992357	0.5697078821	0.6784911988		Smp_171940.1	-0.7999780691	0.765815667	14.87004847		Smp_051130.1	-0.3026799185	0.7277739089	3.862607623							Smp_341010.1	0.4503761271	0.6058351405	2.516250558																	SmLNCS155711-IBu	0.1922182713	0.3031127117	0.0001944348951
Smp_007550.1	-0.2337604417	0.5695985741	2.080868902		Smp_032720.1	-0.3074290999	0.7657422708	61.15221129		Smp_055600.1	-0.56874061	0.7276186124	9.445276678							Smp_063250.1	0.5682288374	0.6056761881	0.6710194857																	SmLNCA145716-IBu	0.1850570984	0.4529342456	0.02449539869
Smp_046750.1	-0.3515287113	0.5690584661	0.9150822284		Smp_151450.1	-0.3568229714	0.7656581702	51.24763628		Smp_247930.2	-0.4063466067	0.7275825218	1.763832351							Smp_332620.1	0.4445820352	0.6055819416	1.309113026																	SmLNCA120550-IBu	0.1822091803	0.4208905562	0.02101454453
Smp_173320.2	-0.4282393907	0.5686145346	0.4884723395		Smp_127380.1	-0.450172047	0.7655770739	9.249493405		Smp_156890.2	-0.3404258956	0.7273036665	2.927116241							SmLINC117094-IBu	0.5314946157	0.6038090473	0.4219146788																	Smp_000690.1	0.1811234134	0.3325543888	0.007734905767
Smp_066590.2	-0.6052984096	0.567656121	0.9347553921		Smp_158770.1	-0.3964956188	0.7655237227	10.77357183		Smp_171170.3	-0.4280399651	0.727109778	5.79502001							SmLNCA125579-IBu	0.5896748511	0.6036822526	3.404461923																	SmLNCA109880-IBu	0.1802039546	0.3525362592	0.0003799287955
Smp_165200.1	-0.1683254078	0.5650954613	1.086933879		Smp_129060.1	-0.5024167302	0.7654026872	21.96560273		Smp_120360.2	-0.2631599373	0.7269950024	2.218685035							Smp_179940.1	0.5412143089	0.603284665	0.3985918694																	Smp_340610.2	0.1774630041	0.3749452034	0.5742864635
Smp_314280.2	-0.4884118131	0.56277588	1.189707189		Smp_306120.1	-0.5390655449	0.7645512569	19.68967101		Smp_124000.1	-0.7569284177	0.7263820215	27.01017868							Smp_176490.2	0.5072345513	0.6029118319	1.030009999																	Smp_123590.3	0.1689967275	0.3112448226	0.001037387422
Smp_204070.1	-0.27231462	0.5594180134	1.011506754		Smp_149180.4	-0.449641264	0.7645333216	11.24130975		Smp_340100.1	-0.09085724855	0.7263458308	3.183190136							SmLNCA168756-IBu	0.6430267686	0.6021427676	2.641397427																	Smp_343470.3	0.1685670806	0.3864389166	0.2565022705
SmLNCA165058-IBu	-0.6265616437	0.5590362911	1.024331105		Smp_130080.1	-0.2310696599	0.7644716874	27.33009221		Smp_057650.1	-0.4822936006	0.7263345886	14.42223844							Smp_179380.1	0.5369889375	0.6021217551	0.4886434374																	Smp_052740.1	0.160264123	0.3282922625	0.02506423397
Smp_065170.1	-0.1086923865	0.5580077466	0.4949966833		Smp_323890.3	-0.6254418938	0.7643408146	5.033978365		Smp_323650.1	-0.4511691982	0.7259362454	1.04378616							Smp_320440.2	0.6791312756	0.601942151	0.3659694825																	Smp_085500.1	0.1589547369	0.3237433275	0.5187068772
Smp_013150.1	-0.5367070374	0.5563159508	0.3981567757		Smp_155020.1	-0.3672277191	0.7640681703	6.754556791		Smp_158180.1	-0.2623038666	0.725081799	2.407041845							Smp_042050.1	0.4820282811	0.6019065276	0.6549457951																	Smp_312950.2	0.157411889	0.3617696385	0.0007419534912
Smp_337570.1	-0.7275024639	0.554312229	1.85260449		Smp_172370.1	-0.4275127273	0.7640525626	8.820961984		Smp_212720.1	-0.1320491701	0.7250426969	2.671307141							Smp_129630.2	0.5619215538	0.6016130281	0.2429240708																	SmLNCA102671-IBu	0.1549718682	0.3723483722	0.01231250547
Smp_140770.1	-0.2461858764	0.5541164939	0.2691181929		Smp_170390.2	-0.2622889597	0.7638504514	10.94469313		Smp_074560.2	-0.3848154558	0.7247755237	6.504990349							Smp_307600.1	0.6481535442	0.6014308825	0.6744816336																	SmLNCA117594-IBu	0.152996793	0.3296931639	0.000285393465
Smp_159910.1	-0.1411286514	0.5535191755	0.2117412243		Smp_151010.1	-0.5856742208	0.7638277357	8.78434196		SmLNCA120919-IBu	-0.3024072134	0.7247139823	9.45402337							SmLINC177591-IBu	0.6754733498	0.6014006177	2.515704186																	Smp_332830.1	0.1409345516	0.3256161706	0.09129213784
Smp_340810.1	-0.3576101143	0.5493652388	0.3221734959		Smp_173060.2	-0.565267233	0.7637186962	14.24253271		Smp_171620.2	-0.3848704436	0.7246373393	1.628642774							SmLINC166851-IBu	0.6076563782	0.6013752958	1.183020542																	SmLINC132197-IBu	0.1356146952	0.3519495736	0.006711703572
SmLINC159198-IBu	-0.505682837	0.5479818189	0.8950931145		Smp_345440.1	-0.4686728698	0.7635608204	4.542788081		Smp_059340.1	-0.1383095716	0.7246031794	9.591535715							Smp_176780.2	0.425767417	0.6010552615	0.4396603591																	SmLNCA170506-IBu	0.1132546462	0.3060355344	0.002796766642
Smp_301980.1	-0.4740824587	0.5474392129	1.749562692		Smp_125270.1	-0.3527331609	0.763550957	16.89850528		Smp_154250.2	-0.3324457856	0.7244501847	5.63612908							SmLNCA131245-IBu	0.6099368333	0.6006709719	2.766399631																	SmLNCA121845-IBu	0.1114039013	0.3610265195	0.001509097556
Smp_042920.1	-0.4939307104	0.5472056808	0.4113555822		Smp_169760.1	-0.4822582069	0.7632965674	40.34919995		Smp_072470.1	-0.3062471732	0.7244074476	2.171652099							SmLNCA148164-IBu	0.4940081811	0.6004531318	0.1834949903
SmLNCA104969-IBu	-0.2924863851	0.5466961243	0.3701777904		Smp_036370.1	-0.7859087764	0.7632219856	9.225318414		Smp_000310.3	-0.4025492297	0.7241881587	1.696101129							Smp_074390.1	0.5346045756	0.599650027	3.327689846
Smp_066200.1	-0.4310968617	0.5466871982	0.585296533		Smp_164960.1	-0.3073160271	0.763174604	25.1423056		Smp_042990.1	-0.2638425596	0.7240363063	7.624127501							Smp_021600.3	0.5430115113	0.5979953738	0.102467483
Smp_335850.1	-0.6732146528	0.5459383011	0.3388185377		Smp_213240.1	-0.6843984998	0.7630210113	22.24712541		SmLINC137916-IBu	-0.4103279784	0.7239021307	3.822591105							SmLINC136537-IBu	0.4640845382	0.5978415784	0.1096840799
Smp_098560.1	-0.3799917419	0.5458846798	0.4026590553		Smp_179720.1	-0.5038013676	0.7629730183	7.993550257		SmLNCA166811-IBu	-0.2499357838	0.7238172755	3.957817023							SmLINC119660-IBu	0.6128240559	0.5972406058	0.3092599676
Smp_065980.1	-0.3902458485	0.5454259278	0.9045654822		Smp_152830.2	-0.488036227	0.7628078166	14.39309068		Smp_130070.5	-0.5899815935	0.7237613273	5.906003565							Smp_093580.1	0.4881149285	0.5955838242	0.7573877949
Smp_168590.1	-0.158400556	0.5444906759	4.586948748		Smp_030010.1	-0.6392940107	0.7625216051	15.95687612		Smp_346260.2	0.02522779438	0.7236283097	6.809592888							SmLINC138509-IBu	0.4834571122	0.5955544826	0.06503922582
Smp_241840.1	-0.568213064	0.5438140626	2.00016215		Smp_245780.2	-0.1248623633	0.7624732453	7.190704926		Smp_123000.1	-0.129824549	0.7232652103	7.399917479							SmLNCS154756-IBu	0.4989087832	0.5953039409	0.2408116244
Smp_170400.1	-0.05052210624	0.5405150856	0.5404408862		Smp_194900.1	-0.2079646147	0.7623090385	20.44667104		Smp_343540.5	-0.4957476143	0.7231524864	2.516039771							Smp_054770.3	0.5310641737	0.5952661186	0.4757817089
Smp_061650.1	0.02469958987	0.5398863517	1.170191025		Smp_181490.1	-0.5954120099	0.7622274681	8.868781056		Smp_347130.1	-0.2633413095	0.7230221689	1.489331524							SmLINC159037-IBu	0.4138396941	0.5950323086	0.2841853142
Smp_152300.1	-0.4006676449	0.5397498305	0.1096702078		Smp_332890.1	-0.4627202243	0.7619604648	32.90763873		Smp_169730.1	0.06049359472	0.7229666282	5.664951384							SmLNCS000877-IBu	0.6335102217	0.5949031196	1.317219016
Smp_247240.1	-0.4806299897	0.5388806857	0.2360182758		Smp_145700.1	-0.3774790465	0.761789502	14.906113		Smp_162180.1	-0.1925138426	0.7227999799	4.009471272							Smp_160990.1	0.5767325712	0.5929592347	0.2215806181
Smp_303510.3	-0.2995349475	0.5370180485	0.8563361291		Smp_045230.1	-0.3590737012	0.7617840652	13.16518152		SmLNCA150043-IBu	-0.5174891542	0.7223800829	3.870478425							Smp_054450.1	0.5799478838	0.5927286338	0.3466014119
Smp_347310.1	-0.4166517292	0.537003922	1.414505964		Smp_345840.3	-0.4695937206	0.7615424096	10.43185017		Smp_173060.3	-0.5664818029	0.7223048202	6.655313278							SmLINC153887-IBu	0.6558335124	0.5926360288	0.2860383878
Smp_346470.1	-0.4063988807	0.5366255983	0.5910404093		Smp_060160.1	-0.3460279126	0.7615361339	46.54244244		Smp_091190.1	-0.01930747863	0.7222659528	9.639832655							SmLINC129511-IBu	0.5499221058	0.5926030829	0.1497441931
Smp_127700.1	-0.4004746811	0.5333677024	0.1322858051		Smp_049730.2	-0.4895184978	0.761249885	7.590770317		Smp_060080.1	-0.06002687009	0.7221015543	6.593294432							Smp_138280.1	0.4918528434	0.5922106994	1.486580215
Smp_079750.1	-0.5867424809	0.5331963544	0.6071882534		Smp_157980.1	-0.1351355997	0.7610557046	16.21663258		Smp_038340.1	-0.3004630775	0.721982479	5.649311967							SmLNCA122394-IBu	0.5118364167	0.5921166113	0.1291792836
Smp_014730.1	-0.5125792571	0.532178192	0.2584409847		Smp_035110.1	-0.4045402234	0.7610268536	21.68417157		Smp_159190.1	-0.1330693244	0.7214257327	7.71157933							SmLINC159325-IBu	0.6714469374	0.5920252375	0.475994647
Smp_342480.1	-0.176545344	0.5315769376	0.05744814789		Smp_245840.2	-0.602915311	0.7610068213	11.96952828		Smp_167280.1	-0.5633742697	0.7212679142	16.80366576							Smp_145110.1	0.4138386963	0.5908917538	0.2789418468
Smp_149820.3	-0.3596970084	0.5306874842	0.6361829076		Smp_127470.1	-0.4549996449	0.7609672063	18.63198803		Smp_245690.1	-0.4320814945	0.7209994419	7.21468272							SmLNCA120134-IBu	0.6601916517	0.5908050227	0.1725205629
Smp_180680.1	-0.3436586395	0.5295822535	1.209165612		Smp_347800.1	-0.2912730046	0.760938358	12.11955544		Smp_041550.1	-0.7107644282	0.7209560298	28.80596327							SmLINC177486-IBu	0.6510667084	0.5901603988	0.8705066105
Smp_306440.1	-0.4864812496	0.5295444986	0.2319163378		Smp_343440.1	-0.4956818654	0.7608157706	20.11884795		Smp_045010.1	-0.677295372	0.7205747844	6.053299036							SmLINC155131-IBu	0.5620425135	0.5899248064	0.439139689
Smp_210180.3	-0.4317219512	0.5289429372	0.3693730195		Smp_167640.2	-0.4822445605	0.7607933948	8.809791742		Smp_045920.1	-0.06994084502	0.7205666741	2.968651948							Smp_129710.2	0.4993701189	0.5895584243	0.1125192598
Smp_347940.1	-0.5665334638	0.5278835142	0.276921918		Smp_343620.1	-0.3010128629	0.7607623942	16.14516977		Smp_090240.2	-0.1152989076	0.7204839995	2.747357651							Smp_012480.1	0.4495502036	0.5892160665	1.121181572
Smp_070110.2	-0.3583341618	0.5273317986	0.0244841601		Smp_347650.1	-0.4557580925	0.7607205657	15.91940303		Smp_032310.1	-0.3901444893	0.7202646107	14.06122379							Smp_245250.1	0.4944935552	0.5890385003	0.929323443
Smp_332510.1	-0.6078644422	0.5252487077	0.6698377545		Smp_336610.1	-0.4539839388	0.7607163071	40.20456783		Smp_147370.2	-0.1415834734	0.7197603984	5.44247552							SmLINC166551-IBu	0.5697314565	0.5889356106	0.07427999273
Smp_086910.1	-0.2600314668	0.5245633314	0.5649608936		Smp_166500.1	-0.4658132802	0.7606744501	22.4032089		Smp_139470.3	-0.3238779395	0.7195141125	5.705497203							Smp_016900.1	0.5033768765	0.5889304666	2.114378638
Smp_213590.3	-0.307201897	0.5227314665	0.02556652827		Smp_342180.1	-0.4352697143	0.7605516639	6.484940286		Smp_173120.1	-0.6189474362	0.7194702072	23.46706436							Smp_002180.1	0.5379651685	0.588837525	0.819250308
Smp_054230.1	-0.4804519692	0.5224459001	0.2369644141		Smp_096310.1	-0.3971854381	0.7605156551	13.59403064		Smp_034120.1	-0.7798474808	0.7193185458	17.78211255							Smp_346240.1	0.5585723173	0.5884953137	0.2443812404
Smp_187940.1	-0.2634637625	0.5215538546	0.4384097983		Smp_158770.2	-0.4591836449	0.7604833367	6.947456191		Smp_173610.1	-0.8834571595	0.7192785405	18.39230625							SmLINC127975-IBu	0.5312854086	0.5881597108	0.2930169482
Smp_063640.1	-0.2447818288	0.5207325855	1.479799876		Smp_244620.2	-0.4677837875	0.7603069324	20.75927418		Smp_144360.1	-0.08831854725	0.7188474769	5.727594575							SmLNCA174328-IBu	0.5069969853	0.5873928433	0.1698686978
Smp_099690.1	-0.2999425777	0.5175567846	0.3657870425		Smp_136190.1	-0.5782910416	0.7601452423	19.36695768		Smp_013810.2	-0.3413493916	0.7186676937	2.304739133							Smp_180480.1	0.5548452561	0.5873523635	0.7391059023
Smp_169720.2	-0.257976917	0.5148921525	0.06138101905		Smp_317420.1	-0.3606487495	0.7601363124	8.950458821		SmLNCA176817-IBu	-0.4400389776	0.7186232569	8.194724746							SmLINC100087-IBu	0.6644836279	0.5868797592	1.49028072
SmLNCS158069-IBu	-0.326063964	0.5139236566	0.08960951807		Smp_329900.1	-0.3769714718	0.7600870501	5.687915936		Smp_052350.3	-0.2449470918	0.7183869314	2.863700818							SmLINC117347-IBu	0.563020098	0.5862713857	1.952620178
Smp_015530.2	-0.00830064777	0.5132674639	0.5250308608		Smp_103920.1	-0.6441258005	0.7598170817	17.80746503		Smp_071390.1	-0.597794246	0.7182456904	8.948942874							Smp_345720.2	0.5684492661	0.5860705284	0.4770206049
Smp_125520.1	-0.6103440047	0.5128674891	0.07671970239		SmLNCA131454-IBu	-0.4124242137	0.7596234698	3.202324946		Smp_174890.2	-0.02697247146	0.7182298392	6.42508013							Smp_156750.2	0.5355129745	0.5859891402	0.06720372744
Smp_331530.1	-0.2629971242	0.5117623531	0.91432354		Smp_208090.1	-0.4940617714	0.7596136937	5.412776965		Smp_156240.2	-0.2100848769	0.7176857885	4.522851136							Smp_170440.2	0.4931748778	0.5857237428	0.9346743374
Smp_021960.1	-0.125782739	0.5092789343	0.3993326764		Smp_213490.2	-0.2899500656	0.7595700603	6.766538667		Smp_176110.1	-0.02413055847	0.7175784149	6.06701304							SmLNCA112433-IBu	0.5050769181	0.5844546427	0.09206662336
Smp_026630.1	-0.5022162892	0.508523419	0.4442776818		Smp_152260.1	-0.4611758622	0.7593524573	18.99627799		Smp_093840.1	-0.7413201807	0.7174681735	8.254945987							SmLINC117680-IBu	0.4820310347	0.5842401511	0.1672757255
SmLINC147182-IBu	-0.5288135734	0.5077866261	0.7275520258		Smp_035370.2	-0.3793482932	0.7592447138	24.80399247		Smp_347480.1	-0.1021173256	0.7172634585	4.571443834							Smp_142780.2	0.5249409806	0.5821612154	0.1616177569
Smp_010720.1	-0.2273715578	0.5063566487	0.4232387986		Smp_163660.1	-0.292735904	0.7592328322	47.57411177		Smp_128060.1	-0.09677486207	0.7171080213	1.934032306							Smp_309730.2	0.4959709682	0.5809484848	1.142804825
Smp_335340.1	-0.493021162	0.5056479762	0.8680443628		Smp_333500.2	-0.4052220263	0.7590979941	7.671083953		Smp_152370.2	-0.6268639083	0.717074377	6.375640643							SmLINC112777-IBu	0.5052067141	0.5802239625	4.249888887
Smp_105200.2	-0.1429404109	0.5054385144	0.419308161		Smp_162970.1	-0.3589018322	0.7589254466	13.85124114		Smp_266820.1	-0.5347877711	0.7165940544	4.783814045							SmLINC136533-IBu	0.4409308642	0.5800836339	0.06171193242
Smp_157070.1	-0.1260377133	0.5053545868	1.614633883		Smp_000990.1	-0.5657480653	0.7588857576	10.41138061		SmLINC118314-IBu	-0.3494816138	0.7165494937	5.689381977							SmLNCA160303-IBu	0.5002235736	0.5795245234	0.2388725358
Smp_202690.1	-0.5380307334	0.504994962	1.191877127		Smp_135080.1	-0.5831892835	0.7588183839	11.78831602		Smp_314640.2	-0.7601050801	0.7157337758	20.0351459							Smp_157250.2	0.6436581961	0.5790567935	0.8650292906
Smp_307950.1	-0.4351279896	0.5035823095	0.03120516769		Smp_301560.1	-0.354854379	0.7587631061	3.197997382		Smp_132330.2	-0.3927189581	0.7156671777	2.583943804							SmLNCA148994-IBu	0.5183058373	0.5790377633	0.2961975274
Smp_038870.1	-0.2162194884	0.5032211861	1.775790752		Smp_331700.1	-0.566995659	0.7582790735	6.156771021		Smp_243690.1	-0.4529167989	0.7153510318	8.399750003							SmLINC166533-IBu	0.5899000168	0.5776798829	0.1468880331
Smp_176960.1	-0.1529322908	0.5000269339	0.6284209167		Smp_138110.1	-0.4729238913	0.7582035577	3.942972885		Smp_121990.3	-0.336808522	0.7149412075	4.690420013							Smp_001210.1	0.5317996781	0.5776365387	0.1176982555
Smp_104580.1	-0.2341125625	0.4997793539	0.248513107		Smp_147350.1	-0.3298225336	0.758159029	39.57249842		Smp_335040.1	-0.1628897133	0.7148565014	6.669612032							Smp_129610.1	0.574886229	0.5776188244	0.748266753
SmLNCA137697-IBu	-0.3831004511	0.4997738781	0.699089196		Smp_169820.1	-0.3521281325	0.7581454509	9.067610988		Smp_180070.1	-0.04854538862	0.7146566292	2.587390786							SmLNCA113019-IBu	0.5258592002	0.5775027473	0.6898719465
Smp_319080.1	-0.5126730003	0.4983484779	1.019508896		Smp_150410.1	-0.3106698166	0.7579992655	40.77866279		Smp_345680.3	-0.3755189708	0.7144886282	1.483401748							Smp_211130.1	0.5659533013	0.5772572554	0.07539443074
Smp_174450.1	-0.1180248976	0.4977682281	0.8561785117		Smp_243970.1	-0.5076971771	0.7578874208	2.409151404		Smp_320860.1	-0.1513089954	0.7141182487	6.026736131							SmLNCS169458-IBu	0.5122195298	0.5771437829	0.07903326959
Smp_029750.1	-0.3254949532	0.4947209489	0.7527631556		Smp_242540.1	-0.6572730955	0.757875807	16.75358721		Smp_132210.1	-0.3185860761	0.7140432814	5.485053272							SmLINC159461-IBu	0.5727084363	0.5764098134	0.09582913747
Smp_125660.1	-0.4905278264	0.4939592521	1.706637131		Smp_082280.1	-0.5704327909	0.7578372351	10.42123237		Smp_133850.1	-0.3519183633	0.7138743626	9.164826671							Smp_167410.1	0.5649372708	0.5752754222	0.206327848
Smp_142510.1	-0.3996797674	0.4930869678	0.6103168684		Smp_137410.1	-0.6126658008	0.7577734956	19.94743953		Smp_167500.4	-0.3064276061	0.7136883293	0.9870602604							SmLNCA117195-IBu	0.5493825517	0.5743829634	0.08986807849
Smp_015800.1	-0.6686885003	0.4912416081	0.6343856471		Smp_244940.1	-0.737034408	0.7576175897	11.74508549		Smp_335890.3	-0.354252299	0.7135502145	1.943734581							Smp_066900.1	0.4800124077	0.5732705607	1.131612901
Smp_072460.1	-0.4449825301	0.489774478	0.1327679956		Smp_334030.1	-0.5409067806	0.7575626491	16.55489847		Smp_170160.1	-0.1752284301	0.7134408078	4.008413331							SmLNCA114166-IBu	0.4752367019	0.5732515381	0.1696872473
SmLNCA108483-IBu	-0.5673288277	0.4878307298	0.4953952845		Smp_003930.1	-0.4028915367	0.757482275	55.12219218		Smp_037700.2	-0.3123660074	0.7132144801	7.104705645							Smp_037460.1	0.4725388084	0.5721326393	1.256023455
Smp_337410.1	-0.3269639093	0.4868399222	0.2568208388		Smp_135270.1	-0.6030775248	0.7571698852	10.43487488		Smp_152440.1	-0.5381601476	0.7129610058	7.325433411							SmLINC123495-IBu	0.5159945442	0.5710621229	0.8804937465
Smp_307210.1	-0.1856421445	0.4866892589	0.1909061847		Smp_343450.1	-0.3333702663	0.7571157476	12.59097241		SmLNCA174530-IBu	-0.1976818674	0.7126272899	2.381562323							Smp_143740.1	0.4765865935	0.5703519381	1.553827663
Smp_160270.1	0.1261195813	0.4855500499	0.2852432927		Smp_122910.1	-0.4029414264	0.7566540867	7.766440172		Smp_242630.2	-0.06502507312	0.7125058699	3.86048261							Smp_146360.2	0.5867440878	0.5703183289	0.1124225346
Smp_163050.2	-0.1972807067	0.4839066296	0.01495417137		Smp_039650.1	-0.4945262959	0.75628885	11.15554965		SmLNCA145476-IBu	-0.08139730898	0.7124114131	6.473800199							SmLINC121574-IBu	0.5333951226	0.5694391418	0.06281038687
SmLNCA101351-IBu	-0.3418249279	0.4833869507	0.0635212281		Smp_009550.1	-0.2713405887	0.7562178939	11.85356088		SmLNCA149204-IBu	-0.3181175917	0.7121672855	5.980854738							Smp_041540.1	0.4102314537	0.5691798729	4.154930996
Smp_063230.1	-0.1307430886	0.4831237504	0.191110398		Smp_332520.1	-0.3505666235	0.7554858899	61.55279684		SmLINC110084-IBu	-0.3450053003	0.7115441477	1.859199426							SmLINC157865-IBu	0.5029232008	0.5688943721	2.902695715
Smp_337190.1	-0.4809007457	0.4816458318	0.3461410283		Smp_035500.1	-0.384193644	0.7554526293	56.3468432		SmLINC164111-IBu	-0.111365766	0.711243603	1.586274536							Smp_344920.3	0.5728951769	0.5682125349	0.06562918051
Smp_103010.2	-0.4183250252	0.4790455931	0.1008620859		Smp_346980.1	-0.2856253887	0.7554437655	14.02034219		Smp_142600.2	-0.07869842463	0.7107536272	4.179847264							SmLNCA137976-IBu	0.6055578844	0.5670777688	0.2091855249
Smp_011990.1	-0.2674111048	0.4787304636	2.286508639		Smp_324910.2	-0.5695658546	0.7553921159	7.452289333		Smp_104110.1	-0.8086723233	0.7105124392	13.06889179							SmLINC106773-IBu	0.5189931117	0.5662624738	0.03827097411
Smp_137640.1	-0.2535917768	0.4770581253	0.06076695723		SmLNCA165909-IBu	-0.3851408	0.7553214559	7.194974092		SmLNCA153169-IBu	-0.3013136833	0.7101653621	5.922641578							SmLNCA162631-IBu	0.5145941578	0.5661355743	1.728010731
Smp_172090.1	0.04011983029	0.476096846	0.2706935119		Smp_066670.1	-0.589257262	0.7552758603	7.32087411		Smp_157790.1	-0.3261131696	0.7101428461	3.022314251							Smp_004080.1	0.422886882	0.5657707193	2.210399885
SmLINC137659-IBu	-0.2229024243	0.4742571783	0.06044788993		Smp_004730.1	-0.6774134862	0.7550199418	8.373852846		Smp_203600.1	0.0670535265	0.7095614912	10.12113795							Smp_136280.1	0.5069809407	0.5655718926	0.05247095381
Smp_172780.2	-0.1414762776	0.4731957184	0.5140090168		Smp_131950.1	-0.3114185436	0.7549181853	25.60641416		Smp_212740.1	-0.07910446442	0.70953325	8.721832998							Smp_200620.1	0.6791208675	0.5646780163	0.1751335058
Smp_092930.1	-0.2615111397	0.4727595304	0.4536396391		SmLNCA165631-IBu	-0.433659431	0.7549107924	5.281367044		Smp_000755.1	-0.8281240361	0.7091719261	21.0226635							Smp_023620.2	0.5457836773	0.5646117008	0.0632250869
SmLNCA108802-IBu	-0.1873488646	0.4719035222	0.01419460612		Smp_211070.1	-0.6139903618	0.7548882834	6.283766749		Smp_149560.1	-0.4315230969	0.7085292644	2.380488635							Smp_131380.1	0.442916004	0.564202029	0.1547877695
Smp_336280.2	-0.06102271258	0.471242352	0.3907424381		Smp_340710.1	-0.5269636852	0.7548712959	6.911766672		Smp_246680.1	-0.2690780768	0.7083748362	3.192193913							Smp_005160.1	0.4456541296	0.5639175125	0.3213476019
Smp_247580.1	-0.5469817936	0.466896947	0.03707598367		Smp_304030.1	-0.3036046055	0.7547495228	16.78951854		SmLNCA106556-IBu	-0.3751477365	0.7080888134	1.80363588							Smp_142650.1	0.370949757	0.5635481372	0.577858505
Smp_036940.1	-0.644933312	0.464906017	0.8531378594		Smp_266760.1	-0.403602975	0.7546497577	12.09805221		Smp_031180.1	-0.4089047553	0.7075628169	5.063590179							SmLNCA174355-IBu	0.5636954138	0.5632724578	0.5744172002
Smp_136360.1	-0.369477455	0.4627985798	0.2845355571		Smp_123910.1	-0.3240084853	0.7545191972	27.39470705		Smp_023620.1	-0.02844243955	0.7073267788	5.226851795							Smp_308550.1	0.4442884128	0.5630177755	0.0684615952
Smp_054230.2	-0.4071595204	0.4619716595	0.04849515205		Smp_156720.1	-0.2034158459	0.7544446163	25.14371938		SmLINC147737-IBu	-0.491497503	0.7072360841	7.643505755							Smp_021590.2	0.4928392025	0.5625372446	0.04911330517
Smp_130170.1	-0.3066153411	0.4598267334	0.5591104945		Smp_153560.1	-0.3605830195	0.7543571407	11.51104793		Smp_114565.1	-0.2789583536	0.7069093099	3.719562721							Smp_035090.1	0.5450425439	0.5621727734	0.4032278115
Smp_320840.1	-0.2442380743	0.4578175285	0.02133917619		Smp_105780.1	-0.4228540499	0.7542930805	39.88509521		Smp_125420.1	-0.3484888892	0.7068325671	1.978300417							Smp_330150.1	0.5158749849	0.5619496682	0.1088985304
Smp_333460.1	-0.1388259021	0.4574431717	0.5819107131		Smp_135930.2	-0.4102386493	0.75423311	18.55315643		Smp_314170.1	-0.4419618108	0.7061558413	4.645255409							SmLNCA171123-IBu	0.4884637552	0.5609456693	3.189734358
Smp_244130.1	-0.1237356951	0.4571052915	0.9950631701		Smp_125300.2	-0.4396531438	0.7542259278	21.99889635		Smp_335890.1	-0.3589539524	0.7058059989	2.228728139							Smp_129630.1	0.5315630032	0.5608052578	0.05588368719
Smp_040500.1	-0.2292763426	0.4569548295	0.5077956565		Smp_139060.2	-0.4643110659	0.7540607349	5.696333538		SmLNCA109744-IBu	-0.3295648296	0.7057115282	2.554189647							Smp_045590.3	0.5221891103	0.5606502789	0.1414661494
SmLNCA141553-IBu	-0.4171368917	0.4567267661	0.03425458124		Smp_308100.1	-0.1949537924	0.7540417387	16.06366495		Smp_191870.2	-0.2196422852	0.7054871466	6.151566137							SmLINC121211-IBu	0.6296712812	0.5606297358	0.4271759568
Smp_266830.2	-0.1193495279	0.4535629134	0.02114807974		Smp_042530.1	-0.3310703627	0.7539938597	39.98660874		Smp_246530.1	0.1221700733	0.7047668249	4.309342874							SmLINC164919-IBu	0.5399697987	0.5605591822	0.2477322899
Smp_163640.2	-0.3142607969	0.4520029159	0.02781782377		Smp_068060.1	-0.6134204239	0.7537659696	12.30038382		SmLNCA111563-IBu	-0.1731743757	0.7046350459	2.986738074							SmLNCA108366-IBu	0.4708633614	0.5605353035	0.1334920934
Smp_336330.1	-0.3385432424	0.4518306631	0.3468713898		Smp_340260.1	-0.5130351715	0.7537388744	11.52157777		Smp_051550.2	-0.4718325603	0.7044725416	1.689783178							Smp_123240.1	0.5450164074	0.5599863411	0.5736403055
Smp_247890.2	-0.2307355224	0.451523523	0.00936384616		Smp_084610.1	-0.4515467968	0.7535382926	6.937209678		Smp_013060.2	-0.4112897126	0.7039460082	2.693593806							SmLINC140596-IBu	0.4786226115	0.5596247219	0.04673042587
Smp_203170.1	-0.5762582275	0.4486272144	0.6074195241		Smp_139030.2	-0.3807162805	0.7534464227	2.956103273		Smp_039130.1	-0.5762579467	0.7038761997	10.73840991							SmLINC129514-IBu	0.6183037397	0.5594941776	0.1299397453
SmLINC159539-IBu	-0.5205550311	0.4479021406	0.1753852846		Smp_171200.1	-0.3970230874	0.7533301629	10.03606535		SmLINC164710-IBu	-0.2828919587	0.7037702217	4.429221468							SmLNCA176218-IBu	0.5448677881	0.5588608417	0.0722120407
Smp_066590.1	-0.7170644492	0.4475789771	0.7543415457		Smp_333260.1	-0.6452090729	0.7532347369	8.473945995		Smp_074450.3	-0.4336744447	0.7036736623	9.534168978							Smp_148700.1	0.4528881451	0.5588394868	0.03379376967
Smp_342290.1	-0.2462352964	0.4452331519	0.07808513455		Smp_160810.1	-0.6077858121	0.7532292763	6.456135311		Smp_033010.1	-0.3163792997	0.7036323246	2.263941038							Smp_332910.2	0.4997962116	0.5588334247	0.2979241692
Smp_305870.2	-0.06787852688	0.4438973644	0.418339996		SmLNCA154329-IBu	-0.3882934875	0.7529906599	3.348338677		Smp_212080.3	-0.5452917149	0.7029888626	9.516426601							SmLNCA123859-IBu	0.5203185621	0.558292451	0.2329438704
Smp_316710.1	-0.1514682411	0.4404983471	0.3669916989		Smp_105200.1	-0.4446930522	0.7529862656	10.59207627		SmLNCA144131-IBu	-0.2846668673	0.7026397663	3.416513929							SmLNCS136358-IBu	0.5667322466	0.5577971099	0.08753629173
Smp_316630.2	-0.1478453007	0.4404123265	0.03311560422		Smp_341650.2	-0.3338503319	0.7528766731	6.556781621		Smp_131870.1	-0.3331213915	0.7020919667	3.065612393							Smp_104980.2	0.4704915806	0.5576119081	0.1829564292
Smp_007330.1	-0.1418358434	0.4383584658	0.1513933017		Smp_152570.1	-0.4418041227	0.7527171656	10.78496173		Smp_062550.2	-0.3042692446	0.7020709355	0.8402541124							Smp_176760.2	0.4889096744	0.5569878038	0.3604361962
Smp_213650.1	-0.3694062475	0.4377480016	0.6923528206		Smp_332680.1	-0.4707382329	0.7526858224	7.345130863		Smp_322970.5	-0.05872991302	0.7018327452	5.424881781							Smp_021130.1	0.4982665029	0.556548622	1.253622464
Smp_158440.2	-0.03997010071	0.4371986955	0.2900117093		Smp_074830.1	-0.3027939233	0.7526257787	37.93390598		SmLNCA141137-IBu	-0.2211538123	0.7015700453	1.040887497							Smp_021130.2	0.4982665029	0.556548622	1.253622464
Smp_344030.1	-0.2148658485	0.4355020678	0.1379260329		Smp_036130.1	-0.7594094177	0.7525859017	11.46437331		Smp_169940.3	-0.2392312167	0.7013444474	2.554547606							SmLNCA104688-IBu	0.4849544881	0.5550204081	0.2510523904
SmLNCA131838-IBu	-0.2250507993	0.4333142807	0.02505374828		Smp_163760.2	-0.2870538755	0.7525849327	13.37217469		Smp_342940.1	-0.64588526	0.7011422597	2.107720001							Smp_334600.1	0.4941671904	0.55495624	0.4792215583
Smp_179740.1	-0.3058204184	0.4311312753	0.06396179754		Smp_148700.3	-0.4455371082	0.7525589608	7.776652932		Smp_145620.2	-0.1598922515	0.7010351217	4.666570293							SmLNCA140608-IBu	0.5246159222	0.5549086566	0.03763667999
Smp_140830.1	-0.5940602423	0.4296504971	0.3485588331		Smp_104030.1	-0.6925798797	0.7524608467	9.974031922		Smp_336320.1	-0.2440826086	0.700863667	4.46193389							SmLINC128095-IBu	0.5030449396	0.5539865745	0.5052132934
Smp_333760.1	-0.2576110691	0.4294322053	0.06477262247		Smp_173550.1	-0.4812933389	0.7523461391	19.25874454		Smp_031950.1	-0.3673119819	0.7006033566	5.534725196							Smp_018290.2	0.6325877866	0.5537101677	0.1801581586
SmLNCA139656-IBu	-0.1907702109	0.4260344565	0.004215300346		Smp_135910.2	-0.3366753823	0.7523449459	5.890168357		Smp_344230.1	-0.3119003827	0.7004990451	2.504686106							Smp_344090.1	0.4968579126	0.5534744477	0.1490890333
SmLNCA160812-IBu	-0.2349399828	0.4254494771	0.05729588096		Smp_104720.2	-0.3605795803	0.7520942069	14.1483903		Smp_136490.3	-0.2832828668	0.7004988891	2.648881699							SmLNCS133988-IBu	0.449454116	0.5531386802	0.08033995178
Smp_054200.1	-0.4747557073	0.425177012	0.2887753653		Smp_028650.2	-0.7333456498	0.7520157143	7.210000222		Smp_130480.1	-0.2490411262	0.7003068445	2.346344935							Smp_009520.2	0.5641502291	0.5524503657	0.3537941233
Smp_026190.2	-0.4855119839	0.4250075682	0.09697511278		Smp_172030.1	-0.5671188532	0.7519870646	7.439333517		Smp_130480.2	-0.2490411262	0.7003068445	2.346344935							Smp_045590.4	0.5182025857	0.5523666968	0.05864482319
Smp_311790.1	-0.261565611	0.4235457651	0.05694649215		Smp_044970.1	-0.570830196	0.7518834074	11.44322797		Smp_343760.1	-0.1634560719	0.6999039513	3.363902738							SmLINC159222-IBu	0.4443960213	0.5520265351	0.1415419704
Smp_241980.2	-0.1785994145	0.4213862855	0.01537492601		Smp_157720.1	-0.3339294912	0.7518725709	13.84259508		SmLNCA117985-IBu	-0.4870460426	0.6997548672	6.57577815							SmLNCA167637-IBu	0.4780314699	0.5516167606	0.1000689995
Smp_001410.1	-0.3997666232	0.4183521933	0.4979562466		Smp_346540.2	-0.4112884766	0.7518266796	20.82926718		SmLINC165358-IBu	-0.1621444834	0.6997493278	3.829150718							Smp_124340.1	0.5939614704	0.5515798456	1.112115578
SmLINC163642-IBu	-0.3515832826	0.4151758393	0.1664672055		Smp_147890.1	-0.4632685633	0.7517226848	25.40385073		Smp_169700.2	-0.1447982758	0.6996957901	2.283760554							Smp_125520.3	0.4101165425	0.550556922	0.1403401968
SmLNCA150216-IBu	-0.08986769594	0.414367007	0.07793374383		Smp_149960.1	-0.4988302168	0.7515529446	12.39120947		SmLNCA111780-IBu	-0.1316901954	0.699466994	3.136757835							Smp_316380.2	0.4866789508	0.5494432812	0.3655599858
SmLNCA105097-IBu	-0.3996775082	0.4105513121	0.01794904566		Smp_000580.1	-0.2937474213	0.7515100066	60.70609105		Smp_171530.2	-0.2097936189	0.6983611576	1.26380766							SmLINC153325-IBu	0.5681718327	0.5493778029	0.1022959524
Smp_128070.1	-0.3248103554	0.4085308167	0.03663153537		Smp_158730.1	-0.4114047197	0.7513350884	9.481908615		Smp_123100.1	-0.5201954532	0.6981459992	2.866828061							SmLINC127030-IBu	0.4938640945	0.5490477519	0.196267245
Smp_013150.2	-0.3222704452	0.4080845023	0.08864089218		Smp_092570.1	-0.497151494	0.751332896	11.26612052		Smp_210500.1	-0.5725806059	0.6980649006	10.18190424							Smp_045590.5	0.4719965457	0.5487045663	0.09441541865
SmLNCA108485-IBu	-0.4735266794	0.4010010773	0.109013051		Smp_130600.2	-0.1534405439	0.7511022221	13.25000595		Smp_174870.2	-0.03854148456	0.6970963096	4.205807805							Smp_245900.5	0.418262907	0.5486959796	0.1695850057
Smp_315870.4	-0.3743817984	0.397097	0.0532035129		Smp_310620.2	-0.4921639583	0.7507101806	5.513625775		Smp_176410.2	-0.5838343307	0.6969750203	3.5063197							Smp_345740.1	0.3791326926	0.5485690233	0.1648144485
Smp_064380.1	-0.5512269747	0.3963489052	0.154482509		Smp_156740.1	-0.3364752969	0.7506501705	4.142629894		Smp_321350.1	-0.4776972018	0.6962247649	10.3904734							Smp_005330.2	0.4264609015	0.5472494943	0.151406236
Smp_053790.1	-0.1198863996	0.3956840496	0.01759791738		Smp_006920.1	-0.5408620029	0.7506313396	15.19664991		Smp_018950.2	-0.06298047235	0.6961614255	2.004369595							Smp_347100.2	0.5294034141	0.5471289088	0.03170356327
SmLNCA110437-IBu	-0.1954139085	0.3889836511	0.004053412799		Smp_345550.2	-0.4589036891	0.7505378048	5.191796899		Smp_180470.2	-0.4780319319	0.6958362819	3.468841327							SmLINC116992-IBu	0.4881653436	0.5471039608	0.05385569179
SmLNCA170559-IBu	-0.2740238361	0.3888436321	0.1970762206		Smp_344500.1	-0.3387593088	0.7504873329	10.62840906		Smp_179910.2	-0.425009308	0.6953362997	7.105341804							Smp_142270.7	0.5075414211	0.5466753183	0.0440100988
Smp_145250.1	-0.09461992819	0.3882740337	0.02616162891		Smp_152550.1	-0.3297148613	0.7504407624	13.76434353		Smp_316100.1	-0.09605361689	0.6951446536	2.514113128							Smp_076600.1	0.3818095304	0.5465561396	0.2265768068
Smp_315770.3	-0.1068901242	0.3831007044	0.01204269718		Smp_134670.1	-0.1618739344	0.7503997938	12.3942514		Smp_065370.2	-0.5442940123	0.6949021811	8.596847113							Smp_131380.2	0.3717420323	0.5462084318	0.6878768843
SmLINC131976-IBu	-0.106600037	0.3739757226	0.02356863588		Smp_140370.3	-0.4814128906	0.7501972587	6.948720051		Smp_005960.1	-0.7834581034	0.6944970722	7.08718252							SmLNCA101457-IBu	0.4906453505	0.5448533028	0.03997845308
Smp_001210.2	-0.1688037349	0.3713106401	0.002805347421		SmLNCA156191-IBu	-0.3456286776	0.7500556446	6.981296768		Smp_304910.1	0.03211944709	0.6940539261	8.418104931							SmLNCA110440-IBu	0.441399944	0.5443669678	0.06281936652
SmLINC111054-IBu	-0.2647999492	0.3705840858	0.01069280832		Smp_139420.1	-0.2574411567	0.7498060948	65.90281189		Smp_017430.1	-0.3439457232	0.6937000109	5.018104271							SmLINC178301-IBu	0.4986299426	0.5431359235	0.08807384667
SmLNCA158524-IBu	-0.1558307008	0.3695464226	0.006052331337		Smp_164360.1	-0.342683221	0.7497696947	50.58442232		Smp_017430.2	-0.3439457232	0.6937000109	5.018104271							SmLINC159409-IBu	0.5509873561	0.542852048	1.552117815
Smp_034530.1	-0.6771252118	0.3672080076	0.1602929425		Smp_028140.1	-0.4315043201	0.7496851037	16.67284578		SmLNCA156915-IBu	-0.4146901698	0.6935243395	1.438919241							Smp_047720.1	0.3801741691	0.5425527413	0.4901213455
Smp_010800.4	-0.1864151152	0.3596557553	0.001403218342		Smp_041370.3	-0.3325385728	0.7496832702	7.354577045		Smp_331390.1	-0.2833696344	0.6927838763	4.942140836							SmLINC158306-IBu	0.5443924025	0.5422328351	0.1044829198
Smp_158380.1	-0.411170408	0.3580766698	0.03072382949		Smp_140650.1	-0.2299247423	0.7496426736	28.43170559		Smp_202120.1	-0.2724591078	0.6925499221	1.988126021							Smp_332080.1	0.4168341736	0.5416161704	0.1643885768
Smp_035460.4	-0.3129269825	0.3579523434	0.002035016423		Smp_180070.2	-0.5600930744	0.7495787762	8.026296987		Smp_181000.2	-0.5668703955	0.6921328603	7.759664152							Smp_311930.1	0.4698837625	0.5415508024	0.2747301905
Smp_123340.2	-0.3643276012	0.3424512274	0.009708863145		Smp_337610.1	-0.5641261407	0.7494570038	12.94600939		Smp_163710.1	-0.7073721243	0.6914843129	12.05196982							Smp_211160.1	0.4667933877	0.5414031952	0.5018360748
Smp_210670.2	-0.05943487246	0.3416177324	0.01345361392		Smp_203410.1	-0.5383512664	0.7494315484	9.625768226		Smp_073680.2	-0.2931921227	0.6908522611	2.172728745							Smp_335850.2	0.5513426792	0.5407481375	0.112242488
Smp_315770.4	-0.06340353733	0.3413271072	0.06286075445		Smp_197540.1	-0.4005766359	0.7493561047	5.150509461		Smp_123640.1	0.1700289968	0.6907132237	7.462007743							Smp_137800.1	0.4807337608	0.5405169253	0.05604743379
Smp_324070.1	-0.2227502245	0.33888384	0.5461033241		Smp_346520.1	-0.5493116308	0.7492721868	5.693682286		Smp_147410.1	-0.6804535718	0.6905299468	14.468843							SmLNCA162548-IBu	0.4854091986	0.5394860351	0.03195581214
SmLNCA140288-IBu	-0.08005965872	0.3345277074	0.08879582754		Smp_342730.2	-0.4122188218	0.7492054232	17.31220444		Smp_140820.1	-0.5177729392	0.6900234592	3.803544278							Smp_308630.1	0.5001805352	0.5391070229	0.07056635089
Smp_306740.1	-0.1925363908	0.3328288925	0.5600793828		Smp_018580.1	-0.3928335636	0.7491666659	15.97700223		Smp_181080.1	-0.3220063206	0.6899740435	0.740686447							Smp_334340.1	0.5109251852	0.5382872558	0.1307688689
SmLINC161895-IBu	-0.5035140532	0.3205153149	0.05664764603		Smp_244680.1	-0.3638231267	0.7491650606	21.27679149		SmLNCA168333-IBu	-0.08486102834	0.6889880133	6.9483355							Smp_050360.1	0.5299366745	0.5375437812	0.8566517672
SmLINC110108-IBu	-0.2664918802	0.3169585048	0.001791027717		Smp_309360.1	-0.1666698043	0.7490947599	11.38392701		Smp_330380.1	-0.3444201273	0.6884430572	1.401166394							Smp_337770.1	0.5343226434	0.5368576763	0.5757480267
SmLNCA120115-IBu	-0.1903324736	0.3110555145	0.01320837082		Smp_163300.1	-0.7216299701	0.7490440695	14.76519664		Smp_200440.1	-0.7345640302	0.6883398099	15.68175352							SmLNCA100227487	0.52061882	0.5367201036	0.06385318735
Smp_024880.1	0.04198284404	0.3008079718	0.0680801396		Smp_145670.1	-0.2494131422	0.7489383932	10.78407818		SmLINC129078-IBu	-0.2253731418	0.6882990281	1.93781135							Smp_319750.1	0.5827686133	0.5362841253	0.05413725722
SmLNCA100762-IBu	0.1490709343	0.3005371825	0.05435096309		Smp_025510.1	-0.511523295	0.7488225279	6.190766038		Smp_063120.1	-0.2002174662	0.6878995182	3.230832359							SmLNCA114139-IBu	0.3720202518	0.5359359925	0.1528760944
SmLNCA103016-IBu	-0.2111299629	0.2881751509	0.002720042683		Smp_172130.1	-0.4116030507	0.7488179092	14.48512252		SmLNCA129437-IBu	-0.2359762096	0.6867421772	1.229232455							SmLNCA117927-IBu	0.54806047	0.5354035637	0.03956646791
SmLINC131906-IBu	-0.1488143721	0.2855155192	0.01254393143		SmLNCA164174-IBu	-0.5850245604	0.7488166471	5.044638623		Smp_315900.3	-0.4673848879	0.6867293481	5.039238304							SmLINC135038-IBu	0.5713922008	0.5347982035	0.1117013862
Smp_064380.3	-0.4711524425	0.2819222186	0.008892752928		Smp_142710.1	-0.5534628524	0.7487913731	12.14690504		Smp_128750.3	-0.4621682172	0.6866057106	2.140239544							Smp_328260.3	0.4722505092	0.5347435121	0.1326854584
Smp_004630.2	-0.1993593378	0.2794884158	0.0003957800715		Smp_304710.4	-0.4454862817	0.748769962	45.94718028		Smp_315780.4	-0.4151339002	0.6864103986	1.59102228							Smp_303510.1	0.5384617121	0.5345749241	0.08302672173
Smp_327400.2	-0.2904421296	0.2767906291	0.06534809236		Smp_129070.1	-0.5737790879	0.7486296589	9.568450652		Smp_131250.1	-0.3529264658	0.6863656084	0.9175072339							SmLNCA178663-IBu	0.5535494298	0.5336954305	0.03058111044
Smp_334280.1	-0.1952565211	0.2694519547	0.0008623145732		SmLNCA101616-IBu	-0.5496535715	0.7486134555	2.285715392		Smp_075130.1	-0.3003998593	0.6862328928	9.593148904							Smp_335960.1	0.5985580931	0.5319656285	0.3346300256
Smp_322480.1	-0.2829036551	0.2589565281	0.005976793847		Smp_070860.1	-0.4105477679	0.7484708637	28.13141281		Smp_247870.1	-0.2103484276	0.6857162422	2.880442181							SmLNCA129527-IBu	0.5218974822	0.5317118024	0.7948421967
					Smp_051410.1	-0.1807967882	0.7483405619	25.92221667		Smp_040610.1	-0.2946745054	0.6856241443	1.429004946							SmLNCA146310-IBu	0.5229840158	0.5310419917	0.3270050428
					Smp_033530.1	-0.5064737793	0.7480272915	5.704617135		Smp_136540.1	-0.2258456312	0.6850906581	2.184292961							SmLNCA103186-IBu	0.4649318094	0.5308624643	0.1325808969
					Smp_169940.1	-0.2658798162	0.7478702266	9.498419918		Smp_132470.1	-0.3192727789	0.684909946	3.566057302							SmLNCA158761-IBu	0.5718890607	0.5307737052	0.08842100995
					Smp_246880.1	-0.3366722404	0.7477846378	19.28449537		Smp_343540.1	-0.1923164841	0.6848435514	8.303750843							Smp_134950.1	0.3805192143	0.5305846455	0.7152800139
					Smp_246400.1	-0.6538975096	0.7477284333	17.64072295		Smp_156480.4	-0.5332373698	0.6843212613	3.005233374							SmLINC168442-IBu	0.537674139	0.5296402622	0.1418935677
					Smp_323340.1	-0.2656969775	0.7477140619	14.85509263		SmLINC129285-IBu	-0.2804026719	0.6840883373	0.7798383974							Smp_337680.1	0.499760202	0.5285462589	0.2068537518
					Smp_051530.2	-0.2466266451	0.7476892012	8.211224955		Smp_004070.1	-0.1445260657	0.6840343266	3.685409546							SmLINC137296-IBu	0.4123950246	0.5283836954	0.3196876382
					Smp_049610.1	-0.578103257	0.747498465	20.94361202		Smp_124490.2	-0.1201642034	0.6837859561	1.524441855							SmLINC147167-IBu	0.4774766389	0.5271755117	0.1994492006
					Smp_006250.1	-0.6549106953	0.7472343737	9.439573912		Smp_097180.1	-0.6605917043	0.6837126291	4.42961486							Smp_154610.2	0.4373484728	0.527148094	0.07716589171
					Smp_242630.1	-0.5364271769	0.7471115024	11.10007909		Smp_176940.1	-0.553958032	0.6832512556	5.455790157							SmLINC105764-IBu	0.4929122437	0.5266775231	0.792290186
					Smp_061840.2	-0.3004176097	0.7470619674	6.075787983		Smp_018360.3	-0.1702972182	0.6831629559	1.961284368							SmLNCA155958-IBu	0.5061681457	0.5263614605	0.2979019427
					Smp_003980.1	-0.6091266925	0.7470338351	5.449613097		Smp_051550.1	-0.2044251257	0.6830176101	2.020877392							SmLNCA123146-IBu	0.4034498084	0.5260371459	0.02089937071
					Smp_214170.1	-0.3766760825	0.7469338572	10.37663299		Smp_002920.1	0.002546064473	0.6825167402	4.538588649							Smp_049390.3	0.510632407	0.5246470494	0.02161470011
					Smp_074410.1	-0.4058461488	0.7468199816	8.89505075		Smp_027250.1	-0.4214543171	0.6824117684	4.833425354							SmLNCA149927-IBu	0.4251433864	0.523988036	0.2143503442
					Smp_180580.1	-0.3401379202	0.7467988722	30.69039721		Smp_053060.1	-0.3284514966	0.6822934616	1.785882309							Smp_307570.2	0.527389677	0.5235237858	0.1411492647
					Smp_165280.1	-0.6000638698	0.746744695	6.677053456		Smp_133450.3	-0.2606804896	0.6817928377	7.17761413							Smp_065160.2	0.4985433062	0.5225449971	0.2855198295
					Smp_168340.1	-0.4939410717	0.7465068289	9.179455644		SmLNCA175224-IBu	-0.1290507139	0.6817684443	2.108586021							SmLINC112111-IBu	0.5120491084	0.5212687918	0.09052308885
					Smp_085690.1	-0.4588491996	0.7465008236	30.50470794		Smp_247950.1	-0.4774886756	0.6816754806	1.228391671							SmLINC145990-IBu	0.5462631195	0.5209833405	0.1117241729
					Smp_005230.1	-0.7212985619	0.746421537	7.011854652		SmLNCA144171-IBu	-0.1712451323	0.6816287928	1.132489005							SmLINC129933-IBu	0.51167052	0.5205010171	0.03659226189
					Smp_167470.1	-0.5241727063	0.7463999092	7.678899988		SmLNCA176695-IBu	-0.3201989342	0.6816211091	0.6691174499							SmLINC178542-IBu	0.3145038161	0.5203094937	0.09965942687
					Smp_007290.3	-0.4846569804	0.7461238258	3.745303286		Smp_153890.2	-0.1669188623	0.6814636357	1.470393978							SmLINC159220-IBu	0.455986212	0.5193802396	0.09090644742
					Smp_158770.3	-0.2638915484	0.7459298131	19.38238609		SmLINC122899-IBu	-0.5021370605	0.6813454774	2.191524864							SmLINC123798-IBu	0.5064369335	0.5183128513	0.07863230384
					SmLNCA141843-IBu	-0.4075430152	0.7458841398	3.142781142		SmLNCA109960-IBu	-0.2718721934	0.6810987804	1.737230327							Smp_347760.1	0.4725774182	0.5180007336	0.1093253925
					Smp_329220.1	-0.4338543907	0.7456377771	4.694653232		Smp_076390.1	0.04684717318	0.6809101492	4.67868							Smp_344450.2	0.4013074276	0.5179266809	0.04671742105
					SmLNCA164851-IBu	-0.4649121458	0.7456129636	9.519591796		Smp_124490.1	0.04081368774	0.6808915765	3.680980882							SmLINC118351-IBu	0.5588125218	0.5167487163	0.1635531251
					Smp_333450.1	-0.289222464	0.7455752372	49.13529377		Smp_321760.1	-0.7624752946	0.6806835102	18.84004017							SmLINC176785-IBu	0.5013815311	0.5165110681	0.08754054219
					Smp_172420.2	-0.2781643318	0.7455193854	7.341515518		Smp_142980.1	-0.03724826696	0.6806461046	5.392548025							Smp_134050.2	0.5155872204	0.5163724995	0.03001349253
					SmLNCA164978-IBu	-0.4461068425	0.7454836328	7.449892631		Smp_132180.2	-0.221677926	0.6806010887	0.697537947							Smp_347010.1	0.4767279923	0.515980754	0.0339895274
					Smp_043910.1	-0.4375021979	0.7454576193	27.15079892		Smp_052350.2	-0.2863381345	0.6805057947	1.773476645							Smp_334230.3	0.4236771278	0.515838497	0.05450446519
					Smp_052640.1	-0.699560363	0.7454550791	7.532966043		Smp_335900.1	-0.3382504615	0.6803107121	2.396124919							SmLNCA101387-IBu	0.5575602289	0.515601543	0.09852788703
[truncated: 2,192 more rows]
[truncated: 20 more columns]
